# Supplementary material for: Spacio-Linear Screening for Ligand-Docking Cavities in Protein Structures: SLAM Algorithm
Source: Life (Basel). 2026 Feb 7;16(2):285. doi: 10.3390/life16020285 (PMC12942009; doi:10.3390/life16020285)
Supplement: Supplementary file 1 [file life-16-00285-s001.zip]

Archive with 11 entries (11 files):
- SupplTable-S10_PFOS_results.xlsx
- SupplTable-S1_uniqueSLAM_ligand_460prot.xlsx
- SupplTable-S2_uniqueProBiS_30prot.xlsx
- SupplTable-S3_SLAM&ProBiS_ligand_457prot.xlsx
- SupplTable-S4_SLAM_surface_Ncorr5_35_977prot.xlsx
- SupplTable-S5_ProBis_AX.xlsx
- SupplTable-S6_CRISPR_Cas_target.xlsx
- SupplTable-S7_CRISPR_Cas_Results.xlsx
- SupplTable-S8_MultiCas_ligands.xlsx
- SupplTable-S9_PFOA_results.xlsx
- Supp_Fig-S1.JPG
