# Supplementary material for: Spacio-Linear Screening for Ligand-Docking Cavities in Protein Structures: SLAM Algorithm
Source: Life (Basel). 2026 Feb 7;16(2):285. doi: 10.3390/life16020285 (PMC12942009; doi:10.3390/life16020285)
Supplement: Supplementary file 1 [file life-16-00285-s001.zip › SupplTable-S10_PFOS_results.xlsx]

## Sheet: Sheet1
Probe-Protein chain	Target-Protein chain	Probe PDB Header	Target PDB Header	Probe-ligand	Ligand in Target-Protein	NCorr5	SLAM_initial_FE	Shift by AutoDock Vina	SLAM_Optimized_FE	FE-score	Target Protein Name	Target Protein Organism
4e99A	3a0hB	TRANSPORT PROTEIN 20-MAR-12 4E99; TITLE HUMAN SERUM ALBUMIN COMPLEX WITH PERFLUOROOCTANE SULFONATE POTASSIUM; COMPND MOL_ID: 1; COMPND 2 MOLECULE: SERUM ALBUMIN; COMPND 3 CHAIN: A; COMPND 4 ENGINEERED: YES	ELECTRON TRANSPORT 17-MAR-09 3A0H; TITLE CRYSTAL STRUCTURE OF I-SUBSTITUTED PHOTOSYSTEM II COMPLEX; COMPND MOL_ID: 1; COMPND 2 MOLECULE: PHOTOSYSTEM Q(B) PROTEIN; COMPND 3 CHAIN: A, a; COMPND 4 SYNONYM: 32 KDA THYLAKOID MEMBRANE PROTEIN, PHOTOSYSTEM II PROTEIN; COMPND 5 D1; COMPND 6 MOL_ID: 2; COMPND 7 MOLECULE: PHOTOSYSTEM II CORE LIGHT HARVESTING PROTEIN; COMPND 8 CHAIN: B, b; COMPND 9 MOL_ID: …	P8S	CLA	34.184	14.859	1.094	-3.706	-3.10385	Photosystem II protein (PSII)	Thermosynechococcus vulcanus
4e99A	3a73A	TRANSPORT PROTEIN 20-MAR-12 4E99; TITLE HUMAN SERUM ALBUMIN COMPLEX WITH PERFLUOROOCTANE SULFONATE POTASSIUM; COMPND MOL_ID: 1; COMPND 2 MOLECULE: SERUM ALBUMIN; COMPND 3 CHAIN: A; COMPND 4 ENGINEERED: YES	LIPID BINDING PROTEIN 11-SEP-09 3A73; TITLE CRYSTAL STRUCTURE ANALYSIS OF HUMAN SERUM ALBUMIN COMPLEXED WITH DELTA; TITLE 2 12-PROSTAGLANDIN J2; COMPND MOL_ID: 1; COMPND 2 MOLECULE: SERUM ALBUMIN; COMPND 3 CHAIN: A, B	P8S	MYR	101.4	0.972	1.006	-8.113	-7.33544	Serum albumin family (Serum_albumin)	Homo sapiens
4e99A	6a7pA	TRANSPORT PROTEIN 20-MAR-12 4E99; TITLE HUMAN SERUM ALBUMIN COMPLEX WITH PERFLUOROOCTANE SULFONATE POTASSIUM; COMPND MOL_ID: 1; COMPND 2 MOLECULE: SERUM ALBUMIN; COMPND 3 CHAIN: A; COMPND 4 ENGINEERED: YES	TRANSPORT PROTEIN 03-JUL-18 6A7P; TITLE HUMAN SERUM ALBUMIN COMPLEXED WITH ARIPIPRAZOLE; COMPND MOL_ID: 1; COMPND 2 MOLECULE: SERUM ALBUMIN; COMPND 3 CHAIN: A, B; COMPND 4 ENGINEERED: YES	P8S	9SC	91.523	-5.612	0.585	-8.433	-12.3109	Serum albumin family (Serum_albumin)	Homo sapiens
4e99A	8a9qA	TRANSPORT PROTEIN 20-MAR-12 4E99; TITLE HUMAN SERUM ALBUMIN COMPLEX WITH PERFLUOROOCTANE SULFONATE POTASSIUM; COMPND MOL_ID: 1; COMPND 2 MOLECULE: SERUM ALBUMIN; COMPND 3 CHAIN: A; COMPND 4 ENGINEERED: YES	TRANSPORT PROTEIN 29-JUN-22 8A9Q; TITLE COMPUTATIONAL DESIGN OF STABLE MAMMALIAN SERUM ALBUMINS FOR BACTERIAL; TITLE 2 EXPRESSION; COMPND MOL_ID: 1; COMPND 2 MOLECULE: ALBUMIN; COMPND 3 CHAIN: A, B; COMPND 4 ENGINEERED: YES; COMPND 5 OTHER_DETAILS: FEW DESIGNED MUTATIONS	P8S	MYR	94.47	0.681	1.434	-8.654	-5.64146	Serum albumin family (Serum_albumin)	Escherichia coli
4e99A	8ac3C	TRANSPORT PROTEIN 20-MAR-12 4E99; TITLE HUMAN SERUM ALBUMIN COMPLEX WITH PERFLUOROOCTANE SULFONATE POTASSIUM; COMPND MOL_ID: 1; COMPND 2 MOLECULE: SERUM ALBUMIN; COMPND 3 CHAIN: A; COMPND 4 ENGINEERED: YES	MEMBRANE PROTEIN 05-JUL-22 8AC3; TITLE COMPLEX III2 FROM YARROWIA LIPOLYTICA, APO, INT-POSITION; COMPND MOL_ID: 1; COMPND 2 MOLECULE: CYTOCHROME B; COMPND 3 CHAIN: C, N; COMPND 4 SYNONYM: COMPLEX III SUBUNIT 3,COMPLEX III SUBUNIT III,CYTOCHROME B-; COMPND 5 C1 COMPLEX SUBUNIT 3,UBIQUINOL-CYTOCHROME-C REDUCTASE COMPLEX; COMPND 6 CYTOCHROME B SUBUNIT; COMPND 7 MOL_ID: 2; COMPND 8 MOLECULE: CYTOCHRO…	P8S	PC1	35.622	7.295	1.09	-3.998	-3.35966	Cytochrome b/b6/petB (Cytochrome_B)	Yarrowia lipolytica
4e99A	3adbA	TRANSPORT PROTEIN 20-MAR-12 4E99; TITLE HUMAN SERUM ALBUMIN COMPLEX WITH PERFLUOROOCTANE SULFONATE POTASSIUM; COMPND MOL_ID: 1; COMPND 2 MOLECULE: SERUM ALBUMIN; COMPND 3 CHAIN: A; COMPND 4 ENGINEERED: YES	TRANSFERASE/RNA 18-JAN-10 3ADB; TITLE CRYSTAL STRUCTURE OF O-PHOSPHOSERYL-TRNA KINASE COMPLEXED WITH; TITLE 2 SELENOCYSTEINE TRNA AND AMPPNP (CRYSTAL TYPE 1); COMPND MOL_ID: 1; COMPND 2 MOLECULE: L-SERYL-TRNA(SEC) KINASE; COMPND 3 CHAIN: A, B; COMPND 4 SYNONYM: O-PHOSPHOSERYL-TRNA(SEC) KINASE, PSTK; COMPND 5 EC: 2.7.1.-; COMPND 6 ENGINEERED: YES; COMPND 7 MOL_ID: 2; COMPND 8 MOLECULE: SELENOCYSTE…	P8S	MSE	33.691	7.556	1.287	-5.46	-3.93655	Chromatin associated protein KTI12 (KTI12)	Methanocaldococcus jannaschii
4e99A	5aynA	TRANSPORT PROTEIN 20-MAR-12 4E99; TITLE HUMAN SERUM ALBUMIN COMPLEX WITH PERFLUOROOCTANE SULFONATE POTASSIUM; COMPND MOL_ID: 1; COMPND 2 MOLECULE: SERUM ALBUMIN; COMPND 3 CHAIN: A; COMPND 4 ENGINEERED: YES	TRANSPORT PROTEIN 25-AUG-15 5AYN; TITLE CRYSTAL STRUCTURE OF A BACTERIAL HOMOLOGUE OF IRON TRANSPORTER; TITLE 2 FERROPORTIN IN OUTWARD-FACING STATE; COMPND MOL_ID: 1; COMPND 2 MOLECULE: SOLUTE CARRIER FAMILY 39 (IRON-REGULATED TRANSPORTER); COMPND 3 CHAIN: A; COMPND 4 SYNONYM: MEMBRANE TRANSPORTER; COMPND 5 ENGINEERED: YES	P8S	OLC	35.315	-1.679	0.999	-4.059	-3.69336	Ferroportin1 (FPN1) (FPN1)	Bdellovibrio bacteriovorus
4e99A	3b9mA	TRANSPORT PROTEIN 20-MAR-12 4E99; TITLE HUMAN SERUM ALBUMIN COMPLEX WITH PERFLUOROOCTANE SULFONATE POTASSIUM; COMPND MOL_ID: 1; COMPND 2 MOLECULE: SERUM ALBUMIN; COMPND 3 CHAIN: A; COMPND 4 ENGINEERED: YES	LIPID BINDING PROTEIN 05-NOV-07 3B9M; TITLE HUMAN SERUM ALBUMIN COMPLEXED WITH MYRISTATE, 3'-AZIDO-3'-; TITLE 2 DEOXYTHYMIDINE (AZT) AND SALICYLIC ACID; COMPND MOL_ID: 1; COMPND 2 MOLECULE: SERUM ALBUMIN; COMPND 3 CHAIN: A	P8S	MYR	97.641	-2.896	0.64	-7.529	-10.1743	Serum albumin family (Serum_albumin)	Homo sapiens
4e99A	4bkeA	TRANSPORT PROTEIN 20-MAR-12 4E99; TITLE HUMAN SERUM ALBUMIN COMPLEX WITH PERFLUOROOCTANE SULFONATE POTASSIUM; COMPND MOL_ID: 1; COMPND 2 MOLECULE: SERUM ALBUMIN; COMPND 3 CHAIN: A; COMPND 4 ENGINEERED: YES	TRANSPORT PROTEIN 24-APR-13 4BKE; TITLE RECOMBINANT HUMAN SERUM ALBUMIN WITH PALMITIC ACID. SYNTHETIC CATIONIC; TITLE 2 ANTIMICROBIAL PEPTIDES BIND WITH THEIR HYDROPHOBIC PARTS TO DRUG SITE; TITLE 3 II OF HUMAN SERUM ALBUMIN; COMPND MOL_ID: 1; COMPND 2 MOLECULE: SERUM ALBUMIN; COMPND 3 CHAIN: A; COMPND 4 ENGINEERED: YES	P8S	PLM	112.22	1.786	1.304	-8.107	-5.77422	Serum albumin family (Serum_albumin)	HOMO SAPIENS
4e99A	8bsgA	TRANSPORT PROTEIN 20-MAR-12 4E99; TITLE HUMAN SERUM ALBUMIN COMPLEX WITH PERFLUOROOCTANE SULFONATE POTASSIUM; COMPND MOL_ID: 1; COMPND 2 MOLECULE: SERUM ALBUMIN; COMPND 3 CHAIN: A; COMPND 4 ENGINEERED: YES	TRANSPORT PROTEIN 25-NOV-22 8BSG; TITLE COMPLEX OF LEPORINE SERUM ALBUMIN WITH DICLOFENAC; COMPND MOL_ID: 1; COMPND 2 MOLECULE: ALBUMIN; COMPND 3 CHAIN: A; COMPND 4 ENGINEERED: YES; COMPND 5 MUTATION: YES	P8S	ACT	35.529	7.678	0.795	-7.137	-7.9743	Serum albumin family (Serum_albumin)	Oryctolagus cuniculus
4e99A	2bxaA	TRANSPORT PROTEIN 20-MAR-12 4E99; TITLE HUMAN SERUM ALBUMIN COMPLEX WITH PERFLUOROOCTANE SULFONATE POTASSIUM; COMPND MOL_ID: 1; COMPND 2 MOLECULE: SERUM ALBUMIN; COMPND 3 CHAIN: A; COMPND 4 ENGINEERED: YES	TRANSPORT PROTEIN 26-JUL-05 2BXA; TITLE HUMAN SERUM ALBUMIN COMPLEXED WITH 3-CARBOXY-4-METHYL-5-PROPYL-2-; TITLE 2 FURANPROPANOIC ACID (CMPF); COMPND MOL_ID: 1; COMPND 2 MOLECULE: SERUM ALBUMIN; COMPND 3 CHAIN: A, B; COMPND 4 SYNONYM: HUMAN SERUM ALBUMIN; COMPND 5 ENGINEERED: YES	P8S	C1F	137.346	-5.712	0.276	-7.934	-21.1011	Serum albumin family (Serum_albumin)	HOMO SAPIENS
4e99A	2bxeA	TRANSPORT PROTEIN 20-MAR-12 4E99; TITLE HUMAN SERUM ALBUMIN COMPLEX WITH PERFLUOROOCTANE SULFONATE POTASSIUM; COMPND MOL_ID: 1; COMPND 2 MOLECULE: SERUM ALBUMIN; COMPND 3 CHAIN: A; COMPND 4 ENGINEERED: YES	TRANSPORT PROTEIN 26-JUL-05 2BXE; TITLE HUMAN SERUM ALBUMIN COMPLEXED WITH DIFLUNISAL; COMPND MOL_ID: 1; COMPND 2 MOLECULE: SERUM ALBUMIN; COMPND 3 CHAIN: A, B; COMPND 4 SYNONYM: HUMAN SERUM ALBUMIN; COMPND 5 ENGINEERED: YES	P8S	1FL	131.249	-8.288	0.236	-9.519	-28.3304	Serum albumin family (Serum_albumin)	HOMO SAPIENS
4e99A	2bxfA	TRANSPORT PROTEIN 20-MAR-12 4E99; TITLE HUMAN SERUM ALBUMIN COMPLEX WITH PERFLUOROOCTANE SULFONATE POTASSIUM; COMPND MOL_ID: 1; COMPND 2 MOLECULE: SERUM ALBUMIN; COMPND 3 CHAIN: A; COMPND 4 ENGINEERED: YES	TRANSPORT PROTEIN 26-JUL-05 2BXF; TITLE HUMAN SERUM ALBUMIN COMPLEXED WITH DIAZEPAM; COMPND MOL_ID: 1; COMPND 2 MOLECULE: SERUM ALBUMIN; COMPND 3 CHAIN: A, B; COMPND 4 SYNONYM: HUMAN SERUM ALBUMIN; COMPND 5 ENGINEERED: YES	P8S	DZP	131.71	-7.062	0.385	-8.512	-17.5505	Serum albumin family (Serum_albumin)	HOMO SAPIENS
4e99A	2bxgA	TRANSPORT PROTEIN 20-MAR-12 4E99; TITLE HUMAN SERUM ALBUMIN COMPLEX WITH PERFLUOROOCTANE SULFONATE POTASSIUM; COMPND MOL_ID: 1; COMPND 2 MOLECULE: SERUM ALBUMIN; COMPND 3 CHAIN: A; COMPND 4 ENGINEERED: YES	TRANSPORT PROTEIN 26-JUL-05 2BXG; TITLE HUMAN SERUM ALBUMIN COMPLEXED WITH IBUPROFEN; COMPND MOL_ID: 1; COMPND 2 MOLECULE: SERUM ALBUMIN; COMPND 3 CHAIN: A, B; COMPND 4 SYNONYM: HUMAN SERUM ALBUMIN; COMPND 5 ENGINEERED: YES	P8S	IBP	161.534	-8.502	0.36	-9.431	-20.5022	Serum albumin family (Serum_albumin)	HOMO SAPIENS
4e99A	2bxhA	TRANSPORT PROTEIN 20-MAR-12 4E99; TITLE HUMAN SERUM ALBUMIN COMPLEX WITH PERFLUOROOCTANE SULFONATE POTASSIUM; COMPND MOL_ID: 1; COMPND 2 MOLECULE: SERUM ALBUMIN; COMPND 3 CHAIN: A; COMPND 4 ENGINEERED: YES	TRANSPORT PROTEIN 26-JUL-05 2BXH; TITLE HUMAN SERUM ALBUMIN COMPLEXED WITH INDOXYL SULFATE; COMPND MOL_ID: 1; COMPND 2 MOLECULE: SERUM ALBUMIN; COMPND 3 CHAIN: A, B; COMPND 4 SYNONYM: HUMAN SERUM ALBUMIN; COMPND 5 ENGINEERED: YES	P8S	IOS	153.312	-6.743	0.44	-9.107	-16.8648	Serum albumin family (Serum_albumin)	HOMO SAPIENS
4e99A	2bxiA	TRANSPORT PROTEIN 20-MAR-12 4E99; TITLE HUMAN SERUM ALBUMIN COMPLEX WITH PERFLUOROOCTANE SULFONATE POTASSIUM; COMPND MOL_ID: 1; COMPND 2 MOLECULE: SERUM ALBUMIN; COMPND 3 CHAIN: A; COMPND 4 ENGINEERED: YES	TRANSPORT PROTEIN 26-JUL-05 2BXI; TITLE HUMAN SERUM ALBUMIN COMPLEXED WITH MYRISTATE AND AZAPROPAZONE; COMPND MOL_ID: 1; COMPND 2 MOLECULE: SERUM ALBUMIN; COMPND 3 CHAIN: A; COMPND 4 SYNONYM: HUMAN SERUM ALBUMIN; COMPND 5 ENGINEERED: YES	P8S	MYR	101.661	0.032	1.251	-8.4	-6.21762	Serum albumin family (Serum_albumin)	HOMO SAPIENS
4e99A	2bxkA	TRANSPORT PROTEIN 20-MAR-12 4E99; TITLE HUMAN SERUM ALBUMIN COMPLEX WITH PERFLUOROOCTANE SULFONATE POTASSIUM; COMPND MOL_ID: 1; COMPND 2 MOLECULE: SERUM ALBUMIN; COMPND 3 CHAIN: A; COMPND 4 ENGINEERED: YES	TRANSPORT PROTEIN 26-JUL-05 2BXK; TITLE HUMAN SERUM ALBUMIN COMPLEXED WITH MYRISTATE, AZAPROPAZONE AND; TITLE 2 INDOMETHACIN; COMPND MOL_ID: 1; COMPND 2 MOLECULE: SERUM ALBUMIN; COMPND 3 CHAIN: A; COMPND 4 SYNONYM: HUMAN SERUM ALBUMIN; COMPND 5 ENGINEERED: YES	P8S	IMN	52.616	-6.516	0.605	-7.647	-10.8468	Serum albumin family (Serum_albumin)	HOMO SAPIENS
4e99A	2bxmA	TRANSPORT PROTEIN 20-MAR-12 4E99; TITLE HUMAN SERUM ALBUMIN COMPLEX WITH PERFLUOROOCTANE SULFONATE POTASSIUM; COMPND MOL_ID: 1; COMPND 2 MOLECULE: SERUM ALBUMIN; COMPND 3 CHAIN: A; COMPND 4 ENGINEERED: YES	TRANSPORT PROTEIN 26-JUL-05 2BXM; TITLE HUMAN SERUM ALBUMIN COMPLEXED WITH MYRISTATE AND INDOMETHACIN; COMPND MOL_ID: 1; COMPND 2 MOLECULE: SERUM ALBUMIN; COMPND 3 CHAIN: A; COMPND 4 SYNONYM: HUMAN SERUM ALBUMIN; COMPND 5 ENGINEERED: YES	P8S	IMN	44.665	-6.089	0.655	-7.478	-9.90464	Serum albumin family (Serum_albumin)	HOMO SAPIENS
4e99A	2bxnA	TRANSPORT PROTEIN 20-MAR-12 4E99; TITLE HUMAN SERUM ALBUMIN COMPLEX WITH PERFLUOROOCTANE SULFONATE POTASSIUM; COMPND MOL_ID: 1; COMPND 2 MOLECULE: SERUM ALBUMIN; COMPND 3 CHAIN: A; COMPND 4 ENGINEERED: YES	TRANSPORT PROTEIN 26-JUL-05 2BXN; TITLE HUMAN SERUM ALBUMIN COMPLEXED WITH MYRISTATE AND IODIPAMIDE; COMPND MOL_ID: 1; COMPND 2 MOLECULE: SERUM ALBUMIN; COMPND 3 CHAIN: A; COMPND 4 SYNONYM: HUMAN SERUM ALBUMIN; COMPND 5 ENGINEERED: YES	P8S	IDB	49.095	-4.809	0.51	-7.868	-12.8984	Serum albumin family (Serum_albumin)	HOMO SAPIENS
4e99A	2bxpA	TRANSPORT PROTEIN 20-MAR-12 4E99; TITLE HUMAN SERUM ALBUMIN COMPLEX WITH PERFLUOROOCTANE SULFONATE POTASSIUM; COMPND MOL_ID: 1; COMPND 2 MOLECULE: SERUM ALBUMIN; COMPND 3 CHAIN: A; COMPND 4 ENGINEERED: YES	TRANSPORT PROTEIN 26-JUL-05 2BXP; TITLE HUMAN SERUM ALBUMIN COMPLEXED WITH MYRISTATE AND PHENYLBUTAZONE; COMPND MOL_ID: 1; COMPND 2 MOLECULE: SERUM ALBUMIN; COMPND 3 CHAIN: A; COMPND 4 SYNONYM: HUMAN SERUM ALBUMIN; COMPND 5 ENGINEERED: YES	P8S	MYR	94.244	-3.444	0.675	-7.737	-9.98323	Serum albumin family (Serum_albumin)	HOMO SAPIENS
4e99A	2bxqA	TRANSPORT PROTEIN 20-MAR-12 4E99; TITLE HUMAN SERUM ALBUMIN COMPLEX WITH PERFLUOROOCTANE SULFONATE POTASSIUM; COMPND MOL_ID: 1; COMPND 2 MOLECULE: SERUM ALBUMIN; COMPND 3 CHAIN: A; COMPND 4 ENGINEERED: YES	TRANSPORT PROTEIN 26-JUL-05 2BXQ; TITLE HUMAN SERUM ALBUMIN COMPLEXED WITH MYRISTATE, PHENYLBUTAZONE AND; TITLE 2 INDOMETHACIN; COMPND MOL_ID: 1; COMPND 2 MOLECULE: SERUM ALBUMIN; COMPND 3 CHAIN: A; COMPND 4 SYNONYM: HUMAN SERUM ALBUMIN; COMPND 5 ENGINEERED: YES	P8S	IMN	45.393	-6.357	0.671	-7.622	-9.88586	Serum albumin family (Serum_albumin)	HOMO SAPIENS
4e99A	6ci6A	TRANSPORT PROTEIN 20-MAR-12 4E99; TITLE HUMAN SERUM ALBUMIN COMPLEX WITH PERFLUOROOCTANE SULFONATE POTASSIUM; COMPND MOL_ID: 1; COMPND 2 MOLECULE: SERUM ALBUMIN; COMPND 3 CHAIN: A; COMPND 4 ENGINEERED: YES	TRANSPORT PROTEIN 23-FEB-18 6CI6; TITLE CRYSTAL STRUCTURE OF EQUINE SERUM ALBUMIN IN COMPLEX WITH NABUMETONE; COMPND MOL_ID: 1; COMPND 2 MOLECULE: SERUM ALBUMIN; COMPND 3 CHAIN: A	P8S	KNA	68.243	-5.889	0.286	-6.871	-17.8005	Serum albumin family (Serum_albumin)	Equus caballus
4e99A	8cksA	TRANSPORT PROTEIN 20-MAR-12 4E99; TITLE HUMAN SERUM ALBUMIN COMPLEX WITH PERFLUOROOCTANE SULFONATE POTASSIUM; COMPND MOL_ID: 1; COMPND 2 MOLECULE: SERUM ALBUMIN; COMPND 3 CHAIN: A; COMPND 4 ENGINEERED: YES	TRANSPORT PROTEIN 16-FEB-23 8CKS; TITLE CRYSTAL STRUCTURE OF HUMAN SERUM ALBUMIN IN COMPLEX WITH FESAN; COMPND MOL_ID: 1; COMPND 2 MOLECULE: SERUM ALBUMIN; COMPND 3 CHAIN: A	P8S	MYR	96.116	2.673	1.049	-5.973	-5.19843	Serum albumin family (Serum_albumin)	Homo sapiens
4e99A	6cq8A	TRANSPORT PROTEIN 20-MAR-12 4E99; TITLE HUMAN SERUM ALBUMIN COMPLEX WITH PERFLUOROOCTANE SULFONATE POTASSIUM; COMPND MOL_ID: 1; COMPND 2 MOLECULE: SERUM ALBUMIN; COMPND 3 CHAIN: A; COMPND 4 ENGINEERED: YES	TRANSPORT PROTEIN 14-MAR-18 6CQ8; TITLE K2P2.1(TREK-1):ML335 COMPLEX; COMPND MOL_ID: 1; COMPND 2 MOLECULE: POTASSIUM CHANNEL SUBFAMILY K MEMBER 2; COMPND 3 CHAIN: A, B; COMPND 4 SYNONYM: OUTWARD RECTIFYING POTASSIUM CHANNEL PROTEIN TREK-1,TREK-1; COMPND 5 K(+) CHANNEL SUBUNIT,TWO PORE POTASSIUM CHANNEL TPKC1; COMPND 6 ENGINEERED: YES; COMPND 7 MUTATION: YES	P8S	16C	36.694	-2.532	0.653	-3.15	-4.18327	Ion channel (Ion_trans_2)	Mus musculus
4e99A	3cx9A	TRANSPORT PROTEIN 20-MAR-12 4E99; TITLE HUMAN SERUM ALBUMIN COMPLEX WITH PERFLUOROOCTANE SULFONATE POTASSIUM; COMPND MOL_ID: 1; COMPND 2 MOLECULE: SERUM ALBUMIN; COMPND 3 CHAIN: A; COMPND 4 ENGINEERED: YES	STRUCTURAL PROTEIN 24-APR-08 3CX9; TITLE CRYSTAL STRUCTURE OF HUMAN SERUM ALBUMIN COMPLEXED WITH MYRISTIC ACID; TITLE 2 AND LYSOPHOSPHATIDYLETHANOLAMINE; COMPND MOL_ID: 1; COMPND 2 MOLECULE: SERUM ALBUMIN; COMPND 3 CHAIN: A; COMPND 4 FRAGMENT: UNP RESIDUES 27-608	P8S	MYR	100.042	-0.84	1.014	-7.816	-7.01616	Serum albumin family (Serum_albumin)	Homo sapiens
4e99A	7d6jA	TRANSPORT PROTEIN 20-MAR-12 4E99; TITLE HUMAN SERUM ALBUMIN COMPLEX WITH PERFLUOROOCTANE SULFONATE POTASSIUM; COMPND MOL_ID: 1; COMPND 2 MOLECULE: SERUM ALBUMIN; COMPND 3 CHAIN: A; COMPND 4 ENGINEERED: YES	TRANSPORT PROTEIN 30-SEP-20 7D6J; TITLE HUMAN SERUM ALBUMIN COMPLEXED WITH BENZBROMARONE; COMPND MOL_ID: 1; COMPND 2 MOLECULE: SERUM ALBUMIN; COMPND 3 CHAIN: A, B; COMPND 4 ENGINEERED: YES	P8S	R75	124.361	-5.943	0.404	-7.674	-15.2262	Serum albumin family (Serum_albumin)	Homo sapiens
4e99A	5dbyA	TRANSPORT PROTEIN 20-MAR-12 4E99; TITLE HUMAN SERUM ALBUMIN COMPLEX WITH PERFLUOROOCTANE SULFONATE POTASSIUM; COMPND MOL_ID: 1; COMPND 2 MOLECULE: SERUM ALBUMIN; COMPND 3 CHAIN: A; COMPND 4 ENGINEERED: YES	TRANSPORT PROTEIN 22-AUG-15 5DBY; TITLE CRYSTAL STRUCTURE OF EQUINE SERUM ALBUMIN IN COMPLEX WITH DICLOFENAC; TITLE 2 AND NAPROXEN OBTAINED IN DISPLACEMENT EXPERIMENT; COMPND MOL_ID: 1; COMPND 2 MOLECULE: SERUM ALBUMIN; COMPND 3 CHAIN: A; COMPND 4 FRAGMENT: UNP RESIDUES 25-607	P8S	ACT	39.935	-3.457	0.584	-8.043	-11.7588	Serum albumin family (Serum_albumin)	Equus caballus
4e99A	7dl4A	TRANSPORT PROTEIN 20-MAR-12 4E99; TITLE HUMAN SERUM ALBUMIN COMPLEX WITH PERFLUOROOCTANE SULFONATE POTASSIUM; COMPND MOL_ID: 1; COMPND 2 MOLECULE: SERUM ALBUMIN; COMPND 3 CHAIN: A; COMPND 4 ENGINEERED: YES	TRANSPORT PROTEIN 26-NOV-20 7DL4; TITLE CRYSTAL STRUCTURE OF HUMAN SERUM ALBUMIN AND NITROSYLRUTHENIUM COMPLEX; TITLE 2 ADDUCT; COMPND MOL_ID: 1; COMPND 2 MOLECULE: SERUM ALBUMIN; COMPND 3 CHAIN: A; COMPND 4 ENGINEERED: YES	P8S	PLM	108.291	2.28	1.175	-7.624	-5.97961	Serum albumin family (Serum_albumin)	Homo sapiens
4e99A	5dqfA	TRANSPORT PROTEIN 20-MAR-12 4E99; TITLE HUMAN SERUM ALBUMIN COMPLEX WITH PERFLUOROOCTANE SULFONATE POTASSIUM; COMPND MOL_ID: 1; COMPND 2 MOLECULE: SERUM ALBUMIN; COMPND 3 CHAIN: A; COMPND 4 ENGINEERED: YES	TRANSPORT PROTEIN 14-SEP-15 5DQF; TITLE HORSE SERUM ALBUMIN (ESA) IN COMPLEX WITH CETIRIZINE; COMPND MOL_ID: 1; COMPND 2 MOLECULE: SERUM ALBUMIN; COMPND 3 CHAIN: A; COMPND 4 MUTATION: YES	P8S	CZE	86.652	-6.397	0.758	-7.576	-8.82984	Serum albumin family (Serum_albumin)	Equus caballus
4e99A	1e7aA	TRANSPORT PROTEIN 20-MAR-12 4E99; TITLE HUMAN SERUM ALBUMIN COMPLEX WITH PERFLUOROOCTANE SULFONATE POTASSIUM; COMPND MOL_ID: 1; COMPND 2 MOLECULE: SERUM ALBUMIN; COMPND 3 CHAIN: A; COMPND 4 ENGINEERED: YES	CARRIER PROTEIN 26-AUG-00 1E7A; TITLE CRYSTAL STRUCTURE OF HUMAN SERUM ALBUMIN COMPLEXED WITH THE GENERAL; TITLE 2 ANESTHETIC PROPOFOL; COMPND MOL_ID: 1; COMPND 2 MOLECULE: SERUM ALBUMIN; COMPND 3 CHAIN: A, B; COMPND 4 ENGINEERED: YES	P8S	PFL	148.083	-7.066	0.593	-9.588	-13.8355	Serum albumin family (Serum_albumin)	HOMO SAPIENS
4e99A	1e7bA	TRANSPORT PROTEIN 20-MAR-12 4E99; TITLE HUMAN SERUM ALBUMIN COMPLEX WITH PERFLUOROOCTANE SULFONATE POTASSIUM; COMPND MOL_ID: 1; COMPND 2 MOLECULE: SERUM ALBUMIN; COMPND 3 CHAIN: A; COMPND 4 ENGINEERED: YES	CARRIER PROTEIN 26-AUG-00 1E7B; TITLE CRYSTAL STRUCTURE OF HUMAN SERUM ALBUMIN COMPLEXED WITH THE GENERAL; TITLE 2 ANESTHETIC HALOTHANE; COMPND MOL_ID: 1; COMPND 2 MOLECULE: SERUM ALBUMIN; COMPND 3 CHAIN: A, B; COMPND 4 ENGINEERED: YES	P8S	HLT	123.891	-7.323	0.233	-7.697	-23.1141	Serum albumin family (Serum_albumin)	HOMO SAPIENS
4e99A	1e7cA	TRANSPORT PROTEIN 20-MAR-12 4E99; TITLE HUMAN SERUM ALBUMIN COMPLEX WITH PERFLUOROOCTANE SULFONATE POTASSIUM; COMPND MOL_ID: 1; COMPND 2 MOLECULE: SERUM ALBUMIN; COMPND 3 CHAIN: A; COMPND 4 ENGINEERED: YES	PLASMA PROTEIN 26-AUG-00 1E7C; TITLE HUMAN SERUM ALBUMIN COMPLEXED WITH MYRISTIC ACID AND THE GENERAL; TITLE 2 ANESTHETIC HALOTHANE; COMPND MOL_ID: 1; COMPND 2 MOLECULE: SERUM ALBUMIN; COMPND 3 CHAIN: A; COMPND 4 ENGINEERED: YES	P8S	HLT	88.368	-6.335	0.427	-7.158	-13.5825	Serum albumin family (Serum_albumin)	HOMO SAPIENS
4e99A	1e7fA	TRANSPORT PROTEIN 20-MAR-12 4E99; TITLE HUMAN SERUM ALBUMIN COMPLEX WITH PERFLUOROOCTANE SULFONATE POTASSIUM; COMPND MOL_ID: 1; COMPND 2 MOLECULE: SERUM ALBUMIN; COMPND 3 CHAIN: A; COMPND 4 ENGINEERED: YES	PLASMA PROTEIN 29-AUG-00 1E7F; TITLE HUMAN SERUM ALBUMIN COMPLEXED WITH DODECANOIC ACID (LAURIC ACID); COMPND MOL_ID: 1; COMPND 2 MOLECULE: SERUM ALBUMIN; COMPND 3 CHAIN: A; COMPND 4 ENGINEERED: YES	P8S	DAO	106.43	4.722	1.086	-7.799	-6.57589	Serum albumin family (Serum_albumin)	HOMO SAPIENS
4e99A	1e7iA	TRANSPORT PROTEIN 20-MAR-12 4E99; TITLE HUMAN SERUM ALBUMIN COMPLEX WITH PERFLUOROOCTANE SULFONATE POTASSIUM; COMPND MOL_ID: 1; COMPND 2 MOLECULE: SERUM ALBUMIN; COMPND 3 CHAIN: A; COMPND 4 ENGINEERED: YES	PLASMA PROTEIN 29-AUG-00 1E7I; TITLE HUMAN SERUM ALBUMIN COMPLEXED WITH OCTADECANOIC ACID (STEARIC ACID); COMPND MOL_ID: 1; COMPND 2 MOLECULE: SERUM ALBUMIN; COMPND 3 CHAIN: A; COMPND 4 ENGINEERED: YES	P8S	STE	123.4	1.101	1.134	-7.887	-6.39141	Serum albumin family (Serum_albumin)	HOMO SAPIENS
4e99A	7eekA	TRANSPORT PROTEIN 20-MAR-12 4E99; TITLE HUMAN SERUM ALBUMIN COMPLEX WITH PERFLUOROOCTANE SULFONATE POTASSIUM; COMPND MOL_ID: 1; COMPND 2 MOLECULE: SERUM ALBUMIN; COMPND 3 CHAIN: A; COMPND 4 ENGINEERED: YES	TRANSPORT PROTEIN 18-MAR-21 7EEK; TITLE STRUCTURE OF HUMAN SERUM ALBUMIN-AU COMPOUND COMPLEX; COMPND MOL_ID: 1; COMPND 2 MOLECULE: SERUM ALBUMIN; COMPND 3 CHAIN: A, B; COMPND 4 ENGINEERED: YES	P8S	PAM	118.33	-6.615	0.413	-7.419	-14.462	Serum albumin family (Serum_albumin)	Homo sapiens
4e99A	3ekgA	TRANSPORT PROTEIN 20-MAR-12 4E99; TITLE HUMAN SERUM ALBUMIN COMPLEX WITH PERFLUOROOCTANE SULFONATE POTASSIUM; COMPND MOL_ID: 1; COMPND 2 MOLECULE: SERUM ALBUMIN; COMPND 3 CHAIN: A; COMPND 4 ENGINEERED: YES	LYASE 19-SEP-08 3EKG; TITLE CRYSTAL STRUCTURE OF L-RHAMNONATE DEHYDRATASE FROM AZOTOBACTER; TITLE 2 VINELANDII COMPLEXED WITH MG AND L-TARTRATE; COMPND MOL_ID: 1; COMPND 2 MOLECULE: MANDELATE RACEMASE/MUCONATE LACTONIZING ENZYME; COMPND 3 CHAIN: A, B; COMPND 4 SYNONYM: L-RHAMNONATE DEHYDRATASE; COMPND 5 ENGINEERED: YES	P8S	MSE	34.301	16.484	0.886	-4.93	-5	Enolase C-terminal domain-like (MR_MLE_C)	Azotobacter vinelandii AvOP
4e99A	4emxA	TRANSPORT PROTEIN 20-MAR-12 4E99; TITLE HUMAN SERUM ALBUMIN COMPLEX WITH PERFLUOROOCTANE SULFONATE POTASSIUM; COMPND MOL_ID: 1; COMPND 2 MOLECULE: SERUM ALBUMIN; COMPND 3 CHAIN: A; COMPND 4 ENGINEERED: YES	PROTEIN BINDING 12-APR-12 4EMX; TITLE CRYSTAL STRUCTURE ANALYSIS OF HUMAN SERUM ALBUMIN IN COMPLEX WITH; TITLE 2 CHLORIDE ANIONS AT CRYOGENIC TEMPERATURE; COMPND MOL_ID: 1; COMPND 2 MOLECULE: SERUM ALBUMIN; COMPND 3 CHAIN: A, B	P8S	CL	74.178	1.463	0.623	-6.522	-9.02075	Serum albumin family (Serum_albumin)	Homo sapiens
4e99A	5en6A	TRANSPORT PROTEIN 20-MAR-12 4E99; TITLE HUMAN SERUM ALBUMIN COMPLEX WITH PERFLUOROOCTANE SULFONATE POTASSIUM; COMPND MOL_ID: 1; COMPND 2 MOLECULE: SERUM ALBUMIN; COMPND 3 CHAIN: A; COMPND 4 ENGINEERED: YES	SPLICING 09-NOV-15 5EN6; TITLE CRYSTAL STRUCTURE OF THE SMU1-RED COMPLEX (SEMET) OF CAENORHABDITIS; TITLE 2 ELEGANS; COMPND MOL_ID: 1; COMPND 2 MOLECULE: SMU-1; COMPND 3 CHAIN: A, B; COMPND 4 FRAGMENT: NTR, UNP RESIDUES 2-181; COMPND 5 SYNONYM: SUPPRESSOR OF MEC AND UNC DEFECTS; COMPND 6 ENGINEERED: YES; COMPND 7 MOL_ID: 2; COMPND 8 MOLECULE: SUPPRESSOR OF MEC AND UNC DEFECTS; COMPND 9 CHAIN: C, …	P8S	MSE	35.478	4.606	0.96	-4.787	-4.51604	LisH-like dimerisation domain (LisH_TPL)	Caenorhabditis elegans
4e99A	6et3B	TRANSPORT PROTEIN 20-MAR-12 4E99; TITLE HUMAN SERUM ALBUMIN COMPLEX WITH PERFLUOROOCTANE SULFONATE POTASSIUM; COMPND MOL_ID: 1; COMPND 2 MOLECULE: SERUM ALBUMIN; COMPND 3 CHAIN: A; COMPND 4 ENGINEERED: YES	TRANSFERASE 25-OCT-17 6ET3; TITLE CRYSTAL STRUCTURE OF PQSBC (C129S) MUTANT FROM PSEUDOMONAS AERUGINOSA; TITLE 2 (CRYSTAL FORM 4); COMPND MOL_ID: 1; COMPND 2 MOLECULE: PQSC; COMPND 3 CHAIN: A, C; COMPND 4 ENGINEERED: YES; COMPND 5 MOL_ID: 2; COMPND 6 MOLECULE: PQSB; COMPND 7 CHAIN: B, D; COMPND 8 ENGINEERED: YES	P8S	BU3	34.905	0.344	1.293	-4.246	-3.0481	Thiolase-like	Pseudomonas aeruginosa PAO1
4e99A	8ew4A	TRANSPORT PROTEIN 20-MAR-12 4E99; TITLE HUMAN SERUM ALBUMIN COMPLEX WITH PERFLUOROOCTANE SULFONATE POTASSIUM; COMPND MOL_ID: 1; COMPND 2 MOLECULE: SERUM ALBUMIN; COMPND 3 CHAIN: A; COMPND 4 ENGINEERED: YES	TRANSPORT PROTEIN 21-OCT-22 8EW4; TITLE HUMAN SERUM ALBUMIN WITH COBALT (II) AND MYRISTIC ACID - CRYSTAL 1; COMPND MOL_ID: 1; COMPND 2 MOLECULE: SERUM ALBUMIN; COMPND 3 CHAIN: A	P8S	MYR	101.898	-0.023	0.878	-7.399	-7.56544	Serum albumin family (Serum_albumin)	Homo sapiens
4e99A	8ew7A	TRANSPORT PROTEIN 20-MAR-12 4E99; TITLE HUMAN SERUM ALBUMIN COMPLEX WITH PERFLUOROOCTANE SULFONATE POTASSIUM; COMPND MOL_ID: 1; COMPND 2 MOLECULE: SERUM ALBUMIN; COMPND 3 CHAIN: A; COMPND 4 ENGINEERED: YES	TRANSPORT PROTEIN 21-OCT-22 8EW7; TITLE HUMAN SERUM ALBUMIN WITH COBALT (II) AND MYRISTIC ACID - CRYSTAL 2; COMPND MOL_ID: 1; COMPND 2 MOLECULE: SERUM ALBUMIN; COMPND 3 CHAIN: A	P8S	MYR	109.467	-3.183	0.777	-7.86	-8.96237	Serum albumin family (Serum_albumin)	Homo sapiens
4e99A	8ey5A	TRANSPORT PROTEIN 20-MAR-12 4E99; TITLE HUMAN SERUM ALBUMIN COMPLEX WITH PERFLUOROOCTANE SULFONATE POTASSIUM; COMPND MOL_ID: 1; COMPND 2 MOLECULE: SERUM ALBUMIN; COMPND 3 CHAIN: A; COMPND 4 ENGINEERED: YES	TRANSPORT PROTEIN 26-OCT-22 8EY5; TITLE HUMAN SERUM ALBUMIN WITH COBALT (II) AND MYRISTIC ACID - CRYSTAL 3; COMPND MOL_ID: 1; COMPND 2 MOLECULE: SERUM ALBUMIN; COMPND 3 CHAIN: A	P8S	MYR	104.474	0.4	1.365	-8.028	-5.47986	Serum albumin family (Serum_albumin)	Homo sapiens
4e99A	6ezqA	TRANSPORT PROTEIN 20-MAR-12 4E99; TITLE HUMAN SERUM ALBUMIN COMPLEX WITH PERFLUOROOCTANE SULFONATE POTASSIUM; COMPND MOL_ID: 1; COMPND 2 MOLECULE: SERUM ALBUMIN; COMPND 3 CHAIN: A; COMPND 4 ENGINEERED: YES	TRANSPORT PROTEIN 16-NOV-17 6EZQ; TITLE HUMAN SERUM ALBUMIN COMPLEXED WITH NBD-C12 FATTY ACID; COMPND MOL_ID: 1; COMPND 2 MOLECULE: SERUM ALBUMIN; COMPND 3 CHAIN: A	P8S	C7K	68.101	7.103	0.921	-5.366	-5.25563	Serum albumin family (Serum_albumin)	Homo sapiens
4e99A	4f5tA	TRANSPORT PROTEIN 20-MAR-12 4E99; TITLE HUMAN SERUM ALBUMIN COMPLEX WITH PERFLUOROOCTANE SULFONATE POTASSIUM; COMPND MOL_ID: 1; COMPND 2 MOLECULE: SERUM ALBUMIN; COMPND 3 CHAIN: A; COMPND 4 ENGINEERED: YES	TRANSPORT PROTEIN 13-MAY-12 4F5T; TITLE CRYSTAL STRUCTURE OF EQUINE SERUM ALBUMIN; COMPND MOL_ID: 1; COMPND 2 MOLECULE: SERUM ALBUMIN; COMPND 3 CHAIN: A; COMPND 4 FRAGMENT: UNP RESIDUES 25-607	P8S	ACT	60.885	0.488	0.989	-8.317	-7.63728	Serum albumin family (Serum_albumin)	Equus caballus
4e99A	4f5uA	TRANSPORT PROTEIN 20-MAR-12 4E99; TITLE HUMAN SERUM ALBUMIN COMPLEX WITH PERFLUOROOCTANE SULFONATE POTASSIUM; COMPND MOL_ID: 1; COMPND 2 MOLECULE: SERUM ALBUMIN; COMPND 3 CHAIN: A; COMPND 4 ENGINEERED: YES	TRANSPORT PROTEIN 13-MAY-12 4F5U; TITLE CRYSTAL STRUCTURE OF EQUINE SERUM ALBUMIN AT 2.04 RESOLUTION; COMPND MOL_ID: 1; COMPND 2 MOLECULE: SERUM ALBUMIN; COMPND 3 CHAIN: A; COMPND 4 FRAGMENT: UNP RESIDUES 25-607	P8S	MLI	112.606	7.161	0.352	-3.854	-8.52655	Serum albumin family (Serum_albumin)	Equus caballus
4e99A	4f5vA	TRANSPORT PROTEIN 20-MAR-12 4E99; TITLE HUMAN SERUM ALBUMIN COMPLEX WITH PERFLUOROOCTANE SULFONATE POTASSIUM; COMPND MOL_ID: 1; COMPND 2 MOLECULE: SERUM ALBUMIN; COMPND 3 CHAIN: A; COMPND 4 ENGINEERED: YES	TRANSPORT PROTEIN 13-MAY-12 4F5V; TITLE CRYSTAL STRUCTURE OF LEPORINE SERUM ALBUMIN; COMPND MOL_ID: 1; COMPND 2 MOLECULE: SERUM ALBUMIN; COMPND 3 CHAIN: A; COMPND 4 FRAGMENT: UNP RESIDUES 25-608, MATURE FORM OF ALBUMIN	P8S	PG4	81.816	-5.904	0.721	-7.214	-8.78685	Serum albumin family (Serum_albumin)	Oryctolagus cuniculus
4e99A	3gasA	TRANSPORT PROTEIN 20-MAR-12 4E99; TITLE HUMAN SERUM ALBUMIN COMPLEX WITH PERFLUOROOCTANE SULFONATE POTASSIUM; COMPND MOL_ID: 1; COMPND 2 MOLECULE: SERUM ALBUMIN; COMPND 3 CHAIN: A; COMPND 4 ENGINEERED: YES	OXIDOREDUCTASE 18-FEB-09 3GAS; TITLE CRYSTAL STRUCTURE OF HELICOBACTER PYLORI HEME OXYGENASE HUGZ; TITLE 2 IN COMPLEX WITH HEME; COMPND MOL_ID: 1; COMPND 2 MOLECULE: HEME OXYGENASE; COMPND 3 CHAIN: A, B, C, D, E, F; COMPND 4 EC: 1.14.99.3; COMPND 5 ENGINEERED: YES	P8S	MSE	35.342	-2.214	0.291	-3.598	-9.20205	Domain of unknown function (DUF2470) (DUF2470)	Helicobacter pylori
4e99A	5giyA	TRANSPORT PROTEIN 20-MAR-12 4E99; TITLE HUMAN SERUM ALBUMIN COMPLEX WITH PERFLUOROOCTANE SULFONATE POTASSIUM; COMPND MOL_ID: 1; COMPND 2 MOLECULE: SERUM ALBUMIN; COMPND 3 CHAIN: A; COMPND 4 ENGINEERED: YES	PEPTIDE BINDING PROTEIN 25-JUN-16 5GIY; TITLE HSA-PALMITIC ACID-[RUCL5(IND)]2-; COMPND MOL_ID: 1; COMPND 2 MOLECULE: SERUM ALBUMIN; COMPND 3 CHAIN: A; COMPND 4 FRAGMENT: UNP RESIDUES 27-607; COMPND 5 ENGINEERED: YES	P8S	PLM	109.244	2.793	1.032	-7.438	-6.57067	Serum albumin family (Serum_albumin)	Homo sapiens
4e99A	1gniA	TRANSPORT PROTEIN 20-MAR-12 4E99; TITLE HUMAN SERUM ALBUMIN COMPLEX WITH PERFLUOROOCTANE SULFONATE POTASSIUM; COMPND MOL_ID: 1; COMPND 2 MOLECULE: SERUM ALBUMIN; COMPND 3 CHAIN: A; COMPND 4 ENGINEERED: YES	PLASMA PROTEIN 05-OCT-01 1GNI; TITLE HUMAN SERUM ALBUMIN COMPLEXED WITH CIS-9-OCTADECENOIC ACID (OLEIC; TITLE 2 ACID); COMPND MOL_ID: 1; COMPND 2 MOLECULE: SERUM ALBUMIN; COMPND 3 CHAIN: A; COMPND 4 ENGINEERED: YES	P8S	OLA	124.25	1.463	1.076	-8.031	-6.82908	Serum albumin family (Serum_albumin)	HOMO SAPIENS
4e99A	1gnjA	TRANSPORT PROTEIN 20-MAR-12 4E99; TITLE HUMAN SERUM ALBUMIN COMPLEX WITH PERFLUOROOCTANE SULFONATE POTASSIUM; COMPND MOL_ID: 1; COMPND 2 MOLECULE: SERUM ALBUMIN; COMPND 3 CHAIN: A; COMPND 4 ENGINEERED: YES	PLASMA PROTEIN 05-OCT-01 1GNJ; TITLE HUMAN SERUM ALBUMIN COMPLEXED WITH CIS-5,8,11,14-EICOSATETRAENOIC ACID; TITLE 2 (ARACHIDONIC ACID); COMPND MOL_ID: 1; COMPND 2 MOLECULE: SERUM ALBUMIN; COMPND 3 CHAIN: A; COMPND 4 ENGINEERED: YES	P8S	ACD	114.435	2.235	1.23	-7.809	-5.87143	Serum albumin family (Serum_albumin)	HOMO SAPIENS
4e99A	8gn1B	TRANSPORT PROTEIN 20-MAR-12 4E99; TITLE HUMAN SERUM ALBUMIN COMPLEX WITH PERFLUOROOCTANE SULFONATE POTASSIUM; COMPND MOL_ID: 1; COMPND 2 MOLECULE: SERUM ALBUMIN; COMPND 3 CHAIN: A; COMPND 4 ENGINEERED: YES	PHOTOSYNTHESIS 22-AUG-22 8GN1; TITLE CRYSTAL STRUCTURE OF DBBQ-BOUND PHOTOSYSTEM II COMPLEX; COMPND MOL_ID: 1; COMPND 2 MOLECULE: PHOTOSYSTEM II PROTEIN D1; COMPND 3 CHAIN: A, a; COMPND 4 SYNONYM: PSII D1 PROTEIN,PHOTOSYSTEM II Q(B) PROTEIN; COMPND 5 EC: 1.10.3.9; COMPND 6 MOL_ID: 2; COMPND 7 MOLECULE: PHOTOSYSTEM II CP47 REACTION CENTER PROTEIN; COMPND 8 CHAIN: B, b; COMPND 9 SYNONYM: PSII 47 KD…	P8S	CLA	33.305	-0.688	0.669	-3.685	-4.79194	Photosystem II protein (PSII)	Thermostichus vulcanus
4e99A	8h0oA	TRANSPORT PROTEIN 20-MAR-12 4E99; TITLE HUMAN SERUM ALBUMIN COMPLEX WITH PERFLUOROOCTANE SULFONATE POTASSIUM; COMPND MOL_ID: 1; COMPND 2 MOLECULE: SERUM ALBUMIN; COMPND 3 CHAIN: A; COMPND 4 ENGINEERED: YES	METAL BINDING PROTEIN 30-SEP-22 8H0O; TITLE CRYSTAL STRUCTURE OF HUMAN SERUM ALBUMIN AND RUTHENIUM PZA COMPLEX; TITLE 2 ADDUCT; COMPND MOL_ID: 1; COMPND 2 MOLECULE: ALBUMIN; COMPND 3 CHAIN: A; COMPND 4 SYNONYM: HSA; COMPND 5 ENGINEERED: YES	P8S	PLM	62.374	-1.058	1.035	-8.112	-7.14714	Serum albumin family (Serum_albumin)	Homo sapiens
4e99A	6hn0A	TRANSPORT PROTEIN 20-MAR-12 4E99; TITLE HUMAN SERUM ALBUMIN COMPLEX WITH PERFLUOROOCTANE SULFONATE POTASSIUM; COMPND MOL_ID: 1; COMPND 2 MOLECULE: SERUM ALBUMIN; COMPND 3 CHAIN: A; COMPND 4 ENGINEERED: YES	TRANSPORT PROTEIN 13-SEP-18 6HN0; TITLE COMPLEX OF OVINE SERUM ALBUMIN WITH DICLOFENAC; COMPND MOL_ID: 1; COMPND 2 MOLECULE: SERUM ALBUMIN; COMPND 3 CHAIN: A	P8S	DIF	125.503	-2.201	0.359	-7.476	-16.2876	Serum albumin family (Serum_albumin)	Ovis aries
4e99A	6hn1A	TRANSPORT PROTEIN 20-MAR-12 4E99; TITLE HUMAN SERUM ALBUMIN COMPLEX WITH PERFLUOROOCTANE SULFONATE POTASSIUM; COMPND MOL_ID: 1; COMPND 2 MOLECULE: SERUM ALBUMIN; COMPND 3 CHAIN: A; COMPND 4 ENGINEERED: YES	TRANSPORT PROTEIN 13-SEP-18 6HN1; TITLE COMPLEX OF CAPRINE SERUM ALBUMIN WITH DICLOFENAC; COMPND MOL_ID: 1; COMPND 2 MOLECULE: ALBUMIN; COMPND 3 CHAIN: A	P8S	DIF	109.928	6.977	0.877	-5.458	-5.58649	Serum albumin family (Serum_albumin)	Capra hircus
4e99A	6hscA	TRANSPORT PROTEIN 20-MAR-12 4E99; TITLE HUMAN SERUM ALBUMIN COMPLEX WITH PERFLUOROOCTANE SULFONATE POTASSIUM; COMPND MOL_ID: 1; COMPND 2 MOLECULE: SERUM ALBUMIN; COMPND 3 CHAIN: A; COMPND 4 ENGINEERED: YES	TRANSPORT PROTEIN 29-SEP-18 6HSC; TITLE STRUCTURE OF HUMAN SERUM ALBUMIN IN COMPLEX WITH ARISTOLOCHIC ACID AT; TITLE 2 1.9 A RESOLUTION; COMPND MOL_ID: 1; COMPND 2 MOLECULE: SERUM ALBUMIN; COMPND 3 CHAIN: A, B; COMPND 4 ENGINEERED: YES	P8S	MYR	100.075	3.562	1.143	-7.492	-6.02735	Serum albumin	Homo sapiens
4e99A	3hylA	TRANSPORT PROTEIN 20-MAR-12 4E99; TITLE HUMAN SERUM ALBUMIN COMPLEX WITH PERFLUOROOCTANE SULFONATE POTASSIUM; COMPND MOL_ID: 1; COMPND 2 MOLECULE: SERUM ALBUMIN; COMPND 3 CHAIN: A; COMPND 4 ENGINEERED: YES	TRANSFERASE 22-JUN-09 3HYL; TITLE CRYSTAL STRUCTURE OF TRANSKETOLASE FROM BACILLUS ANTHRACIS; COMPND MOL_ID: 1; COMPND 2 MOLECULE: TRANSKETOLASE; COMPND 3 CHAIN: A, B; COMPND 4 EC: 2.2.1.1; COMPND 5 ENGINEERED: YES	P8S	PEG	33.721	-1.174	0.627	-2.574	-3.54058	Transketolase-like TK C-terminal domain (Transketolase_C_1)	Bacillus anthracis
4e99A	2i2zA	TRANSPORT PROTEIN 20-MAR-12 4E99; TITLE HUMAN SERUM ALBUMIN COMPLEX WITH PERFLUOROOCTANE SULFONATE POTASSIUM; COMPND MOL_ID: 1; COMPND 2 MOLECULE: SERUM ALBUMIN; COMPND 3 CHAIN: A; COMPND 4 ENGINEERED: YES	LIPID BINDING PROTEIN 17-AUG-06 2I2Z; TITLE HUMAN SERUM ALBUMIN COMPLEXED WITH MYRISTATE AND ASPIRIN; COMPND MOL_ID: 1; COMPND 2 MOLECULE: SERUM ALBUMIN; COMPND 3 CHAIN: A	P8S	MYR	93.494	-0.671	0.987	-8.228	-7.56946	Serum albumin family (Serum_albumin)	Homo sapiens
4e99A	5id7A	TRANSPORT PROTEIN 20-MAR-12 4E99; TITLE HUMAN SERUM ALBUMIN COMPLEX WITH PERFLUOROOCTANE SULFONATE POTASSIUM; COMPND MOL_ID: 1; COMPND 2 MOLECULE: SERUM ALBUMIN; COMPND 3 CHAIN: A; COMPND 4 ENGINEERED: YES	TRANSPORT PROTEIN 24-FEB-16 5ID7; TITLE CRYSTAL STRUCTURE OF HUMAN SERUM ALBUMIN IN COMPLEX WITH; TITLE 2 PHOSPHORODITHIOATE DERIVATIVE OF MYRISTOYL CYCLIC PHOSPHATIDIC ACID; TITLE 3 (CPA); COMPND MOL_ID: 1; COMPND 2 MOLECULE: SERUM ALBUMIN; COMPND 3 CHAIN: A, B	P8S	6A4	56.549	4.861	1.499	-8.337	-5.21388	Serum albumin family (Serum_albumin)	Homo sapiens
4e99A	5id9A	TRANSPORT PROTEIN 20-MAR-12 4E99; TITLE HUMAN SERUM ALBUMIN COMPLEX WITH PERFLUOROOCTANE SULFONATE POTASSIUM; COMPND MOL_ID: 1; COMPND 2 MOLECULE: SERUM ALBUMIN; COMPND 3 CHAIN: A; COMPND 4 ENGINEERED: YES	TRANSPORT PROTEIN 24-FEB-16 5ID9; TITLE CRYSTAL STRUCTURE OF EQUINE SERUM ALBUMIN IN COMPLEX WITH; TITLE 2 PHOSPHORODITHIOATE DERIVATIVE OF MYRISTOYL CYCLIC PHOSPHATIDIC ACID; TITLE 3 (CPA); COMPND MOL_ID: 1; COMPND 2 MOLECULE: SERUM ALBUMIN; COMPND 3 CHAIN: A	P8S	6A4	121.061	-6.747	0.398	-7.54	-15.1406	Serum albumin family (Serum_albumin)	Equus caballus
4e99A	5ifoA	TRANSPORT PROTEIN 20-MAR-12 4E99; TITLE HUMAN SERUM ALBUMIN COMPLEX WITH PERFLUOROOCTANE SULFONATE POTASSIUM; COMPND MOL_ID: 1; COMPND 2 MOLECULE: SERUM ALBUMIN; COMPND 3 CHAIN: A; COMPND 4 ENGINEERED: YES	TRANSPORT PROTEIN 26-FEB-16 5IFO; TITLE X-RAY STRUCTURE OF HSA-MYR-KP1019; COMPND MOL_ID: 1; COMPND 2 MOLECULE: SERUM ALBUMIN; COMPND 3 CHAIN: A	P8S	MYR	87.125	0.595	0.778	-7.548	-8.59681	Serum albumin family (Serum_albumin)	Homo sapiens
4e99A	5iixA	TRANSPORT PROTEIN 20-MAR-12 4E99; TITLE HUMAN SERUM ALBUMIN COMPLEX WITH PERFLUOROOCTANE SULFONATE POTASSIUM; COMPND MOL_ID: 1; COMPND 2 MOLECULE: SERUM ALBUMIN; COMPND 3 CHAIN: A; COMPND 4 ENGINEERED: YES	TRANSPORT PROTEIN 01-MAR-16 5IIX; TITLE CRYSTAL STRUCTURE OF EQUINE SERUM ALBUMIN IN THE PRESENCE OF 15 MM; TITLE 2 ZINC AT PH 6.5; COMPND MOL_ID: 1; COMPND 2 MOLECULE: SERUM ALBUMIN; COMPND 3 CHAIN: A; COMPND 4 FRAGMENT: RESIDUES 25-607	P8S	SO4	33.378	6.476	0.587	-3.458	-5.03348	Serum albumin family (Serum_albumin)	Equus caballus
4e99A	5ijfA	TRANSPORT PROTEIN 20-MAR-12 4E99; TITLE HUMAN SERUM ALBUMIN COMPLEX WITH PERFLUOROOCTANE SULFONATE POTASSIUM; COMPND MOL_ID: 1; COMPND 2 MOLECULE: SERUM ALBUMIN; COMPND 3 CHAIN: A; COMPND 4 ENGINEERED: YES	TRANSPORT PROTEIN 02-MAR-16 5IJF; TITLE CRYSTAL STRUCTURE OF HUMAN SERUM ALBUMIN IN THE PRESENCE OF 0.5 MM; TITLE 2 ZINC AT PH 9.0; COMPND MOL_ID: 1; COMPND 2 MOLECULE: SERUM ALBUMIN; COMPND 3 CHAIN: A; COMPND 4 FRAGMENT: RESIDUES 25-609	P8S	UNL	86.422	2.713	0.663	-4.911	-6.43644	Serum albumin family (Serum_albumin)	Homo sapiens
4e99A	4iqpA	TRANSPORT PROTEIN 20-MAR-12 4E99; TITLE HUMAN SERUM ALBUMIN COMPLEX WITH PERFLUOROOCTANE SULFONATE POTASSIUM; COMPND MOL_ID: 1; COMPND 2 MOLECULE: SERUM ALBUMIN; COMPND 3 CHAIN: A; COMPND 4 ENGINEERED: YES	TOXIN 12-JAN-13 4IQP; TITLE CRYSTAL STRUCTURE OF HCRA-W1266A; COMPND MOL_ID: 1; COMPND 2 MOLECULE: BOTULINUM NEUROTOXIN TYPE A; COMPND 3 CHAIN: A; COMPND 4 SYNONYM: BONT/A, BONTOXILYSIN-A, BOTOX, BOTULINUM NEUROTOXIN A LIGHT; COMPND 5 CHAIN, BOTULINUM NEUROTOXIN A HEAVY CHAIN; COMPND 6 EC: 3.4.24.69; COMPND 7 ENGINEERED: YES; COMPND 8 MUTATION: YES	P8S	GOL	36.776	57.748	0.805	-4.73	-5.22652	Clostridium neurotoxin, N-terminal receptor binding (Toxin_R_bind_N)	Clostridium botulinum
4e99A	8ittA	TRANSPORT PROTEIN 20-MAR-12 4E99; TITLE HUMAN SERUM ALBUMIN COMPLEX WITH PERFLUOROOCTANE SULFONATE POTASSIUM; COMPND MOL_ID: 1; COMPND 2 MOLECULE: SERUM ALBUMIN; COMPND 3 CHAIN: A; COMPND 4 ENGINEERED: YES	STRUCTURAL PROTEIN 22-MAR-23 8ITT ; TITLE CRYSTAL STRUCTURE OF LYSOPHOSPHATIDYLCHOLINE IN COMPLEX WITH HUMAN; TITLE 2 SERUM ALBUMIN AND MYRISTATE; COMPND MOL_ID: 1; COMPND 2 MOLECULE: ALBUMIN; COMPND 3 CHAIN: A, B; COMPND 4 ENGINEERED: YES	P8S	LPC	76.072	3.853	1.225	-7.224	-5.45208	Serum albumin family (Serum_albumin)	Homo sapiens
4e99A	4iw1A	TRANSPORT PROTEIN 20-MAR-12 4E99; TITLE HUMAN SERUM ALBUMIN COMPLEX WITH PERFLUOROOCTANE SULFONATE POTASSIUM; COMPND MOL_ID: 1; COMPND 2 MOLECULE: SERUM ALBUMIN; COMPND 3 CHAIN: A; COMPND 4 ENGINEERED: YES	TRANSPORT PROTEIN 23-JAN-13 4IW1; TITLE HSA-FRUCTOSE COMPLEX; COMPND MOL_ID: 1; COMPND 2 MOLECULE: SERUM ALBUMIN; COMPND 3 CHAIN: A; COMPND 4 ENGINEERED: YES	P8S	PO4	36.17	-3.943	0.707	-7.43	-9.20694	Serum albumin family (Serum_albumin)	Homo sapiens
4e99A	4iw2A	TRANSPORT PROTEIN 20-MAR-12 4E99; TITLE HUMAN SERUM ALBUMIN COMPLEX WITH PERFLUOROOCTANE SULFONATE POTASSIUM; COMPND MOL_ID: 1; COMPND 2 MOLECULE: SERUM ALBUMIN; COMPND 3 CHAIN: A; COMPND 4 ENGINEERED: YES	TRANSPORT PROTEIN 23-JAN-13 4IW2; TITLE HSA-GLUCOSE COMPLEX; COMPND MOL_ID: 1; COMPND 2 MOLECULE: SERUM ALBUMIN; COMPND 3 CHAIN: A; COMPND 4 ENGINEERED: YES	P8S	PO4	43.454	-6.408	0.677	-7.355	-9.46589	Serum albumin family (Serum_albumin)	Homo sapiens
4e99A	4j2vA	TRANSPORT PROTEIN 20-MAR-12 4E99; TITLE HUMAN SERUM ALBUMIN COMPLEX WITH PERFLUOROOCTANE SULFONATE POTASSIUM; COMPND MOL_ID: 1; COMPND 2 MOLECULE: SERUM ALBUMIN; COMPND 3 CHAIN: A; COMPND 4 ENGINEERED: YES	TRANSPORT PROTEIN 05-FEB-13 4J2V; TITLE CRYSTAL STRUCTURE OF EQUINE SERUM ALBUMIN IN COMPLEX WITH 3,5-; TITLE 2 DIIODOSALICYLIC ACID; COMPND MOL_ID: 1; COMPND 2 MOLECULE: SERUM ALBUMIN; COMPND 3 CHAIN: A; COMPND 4 FRAGMENT: UNP RESIDUES 25-607	P8S	ACT	52.372	9.093	0.677	-2.546	-3.27671	Serum albumin family (Serum_albumin)	Equus caballus
4e99A	8j8eA	TRANSPORT PROTEIN 20-MAR-12 4E99; TITLE HUMAN SERUM ALBUMIN COMPLEX WITH PERFLUOROOCTANE SULFONATE POTASSIUM; COMPND MOL_ID: 1; COMPND 2 MOLECULE: SERUM ALBUMIN; COMPND 3 CHAIN: A; COMPND 4 ENGINEERED: YES	HORMONE 01-MAY-23 8J8E ; TITLE HUMAN SERUM ALBUMIN-PALLADIUM(II) AGENT COMPLEX; COMPND MOL_ID: 1; COMPND 2 MOLECULE: SERUM ALBUMIN; COMPND 3 CHAIN: A, I; COMPND 4 ENGINEERED: YES	P8S	PLM	111.98	2.712	1.072	-7.51	-6.40785	Serum albumin family (Serum_albumin)	Homo sapiens
4e99A	3jcuC	TRANSPORT PROTEIN 20-MAR-12 4E99; TITLE HUMAN SERUM ALBUMIN COMPLEX WITH PERFLUOROOCTANE SULFONATE POTASSIUM; COMPND MOL_ID: 1; COMPND 2 MOLECULE: SERUM ALBUMIN; COMPND 3 CHAIN: A; COMPND 4 ENGINEERED: YES	MEMBRANE PROTEIN 10-MAR-16 3JCU; TITLE CRYO-EM STRUCTURE OF SPINACH PSII-LHCII SUPERCOMPLEX AT 3.2 ANGSTROM; TITLE 2 RESOLUTION; COMPND MOL_ID: 1; COMPND 2 MOLECULE: PHOTOSYSTEM II PROTEIN D1; COMPND 3 CHAIN: A, a; COMPND 4 MOL_ID: 2; COMPND 5 MOLECULE: PHOTOSYSTEM II CP47 REACTION CENTER PROTEIN; COMPND 6 CHAIN: B, b; COMPND 7 MOL_ID: 3; COMPND 8 MOLECULE: PHOTOSYSTEM II CP43 REACTION CENTER PRO…	P8S	CLA	35.57	-2.989	0.117	-5.207	-23.9954	Photosystem II protein (PSII)	Spinacia oleracea
4e99A	5jh5A	TRANSPORT PROTEIN 20-MAR-12 4E99; TITLE HUMAN SERUM ALBUMIN COMPLEX WITH PERFLUOROOCTANE SULFONATE POTASSIUM; COMPND MOL_ID: 1; COMPND 2 MOLECULE: SERUM ALBUMIN; COMPND 3 CHAIN: A; COMPND 4 ENGINEERED: YES	METAL BINDING PROTEIN/TRANSCRIPTION 20-APR-16 5JH5; TITLE STRUCTURAL BASIS FOR THE HIERARCHICAL ASSEMBLY OF THE CORE OF PRC1.1; COMPND MOL_ID: 1; COMPND 2 MOLECULE: LYSINE-SPECIFIC DEMETHYLASE 2B; COMPND 3 CHAIN: A; COMPND 4 FRAGMENT: RESIDUES 1059-1336; COMPND 5 SYNONYM: CXXC-TYPE ZINC FINGER PROTEIN 2,F-BOX AND LEUCINE-RICH; COMPND 6 REPEAT PROTEIN 10,F-BOX PROTEIN FBL10,F-BOX/LRR-REPEAT PROTEI…	P8S	MSE	35.819	32.743	0.908	-5.358	-5.31548	F-box-like (F-box-like)	Homo sapiens
4e99A	4jk4A	TRANSPORT PROTEIN 20-MAR-12 4E99; TITLE HUMAN SERUM ALBUMIN COMPLEX WITH PERFLUOROOCTANE SULFONATE POTASSIUM; COMPND MOL_ID: 1; COMPND 2 MOLECULE: SERUM ALBUMIN; COMPND 3 CHAIN: A; COMPND 4 ENGINEERED: YES	TRANSPORT PROTEIN 09-MAR-13 4JK4; TITLE CRYSTAL STRUCTURE OF BOVINE SERUM ALBUMIN IN COMPLEX WITH 3,5-; TITLE 2 DIIODOSALICYLIC ACID; COMPND MOL_ID: 1; COMPND 2 MOLECULE: SERUM ALBUMIN; COMPND 3 CHAIN: A, B; COMPND 4 FRAGMENT: UNP RESIDUES 25-607; COMPND 5 SYNONYM: BSA	P8S	1PE	85.123	-6.885	0.552	-7.783	-11.9371	Serum albumin family (Serum_albumin)	Bos taurus
4e99A	6jlmB	TRANSPORT PROTEIN 20-MAR-12 4E99; TITLE HUMAN SERUM ALBUMIN COMPLEX WITH PERFLUOROOCTANE SULFONATE POTASSIUM; COMPND MOL_ID: 1; COMPND 2 MOLECULE: SERUM ALBUMIN; COMPND 3 CHAIN: A; COMPND 4 ENGINEERED: YES	PHOTOSYNTHESIS 06-MAR-19 6JLM; TITLE XFEL STRUCTURE OF CYANOBACTERIAL PHOTOSYSTEM II (DARK STATE, DATASET2); COMPND MOL_ID: 1; COMPND 2 MOLECULE: PHOTOSYSTEM II PROTEIN D1; COMPND 3 CHAIN: A, a; COMPND 4 SYNONYM: PSII D1 PROTEIN,PHOTOSYSTEM II Q(B) PROTEIN; COMPND 5 EC: 1.10.3.9; COMPND 6 MOL_ID: 2; COMPND 7 MOLECULE: PHOTOSYSTEM II CP47 REACTION CENTER PROTEIN; COMPND 8 CHAIN: B, b; COMPND 9 SYN…	P8S	CLA	34.258	-1.201	0	-1.201	-12.01	Photosystem II protein (PSII)	Thermosynechococcus vulcanus
4e99A	6jloB	TRANSPORT PROTEIN 20-MAR-12 4E99; TITLE HUMAN SERUM ALBUMIN COMPLEX WITH PERFLUOROOCTANE SULFONATE POTASSIUM; COMPND MOL_ID: 1; COMPND 2 MOLECULE: SERUM ALBUMIN; COMPND 3 CHAIN: A; COMPND 4 ENGINEERED: YES	PHOTOSYNTHESIS 06-MAR-19 6JLO; TITLE XFEL STRUCTURE OF CYANOBACTERIAL PHOTOSYSTEM II (2F STATE, DATASET2); COMPND MOL_ID: 1; COMPND 2 MOLECULE: PHOTOSYSTEM II PROTEIN D1; COMPND 3 CHAIN: A, a; COMPND 4 SYNONYM: PSII D1 PROTEIN,PHOTOSYSTEM II Q(B) PROTEIN; COMPND 5 EC: 1.10.3.9; COMPND 6 MOL_ID: 2; COMPND 7 MOLECULE: PHOTOSYSTEM II CP47 REACTION CENTER PROTEIN; COMPND 8 CHAIN: B, b; COMPND 9 SYNON…	P8S	CLA	34.213	-0.762	0	-0.762	-7.62	Photosystem II protein (PSII)	Thermosynechococcus vulcanus
4e99A	7jwnA	TRANSPORT PROTEIN 20-MAR-12 4E99; TITLE HUMAN SERUM ALBUMIN COMPLEX WITH PERFLUOROOCTANE SULFONATE POTASSIUM; COMPND MOL_ID: 1; COMPND 2 MOLECULE: SERUM ALBUMIN; COMPND 3 CHAIN: A; COMPND 4 ENGINEERED: YES	TRANSPORT PROTEIN 25-AUG-20 7JWN; TITLE CRYSTAL STRUCTURE OF HUMAN SERUM ALBUMIN IN COMPLEX WITH KETOPROFEN; COMPND MOL_ID: 1; COMPND 2 MOLECULE: ALBUMIN; COMPND 3 CHAIN: A; COMPND 4 ENGINEERED: YES	P8S	9KL	82.725	-5.427	0.788	-7.811	-8.79617	Serum albumin family (Serum_albumin)	Homo sapiens
4e99A	8k1qA	TRANSPORT PROTEIN 20-MAR-12 4E99; TITLE HUMAN SERUM ALBUMIN COMPLEX WITH PERFLUOROOCTANE SULFONATE POTASSIUM; COMPND MOL_ID: 1; COMPND 2 MOLECULE: SERUM ALBUMIN; COMPND 3 CHAIN: A; COMPND 4 ENGINEERED: YES	MEMBRANE PROTEIN 11-JUL-23 8K1Q ; TITLE HUMAN TWIK-RELATED ACID-SENSITIVE POTASSIUM CHANNEL TASK3 AT PH 6.0, 5; TITLE 2 MM KCL AND 135 MM NACL; COMPND MOL_ID: 1; COMPND 2 MOLECULE: POTASSIUM CHANNEL SUBFAMILY K MEMBER 9; COMPND 3 CHAIN: A, B; COMPND 4 SYNONYM: ACID-SENSITIVE POTASSIUM CHANNEL PROTEIN TASK-3,TWIK-RELATED; COMPND 5 ACID-SENSITIVE K(+) CHANNEL 3,TWO PORE POTASSIUM CHANNEL KT3.2,TWO;…	P8S	Y01	33.306	3.026	0.727	-3.328	-4.02418	Ion channel (Ion_trans_2)	Homo sapiens
4e99A	4l8uA	TRANSPORT PROTEIN 20-MAR-12 4E99; TITLE HUMAN SERUM ALBUMIN COMPLEX WITH PERFLUOROOCTANE SULFONATE POTASSIUM; COMPND MOL_ID: 1; COMPND 2 MOLECULE: SERUM ALBUMIN; COMPND 3 CHAIN: A; COMPND 4 ENGINEERED: YES	TRANSPORT PROTEIN 17-JUN-13 4L8U; TITLE X-RAY STUDY OF HUMAN SERUM ALBUMIN COMPLEXED WITH 9 AMINO CAMPTOTHECIN; COMPND MOL_ID: 1; COMPND 2 MOLECULE: SERUM ALBUMIN; COMPND 3 CHAIN: A; COMPND 4 FRAGMENT: UNP RESIDUES 25-609	P8S	MYR	99.359	-3.468	0.827	-8.28	-8.93204	Serum albumin family (Serum_albumin)	Homo sapiens
4e99A	4lb9A	TRANSPORT PROTEIN 20-MAR-12 4E99; TITLE HUMAN SERUM ALBUMIN COMPLEX WITH PERFLUOROOCTANE SULFONATE POTASSIUM; COMPND MOL_ID: 1; COMPND 2 MOLECULE: SERUM ALBUMIN; COMPND 3 CHAIN: A; COMPND 4 ENGINEERED: YES	TRANSPORT PROTEIN 20-JUN-13 4LB9; TITLE X-RAY STUDY OF HUMAN SERUM ALBUMIN COMPLEXED WITH ETOPOSIDE; COMPND MOL_ID: 1; COMPND 2 MOLECULE: SERUM ALBUMIN; COMPND 3 CHAIN: A; COMPND 4 FRAGMENT: UNP RESIDUES 25-609	P8S	MYR	97.488	-2.458	1.204	-7.856	-6.02454	Serum albumin family (Serum_albumin)	Homo sapiens
4e99A	3lu6A	TRANSPORT PROTEIN 20-MAR-12 4E99; TITLE HUMAN SERUM ALBUMIN COMPLEX WITH PERFLUOROOCTANE SULFONATE POTASSIUM; COMPND MOL_ID: 1; COMPND 2 MOLECULE: SERUM ALBUMIN; COMPND 3 CHAIN: A; COMPND 4 ENGINEERED: YES	TRANSPORT PROTEIN 17-FEB-10 3LU6; TITLE HUMAN SERUM ALBUMIN IN COMPLEX WITH COMPOUND 1; COMPND MOL_ID: 1; COMPND 2 MOLECULE: SERUM ALBUMIN; COMPND 3 CHAIN: A, B	P8S	IMX	135.781	-6.798	0.269	-7.584	-20.5528	Serum albumin family (Serum_albumin)	Homo sapiens
4e99A	3lu7A	TRANSPORT PROTEIN 20-MAR-12 4E99; TITLE HUMAN SERUM ALBUMIN COMPLEX WITH PERFLUOROOCTANE SULFONATE POTASSIUM; COMPND MOL_ID: 1; COMPND 2 MOLECULE: SERUM ALBUMIN; COMPND 3 CHAIN: A; COMPND 4 ENGINEERED: YES	TRANSPORT PROTEIN 17-FEB-10 3LU7; TITLE HUMAN SERUM ALBUMIN IN COMPLEX WITH COMPOUND 2; COMPND MOL_ID: 1; COMPND 2 MOLECULE: SERUM ALBUMIN; COMPND 3 CHAIN: A, B	P8S	IPX	35.057	-6.483	0.535	-7.542	-11.8772	Serum albumin family (Serum_albumin)	Homo sapiens
4e99A	4lufA	TRANSPORT PROTEIN 20-MAR-12 4E99; TITLE HUMAN SERUM ALBUMIN COMPLEX WITH PERFLUOROOCTANE SULFONATE POTASSIUM; COMPND MOL_ID: 1; COMPND 2 MOLECULE: SERUM ALBUMIN; COMPND 3 CHAIN: A; COMPND 4 ENGINEERED: YES	TRANSPORT PROTEIN 25-JUL-13 4LUF; TITLE CRYSTAL STRUCTURE OF OVINE SERUM ALBUMIN; COMPND MOL_ID: 1; COMPND 2 MOLECULE: SERUM ALBUMIN; COMPND 3 CHAIN: A; COMPND 4 FRAGMENT: MATURE FORM OF OVINE SERUM ALBUMIN	P8S	2Q5	90.556	-5.912	0.509	-6.632	-10.89	Serum albumin family (Serum_albumin)	Ovis aries
4e99A	4luhA	TRANSPORT PROTEIN 20-MAR-12 4E99; TITLE HUMAN SERUM ALBUMIN COMPLEX WITH PERFLUOROOCTANE SULFONATE POTASSIUM; COMPND MOL_ID: 1; COMPND 2 MOLECULE: SERUM ALBUMIN; COMPND 3 CHAIN: A; COMPND 4 ENGINEERED: YES	TRANSPORT PROTEIN 25-JUL-13 4LUH; TITLE COMPLEX OF OVINE SERUM ALBUMIN WITH 3,5-DIIODOSALICYLIC ACID; COMPND MOL_ID: 1; COMPND 2 MOLECULE: SERUM ALBUMIN; COMPND 3 CHAIN: A; COMPND 4 FRAGMENT: MATURE FORM OF OVINE SERUM ALBUMIN	P8S	2Q5	33.863	-1.662	0.853	-8.067	-8.46485	Serum albumin family (Serum_albumin)	Ovis aries
4e99A	6m5eA	TRANSPORT PROTEIN 20-MAR-12 4E99; TITLE HUMAN SERUM ALBUMIN COMPLEX WITH PERFLUOROOCTANE SULFONATE POTASSIUM; COMPND MOL_ID: 1; COMPND 2 MOLECULE: SERUM ALBUMIN; COMPND 3 CHAIN: A; COMPND 4 ENGINEERED: YES	PEPTIDE BINDING PROTEIN 10-MAR-20 6M5E; TITLE HUMAN SERUM ALBUMIN WITH CYCLIC PEPTIDE DALBAVANCIN; COMPND MOL_ID: 1; COMPND 2 MOLECULE: SERUM ALBUMIN; COMPND 3 CHAIN: A, B, C; COMPND 4 ENGINEERED: YES; COMPND 5 MOL_ID: 2; COMPND 6 MOLECULE: DALBAVANCIN; COMPND 7 CHAIN: F, G, H; COMPND 8 ENGINEERED: YES; COMPND 9 MOL_ID: 3; COMPND 10 MOLECULE: DALBAVANCIN; COMPND 11 CHAIN: I, J; COMPND 12 ENGINEER…	P8S	JEF	98.754	-7.004	0.381	-7.52	-15.6341	Serum albumin family (Serum_albumin)	Homo sapiens
4e99A	6mdqA	TRANSPORT PROTEIN 20-MAR-12 4E99; TITLE HUMAN SERUM ALBUMIN COMPLEX WITH PERFLUOROOCTANE SULFONATE POTASSIUM; COMPND MOL_ID: 1; COMPND 2 MOLECULE: SERUM ALBUMIN; COMPND 3 CHAIN: A; COMPND 4 ENGINEERED: YES	TRANSPORT PROTEIN 05-SEP-18 6MDQ; TITLE CRYSTAL STRUCTURE OF EQUINE SERUM ALBUMIN IN COMPLEX WITH TESTOSTERONE; COMPND MOL_ID: 1; COMPND 2 MOLECULE: SERUM ALBUMIN; COMPND 3 CHAIN: A	P8S	TES	114.763	-6.704	0.65	-7.425	-9.9	Serum albumin family (Serum_albumin)	Equus caballus
4e99A	1n5uA	TRANSPORT PROTEIN 20-MAR-12 4E99; TITLE HUMAN SERUM ALBUMIN COMPLEX WITH PERFLUOROOCTANE SULFONATE POTASSIUM; COMPND MOL_ID: 1; COMPND 2 MOLECULE: SERUM ALBUMIN; COMPND 3 CHAIN: A; COMPND 4 ENGINEERED: YES	PLASMA PROTEIN 07-NOV-02 1N5U; TITLE X-RAY STUDY OF HUMAN SERUM ALBUMIN COMPLEXED WITH HEME; COMPND MOL_ID: 1; COMPND 2 MOLECULE: SERUM ALBUMIN; COMPND 3 CHAIN: A	P8S	MYR	100.88	-2.837	1.134	-8.627	-6.99109	Serum albumin family (Serum_albumin)	Homo sapiens
4e99A	4nsoB	TRANSPORT PROTEIN 20-MAR-12 4E99; TITLE HUMAN SERUM ALBUMIN COMPLEX WITH PERFLUOROOCTANE SULFONATE POTASSIUM; COMPND MOL_ID: 1; COMPND 2 MOLECULE: SERUM ALBUMIN; COMPND 3 CHAIN: A; COMPND 4 ENGINEERED: YES	PROTEIN BINDING 28-NOV-13 4NSO; TITLE CRYSTAL STRUCTURE OF THE EFFECTOR-IMMUNITY PROTEIN COMPLEX; COMPND MOL_ID: 1; COMPND 2 MOLECULE: EFFECTOR PROTEIN; COMPND 3 CHAIN: A; COMPND 4 FRAGMENT: UNP RESIDUES 731-981; COMPND 5 SYNONYM: VGRG PROTEIN; COMPND 6 ENGINEERED: YES; COMPND 7 MOL_ID: 2; COMPND 8 MOLECULE: IMMUNITY PROTEIN; COMPND 9 CHAIN: B; COMPND 10 FRAGMENT: UNP RESIDUES 26-122; COMPND 11 E…	P8S	MSE	36.622	4.252	0.774	-2.992	-3.42334	Antitoxin TsiV3 (TsiV3)	Vibrio cholerae O1 biovar El Tor
4e99A	1o9xA	TRANSPORT PROTEIN 20-MAR-12 4E99; TITLE HUMAN SERUM ALBUMIN COMPLEX WITH PERFLUOROOCTANE SULFONATE POTASSIUM; COMPND MOL_ID: 1; COMPND 2 MOLECULE: SERUM ALBUMIN; COMPND 3 CHAIN: A; COMPND 4 ENGINEERED: YES	PLASMA PROTEIN 20-DEC-02 1O9X; TITLE HUMAN SERUM ALBUMIN COMPLEXED WITH TETRADECANOIC ACID (MYRISTIC ACID); TITLE 2 AND HEMIN; COMPND MOL_ID: 1; COMPND 2 MOLECULE: SERUM ALBUMIN; COMPND 3 CHAIN: A; COMPND 4 ENGINEERED: YES	P8S	HEM	36.175	-0.151	1.091	-6.934	-5.822	Serum albumin family (Serum_albumin)	HOMO SAPIENS
4e99A	6ociA	TRANSPORT PROTEIN 20-MAR-12 4E99; TITLE HUMAN SERUM ALBUMIN COMPLEX WITH PERFLUOROOCTANE SULFONATE POTASSIUM; COMPND MOL_ID: 1; COMPND 2 MOLECULE: SERUM ALBUMIN; COMPND 3 CHAIN: A; COMPND 4 ENGINEERED: YES	TRANSPORT PROTEIN 24-MAR-19 6OCI; TITLE CRYSTAL STRUCTURE OF EQUINE SERUM ALBUMIN IN COMPLEX WITH IBUPROFEN; COMPND MOL_ID: 1; COMPND 2 MOLECULE: SERUM ALBUMIN; COMPND 3 CHAIN: A	P8S	IBP	134.444	-5.924	0.279	-8.858	-23.372	Serum albumin family (Serum_albumin)	Equus caballus
4e99A	6ocjA	TRANSPORT PROTEIN 20-MAR-12 4E99; TITLE HUMAN SERUM ALBUMIN COMPLEX WITH PERFLUOROOCTANE SULFONATE POTASSIUM; COMPND MOL_ID: 1; COMPND 2 MOLECULE: SERUM ALBUMIN; COMPND 3 CHAIN: A; COMPND 4 ENGINEERED: YES	TRANSPORT PROTEIN 24-MAR-19 6OCJ; TITLE CRYSTAL STRUCTURE OF EQUINE SERUM ALBUMIN IN COMPLEX WITH SUPROFEN; COMPND MOL_ID: 1; COMPND 2 MOLECULE: SERUM ALBUMIN; COMPND 3 CHAIN: A	P8S	ACT	64.499	-6.508	0.538	-7.335	-11.4969	Serum albumin family (Serum_albumin)	Equus caballus
4e99A	6ockA	TRANSPORT PROTEIN 20-MAR-12 4E99; TITLE HUMAN SERUM ALBUMIN COMPLEX WITH PERFLUOROOCTANE SULFONATE POTASSIUM; COMPND MOL_ID: 1; COMPND 2 MOLECULE: SERUM ALBUMIN; COMPND 3 CHAIN: A; COMPND 4 ENGINEERED: YES	TRANSPORT PROTEIN 24-MAR-19 6OCK; TITLE CRYSTAL STRUCTURE OF LEPORINE SERUM ALBUMIN IN COMPLEX WITH KETOPROFEN; COMPND MOL_ID: 1; COMPND 2 MOLECULE: SERUM ALBUMIN; COMPND 3 CHAIN: A	P8S	9KL	155.457	-7.383	0.208	-10.009	-32.4968	Serum albumin family (Serum_albumin)	Oryctolagus cuniculus
4e99A	6oclA	TRANSPORT PROTEIN 20-MAR-12 4E99; TITLE HUMAN SERUM ALBUMIN COMPLEX WITH PERFLUOROOCTANE SULFONATE POTASSIUM; COMPND MOL_ID: 1; COMPND 2 MOLECULE: SERUM ALBUMIN; COMPND 3 CHAIN: A; COMPND 4 ENGINEERED: YES	TRANSPORT PROTEIN 24-MAR-19 6OCL; TITLE CRYSTAL STRUCTURE OF LEPORINE SERUM ALBUMIN IN COMPLEX WITH SUPROFEN; COMPND MOL_ID: 1; COMPND 2 MOLECULE: SERUM ALBUMIN; COMPND 3 CHAIN: A	P8S	M5A	141.974	-7.773	0.466	-9.694	-17.1272	Serum albumin family (Serum_albumin)	Oryctolagus cuniculus
4e99A	4or0A	TRANSPORT PROTEIN 20-MAR-12 4E99; TITLE HUMAN SERUM ALBUMIN COMPLEX WITH PERFLUOROOCTANE SULFONATE POTASSIUM; COMPND MOL_ID: 1; COMPND 2 MOLECULE: SERUM ALBUMIN; COMPND 3 CHAIN: A; COMPND 4 ENGINEERED: YES	TRANSPORT PROTEIN 10-FEB-14 4OR0; TITLE CRYSTAL STRUCTURE OF BOVINE SERUM ALBUMIN IN COMPLEX WITH NAPROXEN; COMPND MOL_ID: 1; COMPND 2 MOLECULE: SERUM ALBUMIN; COMPND 3 CHAIN: A, B; COMPND 4 FRAGMENT: MATURE FORM OF BSA; COMPND 5 SYNONYM: BSA	P8S	NPS	153.156	-0.738	0.674	-9.056	-11.7003	Serum albumin family (Serum_albumin)	Bos taurus
4e99A	5orfA	TRANSPORT PROTEIN 20-MAR-12 4E99; TITLE HUMAN SERUM ALBUMIN COMPLEX WITH PERFLUOROOCTANE SULFONATE POTASSIUM; COMPND MOL_ID: 1; COMPND 2 MOLECULE: SERUM ALBUMIN; COMPND 3 CHAIN: A; COMPND 4 ENGINEERED: YES	TRANSPORT PROTEIN 16-AUG-17 5ORF; TITLE STRUCTURE OF OVINE SERUM ALBUMIN IN P1 SPACE GROUP; COMPND MOL_ID: 1; COMPND 2 MOLECULE: SERUM ALBUMIN; COMPND 3 CHAIN: A, B, C, D	P8S	PGE	114.157	-5.577	0.666	-9.438	-12.3211	Serum albumin family (Serum_albumin)	Ovis aries
4e99A	5oswA	TRANSPORT PROTEIN 20-MAR-12 4E99; TITLE HUMAN SERUM ALBUMIN COMPLEX WITH PERFLUOROOCTANE SULFONATE POTASSIUM; COMPND MOL_ID: 1; COMPND 2 MOLECULE: SERUM ALBUMIN; COMPND 3 CHAIN: A; COMPND 4 ENGINEERED: YES	TRANSPORT PROTEIN 18-AUG-17 5OSW; TITLE STRUCTURE OF CAPRINE SERUM ALBUMIN IN COMPLEX WITH 3,5-DIIODOSALICYLIC; TITLE 2 ACID; COMPND MOL_ID: 1; COMPND 2 MOLECULE: ALBUMIN; COMPND 3 CHAIN: A	P8S	AE4	104.12	-6.907	0.113	-7.436	-34.9108	Serum albumin family (Serum_albumin)	Capra hircus
4e99A	4ot2A	TRANSPORT PROTEIN 20-MAR-12 4E99; TITLE HUMAN SERUM ALBUMIN COMPLEX WITH PERFLUOROOCTANE SULFONATE POTASSIUM; COMPND MOL_ID: 1; COMPND 2 MOLECULE: SERUM ALBUMIN; COMPND 3 CHAIN: A; COMPND 4 ENGINEERED: YES	TRANSPORT PROTEIN 13-FEB-14 4OT2; TITLE CRYSTAL STRUCTURE OF EQUINE SERUM ALBUMIN IN COMPLEX WITH NAPROXEN; COMPND MOL_ID: 1; COMPND 2 MOLECULE: SERUM ALBUMIN; COMPND 3 CHAIN: A; COMPND 4 FRAGMENT: UNP RESIDUES 25-607	P8S	ACT	38.83	-0.961	1.016	-9.013	-8.07616	Serum albumin family (Serum_albumin)	Equus caballus
4e99A	5otbA	TRANSPORT PROTEIN 20-MAR-12 4E99; TITLE HUMAN SERUM ALBUMIN COMPLEX WITH PERFLUOROOCTANE SULFONATE POTASSIUM; COMPND MOL_ID: 1; COMPND 2 MOLECULE: SERUM ALBUMIN; COMPND 3 CHAIN: A; COMPND 4 ENGINEERED: YES	TRANSPORT PROTEIN 21-AUG-17 5OTB; TITLE STRUCTURE OF CAPRINE SERUM ALBUMIN IN P1 SPACE GROUP; COMPND MOL_ID: 1; COMPND 2 MOLECULE: ALBUMIN; COMPND 3 CHAIN: A, B, C, D; COMPND 4 SYNONYM: CAPRINE SERUM ALBUMIN	P8S	PGE	134.481	-4.321	0.618	-9.511	-13.2465	Serum albumin family (Serum_albumin)	Capra hircus
4e99A	7ov1A	TRANSPORT PROTEIN 20-MAR-12 4E99; TITLE HUMAN SERUM ALBUMIN COMPLEX WITH PERFLUOROOCTANE SULFONATE POTASSIUM; COMPND MOL_ID: 1; COMPND 2 MOLECULE: SERUM ALBUMIN; COMPND 3 CHAIN: A; COMPND 4 ENGINEERED: YES	TRANSPORT PROTEIN 14-JUN-21 7OV1; TITLE STRUCTURE OF HUMAN SERUM ALBUMIN IN COMPLEX WITH MYRISTIC ACID; COMPND MOL_ID: 1; COMPND 2 MOLECULE: SERUM ALBUMIN; COMPND 3 CHAIN: A, B	P8S	EDO	44.803	-5.615	0.362	-8.323	-18.0152	Serum albumin	Homo sapiens
4e99A	7ov5A	TRANSPORT PROTEIN 20-MAR-12 4E99; TITLE HUMAN SERUM ALBUMIN COMPLEX WITH PERFLUOROOCTANE SULFONATE POTASSIUM; COMPND MOL_ID: 1; COMPND 2 MOLECULE: SERUM ALBUMIN; COMPND 3 CHAIN: A; COMPND 4 ENGINEERED: YES	TRANSPORT PROTEIN 14-JUN-21 7OV5; TITLE STRUCTURE OF HUMAN SERUM ALBUMIN IN COMPLEX WITH ARISTOLOCHIC ACID II; TITLE 2 AT 1.9 A RESOLUTION; COMPND MOL_ID: 1; COMPND 2 MOLECULE: SERUM ALBUMIN; COMPND 3 CHAIN: A, B	P8S	EDO	42.924	-5.924	0.714	-7.708	-9.46929	Serum albumin	Homo sapiens
4e99A	7ov6A	TRANSPORT PROTEIN 20-MAR-12 4E99; TITLE HUMAN SERUM ALBUMIN COMPLEX WITH PERFLUOROOCTANE SULFONATE POTASSIUM; COMPND MOL_ID: 1; COMPND 2 MOLECULE: SERUM ALBUMIN; COMPND 3 CHAIN: A; COMPND 4 ENGINEERED: YES	TRANSPORT PROTEIN 14-JUN-21 7OV6; TITLE STRUCTURE OF HUMAN SERUM ALBUMIN IN COMPLEX WITH ARISTOLOCHIC ACID I; TITLE 2 AT 1.9 A RESOLUTION - OPTIMIZED; COMPND MOL_ID: 1; COMPND 2 MOLECULE: SERUM ALBUMIN; COMPND 3 CHAIN: A, B	P8S	EDO	47.074	-6.821	0.696	-7.988	-10.0352	Serum albumin	Homo sapiens
4e99A	4po0A	TRANSPORT PROTEIN 20-MAR-12 4E99; TITLE HUMAN SERUM ALBUMIN COMPLEX WITH PERFLUOROOCTANE SULFONATE POTASSIUM; COMPND MOL_ID: 1; COMPND 2 MOLECULE: SERUM ALBUMIN; COMPND 3 CHAIN: A; COMPND 4 ENGINEERED: YES	TRANSPORT PROTEIN 23-FEB-14 4PO0; TITLE CRYSTAL STRUCTURE OF LEPORINE SERUM ALBUMIN IN COMPLEX WITH NAPROXEN; COMPND MOL_ID: 1; COMPND 2 MOLECULE: SERUM ALBUMIN; COMPND 3 CHAIN: A; COMPND 4 FRAGMENT: UNP RESIDUES 25-608, MATURE FORM OF LEPORINE SERUM ALBUMIN	P8S	NPS	154.619	-7.686	0.286	-9.663	-25.0337	Serum albumin family (Serum_albumin)	Oryctolagus cuniculus
4e99A	7q4xA	TRANSPORT PROTEIN 20-MAR-12 4E99; TITLE HUMAN SERUM ALBUMIN COMPLEX WITH PERFLUOROOCTANE SULFONATE POTASSIUM; COMPND MOL_ID: 1; COMPND 2 MOLECULE: SERUM ALBUMIN; COMPND 3 CHAIN: A; COMPND 4 ENGINEERED: YES	TRANSPORT PROTEIN 02-NOV-21 7Q4X; TITLE CRYSTAL STRUCTURE OF EQUINE SERUM ALBUMIN IN COMPLEX WITH CEFACLOR; COMPND MOL_ID: 1; COMPND 2 MOLECULE: ALBUMIN; COMPND 3 CHAIN: A	P8S	8XI	56.593	-5.051	0.499	-7.257	-12.1152	Serum albumin family (Serum_albumin)	Equus caballus
4e99A	7qfeA	TRANSPORT PROTEIN 20-MAR-12 4E99; TITLE HUMAN SERUM ALBUMIN COMPLEX WITH PERFLUOROOCTANE SULFONATE POTASSIUM; COMPND MOL_ID: 1; COMPND 2 MOLECULE: SERUM ALBUMIN; COMPND 3 CHAIN: A; COMPND 4 ENGINEERED: YES	TRANSPORT PROTEIN 05-DEC-21 7QFE; TITLE CRYSTAL STRUCTURE OF HUMAN SERUM ALBUMIN IN COMPLEX WITH GEMFIBROZIL; COMPND MOL_ID: 1; COMPND 2 MOLECULE: SERUM ALBUMIN; COMPND 3 CHAIN: A; COMPND 4 ENGINEERED: YES; COMPND 5 OTHER_DETAILS: MISSING RESIDUES ARE NOT VISIBLE IN THE ELECTRON; COMPND 6 DENSITY MAPS	P8S	4TX	70.91	-0.293	1.34	-7.524	-5.225	Serum albumin family (Serum_albumin)	Homo sapiens
4e99A	6qioA	TRANSPORT PROTEIN 20-MAR-12 4E99; TITLE HUMAN SERUM ALBUMIN COMPLEX WITH PERFLUOROOCTANE SULFONATE POTASSIUM; COMPND MOL_ID: 1; COMPND 2 MOLECULE: SERUM ALBUMIN; COMPND 3 CHAIN: A; COMPND 4 ENGINEERED: YES	HORMONE 21-JAN-19 6QIO; TITLE TERNARY COMPLEX OF FCRN ECTODOMAIN, FCRN BINDING OPTIMISED HUMAN SERUM; TITLE 2 ALBUMIN AND THE HUMAN GROWTH HORMONE DERIVATIVE SOMAPACITAN; COMPND MOL_ID: 1; COMPND 2 MOLECULE: SERUM ALBUMIN; COMPND 3 CHAIN: A; COMPND 4 ENGINEERED: YES; COMPND 5 MUTATION: YES; COMPND 6 MOL_ID: 2; COMPND 7 MOLECULE: IGG RECEPTOR FCRN LARGE SUBUNIT P51; COMPND 8 CHAIN: B; COMPND 9 SYN…	P8S	JG5	102.101	-6.004	0.367	-6.449	-13.8094	Serum albumin family (Serum_albumin)	Homo sapiens
4e99A	6qipA	TRANSPORT PROTEIN 20-MAR-12 4E99; TITLE HUMAN SERUM ALBUMIN COMPLEX WITH PERFLUOROOCTANE SULFONATE POTASSIUM; COMPND MOL_ID: 1; COMPND 2 MOLECULE: SERUM ALBUMIN; COMPND 3 CHAIN: A; COMPND 4 ENGINEERED: YES	TRANSPORT PROTEIN 21-JAN-19 6QIP; TITLE TERNARY COMPLEX OF FCRN ECTODOMAIN, FCRN BINDING OPTIMISED HUMAN SERUM; TITLE 2 ALBUMIN AND THE ALBUMIN-BINIDING SIDE CHAIN OF THE HUMAN GROWTH; TITLE 3 HORMONE DERIVATIVE SOMAPACITAN; COMPND MOL_ID: 1; COMPND 2 MOLECULE: SERUM ALBUMIN; COMPND 3 CHAIN: A; COMPND 4 ENGINEERED: YES; COMPND 5 MOL_ID: 2; COMPND 6 MOLECULE: IGG RECEPTOR FCRN LARGE SUBUNIT P51; C…	P8S	JG5	143.102	-5.514	0.469	-6.467	-11.3656	Serum albumin family (Serum_albumin)	Homo sapiens
4e99A	3rv5A	TRANSPORT PROTEIN 20-MAR-12 4E99; TITLE HUMAN SERUM ALBUMIN COMPLEX WITH PERFLUOROOCTANE SULFONATE POTASSIUM; COMPND MOL_ID: 1; COMPND 2 MOLECULE: SERUM ALBUMIN; COMPND 3 CHAIN: A; COMPND 4 ENGINEERED: YES	CONTRACTILE PROTEIN 06-MAY-11 3RV5; TITLE CRYSTAL STRUCTURE OF HUMAN CARDIAC TROPONIN C REGULATORY DOMAIN IN; TITLE 2 COMPLEX WITH CADMIUM AND DEOXYCHOLIC ACID; COMPND MOL_ID: 1; COMPND 2 MOLECULE: TROPONIN C, SLOW SKELETAL AND CARDIAC MUSCLES; COMPND 3 CHAIN: A, B, C, D; COMPND 4 FRAGMENT: N-TERMINAL DOMAIN (N-CTNC), UNP RESIDUES 1-89; COMPND 5 SYNONYM: TN-C; COMPND 6 ENGINEERED: YES	P8S	MSE	33.831	4.455	0.83	-4.945	-5.3172	EF-hand domain pair (EF-hand_8)	Homo sapiens
4e99A	4s1yA	TRANSPORT PROTEIN 20-MAR-12 4E99; TITLE HUMAN SERUM ALBUMIN COMPLEX WITH PERFLUOROOCTANE SULFONATE POTASSIUM; COMPND MOL_ID: 1; COMPND 2 MOLECULE: SERUM ALBUMIN; COMPND 3 CHAIN: A; COMPND 4 ENGINEERED: YES	TRANSPORT PROTEIN 16-JAN-15 4S1Y; TITLE X-RAY STRUCTURE OF HUMAN SERUM ALBUMIN COMPLEXED WITH CISPLATIN; COMPND MOL_ID: 1; COMPND 2 MOLECULE: SERUM ALBUMIN; COMPND 3 CHAIN: A; COMPND 4 ENGINEERED: YES	P8S	CPT	44.065	-6.028	1.041	-7.621	-6.67923	Serum albumin family (Serum_albumin)	Homo sapiens
4e99A	6s7pA	TRANSPORT PROTEIN 20-MAR-12 4E99; TITLE HUMAN SERUM ALBUMIN COMPLEX WITH PERFLUOROOCTANE SULFONATE POTASSIUM; COMPND MOL_ID: 1; COMPND 2 MOLECULE: SERUM ALBUMIN; COMPND 3 CHAIN: A; COMPND 4 ENGINEERED: YES	TRANSPORT PROTEIN 05-JUL-19 6S7P; TITLE NUCLEOTIDE BOUND ABCB4; COMPND MOL_ID: 1; COMPND 2 MOLECULE: PHOSPHATIDYLCHOLINE TRANSLOCATOR ABCB4; COMPND 3 CHAIN: A; COMPND 4 SYNONYM: ATP-BINDING CASSETTE SUB-FAMILY B MEMBER 4,MULTIDRUG; COMPND 5 RESISTANCE PROTEIN 3,P-GLYCOPROTEIN 3; COMPND 6 EC: 7.6.2.1; COMPND 7 ENGINEERED: YES; COMPND 8 MUTATION: YES	P8S	CLR	33.117	26.951	1.357	-5.207	-3.57378	ABC transporter transmembrane region (ABC_membrane)	Homo sapiens
4e99A	3sqjA	TRANSPORT PROTEIN 20-MAR-12 4E99; TITLE HUMAN SERUM ALBUMIN COMPLEX WITH PERFLUOROOCTANE SULFONATE POTASSIUM; COMPND MOL_ID: 1; COMPND 2 MOLECULE: SERUM ALBUMIN; COMPND 3 CHAIN: A; COMPND 4 ENGINEERED: YES	TRANSPORT PROTEIN 05-JUL-11 3SQJ; TITLE RECOMBINANT HUMAN SERUM ALBUMIN FROM TRANSGENIC PLANT; COMPND MOL_ID: 1; COMPND 2 MOLECULE: SERUM ALBUMIN; COMPND 3 CHAIN: A, B; COMPND 4 ENGINEERED: YES	P8S	MYR	103.982	-3.169	0.755	-7.579	-8.86433	Serum albumin family (Serum_albumin)	Homo sapiens
4e99A	3t1iA	TRANSPORT PROTEIN 20-MAR-12 4E99; TITLE HUMAN SERUM ALBUMIN COMPLEX WITH PERFLUOROOCTANE SULFONATE POTASSIUM; COMPND MOL_ID: 1; COMPND 2 MOLECULE: SERUM ALBUMIN; COMPND 3 CHAIN: A; COMPND 4 ENGINEERED: YES	HYDROLASE 22-JUL-11 3T1I; TITLE CRYSTAL STRUCTURE OF HUMAN MRE11: UNDERSTANDING TUMORIGENIC MUTATIONS; COMPND MOL_ID: 1; COMPND 2 MOLECULE: DOUBLE-STRAND BREAK REPAIR PROTEIN MRE11A; COMPND 3 CHAIN: A, B, C, D; COMPND 4 FRAGMENT: UNP RESIDUES 1-411; COMPND 5 SYNONYM: MEIOTIC RECOMBINATION 11 HOMOLOG 1, MRE11 HOMOLOG 1, MEIOTIC; COMPND 6 RECOMBINATION 11 HOMOLOG A, MRE11 HOMOLOG A; COMPND 7 ENGINE…	P8S	MSE	35.438	22.538	0.785	-5.311	-6.00113	Mre11 DNA-binding presumed domain (Mre11_DNA_bind)	Homo sapiens
4e99A	3tdlA	TRANSPORT PROTEIN 20-MAR-12 4E99; TITLE HUMAN SERUM ALBUMIN COMPLEX WITH PERFLUOROOCTANE SULFONATE POTASSIUM; COMPND MOL_ID: 1; COMPND 2 MOLECULE: SERUM ALBUMIN; COMPND 3 CHAIN: A; COMPND 4 ENGINEERED: YES	TRANSPORT PROTEIN 11-AUG-11 3TDL; TITLE STRUCTURE OF HUMAN SERUM ALBUMIN IN COMPLEX WITH DAUDA; COMPND MOL_ID: 1; COMPND 2 MOLECULE: SERUM ALBUMIN; COMPND 3 CHAIN: A; COMPND 4 ENGINEERED: YES	P8S	11D	129.812	-2.988	0.62	-6.394	-8.88056	Serum albumin family (Serum_albumin)	Homo sapiens
4e99A	1tf0A	TRANSPORT PROTEIN 20-MAR-12 4E99; TITLE HUMAN SERUM ALBUMIN COMPLEX WITH PERFLUOROOCTANE SULFONATE POTASSIUM; COMPND MOL_ID: 1; COMPND 2 MOLECULE: SERUM ALBUMIN; COMPND 3 CHAIN: A; COMPND 4 ENGINEERED: YES	PROTEIN BINDING 26-MAY-04 1TF0; TITLE CRYSTAL STRUCTURE OF THE GA MODULE COMPLEXED WITH HUMAN SERUM ALBUMIN; COMPND MOL_ID: 1; COMPND 2 MOLECULE: SERUM ALBUMIN; COMPND 3 CHAIN: A; COMPND 4 MOL_ID: 2; COMPND 5 MOLECULE: PEPTOSTREPTOCOCCAL ALBUMIN-BINDING PROTEIN; COMPND 6 CHAIN: B; COMPND 7 ENGINEERED: YES	P8S	DKA	116.184	-6.08	0.524	-7.091	-11.3638	Serum albumin family (Serum_albumin)	Homo sapiens
4e99A	3tlgB	TRANSPORT PROTEIN 20-MAR-12 4E99; TITLE HUMAN SERUM ALBUMIN COMPLEX WITH PERFLUOROOCTANE SULFONATE POTASSIUM; COMPND MOL_ID: 1; COMPND 2 MOLECULE: SERUM ALBUMIN; COMPND 3 CHAIN: A; COMPND 4 ENGINEERED: YES	HYDROLASE 29-AUG-11 3TLG; TITLE MICROCIN C7 SELF IMMUNITY PROTEIN MCCF IN THE INACTIVE MUTANT APO; TITLE 2 STATE; COMPND MOL_ID: 1; COMPND 2 MOLECULE: MCCF; COMPND 3 CHAIN: A; COMPND 4 ENGINEERED: YES; COMPND 5 MOL_ID: 2; COMPND 6 MOLECULE: MCCF; COMPND 7 CHAIN: B; COMPND 8 ENGINEERED: YES	P8S	MSE	34.166	15.782	0.745	-4.765	-5.63905	LD-carboxypeptidase N-terminal domain (Peptidase_S66)	Escherichia coli
4e99A	6u4rA	TRANSPORT PROTEIN 20-MAR-12 4E99; TITLE HUMAN SERUM ALBUMIN COMPLEX WITH PERFLUOROOCTANE SULFONATE POTASSIUM; COMPND MOL_ID: 1; COMPND 2 MOLECULE: SERUM ALBUMIN; COMPND 3 CHAIN: A; COMPND 4 ENGINEERED: YES	TRANSPORT PROTEIN 26-AUG-19 6U4R; TITLE CRYSTAL STRUCTURE OF EQUINE SERUM ALBUMIN COMPLEX WITH KETOPROFEN; COMPND MOL_ID: 1; COMPND 2 MOLECULE: SERUM ALBUMIN; COMPND 3 CHAIN: A	P8S	9KL	69.066	-4.617	0.357	-7.33	-16.0394	Serum albumin family (Serum_albumin)	Equus caballus
4e99A	6u4xA	TRANSPORT PROTEIN 20-MAR-12 4E99; TITLE HUMAN SERUM ALBUMIN COMPLEX WITH PERFLUOROOCTANE SULFONATE POTASSIUM; COMPND MOL_ID: 1; COMPND 2 MOLECULE: SERUM ALBUMIN; COMPND 3 CHAIN: A; COMPND 4 ENGINEERED: YES	TRANSPORT PROTEIN 26-AUG-19 6U4X; TITLE CRYSTAL STRUCTURE OF EQUINE SERUM ALBUMIN COMPLEX WITH IBUPROFEN; COMPND MOL_ID: 1; COMPND 2 MOLECULE: SERUM ALBUMIN; COMPND 3 CHAIN: A	P8S	IBP	76.362	3.093	0.823	-5.838	-6.32503	Serum albumin family (Serum_albumin)	Equus caballus
4e99A	6u5aA	TRANSPORT PROTEIN 20-MAR-12 4E99; TITLE HUMAN SERUM ALBUMIN COMPLEX WITH PERFLUOROOCTANE SULFONATE POTASSIUM; COMPND MOL_ID: 1; COMPND 2 MOLECULE: SERUM ALBUMIN; COMPND 3 CHAIN: A; COMPND 4 ENGINEERED: YES	TRANSPORT PROTEIN 27-AUG-19 6U5A; TITLE CRYSTAL STRUCTURE OF EQUINE SERUM ALBUMIN COMPLEX WITH 6-MNA; COMPND MOL_ID: 1; COMPND 2 MOLECULE: SERUM ALBUMIN; COMPND 3 CHAIN: A	P8S	PWY	127.636	-1.985	0.576	-7.573	-11.2027	Serum albumin family (Serum_albumin)	Equus caballus
4e99A	5upsA	TRANSPORT PROTEIN 20-MAR-12 4E99; TITLE HUMAN SERUM ALBUMIN COMPLEX WITH PERFLUOROOCTANE SULFONATE POTASSIUM; COMPND MOL_ID: 1; COMPND 2 MOLECULE: SERUM ALBUMIN; COMPND 3 CHAIN: A; COMPND 4 ENGINEERED: YES	TRANSFERASE 03-FEB-17 5UPS; TITLE ACYL-COA SYNTHETASE PTMA2 FROM STREPTOMYCES PLATENSIS IN COMPLEX WITH; TITLE 2 SBNP663 LIGAND; COMPND MOL_ID: 1; COMPND 2 MOLECULE: ACYL-COA SYNTHETASE PTMA2; COMPND 3 CHAIN: A, B; COMPND 4 ENGINEERED: YES	P8S	MSE	33.091	5.785	1.095	-5.837	-4.88452	AMP-binding enzyme C-terminal domain (AMP-binding_C)	Streptomyces platensis subsp. rosaceus
4e99A	3v08A	TRANSPORT PROTEIN 20-MAR-12 4E99; TITLE HUMAN SERUM ALBUMIN COMPLEX WITH PERFLUOROOCTANE SULFONATE POTASSIUM; COMPND MOL_ID: 1; COMPND 2 MOLECULE: SERUM ALBUMIN; COMPND 3 CHAIN: A; COMPND 4 ENGINEERED: YES	TRANSPORT PROTEIN 07-DEC-11 3V08; TITLE CRYSTAL STRUCTURE OF EQUINE SERUM ALBUMIN; COMPND MOL_ID: 1; COMPND 2 MOLECULE: SERUM ALBUMIN; COMPND 3 CHAIN: A	P8S	BR	63.102	2.928	0.444	-7.152	-13.1471	Serum albumin family (Serum_albumin)	Equus caballus
4e99A	3v09A	TRANSPORT PROTEIN 20-MAR-12 4E99; TITLE HUMAN SERUM ALBUMIN COMPLEX WITH PERFLUOROOCTANE SULFONATE POTASSIUM; COMPND MOL_ID: 1; COMPND 2 MOLECULE: SERUM ALBUMIN; COMPND 3 CHAIN: A; COMPND 4 ENGINEERED: YES	TRANSPORT PROTEIN 07-DEC-11 3V09; TITLE CRYSTAL STRUCTURE OF RABBIT SERUM ALBUMIN; COMPND MOL_ID: 1; COMPND 2 MOLECULE: SERUM ALBUMIN; COMPND 3 CHAIN: A	P8S	EDO	45.829	-1.932	0.862	-9.881	-10.2713	Serum albumin family (Serum_albumin)	Oryctolagus cuniculus
4e99A	5v0vA	TRANSPORT PROTEIN 20-MAR-12 4E99; TITLE HUMAN SERUM ALBUMIN COMPLEX WITH PERFLUOROOCTANE SULFONATE POTASSIUM; COMPND MOL_ID: 1; COMPND 2 MOLECULE: SERUM ALBUMIN; COMPND 3 CHAIN: A; COMPND 4 ENGINEERED: YES	TRANSPORT PROTEIN 28-FEB-17 5V0V; TITLE CRYSTAL STRUCTURE OF EQUINE SERUM ALBUMIN COMPLEX WITH ETODOLAC; COMPND MOL_ID: 1; COMPND 2 MOLECULE: SERUM ALBUMIN; COMPND 3 CHAIN: A; COMPND 4 FRAGMENT: UNP RESIDUES 25-607	P8S	8QP	101.271	-6.036	1.063	-7.071	-6.07997	Serum albumin family (Serum_albumin)	Equus caballus
4e99A	8vapB	TRANSPORT PROTEIN 20-MAR-12 4E99; TITLE HUMAN SERUM ALBUMIN COMPLEX WITH PERFLUOROOCTANE SULFONATE POTASSIUM; COMPND MOL_ID: 1; COMPND 2 MOLECULE: SERUM ALBUMIN; COMPND 3 CHAIN: A; COMPND 4 ENGINEERED: YES	REPLICATION 11-DEC-23 8VAP ; TITLE STRUCTURE OF THE E. COLI CLAMP LOADER BOUND TO THE BETA CLAMP IN A; TITLE 2 FULLY-OPEN CONFORMATION; COMPND MOL_ID: 1; COMPND 2 MOLECULE: DNA POLYMERASE III SUBUNIT DELTA; COMPND 3 CHAIN: A; COMPND 4 ENGINEERED: YES; COMPND 5 MOL_ID: 2; COMPND 6 MOLECULE: DNA POLYMERASE III SUBUNIT TAU; COMPND 7 CHAIN: B, C, D; COMPND 8 SYNONYM: DNA POLYMERASE III SUBUNIT GAMMA;…	P8S	ADP	34.141	66.978	0.648	-5.689	-7.60561	DNA polymerase III, delta subunit (DNA_pol3_delta2)	Escherichia coli
4e99A	2vdbA	TRANSPORT PROTEIN 20-MAR-12 4E99; TITLE HUMAN SERUM ALBUMIN COMPLEX WITH PERFLUOROOCTANE SULFONATE POTASSIUM; COMPND MOL_ID: 1; COMPND 2 MOLECULE: SERUM ALBUMIN; COMPND 3 CHAIN: A; COMPND 4 ENGINEERED: YES	PROTEIN BINDING 04-OCT-07 2VDB; TITLE STRUCTURE OF HUMAN SERUM ALBUMIN WITH S-NAPROXEN AND THE GA MODULE; COMPND MOL_ID: 1; COMPND 2 MOLECULE: SERUM ALBUMIN; COMPND 3 CHAIN: A; COMPND 4 FRAGMENT: RESIDUES 30-608; COMPND 5 SYNONYM: HUMAN SERUM ALBUMIN; COMPND 6 MOL_ID: 2; COMPND 7 MOLECULE: PEPTOSTREPTOCOCCAL ALBUMIN-BINDING PROTEIN; COMPND 8 CHAIN: B; COMPND 9 FRAGMENT: RESIDUES 213-265; COMPND 1…	P8S	DKA	33.799	12.601	1.503	-6.666	-4.15845	Serum albumin family (Serum_albumin)	HOMO SAPIENS
4e99A	5vnwA	TRANSPORT PROTEIN 20-MAR-12 4E99; TITLE HUMAN SERUM ALBUMIN COMPLEX WITH PERFLUOROOCTANE SULFONATE POTASSIUM; COMPND MOL_ID: 1; COMPND 2 MOLECULE: SERUM ALBUMIN; COMPND 3 CHAIN: A; COMPND 4 ENGINEERED: YES	TRANSPORT PROTEIN/DE NOVO PROTEIN 01-MAY-17 5VNW; TITLE CRYSTAL STRUCTURE OF NB.B201 BOUND TO HUMAN SERUM ALBUMIN; COMPND MOL_ID: 1; COMPND 2 MOLECULE: SERUM ALBUMIN; COMPND 3 CHAIN: A, B; COMPND 4 ENGINEERED: YES; COMPND 5 MOL_ID: 2; COMPND 6 MOLECULE: NB.B201; COMPND 7 CHAIN: C, D; COMPND 8 ENGINEERED: YES	P8S	DAO	37.642	-2.447	0.839	-6.761	-7.20021	Serum albumin family (Serum_albumin)	Homo sapiens
4e99A	1w5cB	TRANSPORT PROTEIN 20-MAR-12 4E99; TITLE HUMAN SERUM ALBUMIN COMPLEX WITH PERFLUOROOCTANE SULFONATE POTASSIUM; COMPND MOL_ID: 1; COMPND 2 MOLECULE: SERUM ALBUMIN; COMPND 3 CHAIN: A; COMPND 4 ENGINEERED: YES	PHOTOSYNTHESIS 06-AUG-04 1W5C; TITLE PHOTOSYSTEM II FROM THERMOSYNECHOCOCCUS ELONGATUS; COMPND MOL_ID: 1; COMPND 2 MOLECULE: PHOTOSYSTEM Q(B) PROTEIN 1; COMPND 3 CHAIN: A, G; COMPND 4 SYNONYM: PHOTOSYSTEM II PROTEIN D1; COMPND 5 MOL_ID: 2; COMPND 6 MOLECULE: PHOTOSYSTEM II CORE LIGHT HARVESTING PROTEIN; COMPND 7 CHAIN: B, H; COMPND 8 SYNONYM: PSII SUBUNIT PSBB; COMPND 9 MOL_ID: 3; COMPND 10 MOLEC…	P8S	CLA	34.038	21.866	0.759	-3.857	-4.4901	Generic MemProtMD	THERMOSYNECHOCOCCUS ELONGATUS
4e99A	7wkzA	TRANSPORT PROTEIN 20-MAR-12 4E99; TITLE HUMAN SERUM ALBUMIN COMPLEX WITH PERFLUOROOCTANE SULFONATE POTASSIUM; COMPND MOL_ID: 1; COMPND 2 MOLECULE: SERUM ALBUMIN; COMPND 3 CHAIN: A; COMPND 4 ENGINEERED: YES	TRANSPORT PROTEIN 12-JAN-22 7WKZ; TITLE CRYSTAL STRUCTURE OF THE HSA COMPLEX WITH MYCOPHENOLATE AND; TITLE 2 ARIPIPRAZOLE; COMPND MOL_ID: 1; COMPND 2 MOLECULE: SERUM ALBUMIN; COMPND 3 CHAIN: A, B; COMPND 4 ENGINEERED: YES	P8S	9SC	89.415	-4.992	0.474	-7.261	-12.6498	Serum albumin family (Serum_albumin)	Homo sapiens
4e99A	7wlfA	TRANSPORT PROTEIN 20-MAR-12 4E99; TITLE HUMAN SERUM ALBUMIN COMPLEX WITH PERFLUOROOCTANE SULFONATE POTASSIUM; COMPND MOL_ID: 1; COMPND 2 MOLECULE: SERUM ALBUMIN; COMPND 3 CHAIN: A; COMPND 4 ENGINEERED: YES	METAL BINDING PROTEIN 13-JAN-22 7WLF; TITLE CRYSTAL STRUCTURE OF THE HSA FE COMPLEX; COMPND MOL_ID: 1; COMPND 2 MOLECULE: SERUM ALBUMIN; COMPND 3 CHAIN: A; COMPND 4 ENGINEERED: YES	P8S	FE	33.729	-5.265	0.665	-8.197	-10.715	Serum albumin family (Serum_albumin)	Homo sapiens
4e99A	8wm6O	TRANSPORT PROTEIN 20-MAR-12 4E99; TITLE HUMAN SERUM ALBUMIN COMPLEX WITH PERFLUOROOCTANE SULFONATE POTASSIUM; COMPND MOL_ID: 1; COMPND 2 MOLECULE: SERUM ALBUMIN; COMPND 3 CHAIN: A; COMPND 4 ENGINEERED: YES	PHOTOSYNTHESIS 03-OCT-23 8WM6 ; TITLE THE STRUCTURE OF PSI-CAC(L-14)OF R.SALINA AT 2.7 ANGSTROMS RESOLUTION; COMPND MOL_ID: 1; COMPND 2 MOLECULE: PHOTOSYSTEM I P700 CHLOROPHYLL A APOPROTEIN A1; COMPND 3 CHAIN: A; COMPND 4 MOL_ID: 2; COMPND 5 MOLECULE: PHOTOSYSTEM I P700 CHLOROPHYLL A APOPROTEIN A2; COMPND 6 CHAIN: B; COMPND 7 MOL_ID: 3; COMPND 8 MOLECULE: PHOTOSYSTEM I IRON-SULFUR CENTER; COMPND …	P8S	CLA	34.709	-2.099	0.625	-2.885	-3.97931	Photosystem I P700 chlorophyll a apoprotein A1	Rhodomonas salina
4e99A	7wojA	TRANSPORT PROTEIN 20-MAR-12 4E99; TITLE HUMAN SERUM ALBUMIN COMPLEX WITH PERFLUOROOCTANE SULFONATE POTASSIUM; COMPND MOL_ID: 1; COMPND 2 MOLECULE: SERUM ALBUMIN; COMPND 3 CHAIN: A; COMPND 4 ENGINEERED: YES	TRANSPORT PROTEIN 21-JAN-22 7WOJ; TITLE CRYSTAL STRUCTURE OF HSA-MYR COMPLEX SOAKED WITH CISPLATIN FOR ONE; TITLE 2 WEEK; COMPND MOL_ID: 1; COMPND 2 MOLECULE: ALBUMIN; COMPND 3 CHAIN: A; COMPND 4 ENGINEERED: YES	P8S	CPT	34.72	-3.877	0.182	-4.356	-15.4468	Serum albumin family (Serum_albumin)	Homo sapiens
4e99A	7wokA	TRANSPORT PROTEIN 20-MAR-12 4E99; TITLE HUMAN SERUM ALBUMIN COMPLEX WITH PERFLUOROOCTANE SULFONATE POTASSIUM; COMPND MOL_ID: 1; COMPND 2 MOLECULE: SERUM ALBUMIN; COMPND 3 CHAIN: A; COMPND 4 ENGINEERED: YES	TRANSPORT PROTEIN 21-JAN-22 7WOK; TITLE CRYSTAL STRUCTURE OF HSA SOAKED WITH CISPLATIN FOR ONE WEEK; COMPND MOL_ID: 1; COMPND 2 MOLECULE: ALBUMIN; COMPND 3 CHAIN: A, B; COMPND 4 ENGINEERED: YES	P8S	CPT	33.681	-3.776	0.499	-6.132	-10.2371	Serum albumin family (Serum_albumin)	Homo sapiens
4e99A	6wuwA	TRANSPORT PROTEIN 20-MAR-12 4E99; TITLE HUMAN SERUM ALBUMIN COMPLEX WITH PERFLUOROOCTANE SULFONATE POTASSIUM; COMPND MOL_ID: 1; COMPND 2 MOLECULE: SERUM ALBUMIN; COMPND 3 CHAIN: A; COMPND 4 ENGINEERED: YES	TRANSPORT PROTEIN 05-MAY-20 6WUW; TITLE CRYSTAL STRUCTURE OF HUMAN SERUM ALBUMIN COMPLEX WITH JMS-053; COMPND MOL_ID: 1; COMPND 2 MOLECULE: SERUM ALBUMIN; COMPND 3 CHAIN: A, B	P8S	MYR	109.659	0.138	0.98	-7.488	-6.93333	Serum albumin family (Serum_albumin)	Homo sapiens
4e99A	1wv0A	TRANSPORT PROTEIN 20-MAR-12 4E99; TITLE HUMAN SERUM ALBUMIN COMPLEX WITH PERFLUOROOCTANE SULFONATE POTASSIUM; COMPND MOL_ID: 1; COMPND 2 MOLECULE: SERUM ALBUMIN; COMPND 3 CHAIN: A; COMPND 4 ENGINEERED: YES	TRANSFERASE 10-DEC-04 1WV0; TITLE CRYSTALLOGRAPHIC STUDIES ON ACYL UREAS, A NEW CLASS OF INHIBITORS OF; TITLE 2 GLYCOGEN PHOSPHORYLASE. BROAD SPECIFICITY OF THE ALLOSTERIC SITE; COMPND MOL_ID: 1; COMPND 2 MOLECULE: GLYCOGEN PHOSPHORYLASE, MUSCLE FORM; COMPND 3 CHAIN: A; COMPND 4 SYNONYM: MYOPHOSPHORYLASE; COMPND 5 EC: 2.4.1.1	P8S	BN4	36.628	64.008	1.409	-6.062	-4.01723	Carbohydrate phosphorylase (Phosphorylase)	Oryctolagus cuniculus
4e99A	7wz9A	TRANSPORT PROTEIN 20-MAR-12 4E99; TITLE HUMAN SERUM ALBUMIN COMPLEX WITH PERFLUOROOCTANE SULFONATE POTASSIUM; COMPND MOL_ID: 1; COMPND 2 MOLECULE: SERUM ALBUMIN; COMPND 3 CHAIN: A; COMPND 4 ENGINEERED: YES	PROTEIN BINDING 17-FEB-22 7WZ9; TITLE HSA-IN AGENT COMPLEX; COMPND MOL_ID: 1; COMPND 2 MOLECULE: SERUM ALBUMIN; COMPND 3 CHAIN: A; COMPND 4 ENGINEERED: YES	P8S	PLM	93.72	-1.606	0.834	-7.514	-8.04497	Serum albumin family (Serum_albumin)	Homo sapiens
4e99A	8x1nA	TRANSPORT PROTEIN 20-MAR-12 4E99; TITLE HUMAN SERUM ALBUMIN COMPLEX WITH PERFLUOROOCTANE SULFONATE POTASSIUM; COMPND MOL_ID: 1; COMPND 2 MOLECULE: SERUM ALBUMIN; COMPND 3 CHAIN: A; COMPND 4 ENGINEERED: YES	TRANSPORT PROTEIN 08-NOV-23 8X1N ; TITLE CRYO-EM STRUCTURE OF HUMAN ALPHA-FETOPROTEIN; COMPND MOL_ID: 1; COMPND 2 MOLECULE: ALPHA-FETOPROTEIN; COMPND 3 CHAIN: A; COMPND 4 SYNONYM: ALPHA-1-FETOPROTEIN,ALPHA-FETOGLOBULIN; COMPND 5 ENGINEERED: YES	P8S	PLM	71.367	-5.908	0.426	-8.461	-16.0856	Serum albumin family (Serum_albumin)	Homo sapiens
4e99A	5x52A	TRANSPORT PROTEIN 20-MAR-12 4E99; TITLE HUMAN SERUM ALBUMIN COMPLEX WITH PERFLUOROOCTANE SULFONATE POTASSIUM; COMPND MOL_ID: 1; COMPND 2 MOLECULE: SERUM ALBUMIN; COMPND 3 CHAIN: A; COMPND 4 ENGINEERED: YES	TRANSPORT PROTEIN 14-FEB-17 5X52; TITLE HUMAN SERUM ALBUMIN COMPLEXED WITH OCTANOATE AND N-ACETYL-L-METHIONINE; COMPND MOL_ID: 1; COMPND 2 MOLECULE: SERUM ALBUMIN; COMPND 3 CHAIN: A, B; COMPND 4 ENGINEERED: YES	P8S	OCA	121.401	-2.146	0.54	-6.395	-9.99219	Serum albumin family (Serum_albumin)	Homo sapiens
4e99A	7x7xA	TRANSPORT PROTEIN 20-MAR-12 4E99; TITLE HUMAN SERUM ALBUMIN COMPLEX WITH PERFLUOROOCTANE SULFONATE POTASSIUM; COMPND MOL_ID: 1; COMPND 2 MOLECULE: SERUM ALBUMIN; COMPND 3 CHAIN: A; COMPND 4 ENGINEERED: YES	TRANSPORT PROTEIN 10-MAR-22 7X7X; TITLE HUMAN SERUM ALBUMIN COMPLEX WITH DESCHLORO-ARIPIPRAZOLE; COMPND MOL_ID: 1; COMPND 2 MOLECULE: SERUM ALBUMIN; COMPND 3 CHAIN: A, B; COMPND 4 ENGINEERED: YES	P8S	AJW	116.882	-6.082	0.628	-8.56	-11.7582	Serum albumin family (Serum_albumin)	Homo sapiens
4e99A	5xj5A	TRANSPORT PROTEIN 20-MAR-12 4E99; TITLE HUMAN SERUM ALBUMIN COMPLEX WITH PERFLUOROOCTANE SULFONATE POTASSIUM; COMPND MOL_ID: 1; COMPND 2 MOLECULE: SERUM ALBUMIN; COMPND 3 CHAIN: A; COMPND 4 ENGINEERED: YES	TRANSFERASE 30-APR-17 5XJ5; TITLE CRYSTAL STRUCTURE OF PLSY (YGIH), AN INTEGRAL MEMBRANE GLYCEROL 3-; TITLE 2 PHOSPHATE ACYLTRANSFERASE - THE MONOACYLGLYCEROL FORM; COMPND MOL_ID: 1; COMPND 2 MOLECULE: GLYCEROL-3-PHOSPHATE ACYLTRANSFERASE; COMPND 3 CHAIN: A; COMPND 4 SYNONYM: ACYL-PO4 G3P ACYLTRANSFERASE,ACYL-PHOSPHATE--GLYCEROL-3-; COMPND 5 PHOSPHATE ACYLTRANSFERASE,G3P ACYLTRANSFERASE,GPAT,LYSO…	P8S	78M	38.278	4.678	0.756	-3.159	-3.69042	Glycerol-3-phosphate acyltransferase (G3P_acyltransf)	Aquifex aeolicus
4e99A	5xj7A	TRANSPORT PROTEIN 20-MAR-12 4E99; TITLE HUMAN SERUM ALBUMIN COMPLEX WITH PERFLUOROOCTANE SULFONATE POTASSIUM; COMPND MOL_ID: 1; COMPND 2 MOLECULE: SERUM ALBUMIN; COMPND 3 CHAIN: A; COMPND 4 ENGINEERED: YES	TRANSFERASE 30-APR-17 5XJ7; TITLE CRYSTAL STRUCTURE OF PLSY (YGIH), AN INTEGRAL MEMBRANE GLYCEROL 3-; TITLE 2 PHOSPHATE ACYLTRANSFERASE - THE ACYL PHOSPHATE FORM; COMPND MOL_ID: 1; COMPND 2 MOLECULE: GLYCEROL-3-PHOSPHATE ACYLTRANSFERASE; COMPND 3 CHAIN: A; COMPND 4 SYNONYM: ACYL-PO4 G3P ACYLTRANSFERASE,ACYL-PHOSPHATE--GLYCEROL-3-; COMPND 5 PHOSPHATE ACYLTRANSFERASE,G3P ACYLTRANSFERASE,GPAT,LYSOPH…	P8S	78M	33.479	-2.439	0.997	-4.483	-4.0866	Glycerol-3-phosphate acyltransferase (G3P_acyltransf)	Aquifex aeolicus
4e99A	6xk0A	TRANSPORT PROTEIN 20-MAR-12 4E99; TITLE HUMAN SERUM ALBUMIN COMPLEX WITH PERFLUOROOCTANE SULFONATE POTASSIUM; COMPND MOL_ID: 1; COMPND 2 MOLECULE: SERUM ALBUMIN; COMPND 3 CHAIN: A; COMPND 4 ENGINEERED: YES	TRANSPORT PROTEIN 24-JUN-20 6XK0; TITLE ALBUMIN-DEXAMETHASONE COMPLEX; COMPND MOL_ID: 1; COMPND 2 MOLECULE: ALBUMIN; COMPND 3 CHAIN: A	P8S	DEX	114.352	-6.595	0.587	-7.504	-10.9229	Serum albumin family (Serum_albumin)	Equus caballus
4e99A	4xnxA	TRANSPORT PROTEIN 20-MAR-12 4E99; TITLE HUMAN SERUM ALBUMIN COMPLEX WITH PERFLUOROOCTANE SULFONATE POTASSIUM; COMPND MOL_ID: 1; COMPND 2 MOLECULE: SERUM ALBUMIN; COMPND 3 CHAIN: A; COMPND 4 ENGINEERED: YES	TRANSPORT PROTEIN/INHIBITOR 16-JAN-15 4XNX; TITLE X-RAY STRUCTURE OF DROSOPHILA DOPAMINE TRANSPORTER IN COMPLEX WITH; TITLE 2 REBOXETINE; COMPND MOL_ID: 1; COMPND 2 MOLECULE: TRANSPORTER; COMPND 3 CHAIN: A; COMPND 4 ENGINEERED: YES; COMPND 5 MUTATION: YES; COMPND 6 MOL_ID: 2; COMPND 7 MOLECULE: ANTIBODY FRAGMENT LIGHT CHAIN; COMPND 8 CHAIN: L; COMPND 9 ENGINEERED: YES; COMPND 10 MOL_ID: 3; COMPND…	P8S	CLR	33.54	-1.467	1.468	-5.111	-3.25957	Sodium:neurotransmitter symporter family (SNF)	Drosophila melanogaster
4e99A	2xvqA	TRANSPORT PROTEIN 20-MAR-12 4E99; TITLE HUMAN SERUM ALBUMIN COMPLEX WITH PERFLUOROOCTANE SULFONATE POTASSIUM; COMPND MOL_ID: 1; COMPND 2 MOLECULE: SERUM ALBUMIN; COMPND 3 CHAIN: A; COMPND 4 ENGINEERED: YES	TRANSPORT PROTEIN 27-OCT-10 2XVQ; TITLE HUMAN SERUM ALBUMIN COMPLEXED WITH DANSYL-L-SARCOSINE; COMPND MOL_ID: 1; COMPND 2 MOLECULE: SERUM ALBUMIN; COMPND 3 CHAIN: A, B; COMPND 4 ENGINEERED: YES	P8S	9DS	154.596	-8.103	0.342	-8.952	-20.2534	Serum albumin family (Serum_albumin)	HOMO SAPIENS
4e99A	2xvuA	TRANSPORT PROTEIN 20-MAR-12 4E99; TITLE HUMAN SERUM ALBUMIN COMPLEX WITH PERFLUOROOCTANE SULFONATE POTASSIUM; COMPND MOL_ID: 1; COMPND 2 MOLECULE: SERUM ALBUMIN; COMPND 3 CHAIN: A; COMPND 4 ENGINEERED: YES	TRANSPORT PROTEIN 28-OCT-10 2XVU; TITLE HUMAN SERUM ALBUMIN COMPLEXED WITH DANSYL-L-ASPARAGINE; COMPND MOL_ID: 1; COMPND 2 MOLECULE: SERUM ALBUMIN; COMPND 3 CHAIN: A, B; COMPND 4 ENGINEERED: YES	P8S	9DN	153.297	-7.906	0.345	-9.027	-20.2854	Serum albumin family (Serum_albumin)	HOMO SAPIENS
4e99A	2xvvA	TRANSPORT PROTEIN 20-MAR-12 4E99; TITLE HUMAN SERUM ALBUMIN COMPLEX WITH PERFLUOROOCTANE SULFONATE POTASSIUM; COMPND MOL_ID: 1; COMPND 2 MOLECULE: SERUM ALBUMIN; COMPND 3 CHAIN: A; COMPND 4 ENGINEERED: YES	TRANSPORT PROTEIN 28-OCT-10 2XVV; TITLE HUMAN SERUM ALBUMIN COMPLEXED WITH DANSYL-L-ASPARAGINE AND; TITLE 2 MYRISTIC ACID; COMPND MOL_ID: 1; COMPND 2 MOLECULE: SERUM ALBUMIN; COMPND 3 CHAIN: A; COMPND 4 ENGINEERED: YES	P8S	MYR	105.441	-1.688	0.979	-7.923	-7.34291	Serum albumin family (Serum_albumin)	HOMO SAPIENS
4e99A	6xv0A	TRANSPORT PROTEIN 20-MAR-12 4E99; TITLE HUMAN SERUM ALBUMIN COMPLEX WITH PERFLUOROOCTANE SULFONATE POTASSIUM; COMPND MOL_ID: 1; COMPND 2 MOLECULE: SERUM ALBUMIN; COMPND 3 CHAIN: A; COMPND 4 ENGINEERED: YES	TRANSPORT PROTEIN 21-JAN-20 6XV0; TITLE LAURIC ACID FUNCTIONALIZED HEXAMOLYBDOALUMINATE BOUND TO HUMAN SERUM; TITLE 2 ALBUMIN; COMPND MOL_ID: 1; COMPND 2 MOLECULE: SERUM ALBUMIN; COMPND 3 CHAIN: A	P8S	M6O	36.419	-5.528	0.558	-7.029	-10.6824	Serum albumin family (Serum_albumin)	Homo sapiens
4e99A	2xw0A	TRANSPORT PROTEIN 20-MAR-12 4E99; TITLE HUMAN SERUM ALBUMIN COMPLEX WITH PERFLUOROOCTANE SULFONATE POTASSIUM; COMPND MOL_ID: 1; COMPND 2 MOLECULE: SERUM ALBUMIN; COMPND 3 CHAIN: A; COMPND 4 ENGINEERED: YES	TRANSPORT PROTEIN 28-OCT-10 2XW0; TITLE HUMAN SERUM ALBUMIN COMPLEXED WITH DANSYL-L-PHENYLALANINE; COMPND MOL_ID: 1; COMPND 2 MOLECULE: SERUM ALBUMIN; COMPND 3 CHAIN: A, B; COMPND 4 ENGINEERED: YES	P8S	9NF	151.959	-7.539	0.378	-9.175	-19.1946	Serum albumin family (Serum_albumin)	HOMO SAPIENS
4e99A	2xw1A	TRANSPORT PROTEIN 20-MAR-12 4E99; TITLE HUMAN SERUM ALBUMIN COMPLEX WITH PERFLUOROOCTANE SULFONATE POTASSIUM; COMPND MOL_ID: 1; COMPND 2 MOLECULE: SERUM ALBUMIN; COMPND 3 CHAIN: A; COMPND 4 ENGINEERED: YES	TRANSPORT PROTEIN 28-OCT-10 2XW1; TITLE HUMAN SERUM ALBUMIN COMPLEXED WITH DANSYL-L-NORVALINE; COMPND MOL_ID: 1; COMPND 2 MOLECULE: SERUM ALBUMIN; COMPND 3 CHAIN: A, B; COMPND 4 ENGINEERED: YES	P8S	9NV	139.426	-7.748	0.358	-9.157	-19.9934	Serum albumin family (Serum_albumin)	HOMO SAPIENS
4e99A	4y284	TRANSPORT PROTEIN 20-MAR-12 4E99; TITLE HUMAN SERUM ALBUMIN COMPLEX WITH PERFLUOROOCTANE SULFONATE POTASSIUM; COMPND MOL_ID: 1; COMPND 2 MOLECULE: SERUM ALBUMIN; COMPND 3 CHAIN: A; COMPND 4 ENGINEERED: YES	PHOTOSYNTHESIS 09-FEB-15 4Y28; TITLE THE STRUCTURE OF PLANT PHOTOSYSTEM I SUPER-COMPLEX AT 2.8 ANGSTROM; TITLE 2 RESOLUTION.; COMPND MOL_ID: 1; COMPND 2 MOLECULE: PHOTOSYSTEM I P700 CHLOROPHYLL A APOPROTEIN A1; COMPND 3 CHAIN: A; COMPND 4 FRAGMENT: UNP RESIDUES 17-758; COMPND 5 SYNONYM: PSI-A,PSAA; COMPND 6 EC: 1.97.1.12; COMPND 7 MOL_ID: 2; COMPND 8 MOLECULE: PHOTOSYSTEM I P700 CHLOROPHYLL A APO…	P8S	CLA	37.044	-1.609	0.762	-2.714	-3.14849	Chlorophyll A-B binding protein (Chloroa_b-bind)	Pisum sativum
4e99A	7y2dA	TRANSPORT PROTEIN 20-MAR-12 4E99; TITLE HUMAN SERUM ALBUMIN COMPLEX WITH PERFLUOROOCTANE SULFONATE POTASSIUM; COMPND MOL_ID: 1; COMPND 2 MOLECULE: SERUM ALBUMIN; COMPND 3 CHAIN: A; COMPND 4 ENGINEERED: YES	METAL BINDING PROTEIN 09-JUN-22 7Y2D; TITLE HSA-CU AGENT COMPLEX; COMPND MOL_ID: 1; COMPND 2 MOLECULE: SERUM ALBUMIN; COMPND 3 CHAIN: A; COMPND 4 ENGINEERED: YES	P8S	IC4	41.722	-0.38	1.086	-7.814	-6.58853	Serum albumin family (Serum_albumin)	Homo sapiens
4e99A	1y5lC	TRANSPORT PROTEIN 20-MAR-12 4E99; TITLE HUMAN SERUM ALBUMIN COMPLEX WITH PERFLUOROOCTANE SULFONATE POTASSIUM; COMPND MOL_ID: 1; COMPND 2 MOLECULE: SERUM ALBUMIN; COMPND 3 CHAIN: A; COMPND 4 ENGINEERED: YES	OXIDOREDUCTASE 02-DEC-04 1Y5L; TITLE THE CRYSTAL STRUCTURE OF THE NARGHI MUTANT NARI-H66Y; COMPND MOL_ID: 1; COMPND 2 MOLECULE: RESPIRATORY NITRATE REDUCTASE 1 ALPHA CHAIN; COMPND 3 CHAIN: A; COMPND 4 SYNONYM: NARG, NITRATE REDUCTASE A ALPHA SUBUNIT, QUINOL-NITRATE; COMPND 5 OXIDOREDUCTASE ALPHA SUBUNIT; COMPND 6 EC: 1.7.99.4; COMPND 7 ENGINEERED: YES; COMPND 8 MOL_ID: 2; COMPND 9 MOLECULE: RESPI…	P8S	FME	33.456	-1.752	0.877	-5.913	-6.0522	Nitrate reductase gamma subunit (Nitrate_red_gam)	Escherichia coli
4e99A	5yb1A	TRANSPORT PROTEIN 20-MAR-12 4E99; TITLE HUMAN SERUM ALBUMIN COMPLEX WITH PERFLUOROOCTANE SULFONATE POTASSIUM; COMPND MOL_ID: 1; COMPND 2 MOLECULE: SERUM ALBUMIN; COMPND 3 CHAIN: A; COMPND 4 ENGINEERED: YES	LIPID BINDING PROTEIN 02-SEP-17 5YB1; TITLE STRUCTURE AND FUNCTION OF HUMAN SERUM ALBUMIN-METAL AGENT COMPLEX; COMPND MOL_ID: 1; COMPND 2 MOLECULE: SERUM ALBUMIN; COMPND 3 CHAIN: A, B; COMPND 4 ENGINEERED: YES	P8S	PLM	99.386	0.49	1.173	-8.124	-6.38178	Serum albumin family (Serum_albumin)	Homo sapiens
4e99A	2ydfA	TRANSPORT PROTEIN 20-MAR-12 4E99; TITLE HUMAN SERUM ALBUMIN COMPLEX WITH PERFLUOROOCTANE SULFONATE POTASSIUM; COMPND MOL_ID: 1; COMPND 2 MOLECULE: SERUM ALBUMIN; COMPND 3 CHAIN: A; COMPND 4 ENGINEERED: YES	TRANSPORT PROTEIN 18-MAR-11 2YDF; TITLE HUMAN SERUM ALBUMIN COMPLEXED WITH IOPHENOXIC ACID; COMPND MOL_ID: 1; COMPND 2 MOLECULE: SERUM ALBUMIN; COMPND 3 CHAIN: A, B; COMPND 4 ENGINEERED: YES	P8S	IO3	152.262	-1.545	0.945	-6.883	-6.5866	Serum albumin family (Serum_albumin)	HOMO SAPIENS
4e99A	6yg9A	TRANSPORT PROTEIN 20-MAR-12 4E99; TITLE HUMAN SERUM ALBUMIN COMPLEX WITH PERFLUOROOCTANE SULFONATE POTASSIUM; COMPND MOL_ID: 1; COMPND 2 MOLECULE: SERUM ALBUMIN; COMPND 3 CHAIN: A; COMPND 4 ENGINEERED: YES	TRANSPORT PROTEIN 27-MAR-20 6YG9; TITLE CRYSTAL STRUCTURE OF HUMAN SERUM ALBUMIN (HSA) IN COMPLEX WITH GN-07.; COMPND MOL_ID: 1; COMPND 2 MOLECULE: SERUM ALBUMIN; COMPND 3 CHAIN: A	P8S	MYR	98.873	1.927	0.985	-6.983	-6.43594	Serum albumin family (Serum_albumin)	Homo sapiens
4e99A	7ymi1	TRANSPORT PROTEIN 20-MAR-12 4E99; TITLE HUMAN SERUM ALBUMIN COMPLEX WITH PERFLUOROOCTANE SULFONATE POTASSIUM; COMPND MOL_ID: 1; COMPND 2 MOLECULE: SERUM ALBUMIN; COMPND 3 CHAIN: A; COMPND 4 ENGINEERED: YES	PHOTOSYNTHESIS 28-JUL-22 7YMI; TITLE PSII-PCB DIMER OF ACARYOCHLORIS MARINA; COMPND MOL_ID: 1; COMPND 2 MOLECULE: PHOTOSYSTEM II PROTEIN D1 2; COMPND 3 CHAIN: A, a; COMPND 4 SYNONYM: PSII D1 PROTEIN 2,PHOTOSYSTEM II Q(B) PROTEIN 2; COMPND 5 EC: 1.10.3.9; COMPND 6 MOL_ID: 2; COMPND 7 MOLECULE: PHOTOSYSTEM II CP47 REACTION CENTER PROTEIN; COMPND 8 CHAIN: B, b; COMPND 9 MOL_ID: 3; COMPND 10 MOLECULE…	P8S	CL7	39.232	-2.417	0.979	-3.28	-3.03985	Generic MemProtMD	Acaryochloris marina MBIC11017
4e99A	5yoqA	TRANSPORT PROTEIN 20-MAR-12 4E99; TITLE HUMAN SERUM ALBUMIN COMPLEX WITH PERFLUOROOCTANE SULFONATE POTASSIUM; COMPND MOL_ID: 1; COMPND 2 MOLECULE: SERUM ALBUMIN; COMPND 3 CHAIN: A; COMPND 4 ENGINEERED: YES	TRANSPORT PROTEIN 30-OCT-17 5YOQ; TITLE HUMAN SERUM ALBUMIN COMPLEXED WITH SODIUM 4-PHENYLBUTYRATE; COMPND MOL_ID: 1; COMPND 2 MOLECULE: SERUM ALBUMIN; COMPND 3 CHAIN: A, B; COMPND 4 ENGINEERED: YES	P8S	CLT	126.127	-2.382	0.443	-7.021	-12.93	Serum albumin family (Serum_albumin)	Homo sapiens
4e99A	1ysxA	TRANSPORT PROTEIN 20-MAR-12 4E99; TITLE HUMAN SERUM ALBUMIN COMPLEX WITH PERFLUOROOCTANE SULFONATE POTASSIUM; COMPND MOL_ID: 1; COMPND 2 MOLECULE: SERUM ALBUMIN; COMPND 3 CHAIN: A; COMPND 4 ENGINEERED: YES	APOPTOSIS 09-FEB-05 1YSX; TITLE SOLUTION STRUCTURE OF DOMAIN 3 FROM HUMAN SERUM ALBUMIN COMPLEXED TO; TITLE 2 AN ANTI-APOPTOTIC LIGAND DIRECTED AGAINST BCL-XL AND BCL-2; COMPND MOL_ID: 1; COMPND 2 MOLECULE: SERUM ALBUMIN; COMPND 3 CHAIN: A; COMPND 4 ENGINEERED: YES	P8S	4EB	62.764	-1.968	1.522	-5.961	-3.67509	Serum albumin family (Serum_albumin)	Homo sapiens
4e99A	5z0bA	TRANSPORT PROTEIN 20-MAR-12 4E99; TITLE HUMAN SERUM ALBUMIN COMPLEX WITH PERFLUOROOCTANE SULFONATE POTASSIUM; COMPND MOL_ID: 1; COMPND 2 MOLECULE: SERUM ALBUMIN; COMPND 3 CHAIN: A; COMPND 4 ENGINEERED: YES	TRANSPORT PROTEIN 19-DEC-17 5Z0B; TITLE CRYSTAL STRUCTURE OF PLASMA-DERIVED HUMAN SERUM ALBUMIN; COMPND MOL_ID: 1; COMPND 2 MOLECULE: SERUM ALBUMIN; COMPND 3 CHAIN: A, B, C	P8S	OCA	138.257	-6.426	0.726	-7.494	-9.07264	Serum albumin family (Serum_albumin)	Homo sapiens
4e99A	7z57A	TRANSPORT PROTEIN 20-MAR-12 4E99; TITLE HUMAN SERUM ALBUMIN COMPLEX WITH PERFLUOROOCTANE SULFONATE POTASSIUM; COMPND MOL_ID: 1; COMPND 2 MOLECULE: SERUM ALBUMIN; COMPND 3 CHAIN: A; COMPND 4 ENGINEERED: YES	TRANSPORT PROTEIN 08-MAR-22 7Z57; TITLE CRYSTAL STRUCTURE OF HUMAN SERUM ALBUMIN IN COMPLEX WITH SURFACTANT; TITLE 2 GENX (2,3,3,3-TETRAFLUORO-2-(HEPTAFLUOROPROPOXY) PROPANOATE); COMPND MOL_ID: 1; COMPND 2 MOLECULE: ALBUMIN; COMPND 3 CHAIN: A; COMPND 4 ENGINEERED: YES; COMPND 5 OTHER_DETAILS: MISSING RESIDUES ARE NOT VISIBLE IN THE ELECTRON; COMPND 6 DENSITY MAPS	P8S	IGB	54.248	-7.419	0.899	-8.082	-8.09009	Serum albumin family (Serum_albumin)	Homo sapiens
4e99A	4z69A	TRANSPORT PROTEIN 20-MAR-12 4E99; TITLE HUMAN SERUM ALBUMIN COMPLEX WITH PERFLUOROOCTANE SULFONATE POTASSIUM; COMPND MOL_ID: 1; COMPND 2 MOLECULE: SERUM ALBUMIN; COMPND 3 CHAIN: A; COMPND 4 ENGINEERED: YES	TRANSPORT PROTEIN 04-APR-15 4Z69; TITLE HUMAN SERUM ALBUMIN COMPLEXED WITH PALMITIC ACID AND DICLOFENAC; COMPND MOL_ID: 1; COMPND 2 MOLECULE: SERUM ALBUMIN; COMPND 3 CHAIN: A, I; COMPND 4 ENGINEERED: YES	P8S	DIF	43.834	-5.467	0.684	-6.98	-8.90306	Serum albumin family (Serum_albumin)	Homo sapiens
4e99A	4zbqA	TRANSPORT PROTEIN 20-MAR-12 4E99; TITLE HUMAN SERUM ALBUMIN COMPLEX WITH PERFLUOROOCTANE SULFONATE POTASSIUM; COMPND MOL_ID: 1; COMPND 2 MOLECULE: SERUM ALBUMIN; COMPND 3 CHAIN: A; COMPND 4 ENGINEERED: YES	TRANSPORT PROTEIN 15-APR-15 4ZBQ; TITLE CRYSTAL STRUCTURE OF EQUINE SERUM ALBUMIN IN COMPLEX WITH DICLOFENAC; COMPND MOL_ID: 1; COMPND 2 MOLECULE: SERUM ALBUMIN; COMPND 3 CHAIN: A; COMPND 4 FRAGMENT: UNP RESIDUES 25-607	P8S	DIF	123.777	-2.174	0.33	-7.537	-17.5279	Serum albumin family (Serum_albumin)	Equus caballus
4e99A	4zbrA	TRANSPORT PROTEIN 20-MAR-12 4E99; TITLE HUMAN SERUM ALBUMIN COMPLEX WITH PERFLUOROOCTANE SULFONATE POTASSIUM; COMPND MOL_ID: 1; COMPND 2 MOLECULE: SERUM ALBUMIN; COMPND 3 CHAIN: A; COMPND 4 ENGINEERED: YES	TRANSPORT PROTEIN 15-APR-15 4ZBR; TITLE CRYSTAL STRUCTURE OF EQUINE SERUM ALBUMIN IN COMPLEX WITH DICLOFENAC; TITLE 2 AND NAPROXEN; COMPND MOL_ID: 1; COMPND 2 MOLECULE: SERUM ALBUMIN; COMPND 3 CHAIN: A; COMPND 4 FRAGMENT: UNP RESIDUES 25-607	P8S	ACT	52.812	-5.469	0.447	-8.897	-16.2651	Serum albumin family (Serum_albumin)	Equus caballus
