# Supplementary material for: Spacio-Linear Screening for Ligand-Docking Cavities in Protein Structures: SLAM Algorithm
Source: Life (Basel). 2026 Feb 7;16(2):285. doi: 10.3390/life16020285 (PMC12942009; doi:10.3390/life16020285)
Supplement: Supplementary file 1 [file life-16-00285-s001.zip › SupplTable-S1_uniqueSLAM_ligand_460prot.xlsx]

## Sheet: Sheet1
Probe-Target pair	Probe-Protein chain	Target-Protein chain	Probe PDB header	Target PDB header	Probe-ligand	Ligand in Target-Protein	NCorr5	SLAM_initial_FE	Shift by AutoDock Vina	SLAM_Optimized_FE	FE-score
1iqcA_19hcA	1iqc A	19hc A	OXIDOREDUCTASE 20-JUL-01 1IQC; TITLE CRYSTAL STRUCTURE OF DI-HEME PEROXIDASE FROM NITROSOMONAS EUROPAEA; COMPND MOL_ID: 1; COMPND 2 MOLECULE: DI-HEME PEROXIDASE; COMPND 3 CHAIN: A, B, C, D	ELECTRON TRANSPORT 27-NOV-98 19HC; TITLE NINE-HAEM CYTOCHROME C FROM DESULFOVIBRIO DESULFURICANS; TITLE 2 ATCC 27774; COMPND MOL_ID: 1; COMPND 2 MOLECULE: PROTEIN (NINE-HAEM CYTOCHROME C); COMPND 3 CHAIN: A, B	HEC	HEM	24.535	90.293	3.292	-3.962	-1.16804
1cqxA_1a8pA	1cqx A	1a8p A	LIPID BINDING PROTEIN 12-AUG-99 1CQX; TITLE CRYSTAL STRUCTURE OF THE FLAVOHEMOGLOBIN FROM ALCALIGENES EUTROPHUS AT; TITLE 2 1.75 A RESOLUTION; COMPND MOL_ID: 1; COMPND 2 MOLECULE: FLAVOHEMOPROTEIN; COMPND 3 CHAIN: A, B	OXIDOREDUCTASE 28-MAR-98 1A8P; TITLE FERREDOXIN REDUCTASE FROM AZOTOBACTER VINELANDII; COMPND MOL_ID: 1; COMPND 2 MOLECULE: NADPH\:FERREDOXIN OXIDOREDUCTASE; COMPND 3 CHAIN: A; COMPND 4 SYNONYM: FERREDOXIN REDUCTASE	FAD	FAD	41.41	46.055	2.248	-8.775	-3.73722
1ja1A_1ag9A	1ja1 A	1ag9 A	OXIDOREDUCTASE 29-MAY-01 1JA1; TITLE CYPOR-TRIPLE MUTANT; COMPND MOL_ID: 1; COMPND 2 MOLECULE: NADPH-CYTOCHROME P450 REDUCTASE; COMPND 3 CHAIN: A, B; COMPND 4 SYNONYM: NADPH-CYTOCHROME P450 OXIDOREDUCTASE; COMPND 5 EC: 1.6.2.4; COMPND 6 ENGINEERED: YES; COMPND 7 MUTATION: YES	ELECTRON TRANSPORT 04-APR-97 1AG9; TITLE FLAVODOXINS THAT ARE REQUIRED FOR ENZYME ACTIVATION: THE STRUCTURE OF; TITLE 2 OXIDIZED FLAVODOXIN FROM ESCHERICHIA COLI AT 1.8 ANGSTROMS; TITLE 3 RESOLUTION.; COMPND MOL_ID: 1; COMPND 2 MOLECULE: FLAVODOXIN; COMPND 3 CHAIN: A, B; COMPND 4 ENGINEERED: YES	FMN	FMN	60.053	-4.292	0.391	-9.519	-19.387
1soxA_1ashA	1sox A	1ash A	OXIDOREDUCTASE 31-DEC-97 1SOX; TITLE SULFITE OXIDASE FROM CHICKEN LIVER; COMPND MOL_ID: 1; COMPND 2 MOLECULE: SULFITE OXIDASE; COMPND 3 CHAIN: A, B; COMPND 4 EC: 1.8.3.1	OXYGEN STORAGE 06-JAN-95 1ASH; TITLE THE STRUCTURE OF ASCARIS HEMOGLOBIN DOMAIN I AT 2.2; TITLE 2 ANGSTROMS RESOLUTION: MOLECULAR FEATURES OF OXYGEN AVIDITY; COMPND MOL_ID: 1; COMPND 2 MOLECULE: HEMOGLOBIN (OXY); COMPND 3 CHAIN: A; COMPND 4 ENGINEERED: YES	HEM	HEM	35.338	81.525	1.129	-7.685	-6.25305
1iqcA_1c52A	1iqc A	1c52 A	OXIDOREDUCTASE 20-JUL-01 1IQC; TITLE CRYSTAL STRUCTURE OF DI-HEME PEROXIDASE FROM NITROSOMONAS EUROPAEA; COMPND MOL_ID: 1; COMPND 2 MOLECULE: DI-HEME PEROXIDASE; COMPND 3 CHAIN: A, B, C, D	ELECTRON TRANSPORT PROTEIN 23-JUN-97 1C52; TITLE THERMUS THERMOPHILUS CYTOCHROME-C552: A NEW HIGHLY; TITLE 2 THERMOSTABLE CYTOCHROME-C STRUCTURE OBTAINED BY MAD PHASING; COMPND MOL_ID: 1; COMPND 2 MOLECULE: CYTOCHROME-C552; COMPND 3 CHAIN: A; COMPND 4 OTHER_DETAILS: OXIDIZED STATE (FE+++)	HEC	HEM	38.936	31.364	1.075	-0.806	-0.685957
1iqcA_1c6rA	1iqc A	1c6r A	OXIDOREDUCTASE 20-JUL-01 1IQC; TITLE CRYSTAL STRUCTURE OF DI-HEME PEROXIDASE FROM NITROSOMONAS EUROPAEA; COMPND MOL_ID: 1; COMPND 2 MOLECULE: DI-HEME PEROXIDASE; COMPND 3 CHAIN: A, B, C, D	ELECTRON TRANSPORT 06-APR-99 1C6R; TITLE CRYSTAL STRUCTURE OF REDUCED CYTOCHROME C6 FROM THE GREEN ALGAE; TITLE 2 SCENEDESMUS OBLIQUUS; COMPND MOL_ID: 1; COMPND 2 MOLECULE: CYTOCHROME C6; COMPND 3 CHAIN: A; COMPND 4 OTHER_DETAILS: REDUCED STATE (FE++)	HEC	HEM	44.375	5.207	0.238	-5.586	-16.5266
1iqcA_1c75A	1iqc A	1c75 A	OXIDOREDUCTASE 20-JUL-01 1IQC; TITLE CRYSTAL STRUCTURE OF DI-HEME PEROXIDASE FROM NITROSOMONAS EUROPAEA; COMPND MOL_ID: 1; COMPND 2 MOLECULE: DI-HEME PEROXIDASE; COMPND 3 CHAIN: A, B, C, D	ELECTRON TRANSPORT 09-FEB-00 1C75; TITLE 0.97 A "AB INITIO" CRYSTAL STRUCTURE OF CYTOCHROME C-553 FROM BACILLUS; TITLE 2 PASTEURII; COMPND MOL_ID: 1; COMPND 2 MOLECULE: CYTOCHROME C-553; COMPND 3 CHAIN: A	HEC	HEC	33.318	54.61	1.1	-0.395	-0.329167
1iqcA_1ccrA	1iqc A	1ccr A	OXIDOREDUCTASE 20-JUL-01 1IQC; TITLE CRYSTAL STRUCTURE OF DI-HEME PEROXIDASE FROM NITROSOMONAS EUROPAEA; COMPND MOL_ID: 1; COMPND 2 MOLECULE: DI-HEME PEROXIDASE; COMPND 3 CHAIN: A, B, C, D	ELECTRON TRANSPORT(CYTOCHROME) 14-MAR-83 1CCR; TITLE STRUCTURE OF RICE FERRICYTOCHROME C AT 2.0 ANGSTROMS RESOLUTION; COMPND MOL_ID: 1; COMPND 2 MOLECULE: CYTOCHROME C; COMPND 3 CHAIN: A; COMPND 4 ENGINEERED: YES	HEC	HEC	45.976	47.23	1.307	-5.5	-3.90903
1iqcA_1co6A	1iqc A	1co6 A	OXIDOREDUCTASE 20-JUL-01 1IQC; TITLE CRYSTAL STRUCTURE OF DI-HEME PEROXIDASE FROM NITROSOMONAS EUROPAEA; COMPND MOL_ID: 1; COMPND 2 MOLECULE: DI-HEME PEROXIDASE; COMPND 3 CHAIN: A, B, C, D	ELECTRON TRANSPORT 05-JUN-99 1CO6; TITLE CRYSTAL STRUCTURE OF FERROCYTOCHROME C2 FROM RHODOPSEUDOMONAS VIRIDIS; COMPND MOL_ID: 1; COMPND 2 MOLECULE: PROTEIN (CYTOCHROME C2); COMPND 3 CHAIN: A	HEC	HEC	37.352	14.614	0.605	-3.164	-4.48794
1iqcA_1corA	1iqc A	1cor A	OXIDOREDUCTASE 20-JUL-01 1IQC; TITLE CRYSTAL STRUCTURE OF DI-HEME PEROXIDASE FROM NITROSOMONAS EUROPAEA; COMPND MOL_ID: 1; COMPND 2 MOLECULE: DI-HEME PEROXIDASE; COMPND 3 CHAIN: A, B, C, D	ELECTRON TRANSPORT 23-JUN-93 1COR; TITLE INVESTIGATION OF THE SOLUTION CONFORMATION OF CYTOCHROME C-551 FROM; TITLE 2 PSEUDOMONAS STUTZERI; COMPND MOL_ID: 1; COMPND 2 MOLECULE: CYTOCHROME C551; COMPND 3 CHAIN: A; COMPND 4 ENGINEERED: YES	HEC	HEC	46.001	165.12	3.037	12.877	4.10488
1iqcA_1cotA	1iqc A	1cot A	OXIDOREDUCTASE 20-JUL-01 1IQC; TITLE CRYSTAL STRUCTURE OF DI-HEME PEROXIDASE FROM NITROSOMONAS EUROPAEA; COMPND MOL_ID: 1; COMPND 2 MOLECULE: DI-HEME PEROXIDASE; COMPND 3 CHAIN: A, B, C, D	ELECTRON TRANSPORT 06-JUL-94 1COT; TITLE X-RAY STRUCTURE OF THE CYTOCHROME C2 ISOLATED FROM PARACOCCUS; TITLE 2 DENITRIFICANS REFINED TO 1.7 ANGSTROMS RESOLUTION; COMPND MOL_ID: 1; COMPND 2 MOLECULE: CYTOCHROME C2; COMPND 3 CHAIN: A; COMPND 4 ENGINEERED: YES	HEC	HEC	42.886	17.306	0.746	-5.877	-6.94681
1iqcA_1ctjA	1iqc A	1ctj A	OXIDOREDUCTASE 20-JUL-01 1IQC; TITLE CRYSTAL STRUCTURE OF DI-HEME PEROXIDASE FROM NITROSOMONAS EUROPAEA; COMPND MOL_ID: 1; COMPND 2 MOLECULE: DI-HEME PEROXIDASE; COMPND 3 CHAIN: A, B, C, D	ELECTRON TRANSPORT 08-AUG-95 1CTJ; TITLE CRYSTAL STRUCTURE OF CYTOCHROME C6; COMPND MOL_ID: 1; COMPND 2 MOLECULE: CYTOCHROME C6; COMPND 3 CHAIN: A	HEC	HEM	45.195	1.424	0.565	-5.003	-7.52331
1iqcA_1cxcA	1iqc A	1cxc A	OXIDOREDUCTASE 20-JUL-01 1IQC; TITLE CRYSTAL STRUCTURE OF DI-HEME PEROXIDASE FROM NITROSOMONAS EUROPAEA; COMPND MOL_ID: 1; COMPND 2 MOLECULE: DI-HEME PEROXIDASE; COMPND 3 CHAIN: A, B, C, D	ELECTRON TRANSPORT (CYTOCHROME) 14-FEB-94 1CXC; TITLE CRYSTALLIZATION AND X-RAY STRUCTURE DETERMINATION OF CYTOCHROME C2; TITLE 2 FROM RHODOBACTER SPHAEROIDES IN THREE CRYSTAL FORMS; COMPND MOL_ID: 1; COMPND 2 MOLECULE: CYTOCHROME C2; COMPND 3 CHAIN: A	HEC	HEC	41.445	73.711	2.311	4.142	1.71796
1iqcA_1cyjA	1iqc A	1cyj A	OXIDOREDUCTASE 20-JUL-01 1IQC; TITLE CRYSTAL STRUCTURE OF DI-HEME PEROXIDASE FROM NITROSOMONAS EUROPAEA; COMPND MOL_ID: 1; COMPND 2 MOLECULE: DI-HEME PEROXIDASE; COMPND 3 CHAIN: A, B, C, D	ELECTRON TRANSPORT PROTEIN (CYTOCHROME) 09-MAY-95 1CYJ; TITLE CYTOCHROME C6; COMPND MOL_ID: 1; COMPND 2 MOLECULE: CYTOCHROME C6; COMPND 3 CHAIN: A; COMPND 4 SYNONYM: CYTOCHROME C553	HEC	HEC	44.039	8.172	0.74	-5.723	-6.8131
1ja1A_1cznA	1ja1 A	1czn A	OXIDOREDUCTASE 29-MAY-01 1JA1; TITLE CYPOR-TRIPLE MUTANT; COMPND MOL_ID: 1; COMPND 2 MOLECULE: NADPH-CYTOCHROME P450 REDUCTASE; COMPND 3 CHAIN: A, B; COMPND 4 SYNONYM: NADPH-CYTOCHROME P450 OXIDOREDUCTASE; COMPND 5 EC: 1.6.2.4; COMPND 6 ENGINEERED: YES; COMPND 7 MUTATION: YES	ELECTRON TRANSPORT 03-SEP-99 1CZN; TITLE REFINED STRUCTURES OF OXIDIZED FLAVODOXIN FROM ANACYSTIS NIDULANS; COMPND MOL_ID: 1; COMPND 2 MOLECULE: FLAVODOXIN; COMPND 3 CHAIN: A; COMPND 4 ENGINEERED: YES; COMPND 5 OTHER_DETAILS: WILDTYPE CRYSTAL FORM I, OXIDIZED	FMN	FMN	89.265	-5.065	0.238	-10.168	-30.0828
1lyvA_1d5rA	1lyv A	1d5r A	HYDROLASE 08-JUN-02 1LYV; TITLE HIGH-RESOLUTION STRUCTURE OF THE CATALYTICALLY INACTIVE YERSINIA; TITLE 2 TYROSINE PHOSPHATASE C403A MUTANT IN COMPLEX WITH PHOSPHATE.; COMPND MOL_ID: 1; COMPND 2 MOLECULE: PROTEIN-TYROSINE PHOSPHATASE YOPH; COMPND 3 CHAIN: A; COMPND 4 FRAGMENT: PTPASE DOMAIN; COMPND 5 SYNONYM: VIRULENCE PROTEIN; COMPND 6 EC: 3.1.3.48; COMPND 7 ENGINEERED: YES; COMPND 8 MUTATION: Y…	HYDROLASE 11-OCT-99 1D5R; TITLE CRYSTAL STRUCTURE OF THE PTEN TUMOR SUPPRESSOR; COMPND MOL_ID: 1; COMPND 2 MOLECULE: PHOSPHOINOSITIDE PHOSPHATASE PTEN; COMPND 3 CHAIN: A; COMPND 4 FRAGMENT: RESIDUES 7-353; COMPND 5 EC: 3.1.3.48; COMPND 6 ENGINEERED: YES; COMPND 7 MUTATION: YES	PO4	TLA	77.7	1.543	4.403	-1.748	-0.388186
1cqxA_1ddgA	1cqx A	1ddg A	LIPID BINDING PROTEIN 12-AUG-99 1CQX; TITLE CRYSTAL STRUCTURE OF THE FLAVOHEMOGLOBIN FROM ALCALIGENES EUTROPHUS AT; TITLE 2 1.75 A RESOLUTION; COMPND MOL_ID: 1; COMPND 2 MOLECULE: FLAVOHEMOPROTEIN; COMPND 3 CHAIN: A, B	OXIDOREDUCTASE 10-NOV-99 1DDG; TITLE CRYSTAL STRUCTURE OF SIR-FP60; COMPND MOL_ID: 1; COMPND 2 MOLECULE: SULFITE REDUCTASE (NADPH) FLAVOPROTEIN ALPHA-COMPONENT; COMPND 3 CHAIN: A, B; COMPND 4 FRAGMENT: SIR-FP60; COMPND 5 EC: 1.8.1.2; COMPND 6 ENGINEERED: YES	FAD	FAD	37.631	7.193	1.697	-7.179	-3.99499
1a0iA_1dgsA	1a0i A	1dgs A	LIGASE 01-DEC-97 1A0I; TITLE ATP-DEPENDENT DNA LIGASE FROM BACTERIOPHAGE T7 COMPLEX WITH; TITLE 2 ATP; COMPND MOL_ID: 1; COMPND 2 MOLECULE: DNA LIGASE; COMPND 3 CHAIN: A; COMPND 4 EC: 6.5.1.1; COMPND 5 ENGINEERED: YES; COMPND 6 MUTATION: YES	LIGASE 25-NOV-99 1DGS; TITLE CRYSTAL STRUCTURE OF NAD+-DEPENDENT DNA LIGASE FROM T.; TITLE 2 FILIFORMIS; COMPND MOL_ID: 1; COMPND 2 MOLECULE: DNA LIGASE; COMPND 3 CHAIN: A, B; COMPND 4 EC: 6.5.1.2; COMPND 5 OTHER_DETAILS: AMP IS BONDED TO LYS116	ATP	AMP	50.725	-1.396	0.621	-5.461	-7.5742
1jq5A_1dqsA	1jq5 A	1dqs A	OXIDOREDUCTASE 03-AUG-01 1JQ5; TITLE BACILLUS STEAROTHERMOPHILUS GLYCEROL DEHYDROGENASE COMPLEX WITH NAD+; COMPND MOL_ID: 1; COMPND 2 MOLECULE: GLYCEROL DEHYDROGENASE; COMPND 3 CHAIN: A; COMPND 4 EC: 1.1.1.6; COMPND 5 ENGINEERED: YES; COMPND 6 MUTATION: YES	LYASE 09-APR-98 1DQS; TITLE CRYSTAL STRUCTURE OF DEHYDROQUINATE SYNTHASE (DHQS) COMPLEXED WITH; TITLE 2 CARBAPHOSPHONATE, NAD+ AND ZN2+; COMPND MOL_ID: 1; COMPND 2 MOLECULE: PROTEIN (3-DEHYDROQUINATE SYNTHASE); COMPND 3 CHAIN: A, B; COMPND 4 FRAGMENT: N-TERMINAL DOMAIN OF THE PENTAFUNCTIONAL AROM PROTEIN; COMPND 5 SYNONYM: DHQS, 3-DEOXY-D-ARABINO-HEPTULOSONATE-7-PHOSPHATE PHOSPHATE-; COMPND 6 LYA…	NAD	NAD	47.687	-4.334	0.483	-10.133	-17.3808
1iqcA_1duwA	1iqc A	1duw A	OXIDOREDUCTASE 20-JUL-01 1IQC; TITLE CRYSTAL STRUCTURE OF DI-HEME PEROXIDASE FROM NITROSOMONAS EUROPAEA; COMPND MOL_ID: 1; COMPND 2 MOLECULE: DI-HEME PEROXIDASE; COMPND 3 CHAIN: A, B, C, D	ELECTRON TRANSPORT 19-JAN-00 1DUW; TITLE STRUCTURE OF NONAHEME CYTOCHROME C; COMPND MOL_ID: 1; COMPND 2 MOLECULE: NONAHEME CYTOCHROME C; COMPND 3 CHAIN: A	HEC	HEC	27.455	8.841	1.715	-3.555	-1.95868
1iqcA_1dw0A	1iqc A	1dw0 A	OXIDOREDUCTASE 20-JUL-01 1IQC; TITLE CRYSTAL STRUCTURE OF DI-HEME PEROXIDASE FROM NITROSOMONAS EUROPAEA; COMPND MOL_ID: 1; COMPND 2 MOLECULE: DI-HEME PEROXIDASE; COMPND 3 CHAIN: A, B, C, D	OXYGEN STORAGE/TRANSPORT 24-JAN-00 1DW0; TITLE STRUCTURE OF OXIDIZED SHP, AN OXYGEN BINDING CYTOCHROME C; COMPND MOL_ID: 1; COMPND 2 MOLECULE: CYTOCHROME C; COMPND 3 CHAIN: A, B, C	HEC	HEC	46.851	81.119	1.057	-1.23	-1.06309
12asA_1e1oA	12as A	1e1o A	LIGASE 02-DEC-97 12AS; TITLE ASPARAGINE SYNTHETASE MUTANT C51A, C315A COMPLEXED WITH L-ASPARAGINE; TITLE 2 AND AMP; COMPND MOL_ID: 1; COMPND 2 MOLECULE: ASPARAGINE SYNTHETASE; COMPND 3 CHAIN: A, B; COMPND 4 SYNONYM: L-ASPARTATE\:AMMONIA LIGASE (AMP-FORMING); COMPND 5 EC: 6.3.1.1; COMPND 6 ENGINEERED: YES; COMPND 7 MUTATION: YES	LIGASE 09-MAY-00 1E1O; TITLE LYSYL-TRNA SYNTHETASE (LYSU) HEXAGONAL FORM, COMPLEXED WITH LYSINE; COMPND MOL_ID: 1; COMPND 2 MOLECULE: LYSYL-TRNA SYNTHETASE, HEAT INDUCIBLE; COMPND 3 CHAIN: A; COMPND 4 SYNONYM: LYSYL-TRNA SYNTHETASE, LYSINE--TRNA LIGASE, LYSRS; COMPND 5 EC: 6.1.1.6; COMPND 6 ENGINEERED: YES	AMP	GOL	18.442	1.484	0.83	-6.268	-6.73978
1iqcA_1e29A	1iqc A	1e29 A	OXIDOREDUCTASE 20-JUL-01 1IQC; TITLE CRYSTAL STRUCTURE OF DI-HEME PEROXIDASE FROM NITROSOMONAS EUROPAEA; COMPND MOL_ID: 1; COMPND 2 MOLECULE: DI-HEME PEROXIDASE; COMPND 3 CHAIN: A, B, C, D	ELECTRON TRANSPORT 19-MAY-00 1E29; TITLE PSII ASSOCIATED CYTOCHROME C549 FROM SYNECHOCYSTIS SP.; COMPND MOL_ID: 1; COMPND 2 MOLECULE: CYTOCHROME C549; COMPND 3 CHAIN: A	HEC	HEC	46.139	29.849	0.557	1.902	2.89498
1iqcA_1eysC	1iqc A	1eys C	OXIDOREDUCTASE 20-JUL-01 1IQC; TITLE CRYSTAL STRUCTURE OF DI-HEME PEROXIDASE FROM NITROSOMONAS EUROPAEA; COMPND MOL_ID: 1; COMPND 2 MOLECULE: DI-HEME PEROXIDASE; COMPND 3 CHAIN: A, B, C, D	ELECTRON TRANSPORT 08-MAY-00 1EYS; TITLE CRYSTAL STRUCTURE OF PHOTOSYNTHETIC REACTION CENTER FROM A; TITLE 2 THERMOPHILIC BACTERIUM, THERMOCHROMATIUM TEPIDUM; COMPND MOL_ID: 1; COMPND 2 MOLECULE: PHOTOSYNTHETIC REACTION CENTER; COMPND 3 CHAIN: C; COMPND 4 FRAGMENT: CYTOCHROME SUBUNIT; COMPND 5 MOL_ID: 2; COMPND 6 MOLECULE: PHOTOSYNTHETIC REACTION CENTER; COMPND 7 CHAIN: L; COMPND 8 FRAGMENT: L SU…	HEC	HEM	22.834	74.427	1.415	-3.376	-2.22838
1o04A_1ez0A	1o04 A	1ez0 A	OXIDOREDUCTASE 20-FEB-03 1O04; TITLE CYS302SER MUTANT OF HUMAN MITOCHONDRIAL ALDEHYDE DEHYDROGENASE; TITLE 2 COMPLEXED WITH NAD+ AND MG2+; COMPND MOL_ID: 1; COMPND 2 MOLECULE: ALDEHYDE DEHYDROGENASE, MITOCHONDRIAL PRECURSOR; COMPND 3 CHAIN: A, B, C, D, E, F, G, H; COMPND 4 FRAGMENT: COMPLETE MATURE SEQUENCE (DOES NOT CONTAIN MITOCHONDRIAL; COMPND 5 LEADER SEQUENCE).; COMPND 6 SYNONYM: ALDH CLASS …	OXIDOREDUCTASE 09-MAY-00 1EZ0; TITLE CRYSTAL STRUCTURE OF THE NADP+ DEPENDENT ALDEHYDE DEHYDROGENASE FROM; TITLE 2 VIBRIO HARVEYI.; COMPND MOL_ID: 1; COMPND 2 MOLECULE: ALDEHYDE DEHYDROGENASE; COMPND 3 CHAIN: A, B, C, D; COMPND 4 SYNONYM: ALDH; COMPND 5 EC: 1.2.1.5; COMPND 6 ENGINEERED: YES	NAD	NAP	43.871	6.416	0.774	-8.391	-9.60069
1iqcA_1f1cA	1iqc A	1f1c A	OXIDOREDUCTASE 20-JUL-01 1IQC; TITLE CRYSTAL STRUCTURE OF DI-HEME PEROXIDASE FROM NITROSOMONAS EUROPAEA; COMPND MOL_ID: 1; COMPND 2 MOLECULE: DI-HEME PEROXIDASE; COMPND 3 CHAIN: A, B, C, D	ELECTRON TRANSPORT 18-MAY-00 1F1C; TITLE CRYSTAL STRUCTURE OF CYTOCHROME C549; COMPND MOL_ID: 1; COMPND 2 MOLECULE: CYTOCHROME C549; COMPND 3 CHAIN: A, B	HEC	HEC	66.109	9.699	0.619	-4.611	-6.41307
1iqcA_1f1fA	1iqc A	1f1f A	OXIDOREDUCTASE 20-JUL-01 1IQC; TITLE CRYSTAL STRUCTURE OF DI-HEME PEROXIDASE FROM NITROSOMONAS EUROPAEA; COMPND MOL_ID: 1; COMPND 2 MOLECULE: DI-HEME PEROXIDASE; COMPND 3 CHAIN: A, B, C, D	ELECTRON TRANSPORT 18-MAY-00 1F1F; TITLE CRYSTAL STRUCTURE OF CYTOCHROME C6 FROM ARTHROSPIRA MAXIMA; COMPND MOL_ID: 1; COMPND 2 MOLECULE: CYTOCHROME C6; COMPND 3 CHAIN: A	HEC	HEC	40.657	11.755	0.869	-3.757	-3.87719
1cqxA_1f20A	1cqx A	1f20 A	LIPID BINDING PROTEIN 12-AUG-99 1CQX; TITLE CRYSTAL STRUCTURE OF THE FLAVOHEMOGLOBIN FROM ALCALIGENES EUTROPHUS AT; TITLE 2 1.75 A RESOLUTION; COMPND MOL_ID: 1; COMPND 2 MOLECULE: FLAVOHEMOPROTEIN; COMPND 3 CHAIN: A, B	OXIDOREDUCTASE 22-MAY-00 1F20; TITLE CRYSTAL STRUCTURE OF RAT NEURONAL NITRIC-OXIDE SYNTHASE FAD/NADP+; TITLE 2 DOMAIN AT 1.9A RESOLUTION.; COMPND MOL_ID: 1; COMPND 2 MOLECULE: NITRIC-OXIDE SYNTHASE; COMPND 3 CHAIN: A; COMPND 4 EC: 1.14.13.39; COMPND 5 ENGINEERED: YES	FAD	FAD	55.127	-5.622	0.433	-8.159	-15.3077
1ja1A_1f4pA	1ja1 A	1f4p A	OXIDOREDUCTASE 29-MAY-01 1JA1; TITLE CYPOR-TRIPLE MUTANT; COMPND MOL_ID: 1; COMPND 2 MOLECULE: NADPH-CYTOCHROME P450 REDUCTASE; COMPND 3 CHAIN: A, B; COMPND 4 SYNONYM: NADPH-CYTOCHROME P450 OXIDOREDUCTASE; COMPND 5 EC: 1.6.2.4; COMPND 6 ENGINEERED: YES; COMPND 7 MUTATION: YES	ELECTRON TRANSPORT 08-JUN-00 1F4P; TITLE Y98W FLAVODOXIN MUTANT 1.5A (D. VULGARIS); COMPND MOL_ID: 1; COMPND 2 MOLECULE: FLAVODOXIN; COMPND 3 CHAIN: A; COMPND 4 ENGINEERED: YES; COMPND 5 MUTATION: YES	FMN	FMN	71.684	0.943	0.895	-10.053	-10.1035
1cqxA_1fdrA	1cqx A	1fdr A	LIPID BINDING PROTEIN 12-AUG-99 1CQX; TITLE CRYSTAL STRUCTURE OF THE FLAVOHEMOGLOBIN FROM ALCALIGENES EUTROPHUS AT; TITLE 2 1.75 A RESOLUTION; COMPND MOL_ID: 1; COMPND 2 MOLECULE: FLAVOHEMOPROTEIN; COMPND 3 CHAIN: A, B	FLAVOPROTEIN 06-MAR-97 1FDR; TITLE FLAVODOXIN REDUCTASE FROM E. COLI; COMPND MOL_ID: 1; COMPND 2 MOLECULE: FLAVODOXIN REDUCTASE; COMPND 3 CHAIN: A; COMPND 4 SYNONYM: FERREDOXIN REDUCTASE; COMPND 5 EC: 1.18.1.2; COMPND 6 ENGINEERED: YES; COMPND 7 MUTATION: YES	FAD	FAD	41.122	-3.297	1	-8.734	-7.94
1hskA_1ffvC	1hsk A	1ffv C	OXIDOREDUCTASE 27-DEC-00 1HSK; TITLE CRYSTAL STRUCTURE OF S. AUREUS MURB; COMPND MOL_ID: 1; COMPND 2 MOLECULE: UDP-N-ACETYLENOLPYRUVOYLGLUCOSAMINE REDUCTASE; COMPND 3 CHAIN: A; COMPND 4 SYNONYM: UDP-N-ACETYLMURAMATE DEHYDROGENASE; COMPND 5 EC: 1.1.1.158; COMPND 6 ENGINEERED: YES	HYDROLASE 26-JUL-00 1FFV; TITLE CARBON MONOXIDE DEHYDROGENASE FROM HYDROGENOPHAGA PSEUDOFLAVA; COMPND MOL_ID: 1; COMPND 2 MOLECULE: CUTS, IRON-SULFUR PROTEIN OF CARBON MONOXIDE DEHYDROGENASE; COMPND 3 CHAIN: A, D; COMPND 4 MOL_ID: 2; COMPND 5 MOLECULE: CUTL, MOLYBDOPROTEIN OF CARBON MONOXIDE DEHYDROGENASE; COMPND 6 CHAIN: B, E; COMPND 7 MOL_ID: 3; COMPND 8 MOLECULE: CUTM, FLAVOPROTEIN OF CARBON M…	FAD	FAD	37.757	77.457	1.496	10.394	6.51253
1lyvA_1fpzA	1lyv A	1fpz A	HYDROLASE 08-JUN-02 1LYV; TITLE HIGH-RESOLUTION STRUCTURE OF THE CATALYTICALLY INACTIVE YERSINIA; TITLE 2 TYROSINE PHOSPHATASE C403A MUTANT IN COMPLEX WITH PHOSPHATE.; COMPND MOL_ID: 1; COMPND 2 MOLECULE: PROTEIN-TYROSINE PHOSPHATASE YOPH; COMPND 3 CHAIN: A; COMPND 4 FRAGMENT: PTPASE DOMAIN; COMPND 5 SYNONYM: VIRULENCE PROTEIN; COMPND 6 EC: 3.1.3.48; COMPND 7 ENGINEERED: YES; COMPND 8 MUTATION: Y…	HYDROLASE 01-SEP-00 1FPZ; TITLE CRYSTAL STRUCTURE ANALYSIS OF KINASE ASSOCIATED PHOSPHATASE (KAP) WITH; TITLE 2 A SUBSTITUTION OF THE CATALYTIC SITE CYSTEINE (CYS140) TO A SERINE; COMPND MOL_ID: 1; COMPND 2 MOLECULE: CYCLIN-DEPENDENT KINASE INHIBITOR 3; COMPND 3 CHAIN: A, B, C, D, E, F; COMPND 4 EC: 3.1.3.48; COMPND 5 ENGINEERED: YES; COMPND 6 MUTATION: YES	PO4	SO4	56.121	-2.082	0.595	-3.749	-5.39424
1iqcA_1ft5A	1iqc A	1ft5 A	OXIDOREDUCTASE 20-JUL-01 1IQC; TITLE CRYSTAL STRUCTURE OF DI-HEME PEROXIDASE FROM NITROSOMONAS EUROPAEA; COMPND MOL_ID: 1; COMPND 2 MOLECULE: DI-HEME PEROXIDASE; COMPND 3 CHAIN: A, B, C, D	ELECTRON TRANSPORT 11-SEP-00 1FT5; TITLE CRYSTAL STRUCTURE OF THE OXIDIZED STATE OF CYTOCHROME C554 FROM; TITLE 2 NITROSOMONAS EUROPAEA; COMPND MOL_ID: 1; COMPND 2 MOLECULE: CYTOCHROME C554; COMPND 3 CHAIN: A; COMPND 4 SYNONYM: C554, HYDROXYLAMINE OXIDOREDUCTASE-LINKED CYTOCHROME	HEC	HEM	21.873	16.403	1.596	-3.57	-2.10495
1j99A_1g3mA	1j99 A	1g3m A	TRANSFERASE 24-MAY-01 1J99; TITLE CRYSTAL STRUCTURE OF HUMAN DEHYDROEPIANDROSTERONE SULFOTRANSFERASE IN; TITLE 2 COMPLEX WITH SUBSTRATE; COMPND MOL_ID: 1; COMPND 2 MOLECULE: ALCOHOL SULFOTRANSFERASE; COMPND 3 CHAIN: A; COMPND 4 SYNONYM: DEHYDROEPIANDROSTERONE SULFOTRANSFERASE, DHEA-ST,; COMPND 5 HYDROXYSTEROID SULFOTRANSFERASE, HST; COMPND 6 EC: 2.8.2.2; COMPND 7 ENGINEERED: YES	TRANSFERASE 24-OCT-00 1G3M; TITLE CRYSTAL STRUCTURE OF HUMAN ESTROGEN SULFOTRANSFERASE IN; TITLE 2 COMPLEX WITH IN-ACTIVE COFACTOR PAP AND 3,5,3',5'-; TITLE 3 TETRACHLORO-BIPHENYL-4,4'-DIOL; COMPND MOL_ID: 1; COMPND 2 MOLECULE: ESTROGEN SULFOTRANSFERASE; COMPND 3 CHAIN: A, B; COMPND 4 SYNONYM: SULFOTRANSFERASE, ESTROGEN-PREFERRING; COMPND 5 EC: 2.8.2.4; COMPND 6 ENGINEERED: YES	AND	PCQ	36.027	12.122	0.971	-7.305	-6.82073
1iqcA_1gdvA	1iqc A	1gdv A	OXIDOREDUCTASE 20-JUL-01 1IQC; TITLE CRYSTAL STRUCTURE OF DI-HEME PEROXIDASE FROM NITROSOMONAS EUROPAEA; COMPND MOL_ID: 1; COMPND 2 MOLECULE: DI-HEME PEROXIDASE; COMPND 3 CHAIN: A, B, C, D	ELECTRON TRANSPORT 06-OCT-00 1GDV; TITLE CRYSTAL STRUCTURE OF CYTOCHROME C6 FROM RED ALGA PORPHYRA YEZOENSIS AT; TITLE 2 1.57 A RESOLUTION; COMPND MOL_ID: 1; COMPND 2 MOLECULE: CYTOCHROME C6; COMPND 3 CHAIN: A	HEC	HEC	49.673	5.053	0.869	-3.893	-4.01754
1ct9A_1gpmA	1ct9 A	1gpm A	LIGASE 20-AUG-99 1CT9; TITLE CRYSTAL STRUCTURE OF ASPARAGINE SYNTHETASE B FROM ESCHERICHIA COLI; COMPND MOL_ID: 1; COMPND 2 MOLECULE: ASPARAGINE SYNTHETASE B; COMPND 3 CHAIN: A, B, C, D; COMPND 4 EC: 6.3.5.4; COMPND 5 ENGINEERED: YES; COMPND 6 MUTATION: YES	TRANSFERASE (GLUTAMINE AMIDOTRANSFERASE)04-APR-95 1GPM; TITLE ESCHERICHIA COLI GMP SYNTHETASE COMPLEXED WITH AMP AND PYROPHOSPHATE; COMPND MOL_ID: 1; COMPND 2 MOLECULE: GMP SYNTHETASE; COMPND 3 CHAIN: A, B, C, D; COMPND 4 SYNONYM: XMP AMINASE; COMPND 5 EC: 6.3.5.2; COMPND 6 ENGINEERED: YES	AMP	AMP	45.894	-3.341	0.384	-4.045	-8.35744
1iqcA_1gu2A	1iqc A	1gu2 A	OXIDOREDUCTASE 20-JUL-01 1IQC; TITLE CRYSTAL STRUCTURE OF DI-HEME PEROXIDASE FROM NITROSOMONAS EUROPAEA; COMPND MOL_ID: 1; COMPND 2 MOLECULE: DI-HEME PEROXIDASE; COMPND 3 CHAIN: A, B, C, D	OXIDOREDUCTASE(CYTOCHROME) 22-JAN-02 1GU2; TITLE CRYSTAL STRUCTURE OF OXIDIZED CYTOCHROME C'' FROM METHYLOPHILUS; TITLE 2 METHYLOTROPHUS; COMPND MOL_ID: 1; COMPND 2 MOLECULE: CYTOCHROME C''; COMPND 3 CHAIN: A, B; COMPND 4 ENGINEERED: YES	HEC	HEC	46.157	57.577	0.813	2.748	3.00986
1mi3A_1gveA	1mi3 A	1gve A	OXIDOREDUCTASE 21-AUG-02 1MI3; TITLE 1.8 ANGSTROM STRUCTURE OF XYLOSE REDUCTASE FROM CANDIDA TENUIS IN; TITLE 2 COMPLEX WITH NAD; COMPND MOL_ID: 1; COMPND 2 MOLECULE: XYLOSE REDUCTASE; COMPND 3 CHAIN: A, B, C, D; COMPND 4 SYNONYM: NAD(P)H-DEPENDENT XYLOSE REDUCTASE; XR; COMPND 5 EC: 1.1.1.21; COMPND 6 ENGINEERED: YES	OXIDOREDUCTASE 08-FEB-02 1GVE; TITLE AFLATOXIN ALDEHYDE REDUCTASE (AKR7A1) FROM RAT LIVER; COMPND MOL_ID: 1; COMPND 2 MOLECULE: AFLATOXIN B1 ALDEHYDE REDUCTASE MEMBER 3; COMPND 3 CHAIN: A, B; COMPND 4 SYNONYM: AFLATOXIN B1 ALDEHYDE REDUCTASE, AFLATOXIN ALDEHYDE; COMPND 5 REDUCTASE, AKR7A1, AFB1-AR, B1 ALDEHYDE REDUCTASE MEMBER 1, RAFAR1; COMPND 6 EC: 1.-.-.-; COMPND 7 ENGINEERED: YES	NAD	CIT	61.926	2.627	0.269	-9.744	-26.4065
1iqcA_1h1oA	1iqc A	1h1o A	OXIDOREDUCTASE 20-JUL-01 1IQC; TITLE CRYSTAL STRUCTURE OF DI-HEME PEROXIDASE FROM NITROSOMONAS EUROPAEA; COMPND MOL_ID: 1; COMPND 2 MOLECULE: DI-HEME PEROXIDASE; COMPND 3 CHAIN: A, B, C, D	ELECTRON TRANSPORT 19-JUL-02 1H1O; TITLE ACIDITHIOBACILLUS FERROOXIDANS CYTOCHROME C4 STRUCTURE; TITLE 2 SUPPORTS A COMPLEX-INDUCED TUNING OF ELECTRON TRANSFER; COMPND MOL_ID: 1; COMPND 2 MOLECULE: CYTOCHROME C-552; COMPND 3 CHAIN: A, B; COMPND 4 SYNONYM: C552, CYTOCHROME C4	HEC	HEM	31.717	71.617	0.976	-3.45	-3.20632
1iqcA_1h32B	1iqc A	1h32 B	OXIDOREDUCTASE 20-JUL-01 1IQC; TITLE CRYSTAL STRUCTURE OF DI-HEME PEROXIDASE FROM NITROSOMONAS EUROPAEA; COMPND MOL_ID: 1; COMPND 2 MOLECULE: DI-HEME PEROXIDASE; COMPND 3 CHAIN: A, B, C, D	ELECTRON TRANSFER 21-AUG-02 1H32; TITLE REDUCED SOXAX COMPLEX FROM RHODOVULUM SULFIDOPHILUM; COMPND MOL_ID: 1; COMPND 2 MOLECULE: DIHEME CYTOCHROME C; COMPND 3 CHAIN: A; COMPND 4 SYNONYM: SOXA; COMPND 5 MOL_ID: 2; COMPND 6 MOLECULE: CYTOCHROME C; COMPND 7 CHAIN: B; COMPND 8 SYNONYM: SOXX	HEC	HEC	34.439	29.428	1.232	-1.552	-1.16517
1kvkA_1h72C	1kvk A	1h72 C	TRANSFERASE 26-JAN-02 1KVK; TITLE THE STRUCTURE OF BINARY COMPLEX BETWEEN A MAMMALIAN MEVALONATE KINASE; TITLE 2 AND ATP: INSIGHTS INTO THE REACTION MECHANISM AND HUMAN INHERITED; TITLE 3 DISEASE; COMPND MOL_ID: 1; COMPND 2 MOLECULE: MEVALONATE KINASE; COMPND 3 CHAIN: A; COMPND 4 SYNONYM: MK; COMPND 5 EC: 2.7.1.36; COMPND 6 ENGINEERED: YES	TRANSFERASE 02-JUL-01 1H72; TITLE CRYSTAL STRUCTURE OF HOMOSERINE KINASE COMPLEXED WITH HSE; COMPND MOL_ID: 1; COMPND 2 MOLECULE: HOMOSERINE KINASE; COMPND 3 CHAIN: C; COMPND 4 SYNONYM: HK; COMPND 5 EC: 2.7.1.39; COMPND 6 ENGINEERED: YES	ATP	ANP	37.698	28.292	1.496	-6.214	-3.89348
1iqcA_1hroA	1iqc A	1hro A	OXIDOREDUCTASE 20-JUL-01 1IQC; TITLE CRYSTAL STRUCTURE OF DI-HEME PEROXIDASE FROM NITROSOMONAS EUROPAEA; COMPND MOL_ID: 1; COMPND 2 MOLECULE: DI-HEME PEROXIDASE; COMPND 3 CHAIN: A, B, C, D	ELECTRON TRANSPORT 10-JUL-96 1HRO; TITLE MOLECULAR STRUCTURE OF A HIGH POTENTIAL CYTOCHROME C2; TITLE 2 ISOLATED FROM RHODOPILA GLOBIFORMIS; COMPND MOL_ID: 1; COMPND 2 MOLECULE: CYTOCHROME C2; COMPND 3 CHAIN: A, B	HEC	HEM	49.464	60.76	2.008	1.154	0.547438
1iqcA_1i8oA	1iqc A	1i8o A	OXIDOREDUCTASE 20-JUL-01 1IQC; TITLE CRYSTAL STRUCTURE OF DI-HEME PEROXIDASE FROM NITROSOMONAS EUROPAEA; COMPND MOL_ID: 1; COMPND 2 MOLECULE: DI-HEME PEROXIDASE; COMPND 3 CHAIN: A, B, C, D	ELECTRON TRANSPORT 15-MAR-01 1I8O; TITLE RHODOPSEUDOMONAS PALUSTRIS CYT C2 AMMONIA COMPLEX AT 1.15 ANGSTROM; TITLE 2 RESOLUTION; COMPND MOL_ID: 1; COMPND 2 MOLECULE: CYTOCHROME C2; COMPND 3 CHAIN: A	HEC	HEC	48.823	52.293	1.301	-6.034	-4.30692
1ct9A_1j20A	1ct9 A	1j20 A	LIGASE 20-AUG-99 1CT9; TITLE CRYSTAL STRUCTURE OF ASPARAGINE SYNTHETASE B FROM ESCHERICHIA COLI; COMPND MOL_ID: 1; COMPND 2 MOLECULE: ASPARAGINE SYNTHETASE B; COMPND 3 CHAIN: A, B, C, D; COMPND 4 EC: 6.3.5.4; COMPND 5 ENGINEERED: YES; COMPND 6 MUTATION: YES	LIGASE 24-DEC-02 1J20; TITLE CRYSTAL STRUCTURE OF THERMUS THERMOPHILUS HB8; TITLE 2 ARGININOSUCCINATE SYNTHETASE IN COMPLEX WITH PRODUCT; COMPND MOL_ID: 1; COMPND 2 MOLECULE: ARGININOSUCCINATE SYNTHETASE; COMPND 3 CHAIN: A, B, C, D; COMPND 4 EC: 6.3.4.5; COMPND 5 ENGINEERED: YES	AMP	AMP	31.193	-5.264	0.916	-6.722	-6.61614
1cqxA_1jb0B	1cqx A	1jb0 B	LIPID BINDING PROTEIN 12-AUG-99 1CQX; TITLE CRYSTAL STRUCTURE OF THE FLAVOHEMOGLOBIN FROM ALCALIGENES EUTROPHUS AT; TITLE 2 1.75 A RESOLUTION; COMPND MOL_ID: 1; COMPND 2 MOLECULE: FLAVOHEMOPROTEIN; COMPND 3 CHAIN: A, B	PHOTOSYNTHESIS 01-JUN-01 1JB0; TITLE CRYSTAL STRUCTURE OF PHOTOSYSTEM I: A PHOTOSYNTHETIC REACTION CENTER; TITLE 2 AND CORE ANTENNA SYSTEM FROM CYANOBACTERIA; COMPND MOL_ID: 1; COMPND 2 MOLECULE: PHOTOSYSTEM I P700 CHLOROPHYLL A APOPROTEIN A1; COMPND 3 CHAIN: A; COMPND 4 SYNONYM: PHOTOSYSTEM I SUBUNIT PSAA; COMPND 5 MOL_ID: 2; COMPND 6 MOLECULE: PHOTOSYSTEM I P700 CHLOROPHYLL A APOPROTEIN A2; COM…	FAD	CLA	18.687	6.525	0.857	-2.76	-2.88401
1f5vA_1jb0B	1f5v A	1jb0 B	OXIDOREDUCTASE 17-JUN-00 1F5V; TITLE STRUCTURE AND SITE-DIRECTED MUTAGENESIS OF A FLAVOPROTEIN; TITLE 2 FROM ESCHERICHIA COLI THAT REDUCES NITROCOMPOUNDS.; TITLE 3 ALTERATION OF PYRIDINE NUCLEOTIDE BINDING BY A SINGLE; TITLE 4 AMINO ACID SUBSTITUTION; COMPND MOL_ID: 1; COMPND 2 MOLECULE: OXYGEN-INSENSITIVE NADPH NITROREDUCTASE; COMPND 3 CHAIN: A, B; COMPND 4 EC: 1.6.99.6; COMPND 5 ENGINEERED: YES	PHOTOSYNTHESIS 01-JUN-01 1JB0; TITLE CRYSTAL STRUCTURE OF PHOTOSYSTEM I: A PHOTOSYNTHETIC REACTION CENTER; TITLE 2 AND CORE ANTENNA SYSTEM FROM CYANOBACTERIA; COMPND MOL_ID: 1; COMPND 2 MOLECULE: PHOTOSYSTEM I P700 CHLOROPHYLL A APOPROTEIN A1; COMPND 3 CHAIN: A; COMPND 4 SYNONYM: PHOTOSYSTEM I SUBUNIT PSAA; COMPND 5 MOL_ID: 2; COMPND 6 MOLECULE: PHOTOSYSTEM I P700 CHLOROPHYLL A APOPROTEIN A2; COM…	FMN	BCR	21.671	-1.117	1.036	-2.768	-2.43662
1iqcA_1jdlA	1iqc A	1jdl A	OXIDOREDUCTASE 20-JUL-01 1IQC; TITLE CRYSTAL STRUCTURE OF DI-HEME PEROXIDASE FROM NITROSOMONAS EUROPAEA; COMPND MOL_ID: 1; COMPND 2 MOLECULE: DI-HEME PEROXIDASE; COMPND 3 CHAIN: A, B, C, D	ELECTRON TRANSPORT 14-JUN-01 1JDL; TITLE STRUCTURE OF CYTOCHROME C2 FROM RHODOSPIRILLUM CENTENUM; COMPND MOL_ID: 1; COMPND 2 MOLECULE: CYTOCHROME C2, ISO-2; COMPND 3 CHAIN: A; COMPND 4 SYNONYM: C552	HEC	HEM	41.603	17.191	0.612	-5.755	-8.08287
1lyvA_1jf8A	1lyv A	1jf8 A	HYDROLASE 08-JUN-02 1LYV; TITLE HIGH-RESOLUTION STRUCTURE OF THE CATALYTICALLY INACTIVE YERSINIA; TITLE 2 TYROSINE PHOSPHATASE C403A MUTANT IN COMPLEX WITH PHOSPHATE.; COMPND MOL_ID: 1; COMPND 2 MOLECULE: PROTEIN-TYROSINE PHOSPHATASE YOPH; COMPND 3 CHAIN: A; COMPND 4 FRAGMENT: PTPASE DOMAIN; COMPND 5 SYNONYM: VIRULENCE PROTEIN; COMPND 6 EC: 3.1.3.48; COMPND 7 ENGINEERED: YES; COMPND 8 MUTATION: Y…	OXIDOREDUCTASE 20-JUN-01 1JF8; TITLE X-RAY STRUCTURE OF REDUCED C10S, C15A ARSENATE REDUCTASE FROM PI258; COMPND MOL_ID: 1; COMPND 2 MOLECULE: ARSENATE REDUCTASE; COMPND 3 CHAIN: A; COMPND 4 SYNONYM: ARSENICAL PUMP MODIFIER; COMPND 5 ENGINEERED: YES; COMPND 6 MUTATION: YES	PO4	BCT	38.223	-2.074	0.332	-3.486	-8.06944
1ej2A_1jilA	1ej2 A	1jil A	TRANSFERASE 29-FEB-00 1EJ2; TITLE CRYSTAL STRUCTURE OF METHANOBACTERIUM THERMOAUTOTROPHICUM NICOTINAMIDE; TITLE 2 MONONUCLEOTIDE ADENYLYLTRANSFERASE WITH BOUND NAD+; COMPND MOL_ID: 1; COMPND 2 MOLECULE: NICOTINAMIDE MONONUCLEOTIDE ADENYLYLTRANSFERASE; COMPND 3 CHAIN: A; COMPND 4 EC: 2.7.7.1; COMPND 5 ENGINEERED: YES	LIGASE 02-JUL-01 1JIL; TITLE CRYSTAL STRUCTURE OF S. AUREUS TYRRS IN COMPLEX WITH SB284485; COMPND MOL_ID: 1; COMPND 2 MOLECULE: TYROSYL-TRNA SYNTHETASE; COMPND 3 CHAIN: A; COMPND 4 SYNONYM: TYROSINE--TRNA LIGASE; TYRRS; TYROSYL-TRANSFER RNA; COMPND 5 SYNTHETASE; COMPND 6 EC: 6.1.1.1; COMPND 7 ENGINEERED: YES	NAD	485 ([2-AMINO-3-(4-HYDROXY-PHENYL)-PROPIONYLAMINO]- (3,4,5-TRIHYDROXY-6-METHYL-TETRAHYDRO-PYRAN-2-YL)- ACETIC ACID)	35.864	217.158	0.001	217.158	2150.08
12asA_1jjcA	12as A	1jjc A	LIGASE 02-DEC-97 12AS; TITLE ASPARAGINE SYNTHETASE MUTANT C51A, C315A COMPLEXED WITH L-ASPARAGINE; TITLE 2 AND AMP; COMPND MOL_ID: 1; COMPND 2 MOLECULE: ASPARAGINE SYNTHETASE; COMPND 3 CHAIN: A, B; COMPND 4 SYNONYM: L-ASPARTATE\:AMMONIA LIGASE (AMP-FORMING); COMPND 5 EC: 6.3.1.1; COMPND 6 ENGINEERED: YES; COMPND 7 MUTATION: YES	LIGASE 04-JUL-01 1JJC; TITLE CRYSTAL STRUCTURE AT 2.6A RESOLUTION OF PHENYLALANYL-TRNA SYNTHETASE; TITLE 2 COMPLEXED WITH PHENYLALANYL-ADENYLATE IN THE PRESENCE OF MANGANESE; COMPND MOL_ID: 1; COMPND 2 MOLECULE: PHENYLALANYL-TRNA SYNTHETASE ALPHA CHAIN; COMPND 3 CHAIN: A; COMPND 4 FRAGMENT: ALPHA CHAIN; COMPND 5 SYNONYM: PHENYLALANINE--TRNA LIGASE ALPHA CHAIN; PHERS; COMPND 6 PHENYLALANINE--TRNA …	AMP	FA5	40.496	-5.198	0.402	-6.679	-13.3048
1b8aA_1jjcA	1b8a A	1jjc A	LIGASE 27-JAN-99 1B8A; TITLE ASPARTYL-TRNA SYNTHETASE; COMPND MOL_ID: 1; COMPND 2 MOLECULE: PROTEIN (ASPARTYL-TRNA SYNTHETASE); COMPND 3 CHAIN: A, B; COMPND 4 SYNONYM: ASPARTYL TRNA LIGASE; COMPND 5 EC: 6.1.1.12; COMPND 6 ENGINEERED: YES	LIGASE 04-JUL-01 1JJC; TITLE CRYSTAL STRUCTURE AT 2.6A RESOLUTION OF PHENYLALANYL-TRNA SYNTHETASE; TITLE 2 COMPLEXED WITH PHENYLALANYL-ADENYLATE IN THE PRESENCE OF MANGANESE; COMPND MOL_ID: 1; COMPND 2 MOLECULE: PHENYLALANYL-TRNA SYNTHETASE ALPHA CHAIN; COMPND 3 CHAIN: A; COMPND 4 FRAGMENT: ALPHA CHAIN; COMPND 5 SYNONYM: PHENYLALANINE--TRNA LIGASE ALPHA CHAIN; PHERS; COMPND 6 PHENYLALANINE--TRNA …	ATP	FA5	62.538	-3.981	0.503	-6.707	-11.1227
1iqcA_1kb0A	1iqc A	1kb0 A	OXIDOREDUCTASE 20-JUL-01 1IQC; TITLE CRYSTAL STRUCTURE OF DI-HEME PEROXIDASE FROM NITROSOMONAS EUROPAEA; COMPND MOL_ID: 1; COMPND 2 MOLECULE: DI-HEME PEROXIDASE; COMPND 3 CHAIN: A, B, C, D	OXIDOREDUCTASE 05-NOV-01 1KB0; TITLE CRYSTAL STRUCTURE OF QUINOHEMOPROTEIN ALCOHOL DEHYDROGENASE FROM; TITLE 2 COMAMONAS TESTOSTERONI; COMPND MOL_ID: 1; COMPND 2 MOLECULE: QUINOHEMOPROTEIN ALCOHOL DEHYDROGENASE; COMPND 3 CHAIN: A; COMPND 4 SYNONYM: QUINOHEMOPROTEIN ETHANOL DEHYDROGENASE TYPE 1; COMPND 5 EC: 1.1.99.-	HEC	HEC	37.794	84.315	1.406	2.927	1.94356
1f5vA_1kqbA	1f5v A	1kqb A	OXIDOREDUCTASE 17-JUN-00 1F5V; TITLE STRUCTURE AND SITE-DIRECTED MUTAGENESIS OF A FLAVOPROTEIN; TITLE 2 FROM ESCHERICHIA COLI THAT REDUCES NITROCOMPOUNDS.; TITLE 3 ALTERATION OF PYRIDINE NUCLEOTIDE BINDING BY A SINGLE; TITLE 4 AMINO ACID SUBSTITUTION; COMPND MOL_ID: 1; COMPND 2 MOLECULE: OXYGEN-INSENSITIVE NADPH NITROREDUCTASE; COMPND 3 CHAIN: A, B; COMPND 4 EC: 1.6.99.6; COMPND 5 ENGINEERED: YES	OXIDOREDUCTASE 04-JAN-02 1KQB; TITLE STRUCTURE OF NITROREDUCTASE FROM E. CLOACAE COMPLEX WITH INHIBITOR; TITLE 2 BENZOATE; COMPND MOL_ID: 1; COMPND 2 MOLECULE: OXYGEN-INSENSITIVE NAD(P)H NITROREDUCTASE; COMPND 3 CHAIN: A, B, C, D; COMPND 4 EC: 1.6.6.-; COMPND 5 ENGINEERED: YES	FMN	FMN	36.927	-1.532	0.788	-6.488	-7.30631
1ct9A_1kqpA	1ct9 A	1kqp A	LIGASE 20-AUG-99 1CT9; TITLE CRYSTAL STRUCTURE OF ASPARAGINE SYNTHETASE B FROM ESCHERICHIA COLI; COMPND MOL_ID: 1; COMPND 2 MOLECULE: ASPARAGINE SYNTHETASE B; COMPND 3 CHAIN: A, B, C, D; COMPND 4 EC: 6.3.5.4; COMPND 5 ENGINEERED: YES; COMPND 6 MUTATION: YES	LIGASE 07-JAN-02 1KQP; TITLE NH3-DEPENDENT NAD+ SYNTHETASE FROM BACILLUS SUBTILIS AT 1 A RESOLUTION; COMPND MOL_ID: 1; COMPND 2 MOLECULE: NH(3)-DEPENDENT NAD(+) SYNTHETASE; COMPND 3 CHAIN: A, B; COMPND 4 SYNONYM: NH3-DEPENDENT NAD+ SYNTHETASE; NAD+ SYNTHASE; SPORULATION; COMPND 5 PROTEIN OUTB; SPORE OUTGROWTH FACTOR B; GENERAL STRESS PROTEIN 38; COMPND 6 GSP38; COMPND 7 EC: 6.3.5.1; COMPND 8 ENGI…	AMP	ADJ	41.128	-4.962	0.417	-6.379	-12.3385
1cqxA_1krhA	1cqx A	1krh A	LIPID BINDING PROTEIN 12-AUG-99 1CQX; TITLE CRYSTAL STRUCTURE OF THE FLAVOHEMOGLOBIN FROM ALCALIGENES EUTROPHUS AT; TITLE 2 1.75 A RESOLUTION; COMPND MOL_ID: 1; COMPND 2 MOLECULE: FLAVOHEMOPROTEIN; COMPND 3 CHAIN: A, B	OXIDOREDUCTASE 09-JAN-02 1KRH; TITLE X-RAY STRUCTURE OF BENZOATE DIOXYGENASE REDUCTASE; COMPND MOL_ID: 1; COMPND 2 MOLECULE: BENZOATE 1,2-DIOXYGENASE REDUCTASE; COMPND 3 CHAIN: A, B; COMPND 4 EC: 1.18.1.3; COMPND 5 ENGINEERED: YES	FAD	FAD	53.929	26.842	2.668	-6.928	-2.50289
1iqcA_1kv9A	1iqc A	1kv9 A	OXIDOREDUCTASE 20-JUL-01 1IQC; TITLE CRYSTAL STRUCTURE OF DI-HEME PEROXIDASE FROM NITROSOMONAS EUROPAEA; COMPND MOL_ID: 1; COMPND 2 MOLECULE: DI-HEME PEROXIDASE; COMPND 3 CHAIN: A, B, C, D	OXIDOREDUCTASE 25-JAN-02 1KV9; TITLE STRUCTURE AT 1.9 A RESOLUTION OF A QUINOHEMOPROTEIN ALCOHOL; TITLE 2 DEHYDROGENASE FROM PSEUDOMONAS PUTIDA HK5; COMPND MOL_ID: 1; COMPND 2 MOLECULE: TYPE II QUINOHEMOPROTEIN ALCOHOL DEHYDROGENASE; COMPND 3 CHAIN: A; COMPND 4 EC: 1.1.99.-	HEC	EPE	19.202	-1.572	3.485	-4.008	-1.11799
1kvkA_1liaB	1kvk A	1lia B	TRANSFERASE 26-JAN-02 1KVK; TITLE THE STRUCTURE OF BINARY COMPLEX BETWEEN A MAMMALIAN MEVALONATE KINASE; TITLE 2 AND ATP: INSIGHTS INTO THE REACTION MECHANISM AND HUMAN INHERITED; TITLE 3 DISEASE; COMPND MOL_ID: 1; COMPND 2 MOLECULE: MEVALONATE KINASE; COMPND 3 CHAIN: A; COMPND 4 SYNONYM: MK; COMPND 5 EC: 2.7.1.36; COMPND 6 ENGINEERED: YES	LIGHT HARVESTING PROTEIN 29-JAN-96 1LIA; TITLE CRYSTAL STRUCTURE OF R-PHYCOERYTHRIN FROM POLYSIPHONIA AT; TITLE 2 2.8 A RESOLUTION; COMPND MOL_ID: 1; COMPND 2 MOLECULE: R-PHYCOERYTHRIN; COMPND 3 CHAIN: A, K; COMPND 4 MOL_ID: 2; COMPND 5 MOLECULE: R-PHYCOERYTHRIN; COMPND 6 CHAIN: B, L	ATP	PUB	23.904	28.412	1.813	-2.291	-1.1976
1j99A_1ls6A	1j99 A	1ls6 A	TRANSFERASE 24-MAY-01 1J99; TITLE CRYSTAL STRUCTURE OF HUMAN DEHYDROEPIANDROSTERONE SULFOTRANSFERASE IN; TITLE 2 COMPLEX WITH SUBSTRATE; COMPND MOL_ID: 1; COMPND 2 MOLECULE: ALCOHOL SULFOTRANSFERASE; COMPND 3 CHAIN: A; COMPND 4 SYNONYM: DEHYDROEPIANDROSTERONE SULFOTRANSFERASE, DHEA-ST,; COMPND 5 HYDROXYSTEROID SULFOTRANSFERASE, HST; COMPND 6 EC: 2.8.2.2; COMPND 7 ENGINEERED: YES	TRANSFERASE 17-MAY-02 1LS6; TITLE HUMAN SULT1A1 COMPLEXED WITH PAP AND P-NITROPHENOL; COMPND MOL_ID: 1; COMPND 2 MOLECULE: ARYL SULFOTRANSFERASE; COMPND 3 CHAIN: A; COMPND 4 EC: 2.8.2.1; COMPND 5 ENGINEERED: YES	AND	NPO	17.549	55.841	2.417	0.402	0.159714
1iqcA_1ls9A	1iqc A	1ls9 A	OXIDOREDUCTASE 20-JUL-01 1IQC; TITLE CRYSTAL STRUCTURE OF DI-HEME PEROXIDASE FROM NITROSOMONAS EUROPAEA; COMPND MOL_ID: 1; COMPND 2 MOLECULE: DI-HEME PEROXIDASE; COMPND 3 CHAIN: A, B, C, D	ELECTRON TRANSPORT 17-MAY-02 1LS9; TITLE STRUCTURE OF THE CYTOCHROME C6 FROM THE GREEN ALGA; TITLE 2 CLADOPHORA GLOMERATA; COMPND MOL_ID: 1; COMPND 2 MOLECULE: CYTOCHROME C6; COMPND 3 CHAIN: A	HEC	HEM	44.192	16.56	0.525	-1.893	-3.0288
1lyvA_1lw3A	1lyv A	1lw3 A	HYDROLASE 08-JUN-02 1LYV; TITLE HIGH-RESOLUTION STRUCTURE OF THE CATALYTICALLY INACTIVE YERSINIA; TITLE 2 TYROSINE PHOSPHATASE C403A MUTANT IN COMPLEX WITH PHOSPHATE.; COMPND MOL_ID: 1; COMPND 2 MOLECULE: PROTEIN-TYROSINE PHOSPHATASE YOPH; COMPND 3 CHAIN: A; COMPND 4 FRAGMENT: PTPASE DOMAIN; COMPND 5 SYNONYM: VIRULENCE PROTEIN; COMPND 6 EC: 3.1.3.48; COMPND 7 ENGINEERED: YES; COMPND 8 MUTATION: Y…	HYDROLASE 30-MAY-02 1LW3; TITLE CRYSTAL STRUCTURE OF MYOTUBULARIN-RELATED PROTEIN 2 COMPLEXED WITH; TITLE 2 PHOSPHATE; COMPND MOL_ID: 1; COMPND 2 MOLECULE: MYOTUBULARIN-RELATED PROTEIN 2; COMPND 3 CHAIN: A; COMPND 4 FRAGMENT: PH AND PHOSPHATASE DOMAINS (RESIDUES 1-643); COMPND 5 EC: 3.1.3.64; COMPND 6 ENGINEERED: YES; COMPND 7 MUTATION: YES	PO4	PO4	45.477	-0.275	0.846	-3.787	-4.00317
1iqcA_1m1qA	1iqc A	1m1q A	OXIDOREDUCTASE 20-JUL-01 1IQC; TITLE CRYSTAL STRUCTURE OF DI-HEME PEROXIDASE FROM NITROSOMONAS EUROPAEA; COMPND MOL_ID: 1; COMPND 2 MOLECULE: DI-HEME PEROXIDASE; COMPND 3 CHAIN: A, B, C, D	ELECTRON TRANSPORT 20-JUN-02 1M1Q; TITLE P222 OXIDIZED STRUCTURE OF THE TETRAHEME CYTOCHROME C FROM SHEWANELLA; TITLE 2 ONEIDENSIS MR1; COMPND MOL_ID: 1; COMPND 2 MOLECULE: SMALL TETRAHEME CYTOCHROME C; COMPND 3 CHAIN: A	HEC	HEC	20.483	20.372	1.724	2.765	1.5159
1iqcA_1m70A	1iqc A	1m70 A	OXIDOREDUCTASE 20-JUL-01 1IQC; TITLE CRYSTAL STRUCTURE OF DI-HEME PEROXIDASE FROM NITROSOMONAS EUROPAEA; COMPND MOL_ID: 1; COMPND 2 MOLECULE: DI-HEME PEROXIDASE; COMPND 3 CHAIN: A, B, C, D	ELECTRON TRANSPORT 18-JUL-02 1M70; TITLE CRYSTAL STRUCTURE OF OXIDIZED RECOMBINANT CYTOCHROME C4 FROM; TITLE 2 PSEUDOMONAS STUTZERI; COMPND MOL_ID: 1; COMPND 2 MOLECULE: CYTOCHROME C4; COMPND 3 CHAIN: A, B, C, D; COMPND 4 ENGINEERED: YES	HEC	HEC	43.818	7.713	0.599	-4.913	-7.02861
1iqcA_1mz4A	1iqc A	1mz4 A	OXIDOREDUCTASE 20-JUL-01 1IQC; TITLE CRYSTAL STRUCTURE OF DI-HEME PEROXIDASE FROM NITROSOMONAS EUROPAEA; COMPND MOL_ID: 1; COMPND 2 MOLECULE: DI-HEME PEROXIDASE; COMPND 3 CHAIN: A, B, C, D	ELECTRON TRANSPORT 05-OCT-02 1MZ4; TITLE CRYSTAL STRUCTURE OF CYTOCHROME C550 FROM THERMOSYNECHOCOCCUS; TITLE 2 ELONGATUS; COMPND MOL_ID: 1; COMPND 2 MOLECULE: CYTOCHROME C550; COMPND 3 CHAIN: A; COMPND 4 SYNONYM: C550, LOW POTENTIAL CYTOCHROME C	HEC	HEC	43.167	15.549	0.576	-0.71	-1.0503
1soxA_1mz4A	1sox A	1mz4 A	OXIDOREDUCTASE 31-DEC-97 1SOX; TITLE SULFITE OXIDASE FROM CHICKEN LIVER; COMPND MOL_ID: 1; COMPND 2 MOLECULE: SULFITE OXIDASE; COMPND 3 CHAIN: A, B; COMPND 4 EC: 1.8.3.1	ELECTRON TRANSPORT 05-OCT-02 1MZ4; TITLE CRYSTAL STRUCTURE OF CYTOCHROME C550 FROM THERMOSYNECHOCOCCUS; TITLE 2 ELONGATUS; COMPND MOL_ID: 1; COMPND 2 MOLECULE: CYTOCHROME C550; COMPND 3 CHAIN: A; COMPND 4 SYNONYM: C550, LOW POTENTIAL CYTOCHROME C	HEM	PO4	14.309	309.619	6.134	81.821	13.125
1soxA_1n8vA	1sox A	1n8v A	OXIDOREDUCTASE 31-DEC-97 1SOX; TITLE SULFITE OXIDASE FROM CHICKEN LIVER; COMPND MOL_ID: 1; COMPND 2 MOLECULE: SULFITE OXIDASE; COMPND 3 CHAIN: A, B; COMPND 4 EC: 1.8.3.1	LIPID BINDING PROTEIN 21-NOV-02 1N8V; TITLE CHEMOSENSORY PROTEIN IN COMPLEX WITH BROMO-DODECANOL; COMPND MOL_ID: 1; COMPND 2 MOLECULE: CHEMOSENSORY PROTEIN; COMPND 3 CHAIN: A, B; COMPND 4 ENGINEERED: YES	HEM	BDD	20.682	113.085	8.844	-1.099	-0.122876
1ej2A_1nkzB	1ej2 A	1nkz B	TRANSFERASE 29-FEB-00 1EJ2; TITLE CRYSTAL STRUCTURE OF METHANOBACTERIUM THERMOAUTOTROPHICUM NICOTINAMIDE; TITLE 2 MONONUCLEOTIDE ADENYLYLTRANSFERASE WITH BOUND NAD+; COMPND MOL_ID: 1; COMPND 2 MOLECULE: NICOTINAMIDE MONONUCLEOTIDE ADENYLYLTRANSFERASE; COMPND 3 CHAIN: A; COMPND 4 EC: 2.7.7.1; COMPND 5 ENGINEERED: YES	MEMBRANE PROTEIN 06-JAN-03 1NKZ; TITLE CRYSTAL STRUCTURE OF LH2 B800-850 FROM RPS. ACIDOPHILA AT 2.0 ANGSTROM; TITLE 2 RESOLUTION; COMPND MOL_ID: 1; COMPND 2 MOLECULE: LIGHT-HARVESTING PROTEIN B-800/850, ALPHA CHAIN; COMPND 3 CHAIN: A, C, E; COMPND 4 SYNONYM: ANTENNA PIGMENT PROTEIN, ALPHA CHAIN; COMPND 5 MOL_ID: 2; COMPND 6 MOLECULE: LIGHT-HARVESTING PROTEIN B-800/850, BETA CHAIN; COMPND 7 CHAIN…	NAD	RG1	19.815	111.994	3.885	-2.353	-0.590464
1jp4A_1nuyA	1jp4 A	1nuy A	HYDROLASE 01-AUG-01 1JP4; TITLE CRYSTAL STRUCTURE OF AN ENZYME DISPLAYING BOTH INOSITOL-POLYPHOSPHATE; TITLE 2 1-PHOSPHATASE AND 3'-PHOSPHOADENOSINE-5'-PHOSPHATE PHOSPHATASE; TITLE 3 ACTIVITIES; COMPND MOL_ID: 1; COMPND 2 MOLECULE: 3'(2'),5'-BISPHOSPHATE NUCLEOTIDASE; COMPND 3 CHAIN: A; COMPND 4 SYNONYM: PIPASE: PAP AND INOSITOL 1,4 BISPHOSPHATE PHOSPHATASE; COMPND 5 EC: 3.1.3.7, 3.1.3.57; COMPND…	HYDROLASE 01-FEB-03 1NUY; TITLE FRUCTOSE-1,6-BISPHOSPHATASE COMPLEX WITH MAGNESIUM, FRUCTOSE-6-; TITLE 2 PHOSPHATE, AND PHOSPHATE; COMPND MOL_ID: 1; COMPND 2 MOLECULE: FRUCTOSE-1,6-BISPHOSPHATASE; COMPND 3 CHAIN: A; COMPND 4 EC: 3.1.3.11; COMPND 5 ENGINEERED: YES	AMP	PO4	52.166	60.429	4.182	-4.631	-1.0815
12asA_1nyrA	12as A	1nyr A	LIGASE 02-DEC-97 12AS; TITLE ASPARAGINE SYNTHETASE MUTANT C51A, C315A COMPLEXED WITH L-ASPARAGINE; TITLE 2 AND AMP; COMPND MOL_ID: 1; COMPND 2 MOLECULE: ASPARAGINE SYNTHETASE; COMPND 3 CHAIN: A, B; COMPND 4 SYNONYM: L-ASPARTATE\:AMMONIA LIGASE (AMP-FORMING); COMPND 5 EC: 6.3.1.1; COMPND 6 ENGINEERED: YES; COMPND 7 MUTATION: YES	LIGASE 13-FEB-03 1NYR; TITLE STRUCTURE OF STAPHYLOCOCCUS AUREUS THREONYL-TRNA SYNTHETASE COMPLEXED; TITLE 2 WITH ATP; COMPND MOL_ID: 1; COMPND 2 MOLECULE: THREONYL-TRNA SYNTHETASE 1; COMPND 3 CHAIN: A, B; COMPND 4 EC: 6.1.1.3; COMPND 5 ENGINEERED: YES	AMP	ATP	49.311	-2.627	0.444	-7.766	-14.2757
1b8aA_1nyrA	1b8a A	1nyr A	LIGASE 27-JAN-99 1B8A; TITLE ASPARTYL-TRNA SYNTHETASE; COMPND MOL_ID: 1; COMPND 2 MOLECULE: PROTEIN (ASPARTYL-TRNA SYNTHETASE); COMPND 3 CHAIN: A, B; COMPND 4 SYNONYM: ASPARTYL TRNA LIGASE; COMPND 5 EC: 6.1.1.12; COMPND 6 ENGINEERED: YES	LIGASE 13-FEB-03 1NYR; TITLE STRUCTURE OF STAPHYLOCOCCUS AUREUS THREONYL-TRNA SYNTHETASE COMPLEXED; TITLE 2 WITH ATP; COMPND MOL_ID: 1; COMPND 2 MOLECULE: THREONYL-TRNA SYNTHETASE 1; COMPND 3 CHAIN: A, B; COMPND 4 EC: 6.1.1.3; COMPND 5 ENGINEERED: YES	ATP	ATP	56.952	-4.574	0.668	-8.49	-11.0547
1jq5A_1o2dA	1jq5 A	1o2d A	OXIDOREDUCTASE 03-AUG-01 1JQ5; TITLE BACILLUS STEAROTHERMOPHILUS GLYCEROL DEHYDROGENASE COMPLEX WITH NAD+; COMPND MOL_ID: 1; COMPND 2 MOLECULE: GLYCEROL DEHYDROGENASE; COMPND 3 CHAIN: A; COMPND 4 EC: 1.1.1.6; COMPND 5 ENGINEERED: YES; COMPND 6 MUTATION: YES	OXIDOREDUCTASE 27-FEB-03 1O2D; TITLE CRYSTAL STRUCTURE OF ALCOHOL DEHYDROGENASE, IRON-CONTAINING (TM0920); TITLE 2 FROM THERMOTOGA MARITIMA AT 1.30 A RESOLUTION; COMPND MOL_ID: 1; COMPND 2 MOLECULE: ALCOHOL DEHYDROGENASE, IRON-CONTAINING; COMPND 3 CHAIN: A, B; COMPND 4 EC: 1.1.1.1; COMPND 5 ENGINEERED: YES	NAD	NAP	31.942	1.307	0.609	-7.781	-10.9746
1iqcA_1ofwA	1iqc A	1ofw A	OXIDOREDUCTASE 20-JUL-01 1IQC; TITLE CRYSTAL STRUCTURE OF DI-HEME PEROXIDASE FROM NITROSOMONAS EUROPAEA; COMPND MOL_ID: 1; COMPND 2 MOLECULE: DI-HEME PEROXIDASE; COMPND 3 CHAIN: A, B, C, D	ELECTRON TRANSPORT 22-APR-03 1OFW; TITLE THREE DIMENSIONAL STRUCTURE OF THE OXIDIZED FORM OF NINE HEME; TITLE 2 CYTOCHROME C AT PH 7.5; COMPND MOL_ID: 1; COMPND 2 MOLECULE: NINE-HEME CYTOCHROME C; COMPND 3 CHAIN: A, B; COMPND 4 SYNONYM: 9HCC	HEC	HEC	35.692	2.774	0.498	-2.079	-3.47659
1kvkA_1oj4A	1kvk A	1oj4 A	TRANSFERASE 26-JAN-02 1KVK; TITLE THE STRUCTURE OF BINARY COMPLEX BETWEEN A MAMMALIAN MEVALONATE KINASE; TITLE 2 AND ATP: INSIGHTS INTO THE REACTION MECHANISM AND HUMAN INHERITED; TITLE 3 DISEASE; COMPND MOL_ID: 1; COMPND 2 MOLECULE: MEVALONATE KINASE; COMPND 3 CHAIN: A; COMPND 4 SYNONYM: MK; COMPND 5 EC: 2.7.1.36; COMPND 6 ENGINEERED: YES	TRANSFERASE 30-JUN-03 1OJ4; TITLE TERNARY COMPLEX OF 4-DIPHOSPHOCYTIDYL-2-C-METHYL-D-ERYTHRITOL KINASE; COMPND MOL_ID: 1; COMPND 2 MOLECULE: 4-DIPHOSPHOCYTIDYL-2-C-METHYL-D-ERYTHRITOL KINASE; COMPND 3 CHAIN: A, B; COMPND 4 SYNONYM: CMK, 4-(CYTIDINE-5'-DIPHOSPHO)-2-C-METHYL-D -ERYTHRITOL; COMPND 5 KINASE; COMPND 6 EC: 2.7.1.148; COMPND 7 ENGINEERED: YES	ATP	ANP	34.537	60.977	4.064	-4.862	-1.16763
1hskA_1opkA	1hsk A	1opk A	OXIDOREDUCTASE 27-DEC-00 1HSK; TITLE CRYSTAL STRUCTURE OF S. AUREUS MURB; COMPND MOL_ID: 1; COMPND 2 MOLECULE: UDP-N-ACETYLENOLPYRUVOYLGLUCOSAMINE REDUCTASE; COMPND 3 CHAIN: A; COMPND 4 SYNONYM: UDP-N-ACETYLMURAMATE DEHYDROGENASE; COMPND 5 EC: 1.1.1.158; COMPND 6 ENGINEERED: YES	TRANSFERASE 06-MAR-03 1OPK; TITLE STRUCTURAL BASIS FOR THE AUTO-INHIBITION OF C-ABL TYROSINE KINASE; COMPND MOL_ID: 1; COMPND 2 MOLECULE: PROTO-ONCOGENE TYROSINE-PROTEIN KINASE ABL1; COMPND 3 CHAIN: A; COMPND 4 FRAGMENT: SH3-SH2-KINASE DOMAIN; COMPND 5 SYNONYM: P150, C-ABL; COMPND 6 EC: 2.7.1.112; COMPND 7 ENGINEERED: YES; COMPND 8 MUTATION: YES	FAD	P16	23.804	174.338	2.021	12.571	5.92692
1a0iA_1p16A	1a0i A	1p16 A	LIGASE 01-DEC-97 1A0I; TITLE ATP-DEPENDENT DNA LIGASE FROM BACTERIOPHAGE T7 COMPLEX WITH; TITLE 2 ATP; COMPND MOL_ID: 1; COMPND 2 MOLECULE: DNA LIGASE; COMPND 3 CHAIN: A; COMPND 4 EC: 6.5.1.1; COMPND 5 ENGINEERED: YES; COMPND 6 MUTATION: YES	TRANSFERASE 11-APR-03 1P16; TITLE STRUCTURE OF AN MRNA CAPPING ENZYME BOUND TO THE PHOSPHORYLATED; TITLE 2 CARBOXYL-TERMINAL DOMAIN OF RNA POLYMERASE II; COMPND MOL_ID: 1; COMPND 2 MOLECULE: MRNA CAPPING ENZYME ALPHA SUBUNIT; COMPND 3 CHAIN: A, B; COMPND 4 FRAGMENT: RESIDUES 1-395 OD SWS P78587; COMPND 5 SYNONYM: MRNA GUANYLYLTRANSFERASE; GTP--RNA GUANYLYLTRANSFERASE; COMPND 6 GTASE; COMPND 7 EC:…	ATP	PO4	26.98	-2.906	0.436	-5.962	-11.1231
1dnlA_1ps9A	1dk0 A	1ps9 A	OXIDOREDUCTASE 16-DEC-99 1DNL; TITLE X-RAY STRUCTURE OF ESCHERICHIA COLI PYRIDOXINE 5'-PHOSPHATE OXIDASE; TITLE 2 COMPLEXED WITH FMN AT 1.8 ANGSTROM RESOLUTION; COMPND MOL_ID: 1; COMPND 2 MOLECULE: PYRIDOXINE 5'-PHOSPHATE OXIDASE; COMPND 3 CHAIN: A; COMPND 4 EC: 1.4.3.5; COMPND 5 ENGINEERED: YES	OXIDOREDUCTASE 20-JUN-03 1PS9; TITLE THE CRYSTAL STRUCTURE AND REACTION MECHANISM OF E. COLI 2,4-DIENOYL; TITLE 2 COA REDUCTASE; COMPND MOL_ID: 1; COMPND 2 MOLECULE: 2,4-DIENOYL-COA REDUCTASE; COMPND 3 CHAIN: A; COMPND 4 SYNONYM: 2,4-DIENOYL COENZYME A REDUCTASE; COMPND 5 EC: 1.3.1.34; COMPND 6 ENGINEERED: YES	FMN	NAP	37.961	25.513	1.29	-6.526	-4.69496
1b8aA_1qf6A	1b8a A	1qf6 A	LIGASE 27-JAN-99 1B8A; TITLE ASPARTYL-TRNA SYNTHETASE; COMPND MOL_ID: 1; COMPND 2 MOLECULE: PROTEIN (ASPARTYL-TRNA SYNTHETASE); COMPND 3 CHAIN: A, B; COMPND 4 SYNONYM: ASPARTYL TRNA LIGASE; COMPND 5 EC: 6.1.1.12; COMPND 6 ENGINEERED: YES	LIGASE/RNA 06-APR-99 1QF6; TITLE STRUCTURE OF E. COLI THREONYL-TRNA SYNTHETASE COMPLEXED WITH ITS; TITLE 2 COGNATE TRNA; COMPND MOL_ID: 1; COMPND 2 MOLECULE: THREONINE TRNA; COMPND 3 CHAIN: B; COMPND 4 SYNONYM: TRNA (THR); COMPND 5 OTHER_DETAILS: COMPLEXED WITH ADENOSINE MONOPHOSPHATE; COMPND 6 MOL_ID: 2; COMPND 7 MOLECULE: THREONYL-TRNA SYNTHETASE; COMPND 8 CHAIN: A; COMPND 9 SYNONYM: THRRS; COM…	ATP	AMP	47.589	-4.694	0.512	-8.128	-13.281
1iqcA_1qksA	1iqc A	1qks A	OXIDOREDUCTASE 20-JUL-01 1IQC; TITLE CRYSTAL STRUCTURE OF DI-HEME PEROXIDASE FROM NITROSOMONAS EUROPAEA; COMPND MOL_ID: 1; COMPND 2 MOLECULE: DI-HEME PEROXIDASE; COMPND 3 CHAIN: A, B, C, D	OXIDOREDUCTASE 05-AUG-99 1QKS; TITLE CYTOCHROME CD1 NITRITE REDUCTASE, OXIDISED FORM; COMPND MOL_ID: 1; COMPND 2 MOLECULE: CYTOCHROME CD1 NITRITE REDUCTASE; COMPND 3 CHAIN: A, B	HEC	HEC	35.249	54.324	1.58	-1.262	-0.75119
1iqcA_1ql3A	1iqc A	1ql3 A	OXIDOREDUCTASE 20-JUL-01 1IQC; TITLE CRYSTAL STRUCTURE OF DI-HEME PEROXIDASE FROM NITROSOMONAS EUROPAEA; COMPND MOL_ID: 1; COMPND 2 MOLECULE: DI-HEME PEROXIDASE; COMPND 3 CHAIN: A, B, C, D	ELECTRON TRANSPORT PROTEIN (CYTOCHROME) 20-AUG-99 1QL3; TITLE STRUCTURE OF THE SOLUBLE DOMAIN OF CYTOCHROME C552 FROM PARACOCCUS; TITLE 2 DENITRIFICANS IN THE REDUCED STATE; COMPND MOL_ID: 1; COMPND 2 MOLECULE: CYTOCHROME C552; COMPND 3 CHAIN: A, B, C, D; COMPND 4 FRAGMENT: SOLUBLE DOMAIN; COMPND 5 ENGINEERED: YES	HEC	HEC	44.769	53.044	1.287	-2.965	-2.13771
1iqcA_1qn2A	1iqc A	1qn2 A	OXIDOREDUCTASE 20-JUL-01 1IQC; TITLE CRYSTAL STRUCTURE OF DI-HEME PEROXIDASE FROM NITROSOMONAS EUROPAEA; COMPND MOL_ID: 1; COMPND 2 MOLECULE: DI-HEME PEROXIDASE; COMPND 3 CHAIN: A, B, C, D	CYTOCHROME 13-OCT-99 1QN2; TITLE CYTOCHROME CH FROM METHYLOBACTERIUM EXTORQUENS; COMPND MOL_ID: 1; COMPND 2 MOLECULE: CYTOCHROME CH; COMPND 3 CHAIN: A, B, C	HEC	HEC	51.585	62.386	1.827	-5.387	-2.79554
1iqcA_1qo8A	1iqc A	1qo8 A	OXIDOREDUCTASE 20-JUL-01 1IQC; TITLE CRYSTAL STRUCTURE OF DI-HEME PEROXIDASE FROM NITROSOMONAS EUROPAEA; COMPND MOL_ID: 1; COMPND 2 MOLECULE: DI-HEME PEROXIDASE; COMPND 3 CHAIN: A, B, C, D	OXIDOREDUCTASE 04-NOV-99 1QO8; TITLE THE STRUCTURE OF THE OPEN CONFORMATION OF A FLAVOCYTOCHROME C3; TITLE 2 FUMARATE REDUCTASE; COMPND MOL_ID: 1; COMPND 2 MOLECULE: FLAVOCYTOCHROME C3 FUMARATE REDUCTASE; COMPND 3 CHAIN: A, D; COMPND 4 EC: 1.3.99.1	HEC	HEM	36.82	3.086	0.653	-3.439	-4.56707
1qf5A_1qvrA	1qf5 A	1qvr A	LIGASE 06-APR-99 1QF5; TITLE DESIGN, SYNTHESIS, AND X-RAY CRYSTAL STRUCTURE OF AN ENZYME BOUND; TITLE 2 BISUBSTRATE HYBRID INHIBITOR OF ADENYLOSUCCINATE SYNTHETASE; COMPND MOL_ID: 1; COMPND 2 MOLECULE: PROTEIN (ADENYLOSUCCINATE SYNTHETASE); COMPND 3 CHAIN: A; COMPND 4 EC: 6.3.4.4	CHAPERONE 28-AUG-03 1QVR; TITLE CRYSTAL STRUCTURE ANALYSIS OF CLPB; COMPND MOL_ID: 1; COMPND 2 MOLECULE: CLPB PROTEIN; COMPND 3 CHAIN: A, B, C; COMPND 4 ENGINEERED: YES	PO4	ANP	33.309	-1.855	0.846	-2.762	-2.91966
1cqxA_1qx4A	1cqx A	1qx4 A	LIPID BINDING PROTEIN 12-AUG-99 1CQX; TITLE CRYSTAL STRUCTURE OF THE FLAVOHEMOGLOBIN FROM ALCALIGENES EUTROPHUS AT; TITLE 2 1.75 A RESOLUTION; COMPND MOL_ID: 1; COMPND 2 MOLECULE: FLAVOHEMOPROTEIN; COMPND 3 CHAIN: A, B	OXIDOREDUCTASE 04-SEP-03 1QX4; TITLE STRUCTRUE OF S127P MUTANT OF CYTOCHROME B5 REDUCTASE; COMPND MOL_ID: 1; COMPND 2 MOLECULE: NADH-CYTOCHROME B5 REDUCTASE; COMPND 3 CHAIN: A, B; COMPND 4 EC: 1.6.2.2; COMPND 5 ENGINEERED: YES; COMPND 6 MUTATION: YES	FAD	FAD	40.987	40.983	2.246	-5.823	-2.4821
1hskA_1rm6B	1hsk A	1rm6 B	OXIDOREDUCTASE 27-DEC-00 1HSK; TITLE CRYSTAL STRUCTURE OF S. AUREUS MURB; COMPND MOL_ID: 1; COMPND 2 MOLECULE: UDP-N-ACETYLENOLPYRUVOYLGLUCOSAMINE REDUCTASE; COMPND 3 CHAIN: A; COMPND 4 SYNONYM: UDP-N-ACETYLMURAMATE DEHYDROGENASE; COMPND 5 EC: 1.1.1.158; COMPND 6 ENGINEERED: YES	OXIDOREDUCTASE 27-NOV-03 1RM6; TITLE STRUCTURE OF 4-HYDROXYBENZOYL-COA REDUCTASE FROM THAUERA AROMATICA; COMPND MOL_ID: 1; COMPND 2 MOLECULE: 4-HYDROXYBENZOYL-COA REDUCTASE ALPHA SUBUNIT; COMPND 3 CHAIN: A, D; COMPND 4 EC: 1.3.99.20; COMPND 5 MOL_ID: 2; COMPND 6 MOLECULE: 4-HYDROXYBENZOYL-COA REDUCTASE BETA SUBUNIT; COMPND 7 CHAIN: B, E; COMPND 8 EC: 1.3.99.20; COMPND 9 MOL_ID: 3; COMPND 10 MOLEC…	FAD	FAD	33.008	19.575	5.283	6.658	1.23686
1ew0A_1s67L	1ew0 A	1s67 L	TRANSFERASE 21-APR-00 1EW0; TITLE CRYSTAL STRUCTURE ANALYSIS OF THE SENSOR DOMAIN OF RMFIXL(FERROUS; TITLE 2 FORM); COMPND MOL_ID: 1; COMPND 2 MOLECULE: FIXL; COMPND 3 CHAIN: A; COMPND 4 FRAGMENT: SENSOR DOMAIN; COMPND 5 EC: 2.7.3.-; COMPND 6 ENGINEERED: YES	OXYGEN STORAGE/TRANSPORT 22-JAN-04 1S67; TITLE CRYSTAL STRUCTURE OF HEME DOMAIN OF DIRECT OXYGEN SENSOR; TITLE 2 FROM E. COLI; COMPND MOL_ID: 1; COMPND 2 MOLECULE: HYPOTHETICAL PROTEIN YDDU; COMPND 3 CHAIN: L, U; COMPND 4 ENGINEERED: YES	HEM	HEM	40.24	5.872	0.487	-10.361	-17.6508
1mvlA_1sbzA	1mvl A	1sbz A	LYASE 26-SEP-02 1MVL; TITLE PPC DECARBOXYLASE MUTANT C175S; COMPND MOL_ID: 1; COMPND 2 MOLECULE: PPC DECARBOXYLASE ATHAL3A; COMPND 3 CHAIN: A; COMPND 4 SYNONYM: HALOTOLERANCE PROTEIN HAL3A; COMPND 5 EC: 4.1.1.36; COMPND 6 ENGINEERED: YES; COMPND 7 MUTATION: YES	LYASE 11-FEB-04 1SBZ; TITLE CRYSTAL STRUCTURE OF DODECAMERIC FMN-DEPENDENT UBIX-LIKE DECARBOXYLASE; TITLE 2 FROM ESCHERICHIA COLI O157:H7; COMPND MOL_ID: 1; COMPND 2 MOLECULE: PROBABLE AROMATIC ACID DECARBOXYLASE; COMPND 3 CHAIN: A, B, C, D; COMPND 4 EC: 4.1.1.-; COMPND 5 ENGINEERED: YES	FMN	FMN	44.092	-3.967	0.602	-6.19	-8.81766
1soxA_1shrB	1sox A	1shr B	OXIDOREDUCTASE 31-DEC-97 1SOX; TITLE SULFITE OXIDASE FROM CHICKEN LIVER; COMPND MOL_ID: 1; COMPND 2 MOLECULE: SULFITE OXIDASE; COMPND 3 CHAIN: A, B; COMPND 4 EC: 1.8.3.1	OXYGEN STORAGE/TRANSPORT 26-FEB-04 1SHR; TITLE CRYSTAL STRUCTURE OF FERROCYANIDE BOUND HUMAN HEMOGLOBIN A2 AT 1.88A; TITLE 2 RESOLUTION; COMPND MOL_ID: 1; COMPND 2 MOLECULE: HEMOGLOBIN ALPHA CHAIN; COMPND 3 CHAIN: A, C; COMPND 4 MOL_ID: 2; COMPND 5 MOLECULE: HEMOGLOBIN DELTA CHAIN; COMPND 6 CHAIN: B, D	HEM	HEM	33.178	13.356	1.008	-4.431	-3.9991
1iqcA_1sp3A	1iqc A	1sp3 A	OXIDOREDUCTASE 20-JUL-01 1IQC; TITLE CRYSTAL STRUCTURE OF DI-HEME PEROXIDASE FROM NITROSOMONAS EUROPAEA; COMPND MOL_ID: 1; COMPND 2 MOLECULE: DI-HEME PEROXIDASE; COMPND 3 CHAIN: A, B, C, D	OXIDOREDUCTASE 16-MAR-04 1SP3; TITLE CRYSTAL STRUCTURE OF OCTAHEME CYTOCHROME C FROM SHEWANELLA ONEIDENSIS; COMPND MOL_ID: 1; COMPND 2 MOLECULE: CYTOCHROME C, PUTATIVE; COMPND 3 CHAIN: A; COMPND 4 ENGINEERED: YES	HEC	HEC	27.854	4.896	0.338	-0.23	-0.525114
1dk0A_1th8A	1dk0 A	1th8 A	TRANSPORT PROTEIN 06-DEC-99 1DK0; TITLE CRYSTAL STRUCTURE OF THE HEMOPHORE HASA FROM SERRATIA; TITLE 2 MARCESCENS CRYSTAL FORM P2(1), PH8; COMPND MOL_ID: 1; COMPND 2 MOLECULE: HEME-BINDING PROTEIN A; COMPND 3 CHAIN: A, B; COMPND 4 SYNONYM: HASA; COMPND 5 ENGINEERED: YES	TRANSCRIPTION 01-JUN-04 1TH8; TITLE CRYSTAL STRUCTURES OF THE ADP AND ATP BOUND FORMS OF THE BACILLUS; TITLE 2 ANTI-SIGMA FACTOR SPOIIAB IN COMPLEX WITH THE ANTI-ANTI-SIGMA; TITLE 3 SPOIIAA: INHIBITORY COMPLEX WITH ADP, CRYSTAL FORM II; COMPND MOL_ID: 1; COMPND 2 MOLECULE: ANTI-SIGMA F FACTOR; COMPND 3 CHAIN: A; COMPND 4 SYNONYM: STAGE II SPORULATION PROTEIN AB; COMPND 5 EC: 2.7.1.37; COMPND 6 EN…	HEM	ADP	35.48	257.457	1.102	222.041	184.726
1cqxA_1tllA	1cqx A	1tll A	LIPID BINDING PROTEIN 12-AUG-99 1CQX; TITLE CRYSTAL STRUCTURE OF THE FLAVOHEMOGLOBIN FROM ALCALIGENES EUTROPHUS AT; TITLE 2 1.75 A RESOLUTION; COMPND MOL_ID: 1; COMPND 2 MOLECULE: FLAVOHEMOPROTEIN; COMPND 3 CHAIN: A, B	OXIDOREDUCTASE 09-JUN-04 1TLL; TITLE CRYSTAL STRUCTURE OF RAT NEURONAL NITRIC-OXIDE SYNTHASE REDUCTASE; TITLE 2 MODULE AT 2.3 A RESOLUTION.; COMPND MOL_ID: 1; COMPND 2 MOLECULE: NITRIC-OXIDE SYNTHASE, BRAIN; COMPND 3 CHAIN: A, B; COMPND 4 SYNONYM: NOS, TYPE I, NEURONAL NOS, N-NOS, NNOS, CONSTITUTIVE NOS,; COMPND 5 NC-NOS, BNOS, REDUCTASE MODULE; COMPND 6 EC: 1.14.13.39; COMPND 7 ENGINEERED: YES	FAD	FAD	46.076	142.024	3.367	-7.062	-2.03692
1jqiA_1u8vA	1jqi A	1u8v A	OXIDOREDUCTASE 07-AUG-01 1JQI; TITLE CRYSTAL STRUCTURE OF RAT SHORT CHAIN ACYL-COA DEHYDROGENASE COMPLEXED; TITLE 2 WITH ACETOACETYL-COA; COMPND MOL_ID: 1; COMPND 2 MOLECULE: SHORT CHAIN ACYL-COA DEHYDROGENASE; COMPND 3 CHAIN: A, B; COMPND 4 EC: 1.3.99.2; COMPND 5 ENGINEERED: YES	LYASE, ISOMERASE 07-AUG-04 1U8V; TITLE CRYSTAL STRUCTURE OF 4-HYDROXYBUTYRYL-COA DEHYDRATASE FROM CLOSTRIDIUM; TITLE 2 AMINOBUTYRICUM: RADICAL CATALYSIS INVOLVING A [4FE-4S] CLUSTER AND; TITLE 3 FLAVIN; COMPND MOL_ID: 1; COMPND 2 MOLECULE: GAMMA-AMINOBUTYRATE METABOLISM DEHYDRATASE/ISOMERASE; COMPND 3 CHAIN: A, B, C, D; COMPND 4 EC: 4.2.-.-, 5.3.3.3	FAD	FAD	42.949	-3.026	0.526	-7.235	-11.5575
1cqxA_1umkA	1cqx A	1umk A	LIPID BINDING PROTEIN 12-AUG-99 1CQX; TITLE CRYSTAL STRUCTURE OF THE FLAVOHEMOGLOBIN FROM ALCALIGENES EUTROPHUS AT; TITLE 2 1.75 A RESOLUTION; COMPND MOL_ID: 1; COMPND 2 MOLECULE: FLAVOHEMOPROTEIN; COMPND 3 CHAIN: A, B	OXIDOREDUCTASE 03-OCT-03 1UMK; TITLE THE STRUCTURE OF HUMAN ERYTHROCYTE NADH-CYTOCHROME B5; TITLE 2 REDUCTASE; COMPND MOL_ID: 1; COMPND 2 MOLECULE: NADH-CYTOCHROME B5 REDUCTASE; COMPND 3 CHAIN: A; COMPND 4 SYNONYM: B5R; COMPND 5 EC: 1.6.2.2; COMPND 6 ENGINEERED: YES	FAD	FAD	35.295	24.518	0.99	1.712	1.57064
1iqcA_1uqtA	1iqc A	1uqt A	OXIDOREDUCTASE 20-JUL-01 1IQC; TITLE CRYSTAL STRUCTURE OF DI-HEME PEROXIDASE FROM NITROSOMONAS EUROPAEA; COMPND MOL_ID: 1; COMPND 2 MOLECULE: DI-HEME PEROXIDASE; COMPND 3 CHAIN: A, B, C, D	SYNTHASE 20-OCT-03 1UQT; TITLE TREHALOSE-6-PHOSPHATE FROM E. COLI BOUND WITH UDP-2-FLUORO GLUCOSE.; COMPND MOL_ID: 1; COMPND 2 MOLECULE: ALPHA, ALPHA-TREHALOSE-PHOSPHATE SYNTHASE; COMPND 3 CHAIN: A, B; COMPND 4 SYNONYM: TREHALOSE-6-PHOSPHATE SYNTHASE, UDP-GLUCOSE-GLUCOSEPHOSPHATE; COMPND 5 GLUCOSYLTRANSFERASE; COMPND 6 EC: 2.4.1.15; COMPND 7 ENGINEERED: YES	HEC	U2F	39.522	268.374	5.669	-7.655	-1.32692
1dk0A_1uwvA	1dk0 A	1uwv A	TRANSPORT PROTEIN 06-DEC-99 1DK0; TITLE CRYSTAL STRUCTURE OF THE HEMOPHORE HASA FROM SERRATIA; TITLE 2 MARCESCENS CRYSTAL FORM P2(1), PH8; COMPND MOL_ID: 1; COMPND 2 MOLECULE: HEME-BINDING PROTEIN A; COMPND 3 CHAIN: A, B; COMPND 4 SYNONYM: HASA; COMPND 5 ENGINEERED: YES	TRANSFERASE 11-FEB-04 1UWV; TITLE CRYSTAL STRUCTURE OF RUMA, THE IRON-SULFUR CLUSTER; TITLE 2 CONTAINING E. COLI 23S RIBOSOMAL RNA 5-METHYLURIDINE; TITLE 3 METHYLTRANSFERASE; COMPND MOL_ID: 1; COMPND 2 MOLECULE: 23S RRNA (URACIL-5-)-METHYLTRANSFERASE RUMA; COMPND 3 CHAIN: A; COMPND 4 SYNONYM: 23S RRNA(M-5-U1939)-METHYLTRANSFERASE; COMPND 5 EC: 2.1.1.-; COMPND 6 ENGINEERED: YES; COMPND 7 OTHER_DET…	HEM	SF4	16.434	324.137	5.984	21.481	3.53074
1ct9A_1v1aA	1ct9 A	1v1a A	LIGASE 20-AUG-99 1CT9; TITLE CRYSTAL STRUCTURE OF ASPARAGINE SYNTHETASE B FROM ESCHERICHIA COLI; COMPND MOL_ID: 1; COMPND 2 MOLECULE: ASPARAGINE SYNTHETASE B; COMPND 3 CHAIN: A, B, C, D; COMPND 4 EC: 6.3.5.4; COMPND 5 ENGINEERED: YES; COMPND 6 MUTATION: YES	TRANSFERASE 12-APR-04 1V1A; TITLE 2-KETO-3-DEOXYGLUCONATE KINASE FROM THERMUS THERMOPHILUS WITH BOUND 2-; TITLE 2 KETO-3-DEOXYGLUCONATE AND ADP; COMPND MOL_ID: 1; COMPND 2 MOLECULE: 2-KETO-3-DEOXYGLUCONATE KINASE; COMPND 3 CHAIN: A, B; COMPND 4 ENGINEERED: YES	AMP	ADP	35.863	19.221	1.818	-6.894	-3.59437
1ej2A_1v8fA	1ej2 A	1v8f A	TRANSFERASE 29-FEB-00 1EJ2; TITLE CRYSTAL STRUCTURE OF METHANOBACTERIUM THERMOAUTOTROPHICUM NICOTINAMIDE; TITLE 2 MONONUCLEOTIDE ADENYLYLTRANSFERASE WITH BOUND NAD+; COMPND MOL_ID: 1; COMPND 2 MOLECULE: NICOTINAMIDE MONONUCLEOTIDE ADENYLYLTRANSFERASE; COMPND 3 CHAIN: A; COMPND 4 EC: 2.7.7.1; COMPND 5 ENGINEERED: YES	LIGASE 08-JAN-04 1V8F; TITLE CRYSTAL STRUCTURE OF PANTOATE-BETA-ALANINE (PANTOTHENATE SYNTHETASE); TITLE 2 FROM THERMUS THERMOPHILUS HB8; COMPND MOL_ID: 1; COMPND 2 MOLECULE: PANTOATE-BETA-ALANINE LIGASE; COMPND 3 CHAIN: A, B; COMPND 4 SYNONYM: PANTOTHENATE SYNTHETASE; COMPND 5 EC: 6.3.2.1; COMPND 6 ENGINEERED: YES	NAD	P6G	17.979	9.377	3.534	-2.532	-0.696753
1a0iA_1v9pA	1a0i A	1v9p A	LIGASE 01-DEC-97 1A0I; TITLE ATP-DEPENDENT DNA LIGASE FROM BACTERIOPHAGE T7 COMPLEX WITH; TITLE 2 ATP; COMPND MOL_ID: 1; COMPND 2 MOLECULE: DNA LIGASE; COMPND 3 CHAIN: A; COMPND 4 EC: 6.5.1.1; COMPND 5 ENGINEERED: YES; COMPND 6 MUTATION: YES	LIGASE 27-JAN-04 1V9P; TITLE CRYSTAL STRUCTURE OF NAD+-DEPENDENT DNA LIGASE; COMPND MOL_ID: 1; COMPND 2 MOLECULE: DNA LIGASE; COMPND 3 CHAIN: A, B; COMPND 4 SYNONYM: POLYDEOXYRIBONUCLEOTIDE SYNTHASE [NAD+], TFI DNA; COMPND 5 LIGASE; COMPND 6 EC: 6.5.1.2; COMPND 7 ENGINEERED: YES	ATP	AMP	60.861	-4.093	0.692	-6.28	-7.92929
1ew0A_1v9yA	1ew0 A	1v9y A	TRANSFERASE 21-APR-00 1EW0; TITLE CRYSTAL STRUCTURE ANALYSIS OF THE SENSOR DOMAIN OF RMFIXL(FERROUS; TITLE 2 FORM); COMPND MOL_ID: 1; COMPND 2 MOLECULE: FIXL; COMPND 3 CHAIN: A; COMPND 4 FRAGMENT: SENSOR DOMAIN; COMPND 5 EC: 2.7.3.-; COMPND 6 ENGINEERED: YES	SIGNALING PROTEIN 04-FEB-04 1V9Y; TITLE CRYSTAL STRUCTURE OF THE HEME PAS SENSOR DOMAIN OF EC DOS (FERRIC; TITLE 2 FORM); COMPND MOL_ID: 1; COMPND 2 MOLECULE: HEME PAS SENSOR PROTEIN; COMPND 3 CHAIN: A, B; COMPND 4 FRAGMENT: HEME PAS DOMAIN; COMPND 5 ENGINEERED: YES	HEM	HEM	33.09	2.013	0.585	-8.116	-11.8482
1jq5A_1vdcA	1jq5 A	1vdc A	OXIDOREDUCTASE 03-AUG-01 1JQ5; TITLE BACILLUS STEAROTHERMOPHILUS GLYCEROL DEHYDROGENASE COMPLEX WITH NAD+; COMPND MOL_ID: 1; COMPND 2 MOLECULE: GLYCEROL DEHYDROGENASE; COMPND 3 CHAIN: A; COMPND 4 EC: 1.1.1.6; COMPND 5 ENGINEERED: YES; COMPND 6 MUTATION: YES	OXIDOREDUCTASE 22-SEP-96 1VDC; TITLE STRUCTURE OF NADPH DEPENDENT THIOREDOXIN REDUCTASE; COMPND MOL_ID: 1; COMPND 2 MOLECULE: NADPH DEPENDENT THIOREDOXIN REDUCTASE; COMPND 3 CHAIN: A; COMPND 4 SYNONYM: NTR; COMPND 5 EC: 1.6.4.5; COMPND 6 ENGINEERED: YES	NAD	FAD	34.711	169.591	3.465	3.163	0.887237
1jp4A_1vdwA	1jp4 A	1vdw A	HYDROLASE 01-AUG-01 1JP4; TITLE CRYSTAL STRUCTURE OF AN ENZYME DISPLAYING BOTH INOSITOL-POLYPHOSPHATE; TITLE 2 1-PHOSPHATASE AND 3'-PHOSPHOADENOSINE-5'-PHOSPHATE PHOSPHATASE; TITLE 3 ACTIVITIES; COMPND MOL_ID: 1; COMPND 2 MOLECULE: 3'(2'),5'-BISPHOSPHATE NUCLEOTIDASE; COMPND 3 CHAIN: A; COMPND 4 SYNONYM: PIPASE: PAP AND INOSITOL 1,4 BISPHOSPHATE PHOSPHATASE; COMPND 5 EC: 3.1.3.7, 3.1.3.57; COMPND…	STRUCTURAL GENOMICS, UNKNOWN FUNCTION 25-MAR-04 1VDW; TITLE A HYPOTHETICAL PROTEIN PH1897 FROM PYROCOCCUS HORIKOSHII WITH; TITLE 2 SIMILARITIES FOR INOSITOL-1 MONOPHOSPHATASE; COMPND MOL_ID: 1; COMPND 2 MOLECULE: HYPOTHETICAL PROTEIN PH1897; COMPND 3 CHAIN: A, B; COMPND 4 ENGINEERED: YES	AMP	EDO	42.722	20.085	4.497	-6.748	-1.46791
1p4cA_1vhnA	1p4c A	1vhn A	OXIDOREDUCTASE 22-APR-03 1P4C; TITLE HIGH RESOLUTION STRUCTURE OF OXIDIZED ACTIVE MUTANT OF (S)-MANDELATE; TITLE 2 DEHYDROGENASE; COMPND MOL_ID: 1; COMPND 2 MOLECULE: L(+)-MANDELATE DEHYDROGENASE; COMPND 3 CHAIN: A; COMPND 4 SYNONYM: S-MANDELATE DEHYDROGENASE, MDH; COMPND 5 ENGINEERED: YES; COMPND 6 OTHER_DETAILS: 20 RESIDUE SUBSTITUTION FROM GLYCOLATE OXIDASE AT; COMPND 7 RESIDUE 177	STRUCTURAL GENOMICS, UNKNOWN FUNCTION 01-DEC-03 1VHN; TITLE CRYSTAL STRUCTURE OF A PUTATIVE FLAVIN OXIDOREDUCTASE WITH FLAVIN; COMPND MOL_ID: 1; COMPND 2 MOLECULE: PUTATIVE FLAVIN OXIDOREDUCTASE; COMPND 3 CHAIN: A; COMPND 4 ENGINEERED: YES	FMN	SO4	10.586	101.244	6.224	-3.612	-0.571157
1cqxA_1vk1A	1cqx A	1vk1 A	LIPID BINDING PROTEIN 12-AUG-99 1CQX; TITLE CRYSTAL STRUCTURE OF THE FLAVOHEMOGLOBIN FROM ALCALIGENES EUTROPHUS AT; TITLE 2 1.75 A RESOLUTION; COMPND MOL_ID: 1; COMPND 2 MOLECULE: FLAVOHEMOPROTEIN; COMPND 3 CHAIN: A, B	STRUCTURAL GENOMICS, UNKNOWN FUNCTION 13-APR-04 1VK1; TITLE CONSERVED HYPOTHETICAL PROTEIN FROM PYROCOCCUS FURIOSUS PFU-392566-001; COMPND MOL_ID: 1; COMPND 2 MOLECULE: CONSERVED HYPOTHETICAL PROTEIN; COMPND 3 CHAIN: A; COMPND 4 ENGINEERED: YES	FAD	PO4	23.381	182.7	5.424	-5.695	-1.03096
1jq5A_1vljA	1jq5 A	1vlj A	OXIDOREDUCTASE 03-AUG-01 1JQ5; TITLE BACILLUS STEAROTHERMOPHILUS GLYCEROL DEHYDROGENASE COMPLEX WITH NAD+; COMPND MOL_ID: 1; COMPND 2 MOLECULE: GLYCEROL DEHYDROGENASE; COMPND 3 CHAIN: A; COMPND 4 EC: 1.1.1.6; COMPND 5 ENGINEERED: YES; COMPND 6 MUTATION: YES	OXIDOREDUCTASE 28-JUL-04 1VLJ; TITLE CRYSTAL STRUCTURE OF NADH-DEPENDENT BUTANOL DEHYDROGENASE A (TM0820); TITLE 2 FROM THERMOTOGA MARITIMA AT 1.78 A RESOLUTION; COMPND MOL_ID: 1; COMPND 2 MOLECULE: NADH-DEPENDENT BUTANOL DEHYDROGENASE; COMPND 3 CHAIN: A, B; COMPND 4 EC: 1.1.1.-; COMPND 5 ENGINEERED: YES	NAD	NAP	36.763	23.407	1.902	-6.798	-3.3956
1po5A_1vp4A	1po5 A	1vp4 A	OXIDOREDUCTASE 13-JUN-03 1PO5; TITLE STRUCTURE OF MAMMALIAN CYTOCHROME P450 2B4; COMPND MOL_ID: 1; COMPND 2 MOLECULE: CYTOCHROME P450 2B4; COMPND 3 CHAIN: A; COMPND 4 SYNONYM: CYPIIB4, P450-LM2, ISOZYME 2, P450 TYPE B0; COMPND 5 EC: 1.14.14.1; COMPND 6 ENGINEERED: YES; COMPND 7 MUTATION: YES	TRANSFERASE 08-OCT-04 1VP4; TITLE CRYSTAL STRUCTURE OF A PUTATIVE AMINOTRANSFERASE (TM1131) FROM; TITLE 2 THERMOTOGA MARITIMA MSB8 AT 1.82 A RESOLUTION; COMPND MOL_ID: 1; COMPND 2 MOLECULE: AMINOTRANSFERASE, PUTATIVE; COMPND 3 CHAIN: A, B; COMPND 4 ENGINEERED: YES	HEM	FMT	19.887	12.766	2.931	-4.542	-1.49852
1iqcA_1vydA	1iqc A	1vyd A	OXIDOREDUCTASE 20-JUL-01 1IQC; TITLE CRYSTAL STRUCTURE OF DI-HEME PEROXIDASE FROM NITROSOMONAS EUROPAEA; COMPND MOL_ID: 1; COMPND 2 MOLECULE: DI-HEME PEROXIDASE; COMPND 3 CHAIN: A, B, C, D	ELECTRON TRANSPORT 27-APR-04 1VYD; TITLE CRYSTAL STRUCTURE OF CYTOCHROME C2 MUTANT G95E; COMPND MOL_ID: 1; COMPND 2 MOLECULE: CYTOCHROME C2; COMPND 3 CHAIN: A, B; COMPND 4 ENGINEERED: YES; COMPND 5 MUTATION: YES	HEC	HEM	42.52	49.119	1.689	-6.552	-3.66238
1jqiA_1w07A	1jqi A	1w07 A	OXIDOREDUCTASE 07-AUG-01 1JQI; TITLE CRYSTAL STRUCTURE OF RAT SHORT CHAIN ACYL-COA DEHYDROGENASE COMPLEXED; TITLE 2 WITH ACETOACETYL-COA; COMPND MOL_ID: 1; COMPND 2 MOLECULE: SHORT CHAIN ACYL-COA DEHYDROGENASE; COMPND 3 CHAIN: A, B; COMPND 4 EC: 1.3.99.2; COMPND 5 ENGINEERED: YES	OXIDOREDUCTASE 01-JUN-04 1W07; TITLE ARABIDOPSIS THALIANA ACYL-COA OXIDASE 1; COMPND MOL_ID: 1; COMPND 2 MOLECULE: ACYL-COA OXIDASE; COMPND 3 CHAIN: A, B; COMPND 4 EC: 1.3.3.6; COMPND 5 ENGINEERED: YES; COMPND 6 MUTATION: YES	FAD	FAD	66.233	0.976	0.762	-6.936	-8.0464
1iqcA_1w2lA	1iqc A	1w2l A	OXIDOREDUCTASE 20-JUL-01 1IQC; TITLE CRYSTAL STRUCTURE OF DI-HEME PEROXIDASE FROM NITROSOMONAS EUROPAEA; COMPND MOL_ID: 1; COMPND 2 MOLECULE: DI-HEME PEROXIDASE; COMPND 3 CHAIN: A, B, C, D	OXIDOREDUCTASE 06-JUL-04 1W2L; TITLE CYTOCHROME C DOMAIN OF CAA3 OXYGEN OXIDOREDUCTASE; COMPND MOL_ID: 1; COMPND 2 MOLECULE: CYTOCHROME OXIDASE SUBUNIT II; COMPND 3 CHAIN: A; COMPND 4 FRAGMENT: CYTOCHROME C DOMAIN, RESIDUES 218-316; COMPND 5 EC: 1.9.3.1; COMPND 6 ENGINEERED: YES	HEC	HEC	39.758	100.633	2.614	0.46	0.169492
12asA_1wleA	12as A	1wle A	LIGASE 02-DEC-97 12AS; TITLE ASPARAGINE SYNTHETASE MUTANT C51A, C315A COMPLEXED WITH L-ASPARAGINE; TITLE 2 AND AMP; COMPND MOL_ID: 1; COMPND 2 MOLECULE: ASPARAGINE SYNTHETASE; COMPND 3 CHAIN: A, B; COMPND 4 SYNONYM: L-ASPARTATE\:AMMONIA LIGASE (AMP-FORMING); COMPND 5 EC: 6.3.1.1; COMPND 6 ENGINEERED: YES; COMPND 7 MUTATION: YES	LIGASE 25-JUN-04 1WLE; TITLE CRYSTAL STRUCTURE OF MAMMALIAN MITOCHONDRIAL SERYL-TRNA SYNTHETASE; TITLE 2 COMPLEXED WITH SERYL-ADENYLATE; COMPND MOL_ID: 1; COMPND 2 MOLECULE: SERYL-TRNA SYNTHETASE; COMPND 3 CHAIN: A, B; COMPND 4 SYNONYM: MITOCHONDRIAL SERYL-TRNA SYNTHETASE, SERINE--TRNA LIGASE,; COMPND 5 SERRSMT; COMPND 6 EC: 6.1.1.11; COMPND 7 ENGINEERED: YES	AMP	SRP	56.937	-2.481	0.627	-8.367	-11.5089
1iqcA_1wveC	1iqc A	1wve C	OXIDOREDUCTASE 20-JUL-01 1IQC; TITLE CRYSTAL STRUCTURE OF DI-HEME PEROXIDASE FROM NITROSOMONAS EUROPAEA; COMPND MOL_ID: 1; COMPND 2 MOLECULE: DI-HEME PEROXIDASE; COMPND 3 CHAIN: A, B, C, D	OXIDOREDUCTASE 15-DEC-04 1WVE; TITLE P-CRESOL METHYLHYDROXYLASE: ALTERATION OF THE STRUCTURE OF THE; TITLE 2 FLAVOPROTEIN SUBUNIT UPON ITS BINDING TO THE CYTOCHROME SUBUNIT; COMPND MOL_ID: 1; COMPND 2 MOLECULE: 4-CRESOL DEHYDROGENASE [HYDROXYLATING] FLAVOPROTEIN; COMPND 3 SUBUNIT; COMPND 4 CHAIN: A, B; COMPND 5 SYNONYM: P-CRESOL METHYLHYDROXYLASE, PCMH; COMPND 6 EC: 1.17.99.1; COMPND 7 ENGINEERED…	HEC	HEM	38.529	68.102	0.545	-4.061	-6.29612
1ct9A_1wxiA	1ct9 A	1wxi A	LIGASE 20-AUG-99 1CT9; TITLE CRYSTAL STRUCTURE OF ASPARAGINE SYNTHETASE B FROM ESCHERICHIA COLI; COMPND MOL_ID: 1; COMPND 2 MOLECULE: ASPARAGINE SYNTHETASE B; COMPND 3 CHAIN: A, B, C, D; COMPND 4 EC: 6.3.5.4; COMPND 5 ENGINEERED: YES; COMPND 6 MUTATION: YES	LIGASE 23-JAN-05 1WXI; TITLE E.COLI NAD SYNTHETASE, AMP.PP; COMPND MOL_ID: 1; COMPND 2 MOLECULE: NH(3)-DEPENDENT NAD(+) SYNTHETASE; COMPND 3 CHAIN: A; COMPND 4 SYNONYM: NAD SYNTHETASE, NITROGEN-REGULATORY PROTEIN; COMPND 5 EC: 6.3.1.5; COMPND 6 ENGINEERED: YES	AMP	AMP	45.819	-0.501	0.634	-5.664	-7.71662
1jq5A_1xahA	1jq5 A	1xah A	OXIDOREDUCTASE 03-AUG-01 1JQ5; TITLE BACILLUS STEAROTHERMOPHILUS GLYCEROL DEHYDROGENASE COMPLEX WITH NAD+; COMPND MOL_ID: 1; COMPND 2 MOLECULE: GLYCEROL DEHYDROGENASE; COMPND 3 CHAIN: A; COMPND 4 EC: 1.1.1.6; COMPND 5 ENGINEERED: YES; COMPND 6 MUTATION: YES	LYASE 25-AUG-04 1XAH; TITLE CRYSTAL STRUCTURE OF STAPHLYOCOCCUS AUREUS 3-DEHYDROQUINATE SYNTHASE; TITLE 2 (DHQS) IN COMPLEX WITH ZN2+ AND NAD+; COMPND MOL_ID: 1; COMPND 2 MOLECULE: 3-DEHYDROQUINATE SYNTHASE; COMPND 3 CHAIN: A, B; COMPND 4 SYNONYM: SADHQS; COMPND 5 EC: 4.2.3.4; COMPND 6 ENGINEERED: YES	NAD	ZN	26.341	-0.466	1.036	-9.95	-8.7588
1a0iA_1xdnA	1a0i A	1xdn A	LIGASE 01-DEC-97 1A0I; TITLE ATP-DEPENDENT DNA LIGASE FROM BACTERIOPHAGE T7 COMPLEX WITH; TITLE 2 ATP; COMPND MOL_ID: 1; COMPND 2 MOLECULE: DNA LIGASE; COMPND 3 CHAIN: A; COMPND 4 EC: 6.5.1.1; COMPND 5 ENGINEERED: YES; COMPND 6 MUTATION: YES	LIGASE 07-SEP-04 1XDN; TITLE HIGH RESOLUTION CRYSTAL STRUCTURE OF AN EDITOSOME ENZYME FROM; TITLE 2 TRYPANOSOMA BRUCEI: RNA EDITING LIGASE 1; COMPND MOL_ID: 1; COMPND 2 MOLECULE: RNA EDITING LIGASE MP52; COMPND 3 CHAIN: A; COMPND 4 FRAGMENT: ADENYLATION DOMAIN; COMPND 5 ENGINEERED: YES	ATP	ATP	42.944	-4.154	0.673	-8.028	-10.3855
1ct9A_1xngA	1ct9 A	1xng A	LIGASE 20-AUG-99 1CT9; TITLE CRYSTAL STRUCTURE OF ASPARAGINE SYNTHETASE B FROM ESCHERICHIA COLI; COMPND MOL_ID: 1; COMPND 2 MOLECULE: ASPARAGINE SYNTHETASE B; COMPND 3 CHAIN: A, B, C, D; COMPND 4 EC: 6.3.5.4; COMPND 5 ENGINEERED: YES; COMPND 6 MUTATION: YES	LIGASE 05-OCT-04 1XNG; TITLE CRYSTAL STRUCTURE OF NH3-DEPENDENT NAD+ SYNTHETASE FROM; TITLE 2 HELICOBACTER PYLORI; COMPND MOL_ID: 1; COMPND 2 MOLECULE: NH(3)-DEPENDENT NAD(+) SYNTHETASE; COMPND 3 CHAIN: A, B; COMPND 4 EC: 6.3.1.5; COMPND 5 ENGINEERED: YES	AMP	MG	36.868	-3.578	0.399	-6.807	-13.6413
1iqcA_1y0pA	1iqc A	1y0p A	OXIDOREDUCTASE 20-JUL-01 1IQC; TITLE CRYSTAL STRUCTURE OF DI-HEME PEROXIDASE FROM NITROSOMONAS EUROPAEA; COMPND MOL_ID: 1; COMPND 2 MOLECULE: DI-HEME PEROXIDASE; COMPND 3 CHAIN: A, B, C, D	OXIDOREDUCTASE 16-NOV-04 1Y0P; TITLE FLAVOCYTOCHROME C3 WITH MESACONATE BOUND; COMPND MOL_ID: 1; COMPND 2 MOLECULE: FUMARATE REDUCTASE FLAVOPROTEIN SUBUNIT; COMPND 3 CHAIN: A; COMPND 4 SYNONYM: FLAVOCYTOCHROME C, FLAVOCYTOCHROME C3, FCC3; COMPND 5 EC: 1.3.99.1; COMPND 6 ENGINEERED: YES	HEC	HEM	26.361	33.4	1.089	-2.149	-1.8074
1gweA_1ye9E	1gwe A	1ye9 E	OXIDOREDUCTASE 15-MAR-02 1GWE; TITLE ATOMIC RESOLUTION STRUCTURE OF MICROCOCCUS LYSODEIKTICUS CATALASE; COMPND MOL_ID: 1; COMPND 2 MOLECULE: CATALASE; COMPND 3 CHAIN: A; COMPND 4 EC: 1.11.1.6	OXIDOREDUCTASE 28-DEC-04 1YE9; TITLE CRYSTAL STRUCTURE OF PROTEOLYTICALLY TRUNCATED CATALASE HPII FROM E.; TITLE 2 COLI; COMPND MOL_ID: 1; COMPND 2 MOLECULE: CATALASE HPII; COMPND 3 CHAIN: A, B, C, D, I, J, K, L; COMPND 4 FRAGMENT: PROTEOLYTIC FRAGMENT, RESIDUES 75-300; COMPND 5 EC: 1.11.1.6; COMPND 6 ENGINEERED: YES; COMPND 7 MOL_ID: 2; COMPND 8 MOLECULE: CATALASE HPII; COMPND 9 CHAIN: E, F, G, …	HEM	HDD	66.926	-4.953	0.217	-6.081	-19.183
1iqcA_1yebA	1iqc A	1yeb A	OXIDOREDUCTASE 20-JUL-01 1IQC; TITLE CRYSTAL STRUCTURE OF DI-HEME PEROXIDASE FROM NITROSOMONAS EUROPAEA; COMPND MOL_ID: 1; COMPND 2 MOLECULE: DI-HEME PEROXIDASE; COMPND 3 CHAIN: A, B, C, D	ELECTRON TRANSPORT 29-OCT-91 1YEB; TITLE STRUCTURE DETERMINATION AND ANALYSIS OF YEAST ISO-2-CYTOCHROME C AND A; TITLE 2 COMPOSITE MUTANT PROTEIN; COMPND MOL_ID: 1; COMPND 2 MOLECULE: CYTOCHROME C; COMPND 3 CHAIN: A; COMPND 4 ENGINEERED: YES	HEC	HEC	60.386	55.45	1.597	-4.606	-2.7142
1iqcA_1yiqA	1iqc A	1yiq A	OXIDOREDUCTASE 20-JUL-01 1IQC; TITLE CRYSTAL STRUCTURE OF DI-HEME PEROXIDASE FROM NITROSOMONAS EUROPAEA; COMPND MOL_ID: 1; COMPND 2 MOLECULE: DI-HEME PEROXIDASE; COMPND 3 CHAIN: A, B, C, D	OXIDOREDUCTASE 12-JAN-05 1YIQ; TITLE MOLECULAR CLONING AND STRUCTURAL ANALYSIS OF QUINOHEMOPROTEIN ALCOHOL; TITLE 2 DEHYDROGENASE ADHIIG FROM PSEUDOMONAS PUTIDA HK5. COMPARIISON TO THE; TITLE 3 OTHER QUINOHEMOPROTEIN ALCOHOL DEHYDROGENASE ADHIIB FOUND IN THE SAME; TITLE 4 MICROORGANISM.; COMPND MOL_ID: 1; COMPND 2 MOLECULE: QUINOHEMOPROTEIN ALCOHOL DEHYDROGENASE; COMPND 3 CHAIN: A; COMPND 4 EC: 1…	HEC	PGR	14.566	150.66	3.847	-5.508	-1.39549
1ja1A_1yobA	1ja1 A	1yob A	OXIDOREDUCTASE 29-MAY-01 1JA1; TITLE CYPOR-TRIPLE MUTANT; COMPND MOL_ID: 1; COMPND 2 MOLECULE: NADPH-CYTOCHROME P450 REDUCTASE; COMPND 3 CHAIN: A, B; COMPND 4 SYNONYM: NADPH-CYTOCHROME P450 OXIDOREDUCTASE; COMPND 5 EC: 1.6.2.4; COMPND 6 ENGINEERED: YES; COMPND 7 MUTATION: YES	ELECTRON TRANSPORT 27-JAN-05 1YOB; TITLE C69A FLAVODOXIN II FROM AZOTOBACTER VINELANDII; COMPND MOL_ID: 1; COMPND 2 MOLECULE: FLAVODOXIN 2; COMPND 3 CHAIN: A, B; COMPND 4 SYNONYM: FLAVODOXIN II; COMPND 5 ENGINEERED: YES; COMPND 6 MUTATION: YES	FMN	FMN	72.915	-6.939	0.389	-9.308	-19.0348
1iqcA_1ytcA	1iqc A	1ytc A	OXIDOREDUCTASE 20-JUL-01 1IQC; TITLE CRYSTAL STRUCTURE OF DI-HEME PEROXIDASE FROM NITROSOMONAS EUROPAEA; COMPND MOL_ID: 1; COMPND 2 MOLECULE: DI-HEME PEROXIDASE; COMPND 3 CHAIN: A, B, C, D	ELECTRON TRANSPORT 03-JUL-95 1YTC; TITLE THERMODYNAMIC CYCLES AS PROBES OF STRUCTURE-FUNCTION RELATIONSHIPS IN; TITLE 2 UNFOLDED PROTEINS; COMPND MOL_ID: 1; COMPND 2 MOLECULE: YEAST ISO-2 CYTOCHROME C; COMPND 3 CHAIN: A; COMPND 4 ENGINEERED: YES; COMPND 5 MUTATION: YES; COMPND 6 OTHER_DETAILS: REDUCED STATE OF HEME	HEC	HEC	58.833	19.302	0.838	-4.967	-5.29531
1ej2A_1yumA	1ej2 A	1yum A	TRANSFERASE 29-FEB-00 1EJ2; TITLE CRYSTAL STRUCTURE OF METHANOBACTERIUM THERMOAUTOTROPHICUM NICOTINAMIDE; TITLE 2 MONONUCLEOTIDE ADENYLYLTRANSFERASE WITH BOUND NAD+; COMPND MOL_ID: 1; COMPND 2 MOLECULE: NICOTINAMIDE MONONUCLEOTIDE ADENYLYLTRANSFERASE; COMPND 3 CHAIN: A; COMPND 4 EC: 2.7.7.1; COMPND 5 ENGINEERED: YES	TRANSFERASE 14-FEB-05 1YUM; TITLE CRYSTAL STRUCTURE OF NICOTINIC ACID MONONUCLEOTIDE ADENYLYLTRANSFERASE; TITLE 2 FROM PSEUDOMONAS AERUGINOSA; COMPND MOL_ID: 1; COMPND 2 MOLECULE: 'PROBABLE NICOTINATE-NUCLEOTIDE ADENYLYLTRANSFERASE; COMPND 3 CHAIN: A, B, C, D; COMPND 4 SYNONYM: NICOTINIC ACID MONONUCLEOTIDE ADENYLYLTRANSFERASE, NAMN AT,; COMPND 5 DEAMIDO-NAD+, PYROPHOSPHORYLASE, DEAMIDO-NAD+, DIP…	NAD	CIT	37.208	-2.313	1.573	-5.472	-3.27077
1lyvA_1ywfA	1lyv A	1ywf A	HYDROLASE 08-JUN-02 1LYV; TITLE HIGH-RESOLUTION STRUCTURE OF THE CATALYTICALLY INACTIVE YERSINIA; TITLE 2 TYROSINE PHOSPHATASE C403A MUTANT IN COMPLEX WITH PHOSPHATE.; COMPND MOL_ID: 1; COMPND 2 MOLECULE: PROTEIN-TYROSINE PHOSPHATASE YOPH; COMPND 3 CHAIN: A; COMPND 4 FRAGMENT: PTPASE DOMAIN; COMPND 5 SYNONYM: VIRULENCE PROTEIN; COMPND 6 EC: 3.1.3.48; COMPND 7 ENGINEERED: YES; COMPND 8 MUTATION: Y…	UNKNOWN FUNCTION 17-FEB-05 1YWF; TITLE CRYSTAL STRUCTURE OF MYCOBACTERIUM TUBERCULOSIS PROTEIN; TITLE 2 TYROSINE PHOSPHATASE PTPB; COMPND MOL_ID: 1; COMPND 2 MOLECULE: PHOSPHOTYROSINE PROTEIN PHOSPHATASE PTPB; COMPND 3 CHAIN: A; COMPND 4 ENGINEERED: YES	PO4	PO4	41.075	-1.959	0.507	-3.514	-5.78913
1lyvA_1yz4A	1lyv A	1yz4 A	HYDROLASE 08-JUN-02 1LYV; TITLE HIGH-RESOLUTION STRUCTURE OF THE CATALYTICALLY INACTIVE YERSINIA; TITLE 2 TYROSINE PHOSPHATASE C403A MUTANT IN COMPLEX WITH PHOSPHATE.; COMPND MOL_ID: 1; COMPND 2 MOLECULE: PROTEIN-TYROSINE PHOSPHATASE YOPH; COMPND 3 CHAIN: A; COMPND 4 FRAGMENT: PTPASE DOMAIN; COMPND 5 SYNONYM: VIRULENCE PROTEIN; COMPND 6 EC: 3.1.3.48; COMPND 7 ENGINEERED: YES; COMPND 8 MUTATION: Y…	HYDROLASE 28-FEB-05 1YZ4; TITLE CRYSTAL STRUCTURE OF DUSP15; COMPND MOL_ID: 1; COMPND 2 MOLECULE: DUAL SPECIFICITY PHOSPHATASE-LIKE 15 ISOFORM A; COMPND 3 CHAIN: A, B; COMPND 4 FRAGMENT: CATALYTIC DOMAIN; COMPND 5 SYNONYM: DUSP15; COMPND 6 EC: 3.1.3.48; COMPND 7 ENGINEERED: YES; COMPND 8 MUTATION: YES	PO4	SO4	42.834	-4.323	0.144	-4.632	-18.9836
1bdgA_1z41A	1bdg A	1z41 A	HEXOKINASE 08-MAY-98 1BDG; TITLE HEXOKINASE FROM SCHISTOSOMA MANSONI COMPLEXED WITH GLUCOSE; COMPND MOL_ID: 1; COMPND 2 MOLECULE: HEXOKINASE; COMPND 3 CHAIN: A; COMPND 4 SYNONYM: ATP/:D-HEXOSE-6-PHOSPHOTRANSFERASE; COMPND 5 EC: 2.7.1.1; COMPND 6 ENGINEERED: YES	OXIDOREDUCTASE 15-MAR-05 1Z41; TITLE CRYSTAL STRUCTURE OF OXIDIZED YQJM FROM BACILLUS SUBTILIS; COMPND MOL_ID: 1; COMPND 2 MOLECULE: PROBABLE NADH-DEPENDENT FLAVIN OXIDOREDUCTASE YQJM; COMPND 3 CHAIN: A, B; COMPND 4 SYNONYM: YQJM; COMPND 5 EC: 1.-.-.-; COMPND 6 ENGINEERED: YES	GLC	FMN	21.198	3.782	4.095	-3.569	-0.850775
1p4cA_1z41A	1p4c A	1z41 A	OXIDOREDUCTASE 22-APR-03 1P4C; TITLE HIGH RESOLUTION STRUCTURE OF OXIDIZED ACTIVE MUTANT OF (S)-MANDELATE; TITLE 2 DEHYDROGENASE; COMPND MOL_ID: 1; COMPND 2 MOLECULE: L(+)-MANDELATE DEHYDROGENASE; COMPND 3 CHAIN: A; COMPND 4 SYNONYM: S-MANDELATE DEHYDROGENASE, MDH; COMPND 5 ENGINEERED: YES; COMPND 6 OTHER_DETAILS: 20 RESIDUE SUBSTITUTION FROM GLYCOLATE OXIDASE AT; COMPND 7 RESIDUE 177	OXIDOREDUCTASE 15-MAR-05 1Z41; TITLE CRYSTAL STRUCTURE OF OXIDIZED YQJM FROM BACILLUS SUBTILIS; COMPND MOL_ID: 1; COMPND 2 MOLECULE: PROBABLE NADH-DEPENDENT FLAVIN OXIDOREDUCTASE YQJM; COMPND 3 CHAIN: A, B; COMPND 4 SYNONYM: YQJM; COMPND 5 EC: 1.-.-.-; COMPND 6 ENGINEERED: YES	FMN	FMN	23.993	95.783	0.001	95.783	948.347
1a0iA_1zauA	1a0i A	1zau A	LIGASE 01-DEC-97 1A0I; TITLE ATP-DEPENDENT DNA LIGASE FROM BACTERIOPHAGE T7 COMPLEX WITH; TITLE 2 ATP; COMPND MOL_ID: 1; COMPND 2 MOLECULE: DNA LIGASE; COMPND 3 CHAIN: A; COMPND 4 EC: 6.5.1.1; COMPND 5 ENGINEERED: YES; COMPND 6 MUTATION: YES	LIGASE 07-APR-05 1ZAU; TITLE ADENYLATION DOMAIN OF NAD+ DEPENDENT DNA LIGASE FROM M.TUBERCULOSIS; COMPND MOL_ID: 1; COMPND 2 MOLECULE: DNA LIGASE; COMPND 3 CHAIN: A; COMPND 4 FRAGMENT: ADENYLATION DOMAIN (RESIDUES 1-328); COMPND 5 SYNONYM: POLYDEOXYRIBONUCLEOTIDE SYNTHASE [NAD+]; COMPND 6 EC: 6.5.1.2; COMPND 7 ENGINEERED: YES	ATP	AMP	57.302	-2.624	0.681	-5.529	-7.07939
1lyvA_1zsqA	1lyv A	1zsq A	HYDROLASE 08-JUN-02 1LYV; TITLE HIGH-RESOLUTION STRUCTURE OF THE CATALYTICALLY INACTIVE YERSINIA; TITLE 2 TYROSINE PHOSPHATASE C403A MUTANT IN COMPLEX WITH PHOSPHATE.; COMPND MOL_ID: 1; COMPND 2 MOLECULE: PROTEIN-TYROSINE PHOSPHATASE YOPH; COMPND 3 CHAIN: A; COMPND 4 FRAGMENT: PTPASE DOMAIN; COMPND 5 SYNONYM: VIRULENCE PROTEIN; COMPND 6 EC: 3.1.3.48; COMPND 7 ENGINEERED: YES; COMPND 8 MUTATION: Y…	HYDROLASE 25-MAY-05 1ZSQ; TITLE CRYSTAL STRUCTURE OF MTMR2 IN COMPLEX WITH PHOSPHATIDYLINOSITOL 3-; TITLE 2 PHOSPHATE; COMPND MOL_ID: 1; COMPND 2 MOLECULE: MYOTUBULARIN-RELATED PROTEIN 2; COMPND 3 CHAIN: A; COMPND 4 FRAGMENT: PH-GRAM AND PHOSPHATASE DOMAINS; COMPND 5 EC: 3.1.3.-; COMPND 6 ENGINEERED: YES; COMPND 7 MUTATION: YES	PO4	PIB	46.601	-2.05	0.636	-4.603	-6.25408
1mi3A_1zsxA	1mi3 A	1zsx A	OXIDOREDUCTASE 21-AUG-02 1MI3; TITLE 1.8 ANGSTROM STRUCTURE OF XYLOSE REDUCTASE FROM CANDIDA TENUIS IN; TITLE 2 COMPLEX WITH NAD; COMPND MOL_ID: 1; COMPND 2 MOLECULE: XYLOSE REDUCTASE; COMPND 3 CHAIN: A, B, C, D; COMPND 4 SYNONYM: NAD(P)H-DEPENDENT XYLOSE REDUCTASE; XR; COMPND 5 EC: 1.1.1.21; COMPND 6 ENGINEERED: YES	OXIDOREDUCTASE 25-MAY-05 1ZSX; TITLE CRYSTAL STRUCTURE OF HUMAN POTASSIUM CHANNEL KV BETA-SUBUNIT (KCNAB2); COMPND MOL_ID: 1; COMPND 2 MOLECULE: VOLTAGE-GATED POTASSIUM CHANNEL BETA-2 SUBUNIT; COMPND 3 CHAIN: A; COMPND 4 SYNONYM: K+, CHANNEL BETA-2 SUBUNIT, KV-BETA-2, HKVBETA2, AKR6A5; COMPND 5 ENGINEERED: YES	NAD	NAP	46.376	23.017	1.082	-10.187	-8.61844
1lyvA_1zzwA	1lyv A	1zzw A	HYDROLASE 08-JUN-02 1LYV; TITLE HIGH-RESOLUTION STRUCTURE OF THE CATALYTICALLY INACTIVE YERSINIA; TITLE 2 TYROSINE PHOSPHATASE C403A MUTANT IN COMPLEX WITH PHOSPHATE.; COMPND MOL_ID: 1; COMPND 2 MOLECULE: PROTEIN-TYROSINE PHOSPHATASE YOPH; COMPND 3 CHAIN: A; COMPND 4 FRAGMENT: PTPASE DOMAIN; COMPND 5 SYNONYM: VIRULENCE PROTEIN; COMPND 6 EC: 3.1.3.48; COMPND 7 ENGINEERED: YES; COMPND 8 MUTATION: Y…	HYDROLASE 14-JUN-05 1ZZW; TITLE CRYSTAL STRUCTURE OF CATALYTIC DOMAIN OF HUMAN MAP KINASE; TITLE 2 PHOSPHATASE 5; COMPND MOL_ID: 1; COMPND 2 MOLECULE: DUAL SPECIFICITY PROTEIN PHOSPHATASE 10; COMPND 3 CHAIN: A, B; COMPND 4 FRAGMENT: CATALYTIC DOMAIN; COMPND 5 SYNONYM: MITOGEN-ACTIVATED PROTEIN KINASE PHOSPHATASE 5,; COMPND 6 MAP KINASE PHOSPHATASE 5, MKP-5; COMPND 7 EC: 3.1.3.48, 3.1.3.16; COMPND…	PO4	SO4	44.693	-1.596	0.689	-3.601	-4.56401
1iqcA_2a06D	1iqc A	2a06 D	OXIDOREDUCTASE 20-JUL-01 1IQC; TITLE CRYSTAL STRUCTURE OF DI-HEME PEROXIDASE FROM NITROSOMONAS EUROPAEA; COMPND MOL_ID: 1; COMPND 2 MOLECULE: DI-HEME PEROXIDASE; COMPND 3 CHAIN: A, B, C, D	OXIDOREDUCTASE 16-JUN-05 2A06; TITLE BOVINE CYTOCHROME BC1 COMPLEX WITH STIGMATELLIN BOUND; COMPND MOL_ID: 1; COMPND 2 MOLECULE: UBIQUINOL-CYTOCHROME-C REDUCTASE COMPLEX CORE PROTEIN I,; COMPND 3 MITOCHONDRIAL; COMPND 4 CHAIN: A, N; COMPND 5 SYNONYM: CYTOCHROME BC1 COMPLEX, COMPLEX III; COMPND 6 EC: 1.10.2.2; COMPND 7 MOL_ID: 2; COMPND 8 MOLECULE: UBIQUINOL-CYTOCHROME-C REDUCTASE COMPLEX CORE PRO…	HEC	HEC	44.225	37.579	0.762	1.538	1.78422
1iqcA_2a3mA	1iqc A	2a3m A	OXIDOREDUCTASE 20-JUL-01 1IQC; TITLE CRYSTAL STRUCTURE OF DI-HEME PEROXIDASE FROM NITROSOMONAS EUROPAEA; COMPND MOL_ID: 1; COMPND 2 MOLECULE: DI-HEME PEROXIDASE; COMPND 3 CHAIN: A, B, C, D	ELECTRON TRANSPORT 25-JUN-05 2A3M; TITLE STRUCTURE OF DESULFOVIBRIO DESULFURICANS G20 TETRAHEME CYTOCHROME; TITLE 2 (OXIDIZED FORM); COMPND MOL_ID: 1; COMPND 2 MOLECULE: COG3005: NITRATE/TMAO REDUCTASES, MEMBRANE-BOUND TETRAHEME; COMPND 3 CYTOCHROME C SUBUNIT; COMPND 4 CHAIN: A; COMPND 5 ENGINEERED: YES	HEC	HEC	26.153	104.7	3.145	4.912	1.51371
1ew0A_2ag4A	1ew0 A	2ag4 A	TRANSFERASE 21-APR-00 1EW0; TITLE CRYSTAL STRUCTURE ANALYSIS OF THE SENSOR DOMAIN OF RMFIXL(FERROUS; TITLE 2 FORM); COMPND MOL_ID: 1; COMPND 2 MOLECULE: FIXL; COMPND 3 CHAIN: A; COMPND 4 FRAGMENT: SENSOR DOMAIN; COMPND 5 EC: 2.7.3.-; COMPND 6 ENGINEERED: YES	LIPID BINDING PROTEIN 26-JUL-05 2AG4; TITLE CRYSTAL STRUCTURE ANALYSIS OF GM2-ACTIVATOR PROTEIN COMPLEXED WITH; TITLE 2 PHOSPHATIDYLCHOLINE; COMPND MOL_ID: 1; COMPND 2 MOLECULE: GANGLIOSIDE GM2 ACTIVATOR; COMPND 3 CHAIN: A, B; COMPND 4 SYNONYM: GM2-AP; COMPND 5 ENGINEERED: YES	HEM	IPA	36.234	130.278	6.629	-5.119	-0.760737
1iqcA_2aiuA	1iqc A	2aiu A	OXIDOREDUCTASE 20-JUL-01 1IQC; TITLE CRYSTAL STRUCTURE OF DI-HEME PEROXIDASE FROM NITROSOMONAS EUROPAEA; COMPND MOL_ID: 1; COMPND 2 MOLECULE: DI-HEME PEROXIDASE; COMPND 3 CHAIN: A, B, C, D	ELECTRON TRANSPORT 01-AUG-05 2AIU; TITLE CRYSTAL STRUCTURE OF MOUSE TESTICULAR CYTOCHROME C AT 1.6; TITLE 2 ANGSTROM; COMPND MOL_ID: 1; COMPND 2 MOLECULE: CYTOCHROME C, TESTIS-SPECIFIC; COMPND 3 CHAIN: A; COMPND 4 ENGINEERED: YES	HEC	HEM	40.988	91.807	1.972	-3.561	-1.71863
1kvkA_2aj4A	1kvk A	2aj4 A	TRANSFERASE 26-JAN-02 1KVK; TITLE THE STRUCTURE OF BINARY COMPLEX BETWEEN A MAMMALIAN MEVALONATE KINASE; TITLE 2 AND ATP: INSIGHTS INTO THE REACTION MECHANISM AND HUMAN INHERITED; TITLE 3 DISEASE; COMPND MOL_ID: 1; COMPND 2 MOLECULE: MEVALONATE KINASE; COMPND 3 CHAIN: A; COMPND 4 SYNONYM: MK; COMPND 5 EC: 2.7.1.36; COMPND 6 ENGINEERED: YES	TRANSFERASE 01-AUG-05 2AJ4; TITLE CRYSTAL STRUCTURE OF SACCHAROMYCES CEREVISIAE GALACTOKINASE IN COMPLEX; TITLE 2 WITH GALACTOSE AND MG:AMPPNP; COMPND MOL_ID: 1; COMPND 2 MOLECULE: GALACTOKINASE; COMPND 3 CHAIN: A, B; COMPND 4 SYNONYM: GALACTOSE KINASE; COMPND 5 EC: 2.7.1.6; COMPND 6 ENGINEERED: YES	ATP	ANP	44.783	3.235	0.501	-7.47	-12.4293
12asA_2alyA	12as A	2aly A	LIGASE 02-DEC-97 12AS; TITLE ASPARAGINE SYNTHETASE MUTANT C51A, C315A COMPLEXED WITH L-ASPARAGINE; TITLE 2 AND AMP; COMPND MOL_ID: 1; COMPND 2 MOLECULE: ASPARAGINE SYNTHETASE; COMPND 3 CHAIN: A, B; COMPND 4 SYNONYM: L-ASPARTATE\:AMMONIA LIGASE (AMP-FORMING); COMPND 5 EC: 6.3.1.1; COMPND 6 ENGINEERED: YES; COMPND 7 MUTATION: YES	LIGASE 04-AUG-05 2ALY; TITLE CRYSTAL STRUCTURE OF T.THERMOPHILUS PHENYLALANYL-TRNA SYNTHETASE; TITLE 2 COMPLEXED WITH 5'-O-[N-(L-TYROSYL)SULPHAMOYL]ADENOSINE; COMPND MOL_ID: 1; COMPND 2 MOLECULE: PHENYLALANYL-TRNA SYNTHETASE ALPHA CHAIN; COMPND 3 CHAIN: A; COMPND 4 SYNONYM: PHENYLALANINE--TRNA LIGASE ALPHA CHAIN; PHERS; COMPND 5 EC: 6.1.1.20; COMPND 6 MOL_ID: 2; COMPND 7 MOLECULE: PHENYLALANYL-TR…	AMP	YSA	47.777	-4.516	0.408	-7.598	-14.9567
1dnlA_2asfA	1dk0 A	2asf A	OXIDOREDUCTASE 16-DEC-99 1DNL; TITLE X-RAY STRUCTURE OF ESCHERICHIA COLI PYRIDOXINE 5'-PHOSPHATE OXIDASE; TITLE 2 COMPLEXED WITH FMN AT 1.8 ANGSTROM RESOLUTION; COMPND MOL_ID: 1; COMPND 2 MOLECULE: PYRIDOXINE 5'-PHOSPHATE OXIDASE; COMPND 3 CHAIN: A; COMPND 4 EC: 1.4.3.5; COMPND 5 ENGINEERED: YES	STRUCTURAL GENOMICS, UNKNOWN FUNCTION 23-AUG-05 2ASF; TITLE CRYSTAL STRUCTURE OF THE CONSERVED HYPOTHETICAL PROTEIN RV2074 FROM; TITLE 2 MYCOBACTERIUM TUBERCULOSIS 1.6 A; COMPND MOL_ID: 1; COMPND 2 MOLECULE: HYPOTHETICAL PROTEIN RV2074; COMPND 3 CHAIN: A; COMPND 4 ENGINEERED: YES	FMN	CIT	45.57	4.571	0.843	-4.975	-5.27572
1dnlA_2atzA	1dk0 A	2atz A	OXIDOREDUCTASE 16-DEC-99 1DNL; TITLE X-RAY STRUCTURE OF ESCHERICHIA COLI PYRIDOXINE 5'-PHOSPHATE OXIDASE; TITLE 2 COMPLEXED WITH FMN AT 1.8 ANGSTROM RESOLUTION; COMPND MOL_ID: 1; COMPND 2 MOLECULE: PYRIDOXINE 5'-PHOSPHATE OXIDASE; COMPND 3 CHAIN: A; COMPND 4 EC: 1.4.3.5; COMPND 5 ENGINEERED: YES	STRUCTURAL GENOMICS, UNKNOWN FUNCTION 26-AUG-05 2ATZ; TITLE CRYSTAL STRUCTURE OF PROTEIN HP0184 FROM HELICOBACTER PYLORI; COMPND MOL_ID: 1; COMPND 2 MOLECULE: H. PYLORI PREDICTED CODING REGION HP0184; COMPND 3 CHAIN: A; COMPND 4 ENGINEERED: YES	FMN	DGT	33.165	201.841	0.843	112.906	119.731
1iqcA_2b4zA	1iqc A	2b4z A	OXIDOREDUCTASE 20-JUL-01 1IQC; TITLE CRYSTAL STRUCTURE OF DI-HEME PEROXIDASE FROM NITROSOMONAS EUROPAEA; COMPND MOL_ID: 1; COMPND 2 MOLECULE: DI-HEME PEROXIDASE; COMPND 3 CHAIN: A, B, C, D	ELECTRON TRANSPORT 27-SEP-05 2B4Z; TITLE CRYSTAL STRUCTURE OF CYTOCHROME C FROM BOVINE HEART AT 1.5 A; TITLE 2 RESOLUTION.; COMPND MOL_ID: 1; COMPND 2 MOLECULE: CYTOCHROME C; COMPND 3 CHAIN: A	HEC	HEM	43.767	35.794	1.103	-7.741	-6.43475
1cqxA_2b5oA	1cqx A	2b5o A	LIPID BINDING PROTEIN 12-AUG-99 1CQX; TITLE CRYSTAL STRUCTURE OF THE FLAVOHEMOGLOBIN FROM ALCALIGENES EUTROPHUS AT; TITLE 2 1.75 A RESOLUTION; COMPND MOL_ID: 1; COMPND 2 MOLECULE: FLAVOHEMOPROTEIN; COMPND 3 CHAIN: A, B	OXIDOREDUCTASE 29-SEP-05 2B5O; TITLE FERREDOXIN-NADP REDUCTASE; COMPND MOL_ID: 1; COMPND 2 MOLECULE: FERREDOXIN--NADP REDUCTASE; COMPND 3 CHAIN: A, B; COMPND 4 SYNONYM: FNR; COMPND 5 EC: 1.18.1.2	FAD	FAD	51.77	52.541	1.692	-3.872	-2.16071
1e8gA_2bfdA	1e8g A	2bfd A	OXIDOREDUCTASE 20-SEP-00 1E8G; TITLE STRUCTURE OF THE H61T DOUBLE MUTANT OF VANILLYL-ALCOHOL OXIDASE IN; TITLE 2 COMPLEX WITH FLUORO-CRESOL; COMPND MOL_ID: 1; COMPND 2 MOLECULE: VANILLYL-ALCOHOL OXIDASE; COMPND 3 CHAIN: A, B; COMPND 4 SYNONYM: ARYL-ALCOHOL OXIDASE, 4-ALLYLPHENOL OXIDASE; COMPND 5 EC: 1.1.3.38; COMPND 6 ENGINEERED: YES; COMPND 7 MUTATION: YES	OXIDOREDUCTASE 06-DEC-04 2BFD; TITLE REACTIVITY MODULATION OF HUMAN BRANCHED-CHAIN ALPHA-KETOACID; TITLE 2 DEHYDROGENASE BY AN INTERNAL MOLECULAR SWITCH; COMPND MOL_ID: 1; COMPND 2 MOLECULE: 2-OXOISOVALERATE DEHYDROGENASE ALPHA SUBUNIT; COMPND 3 CHAIN: A; COMPND 4 FRAGMENT: RESIDUES 46-445; COMPND 5 SYNONYM: BRANCHED-CHAIN ALPHA-KETO ACID DEHYDROGENASE E1 COMPONENT; COMPND 6 ALPHA CHAIN, BCKDH E1…	FAD	MN	21.016	213.561	0	213.561	2135.61
1iqcA_2bh4X	1iqc A	2bh4 X	OXIDOREDUCTASE 20-JUL-01 1IQC; TITLE CRYSTAL STRUCTURE OF DI-HEME PEROXIDASE FROM NITROSOMONAS EUROPAEA; COMPND MOL_ID: 1; COMPND 2 MOLECULE: DI-HEME PEROXIDASE; COMPND 3 CHAIN: A, B, C, D	ELECTRON TRANSFER 07-JAN-05 2BH4; TITLE X-RAY STRUCTURE OF THE M100K VARIANT OF FERRIC CYT C-550; TITLE 2 FROM PARACOCCUS VERSUTUS DETERMINED AT 100 K.; COMPND MOL_ID: 1; COMPND 2 MOLECULE: CYTOCHROME C-550; COMPND 3 CHAIN: X; COMPND 4 ENGINEERED: YES; COMPND 5 MUTATION: YES	HEC	HEC	33.691	94.362	2.656	-7.358	-2.66981
1cqxA_2bmwA	1cqx A	2bmw A	LIPID BINDING PROTEIN 12-AUG-99 1CQX; TITLE CRYSTAL STRUCTURE OF THE FLAVOHEMOGLOBIN FROM ALCALIGENES EUTROPHUS AT; TITLE 2 1.75 A RESOLUTION; COMPND MOL_ID: 1; COMPND 2 MOLECULE: FLAVOHEMOPROTEIN; COMPND 3 CHAIN: A, B	OXIDOREDUCTASE 16-MAR-05 2BMW; TITLE FERREDOXIN: NADP+ REDUCTASE MUTANT WITH THR 155 REPLACED BY GLY, ALA; TITLE 2 160 REPLACED BY THR, LEU 263 REPLACED BY PRO, ARG 264 REPLACED BY PRO; TITLE 3 AND GLY 265 REPLACED BY PRO (T155G-A160T-L263P-R264P-G265P); COMPND MOL_ID: 1; COMPND 2 MOLECULE: FERREDOXIN--NADP REDUCTASE; COMPND 3 CHAIN: A; COMPND 4 FRAGMENT: RESIDUES 137-440; COMPND 5 SYNONYM: FERRE…	FAD	FAD	45.907	73.047	3.952	-4.232	-1.04442
1mi3A_2bp1A	1mi3 A	2bp1 A	OXIDOREDUCTASE 21-AUG-02 1MI3; TITLE 1.8 ANGSTROM STRUCTURE OF XYLOSE REDUCTASE FROM CANDIDA TENUIS IN; TITLE 2 COMPLEX WITH NAD; COMPND MOL_ID: 1; COMPND 2 MOLECULE: XYLOSE REDUCTASE; COMPND 3 CHAIN: A, B, C, D; COMPND 4 SYNONYM: NAD(P)H-DEPENDENT XYLOSE REDUCTASE; XR; COMPND 5 EC: 1.1.1.21; COMPND 6 ENGINEERED: YES	OXIDOREDUCTASE 17-APR-05 2BP1; TITLE STRUCTURE OF THE AFLATOXIN ALDEHYDE REDUCTASE IN COMPLEX WITH NADPH; COMPND MOL_ID: 1; COMPND 2 MOLECULE: AFLATOXIN B1 ALDEHYDE REDUCTASE MEMBER 2; COMPND 3 CHAIN: A, B, C, D; COMPND 4 FRAGMENT: RESIDUES 30-359; COMPND 5 SYNONYM: AFLATOXIN ALDEHYDE REDUCTASE, AFB1-AR 1, ALDOKETOREDUCTASE; COMPND 6 7; COMPND 7 ENGINEERED: YES	NAD	NDP	73.989	12.025	0.876	-10.293	-10.5461
1lyvA_2bzlA	1lyv A	2bzl A	HYDROLASE 08-JUN-02 1LYV; TITLE HIGH-RESOLUTION STRUCTURE OF THE CATALYTICALLY INACTIVE YERSINIA; TITLE 2 TYROSINE PHOSPHATASE C403A MUTANT IN COMPLEX WITH PHOSPHATE.; COMPND MOL_ID: 1; COMPND 2 MOLECULE: PROTEIN-TYROSINE PHOSPHATASE YOPH; COMPND 3 CHAIN: A; COMPND 4 FRAGMENT: PTPASE DOMAIN; COMPND 5 SYNONYM: VIRULENCE PROTEIN; COMPND 6 EC: 3.1.3.48; COMPND 7 ENGINEERED: YES; COMPND 8 MUTATION: Y…	HYDROLASE 18-AUG-05 2BZL; TITLE CRYSTAL STRUCTURE OF THE HUMAN PROTEIN TYROSINE PHOSPHATASE N14 AT 1.; TITLE 2 65 A RESOLUTION; COMPND MOL_ID: 1; COMPND 2 MOLECULE: TYROSINE-PROTEIN PHOSPHATASE, NON-RECEPTOR TYPE 14; COMPND 3 CHAIN: A; COMPND 4 FRAGMENT: CATALYTIC DOMAIN, RESIDUES 886-1187; COMPND 5 SYNONYM: PROTEIN-TYROSINE PHOSPHATASE PEZ; COMPND 6 EC: 3.1.3.48; COMPND 7 ENGINEERED: YES	PO4	EDO	54.617	4.742	2.027	-2.702	-1.27033
1ct9A_2c5sA	1ct9 A	2c5s A	LIGASE 20-AUG-99 1CT9; TITLE CRYSTAL STRUCTURE OF ASPARAGINE SYNTHETASE B FROM ESCHERICHIA COLI; COMPND MOL_ID: 1; COMPND 2 MOLECULE: ASPARAGINE SYNTHETASE B; COMPND 3 CHAIN: A, B, C, D; COMPND 4 EC: 6.3.5.4; COMPND 5 ENGINEERED: YES; COMPND 6 MUTATION: YES	RNA BINDING PROTEIN 01-NOV-05 2C5S; TITLE CRYSTAL STRUCTURE OF BACILLUS ANTHRACIS THII, A TRNA-MODIFYING ENZYME; TITLE 2 CONTAINING THE PREDICTED RNA-BINDING THUMP DOMAIN; COMPND MOL_ID: 1; COMPND 2 MOLECULE: PROBABLE THIAMINE BIOSYNTHESIS PROTEIN THII; COMPND 3 CHAIN: A; COMPND 4 SYNONYM: THII; COMPND 5 ENGINEERED: YES	AMP	AMP	51.212	-5.771	0.237	-6.469	-19.1958
1lyvA_2c7sA	1lyv A	2c7s A	HYDROLASE 08-JUN-02 1LYV; TITLE HIGH-RESOLUTION STRUCTURE OF THE CATALYTICALLY INACTIVE YERSINIA; TITLE 2 TYROSINE PHOSPHATASE C403A MUTANT IN COMPLEX WITH PHOSPHATE.; COMPND MOL_ID: 1; COMPND 2 MOLECULE: PROTEIN-TYROSINE PHOSPHATASE YOPH; COMPND 3 CHAIN: A; COMPND 4 FRAGMENT: PTPASE DOMAIN; COMPND 5 SYNONYM: VIRULENCE PROTEIN; COMPND 6 EC: 3.1.3.48; COMPND 7 ENGINEERED: YES; COMPND 8 MUTATION: Y…	HYDROLASE 28-NOV-05 2C7S; TITLE CRYSTAL STRUCTURE OF HUMAN PROTEIN TYROSINE PHOSPHATASE KAPPA AT 1.95A; TITLE 2 RESOLUTION; COMPND MOL_ID: 1; COMPND 2 MOLECULE: RECEPTOR-TYPE TYROSINE-PROTEIN PHOSPHATASE KAPPA; COMPND 3 CHAIN: A; COMPND 4 FRAGMENT: RESIDUES 865-1154; COMPND 5 SYNONYM: HUMAN PROTEIN TYROSINE PHOSPHATASE KAPPA, PROTEIN-TYROSINE; COMPND 6 PHOSPHATASE KAPPA, R-PTP-KAPPA; COMPND 7 EC:…	PO4	ACT	65.423	2.188	4.803	-1.208	-0.24638
1iqcA_2c8sA	1iqc A	2c8s A	OXIDOREDUCTASE 20-JUL-01 1IQC; TITLE CRYSTAL STRUCTURE OF DI-HEME PEROXIDASE FROM NITROSOMONAS EUROPAEA; COMPND MOL_ID: 1; COMPND 2 MOLECULE: DI-HEME PEROXIDASE; COMPND 3 CHAIN: A, B, C, D	ELECTRON TRANSPORT 06-DEC-05 2C8S; TITLE CYTOCHROME CL FROM METHYLOBACTERIUM EXTORQUENS; COMPND MOL_ID: 1; COMPND 2 MOLECULE: CYTOCHROME C-L; COMPND 3 CHAIN: A	HEC	HEM	44.411	91.22	2.41	-2.355	-0.938247
1mi3A_2c91A	1mi3 A	2c91 A	OXIDOREDUCTASE 21-AUG-02 1MI3; TITLE 1.8 ANGSTROM STRUCTURE OF XYLOSE REDUCTASE FROM CANDIDA TENUIS IN; TITLE 2 COMPLEX WITH NAD; COMPND MOL_ID: 1; COMPND 2 MOLECULE: XYLOSE REDUCTASE; COMPND 3 CHAIN: A, B, C, D; COMPND 4 SYNONYM: NAD(P)H-DEPENDENT XYLOSE REDUCTASE; XR; COMPND 5 EC: 1.1.1.21; COMPND 6 ENGINEERED: YES	OXIDOREDUCTASE 08-DEC-05 2C91; TITLE MOUSE SUCCINIC SEMIALDEHYDE REDUCTASE, AKR7A5; COMPND MOL_ID: 1; COMPND 2 MOLECULE: AFLATOXIN B1 ALDEHYDE REDUCTASE MEMBER 2; COMPND 3 CHAIN: A, B, C, D, E, F, G, H, I, J; COMPND 4 SYNONYM: SUCCINIC SEMIALDEHYDE REDUCTASE; COMPND 5 EC: 1.-.-.-; COMPND 6 ENGINEERED: YES	NAD	NAP	49.18	8.193	0.539	-10.981	-17.1847
1iqcA_2ce0A	1iqc A	2ce0 A	OXIDOREDUCTASE 20-JUL-01 1IQC; TITLE CRYSTAL STRUCTURE OF DI-HEME PEROXIDASE FROM NITROSOMONAS EUROPAEA; COMPND MOL_ID: 1; COMPND 2 MOLECULE: DI-HEME PEROXIDASE; COMPND 3 CHAIN: A, B, C, D	ELECTRON TRANSFER 01-FEB-06 2CE0; TITLE STRUCTURE OF OXIDIZED ARABIDOPSIS THALIANA CYTOCHROME 6A; COMPND MOL_ID: 1; COMPND 2 MOLECULE: CYTOCHROME C6; COMPND 3 CHAIN: A; COMPND 4 FRAGMENT: CYTOCHROME C6, RESIDUES 71-175; COMPND 5 SYNONYM: ARABIDOPSIS CYTOCHROME C6A; COMPND 6 ENGINEERED: YES; COMPND 7 MUTATION: YES; COMPND 8 OTHER_DETAILS: HEME GROUP AND DISULPHIDE BOND BETWEEN C67 AND C73	HEC	HEC	33.973	19.985	0.423	-3.493	-6.67878
12asA_2cjaA	12as A	2cja A	LIGASE 02-DEC-97 12AS; TITLE ASPARAGINE SYNTHETASE MUTANT C51A, C315A COMPLEXED WITH L-ASPARAGINE; TITLE 2 AND AMP; COMPND MOL_ID: 1; COMPND 2 MOLECULE: ASPARAGINE SYNTHETASE; COMPND 3 CHAIN: A, B; COMPND 4 SYNONYM: L-ASPARTATE\:AMMONIA LIGASE (AMP-FORMING); COMPND 5 EC: 6.3.1.1; COMPND 6 ENGINEERED: YES; COMPND 7 MUTATION: YES	LIGASE 30-MAR-06 2CJA; TITLE CRYSTAL STRUCTURE OF METHANOSARCINA BARKERI SERYL-TRNA; TITLE 2 SYNTHETASE COMPLEXED WITH ATP; COMPND MOL_ID: 1; COMPND 2 MOLECULE: SERYL-TRNA SYNTHETASE; COMPND 3 CHAIN: A, B; COMPND 4 EC: 6.1.1.11; COMPND 5 ENGINEERED: YES; COMPND 6 OTHER_DETAILS: ZINC ION IN ACTIVE SITE	AMP	ATP	36.032	0.885	0.903	-8.458	-8.4327
1lyvA_2cjzA	1lyv A	2cjz A	HYDROLASE 08-JUN-02 1LYV; TITLE HIGH-RESOLUTION STRUCTURE OF THE CATALYTICALLY INACTIVE YERSINIA; TITLE 2 TYROSINE PHOSPHATASE C403A MUTANT IN COMPLEX WITH PHOSPHATE.; COMPND MOL_ID: 1; COMPND 2 MOLECULE: PROTEIN-TYROSINE PHOSPHATASE YOPH; COMPND 3 CHAIN: A; COMPND 4 FRAGMENT: PTPASE DOMAIN; COMPND 5 SYNONYM: VIRULENCE PROTEIN; COMPND 6 EC: 3.1.3.48; COMPND 7 ENGINEERED: YES; COMPND 8 MUTATION: Y…	HYDROLASE 10-APR-06 2CJZ; TITLE CRYSTAL STRUCTURE OF THE C472S MUTANT OF HUMAN PROTEIN TYROSINE; TITLE 2 PHOSPHATASE PTPN5 (STEP, STRIATUM ENRICHED PHOSPHATASE) IN COMPLEX; TITLE 3 WITH PHOSPHOTYROSINE; COMPND MOL_ID: 1; COMPND 2 MOLECULE: HUMAN PROTEIN TYROSINE PHOSPHATASE PTPN5; COMPND 3 CHAIN: A; COMPND 4 FRAGMENT: PHOSPHATASE DOMAIN, RESIDUES 258-539; COMPND 5 SYNONYM: PROTEIN-TYROSINE PHOSPH…	PO4	PTR	90.095	-3.757	0.321	-4.351	-10.3349
1mi3A_2clpA	1mi3 A	2clp A	OXIDOREDUCTASE 21-AUG-02 1MI3; TITLE 1.8 ANGSTROM STRUCTURE OF XYLOSE REDUCTASE FROM CANDIDA TENUIS IN; TITLE 2 COMPLEX WITH NAD; COMPND MOL_ID: 1; COMPND 2 MOLECULE: XYLOSE REDUCTASE; COMPND 3 CHAIN: A, B, C, D; COMPND 4 SYNONYM: NAD(P)H-DEPENDENT XYLOSE REDUCTASE; XR; COMPND 5 EC: 1.1.1.21; COMPND 6 ENGINEERED: YES	OXIDOREDUCTASE 28-APR-06 2CLP; TITLE CRYSTAL STRUCTURE OF HUMAN AFLATOXIN B1 ALDEHYDE REDUCTASE MEMBER 3; COMPND MOL_ID: 1; COMPND 2 MOLECULE: AFLATOXIN B1 ALDEHYDE REDUCTASE MEMBER 3; COMPND 3 CHAIN: A, B, C, D, E, F, G, H, I, J, K; COMPND 4 SYNONYM: AFB1-AR 2; COMPND 5 ENGINEERED: YES	NAD	NDP	64.798	19.77	0.864	-9.557	-9.9139
1cqxA_2cndA	1cqx A	2cnd A	LIPID BINDING PROTEIN 12-AUG-99 1CQX; TITLE CRYSTAL STRUCTURE OF THE FLAVOHEMOGLOBIN FROM ALCALIGENES EUTROPHUS AT; TITLE 2 1.75 A RESOLUTION; COMPND MOL_ID: 1; COMPND 2 MOLECULE: FLAVOHEMOPROTEIN; COMPND 3 CHAIN: A, B	OXIDOREDUCTASE 01-FEB-95 2CND; TITLE STRUCTURAL STUDIES ON CORN NITRATE REDUCTASE: REFINED; TITLE 2 STRUCTURE OF THE CYTOCHROME B REDUCTASE FRAGMENT AT 2.5; TITLE 3 ANGSTROMS, ITS ADP COMPLEX AND AN ACTIVE SITE MUTANT AND; TITLE 4 MODELING OF THE CYTOCHROME B DOMAIN; COMPND MOL_ID: 1; COMPND 2 MOLECULE: NADH-DEPENDENT NITRATE REDUCTASE; COMPND 3 CHAIN: A; COMPND 4 EC: 1.6.6.1; COMPND 5 ENGINEERED…	FAD	FAD	33.768	165.299	4.744	-4.515	-0.932081
1iqcA_2cvcA	1iqc A	2cvc A	OXIDOREDUCTASE 20-JUL-01 1IQC; TITLE CRYSTAL STRUCTURE OF DI-HEME PEROXIDASE FROM NITROSOMONAS EUROPAEA; COMPND MOL_ID: 1; COMPND 2 MOLECULE: DI-HEME PEROXIDASE; COMPND 3 CHAIN: A, B, C, D	ELECTRON TRANSPORT 02-JUN-05 2CVC; TITLE CRYSTAL STRUCTURE OF HIGH-MOLECULAR WEIGHT CYTOCHROME C FROM; TITLE 2 DESULFOVIBRIO VULGARIS (HILDENBOROUGH); COMPND MOL_ID: 1; COMPND 2 MOLECULE: HIGH-MOLECULAR-WEIGHT CYTOCHROME C PRECURSOR; COMPND 3 CHAIN: A; COMPND 4 SYNONYM: CYTOCHROME CC3; COMPND 5 ENGINEERED: YES	HEC	HEC	27.739	19.035	0.604	-0.817	-1.16051
12asA_2cwzA	12as A	2cwz A	LIGASE 02-DEC-97 12AS; TITLE ASPARAGINE SYNTHETASE MUTANT C51A, C315A COMPLEXED WITH L-ASPARAGINE; TITLE 2 AND AMP; COMPND MOL_ID: 1; COMPND 2 MOLECULE: ASPARAGINE SYNTHETASE; COMPND 3 CHAIN: A, B; COMPND 4 SYNONYM: L-ASPARTATE\:AMMONIA LIGASE (AMP-FORMING); COMPND 5 EC: 6.3.1.1; COMPND 6 ENGINEERED: YES; COMPND 7 MUTATION: YES	HYDROLASE 27-JUN-05 2CWZ; TITLE CRYSTAL STRUCTURE OF THE THERMUS THERMOPHILUS HYPOTHETICAL PROTEIN; TITLE 2 TTHA0967, A THIOESTERASE SUPERFAMILY MEMBER; COMPND MOL_ID: 1; COMPND 2 MOLECULE: THIOESTERASE FAMILY PROTEIN; COMPND 3 CHAIN: A, B, C, D; COMPND 4 SYNONYM: HYPOTHETICAL PROTEIN TTHA0967; COMPND 5 ENGINEERED: YES	AMP	EDO	16.819	11.518	3.467	-1.853	-0.519484
1iqcA_2d0wA	1iqc A	2d0w A	OXIDOREDUCTASE 20-JUL-01 1IQC; TITLE CRYSTAL STRUCTURE OF DI-HEME PEROXIDASE FROM NITROSOMONAS EUROPAEA; COMPND MOL_ID: 1; COMPND 2 MOLECULE: DI-HEME PEROXIDASE; COMPND 3 CHAIN: A, B, C, D	ELECTRON TRANSPORT 10-AUG-05 2D0W; TITLE CRYSTAL STRUCTURE OF CYTOCHROME CL FROM HYPHOMICROBIUM; TITLE 2 DENITRIFICANS; COMPND MOL_ID: 1; COMPND 2 MOLECULE: CYTOCHROME CL; COMPND 3 CHAIN: A, B	HEC	ZN	14.865	110.791	2.693	-3.702	-1.32546
1po5A_2d6yA	1po5 A	2d6y A	OXIDOREDUCTASE 13-JUN-03 1PO5; TITLE STRUCTURE OF MAMMALIAN CYTOCHROME P450 2B4; COMPND MOL_ID: 1; COMPND 2 MOLECULE: CYTOCHROME P450 2B4; COMPND 3 CHAIN: A; COMPND 4 SYNONYM: CYPIIB4, P450-LM2, ISOZYME 2, P450 TYPE B0; COMPND 5 EC: 1.14.14.1; COMPND 6 ENGINEERED: YES; COMPND 7 MUTATION: YES	GENE REGULATION 15-NOV-05 2D6Y; TITLE CRYSTAL STRUCTURE OF TRANSCRIPTIONAL FACTOR SCO4008 FROM STREPTOMYCES; TITLE 2 COELICOLOR A3(2); COMPND MOL_ID: 1; COMPND 2 MOLECULE: PUTATIVE TETR FAMILY REGULATORY PROTEIN; COMPND 3 CHAIN: A, B; COMPND 4 SYNONYM: PUTATIVE TRANSCRIPTIONAL REGULATOR; COMPND 5 ENGINEERED: YES	HEM	TLA	15.71	178.611	5.757	86.396	14.7509
1jqiA_2ddhA	1jqi A	2ddh A	OXIDOREDUCTASE 07-AUG-01 1JQI; TITLE CRYSTAL STRUCTURE OF RAT SHORT CHAIN ACYL-COA DEHYDROGENASE COMPLEXED; TITLE 2 WITH ACETOACETYL-COA; COMPND MOL_ID: 1; COMPND 2 MOLECULE: SHORT CHAIN ACYL-COA DEHYDROGENASE; COMPND 3 CHAIN: A, B; COMPND 4 EC: 1.3.99.2; COMPND 5 ENGINEERED: YES	OXIDOREDUCTASE 29-JAN-06 2DDH; TITLE CRYSTAL STRUCTURE OF ACYL-COA OXIDASE COMPLEXED WITH 3-OH-DODECANOATE; COMPND MOL_ID: 1; COMPND 2 MOLECULE: ACYL-COA OXIDASE; COMPND 3 CHAIN: A; COMPND 4 EC: 1.3.3.6; COMPND 5 ENGINEERED: YES	FAD	FAD	54.773	0.247	0.544	-7.89	-12.2516
1ct9A_2derA	1ct9 A	2der A	LIGASE 20-AUG-99 1CT9; TITLE CRYSTAL STRUCTURE OF ASPARAGINE SYNTHETASE B FROM ESCHERICHIA COLI; COMPND MOL_ID: 1; COMPND 2 MOLECULE: ASPARAGINE SYNTHETASE B; COMPND 3 CHAIN: A, B, C, D; COMPND 4 EC: 6.3.5.4; COMPND 5 ENGINEERED: YES; COMPND 6 MUTATION: YES	TRANSFERASE/RNA 17-FEB-06 2DER; TITLE COCRYSTAL STRUCTURE OF AN RNA SULFURATION ENZYME MNMA AND TRNA-GLU IN; TITLE 2 THE INITIAL TRNA BINDING STATE; COMPND MOL_ID: 1; COMPND 2 MOLECULE: TRNA; COMPND 3 CHAIN: C, D; COMPND 4 ENGINEERED: YES; COMPND 5 MOL_ID: 2; COMPND 6 MOLECULE: TRNA-SPECIFIC 2-THIOURIDYLASE MNMA; COMPND 7 CHAIN: A, B; COMPND 8 SYNONYM: RNA SULFURATION ENZYME MNMA; COMPND 9 EC: 2.…	AMP	PO4	42.162	0.89	0.729	-3.58	-4.31846
1qpaA_2dfvA	1qpa A	2dfv A	OXIDOREDUCTASE 08-OCT-96 1QPA; TITLE LIGNIN PEROXIDASE ISOZYME LIP4.65 (PI 4.65); COMPND MOL_ID: 1; COMPND 2 MOLECULE: LIGNIN PEROXIDASE; COMPND 3 CHAIN: A, B; COMPND 4 EC: 1.11.1.-; COMPND 5 OTHER_DETAILS: ISOZYME LIP4.65	OXIDOREDUCTASE 03-MAR-06 2DFV; TITLE HYPERTHERMOPHILIC THREONINE DEHYDROGENASE FROM PYROCOCCUS HORIKOSHII; COMPND MOL_ID: 1; COMPND 2 MOLECULE: PROBABLE L-THREONINE 3-DEHYDROGENASE; COMPND 3 CHAIN: A, B, C; COMPND 4 SYNONYM: THREONINE DEHYDROGENASE; COMPND 5 EC: 1.1.1.103; COMPND 6 ENGINEERED: YES	HEM	NAD	18.38	307.415	3.131	166.532	51.5419
1b8aA_2dq0A	1b8a A	2dq0 A	LIGASE 27-JAN-99 1B8A; TITLE ASPARTYL-TRNA SYNTHETASE; COMPND MOL_ID: 1; COMPND 2 MOLECULE: PROTEIN (ASPARTYL-TRNA SYNTHETASE); COMPND 3 CHAIN: A, B; COMPND 4 SYNONYM: ASPARTYL TRNA LIGASE; COMPND 5 EC: 6.1.1.12; COMPND 6 ENGINEERED: YES	LIGASE 18-MAY-06 2DQ0; TITLE CRYSTAL STRUCTURE OF SERYL-TRNA SYNTHETASE FROM PYROCOCCUS HORIKOSHII; TITLE 2 COMPLEXED WITH A SERYL-ADENYLATE ANALOG; COMPND MOL_ID: 1; COMPND 2 MOLECULE: SERYL-TRNA SYNTHETASE; COMPND 3 CHAIN: A, B; COMPND 4 SYNONYM: SERINE--TRNA LIGASE, SERRS; COMPND 5 EC: 6.1.1.11; COMPND 6 ENGINEERED: YES	ATP	SSA	70.894	-4.539	0.228	-8.409	-25.6372
1cqxA_2dq0A	1cqx A	2dq0 A	LIPID BINDING PROTEIN 12-AUG-99 1CQX; TITLE CRYSTAL STRUCTURE OF THE FLAVOHEMOGLOBIN FROM ALCALIGENES EUTROPHUS AT; TITLE 2 1.75 A RESOLUTION; COMPND MOL_ID: 1; COMPND 2 MOLECULE: FLAVOHEMOPROTEIN; COMPND 3 CHAIN: A, B	LIGASE 18-MAY-06 2DQ0; TITLE CRYSTAL STRUCTURE OF SERYL-TRNA SYNTHETASE FROM PYROCOCCUS HORIKOSHII; TITLE 2 COMPLEXED WITH A SERYL-ADENYLATE ANALOG; COMPND MOL_ID: 1; COMPND 2 MOLECULE: SERYL-TRNA SYNTHETASE; COMPND 3 CHAIN: A, B; COMPND 4 SYNONYM: SERINE--TRNA LIGASE, SERRS; COMPND 5 EC: 6.1.1.11; COMPND 6 ENGINEERED: YES	FAD	SSA	34.112	240.982	3.913	71.382	17.7877
1b8aA_2du3A	1b8a A	2du3 A	LIGASE 27-JAN-99 1B8A; TITLE ASPARTYL-TRNA SYNTHETASE; COMPND MOL_ID: 1; COMPND 2 MOLECULE: PROTEIN (ASPARTYL-TRNA SYNTHETASE); COMPND 3 CHAIN: A, B; COMPND 4 SYNONYM: ASPARTYL TRNA LIGASE; COMPND 5 EC: 6.1.1.12; COMPND 6 ENGINEERED: YES	LIGASE/RNA 20-JUL-06 2DU3; TITLE CRYSTAL STRUCTURE OF ARCHAEOGLOBUS FULGIDUS O-PHOSPHOSERYL-; TITLE 2 TRNA SYNTHETASE COMPLEXED WITH TRNACYS AND O-PHOSPHOSERINE; COMPND MOL_ID: 1; COMPND 2 MOLECULE: TRNA; COMPND 3 CHAIN: D; COMPND 4 ENGINEERED: YES; COMPND 5 MOL_ID: 2; COMPND 6 MOLECULE: O-PHOSPHOSERYL-TRNA SYNTHETASE; COMPND 7 CHAIN: A, B; COMPND 8 EC: 6.1.1.-; COMPND 9 ENGINEERED: YES	ATP	SEP	33.318	-3.227	0.749	-6.077	-7.15783
1ej2A_2dvzA	1ej2 A	2dvz A	TRANSFERASE 29-FEB-00 1EJ2; TITLE CRYSTAL STRUCTURE OF METHANOBACTERIUM THERMOAUTOTROPHICUM NICOTINAMIDE; TITLE 2 MONONUCLEOTIDE ADENYLYLTRANSFERASE WITH BOUND NAD+; COMPND MOL_ID: 1; COMPND 2 MOLECULE: NICOTINAMIDE MONONUCLEOTIDE ADENYLYLTRANSFERASE; COMPND 3 CHAIN: A; COMPND 4 EC: 2.7.7.1; COMPND 5 ENGINEERED: YES	TRANSPORT PROTEIN 01-AUG-06 2DVZ; TITLE STRUCTURE OF A PERIPLASMIC TRANSPORTER; COMPND MOL_ID: 1; COMPND 2 MOLECULE: PUTATIVE EXPORTED PROTEIN; COMPND 3 CHAIN: A; COMPND 4 FRAGMENT: RESIDUES 13-314; COMPND 5 SYNONYM: BUGE; COMPND 6 ENGINEERED: YES	NAD	GLU	14.769	260.975	0.989	208.013	191.013
1bdgA_2e2oA	1bdg A	2e2o A	HEXOKINASE 08-MAY-98 1BDG; TITLE HEXOKINASE FROM SCHISTOSOMA MANSONI COMPLEXED WITH GLUCOSE; COMPND MOL_ID: 1; COMPND 2 MOLECULE: HEXOKINASE; COMPND 3 CHAIN: A; COMPND 4 SYNONYM: ATP/:D-HEXOSE-6-PHOSPHOTRANSFERASE; COMPND 5 EC: 2.7.1.1; COMPND 6 ENGINEERED: YES	TRANSFERASE 15-NOV-06 2E2O; TITLE CRYSTAL STRUCTURE OF SULFOLOBUS TOKODAII HEXOKINASE IN COMPLEX WITH; TITLE 2 GLUCOSE; COMPND MOL_ID: 1; COMPND 2 MOLECULE: HEXOKINASE; COMPND 3 CHAIN: A; COMPND 4 SYNONYM: HYPOTHETICAL PROTEIN ST2354; COMPND 5 EC: 2.7.1.1; COMPND 6 ENGINEERED: YES	GLC	BGC	50.097	-4.619	0.733	-6.921	-8.30852
1b8aA_2e5aA	1b8a A	2e5a A	LIGASE 27-JAN-99 1B8A; TITLE ASPARTYL-TRNA SYNTHETASE; COMPND MOL_ID: 1; COMPND 2 MOLECULE: PROTEIN (ASPARTYL-TRNA SYNTHETASE); COMPND 3 CHAIN: A, B; COMPND 4 SYNONYM: ASPARTYL TRNA LIGASE; COMPND 5 EC: 6.1.1.12; COMPND 6 ENGINEERED: YES	LIGASE 19-DEC-06 2E5A; TITLE CRYSTAL STRUCTURE OF BOVINE LIPOYLTRANSFERASE IN COMPLEX; TITLE 2 WITH LIPOYL-AMP; COMPND MOL_ID: 1; COMPND 2 MOLECULE: LIPOYLTRANSFERASE 1; COMPND 3 CHAIN: A; COMPND 4 SYNONYM: LIPOATE- PROTEIN LIGASE, LIPOATE BIOSYNTHESIS; COMPND 5 PROTEIN, LIPOYL LIGASE; COMPND 6 EC: 6.-.-.-; COMPND 7 ENGINEERED: YES	ATP	LAQ	32.99	86.294	1.84	23.919	12.3294
1cqxA_2eixA	1cqx A	2eix A	LIPID BINDING PROTEIN 12-AUG-99 1CQX; TITLE CRYSTAL STRUCTURE OF THE FLAVOHEMOGLOBIN FROM ALCALIGENES EUTROPHUS AT; TITLE 2 1.75 A RESOLUTION; COMPND MOL_ID: 1; COMPND 2 MOLECULE: FLAVOHEMOPROTEIN; COMPND 3 CHAIN: A, B	OXIDOREDUCTASE 14-MAR-07 2EIX; TITLE THE STRUCTURE OF PHYSARUM POLYCEPHALUM CYTOCHROME B5 REDUCTASE; COMPND MOL_ID: 1; COMPND 2 MOLECULE: NADH-CYTOCHROME B5 REDUCTASE; COMPND 3 CHAIN: A, B; COMPND 4 FRAGMENT: RESIDUES 39-281; COMPND 5 EC: 1.6.2.2; COMPND 6 ENGINEERED: YES	FAD	FAD	39.92	-6.525	0.634	-9.47	-12.9019
1lyvA_2esbA	1lyv A	2esb A	HYDROLASE 08-JUN-02 1LYV; TITLE HIGH-RESOLUTION STRUCTURE OF THE CATALYTICALLY INACTIVE YERSINIA; TITLE 2 TYROSINE PHOSPHATASE C403A MUTANT IN COMPLEX WITH PHOSPHATE.; COMPND MOL_ID: 1; COMPND 2 MOLECULE: PROTEIN-TYROSINE PHOSPHATASE YOPH; COMPND 3 CHAIN: A; COMPND 4 FRAGMENT: PTPASE DOMAIN; COMPND 5 SYNONYM: VIRULENCE PROTEIN; COMPND 6 EC: 3.1.3.48; COMPND 7 ENGINEERED: YES; COMPND 8 MUTATION: Y…	HYDROLASE 25-OCT-05 2ESB; TITLE CRYSTAL STRUCTURE OF HUMAN DUSP18; COMPND MOL_ID: 1; COMPND 2 MOLECULE: DUAL SPECIFICITY PROTEIN PHOSPHATASE 18; COMPND 3 CHAIN: A; COMPND 4 SYNONYM: DUAL SPECIFIC PHOSPHATASE 18, LOW MOLECULAR; COMPND 5 WEIGHT DUAL SPECIFICITY PHOSPHATASE 20; COMPND 6 EC: 3.1.3.48, 3.1.3.16; COMPND 7 ENGINEERED: YES	PO4	EPE	49.094	-1.532	0.721	-3.687	-4.49086
1ew0A_2f5xA	1ew0 A	2f5x A	TRANSFERASE 21-APR-00 1EW0; TITLE CRYSTAL STRUCTURE ANALYSIS OF THE SENSOR DOMAIN OF RMFIXL(FERROUS; TITLE 2 FORM); COMPND MOL_ID: 1; COMPND 2 MOLECULE: FIXL; COMPND 3 CHAIN: A; COMPND 4 FRAGMENT: SENSOR DOMAIN; COMPND 5 EC: 2.7.3.-; COMPND 6 ENGINEERED: YES	TRANSPORT PROTEIN 28-NOV-05 2F5X; TITLE STRUCTURE OF PERIPLASMIC BINDING PROTEIN BUGD; COMPND MOL_ID: 1; COMPND 2 MOLECULE: BUGD; COMPND 3 CHAIN: A, B, C; COMPND 4 FRAGMENT: RESIDUES 26-325; COMPND 5 ENGINEERED: YES	HEM	ASP	12.264	251.263	2.876	142.828	47.9933
1ja1A_2fcrA	1ja1 A	2fcr A	OXIDOREDUCTASE 29-MAY-01 1JA1; TITLE CYPOR-TRIPLE MUTANT; COMPND MOL_ID: 1; COMPND 2 MOLECULE: NADPH-CYTOCHROME P450 REDUCTASE; COMPND 3 CHAIN: A, B; COMPND 4 SYNONYM: NADPH-CYTOCHROME P450 OXIDOREDUCTASE; COMPND 5 EC: 1.6.2.4; COMPND 6 ENGINEERED: YES; COMPND 7 MUTATION: YES	ELECTRON TRANSPORT 03-FEB-92 2FCR; TITLE CRYSTAL STRUCTURE OF OXIDIZED FLAVODOXIN FROM A RED ALGA; TITLE 2 CHONDRUS CRISPUS REFINED AT 1.8 ANGSTROMS RESOLUTION:; TITLE 3 DESCRIPTION OF THE FLAVIN MONONUCLEOTIDE BINDING SITE; COMPND MOL_ID: 1; COMPND 2 MOLECULE: FLAVODOXIN; COMPND 3 CHAIN: A; COMPND 4 ENGINEERED: YES	FMN	FMN	62.614	-5.216	0.244	-9.605	-27.9215
1jqiA_2fonA	1jqi A	2fon A	OXIDOREDUCTASE 07-AUG-01 1JQI; TITLE CRYSTAL STRUCTURE OF RAT SHORT CHAIN ACYL-COA DEHYDROGENASE COMPLEXED; TITLE 2 WITH ACETOACETYL-COA; COMPND MOL_ID: 1; COMPND 2 MOLECULE: SHORT CHAIN ACYL-COA DEHYDROGENASE; COMPND 3 CHAIN: A, B; COMPND 4 EC: 1.3.99.2; COMPND 5 ENGINEERED: YES	OXIDOREDUCTASE 13-JAN-06 2FON; TITLE X-RAY CRYSTAL STRUCTURE OF LEACX1, AN ACYL-COA OXIDASE FROM; TITLE 2 LYCOPERSICON ESCULENTUM (TOMATO); COMPND MOL_ID: 1; COMPND 2 MOLECULE: PEROXISOMAL ACYL-COA OXIDASE 1A; COMPND 3 CHAIN: A, B, C; COMPND 4 EC: 1.3.3.6; COMPND 5 ENGINEERED: YES	FAD	FAD	54.898	-0.095	4.238	-6.538	-1.50715
1lyvA_2g6zA	1lyv A	2g6z A	HYDROLASE 08-JUN-02 1LYV; TITLE HIGH-RESOLUTION STRUCTURE OF THE CATALYTICALLY INACTIVE YERSINIA; TITLE 2 TYROSINE PHOSPHATASE C403A MUTANT IN COMPLEX WITH PHOSPHATE.; COMPND MOL_ID: 1; COMPND 2 MOLECULE: PROTEIN-TYROSINE PHOSPHATASE YOPH; COMPND 3 CHAIN: A; COMPND 4 FRAGMENT: PTPASE DOMAIN; COMPND 5 SYNONYM: VIRULENCE PROTEIN; COMPND 6 EC: 3.1.3.48; COMPND 7 ENGINEERED: YES; COMPND 8 MUTATION: Y…	HYDROLASE 26-FEB-06 2G6Z; TITLE CRYSTAL STRUCTURE OF HUMAN DUSP5; COMPND MOL_ID: 1; COMPND 2 MOLECULE: DUAL SPECIFICITY PROTEIN PHOSPHATASE 5; COMPND 3 CHAIN: A, B, C; COMPND 4 FRAGMENT: RESIDUES 174-384; COMPND 5 SYNONYM: DUSP5, DUAL SPECIFICITY PROTEIN PHOSPHATASE HVH3,; COMPND 6 TYROSINE-PROTEIN PHOSPHATASE; COMPND 7 EC: 3.1.3.48, 3.1.3.16; COMPND 8 ENGINEERED: YES	PO4	SO4	46.597	-2.411	0.211	-4.607	-14.8135
1iqcA_2gc7D	1iqc A	2gc7 D	OXIDOREDUCTASE 20-JUL-01 1IQC; TITLE CRYSTAL STRUCTURE OF DI-HEME PEROXIDASE FROM NITROSOMONAS EUROPAEA; COMPND MOL_ID: 1; COMPND 2 MOLECULE: DI-HEME PEROXIDASE; COMPND 3 CHAIN: A, B, C, D	OXIDOREDUCTASE, ELECTRON TRANSPORT 13-MAR-06 2GC7; TITLE SUBSTRATE REDUCED, COPPER FREE COMPLEX OF METHYLAMINE DEHYDROGENASE,; TITLE 2 AMICYANIN AND CYTOCHROME C551I FROM PARACOCCUS DENITRIFICANS.; COMPND MOL_ID: 1; COMPND 2 MOLECULE: METHYLAMINE DEHYDROGENASE HEAVY CHAIN; COMPND 3 CHAIN: A, E, I, M; COMPND 4 SYNONYM: MADH; COMPND 5 EC: 1.4.99.3; COMPND 6 MOL_ID: 2; COMPND 7 MOLECULE: METHYLAMINE…	HEC	HEC	33.96	71.268	1.975	-2.273	-1.09542
1jp4A_2gq1A	1jp4 A	2gq1 A	HYDROLASE 01-AUG-01 1JP4; TITLE CRYSTAL STRUCTURE OF AN ENZYME DISPLAYING BOTH INOSITOL-POLYPHOSPHATE; TITLE 2 1-PHOSPHATASE AND 3'-PHOSPHOADENOSINE-5'-PHOSPHATE PHOSPHATASE; TITLE 3 ACTIVITIES; COMPND MOL_ID: 1; COMPND 2 MOLECULE: 3'(2'),5'-BISPHOSPHATE NUCLEOTIDASE; COMPND 3 CHAIN: A; COMPND 4 SYNONYM: PIPASE: PAP AND INOSITOL 1,4 BISPHOSPHATE PHOSPHATASE; COMPND 5 EC: 3.1.3.7, 3.1.3.57; COMPND…	HYDROLASE 19-APR-06 2GQ1; TITLE CRYSTAL STRUCTURE OF RECOMBINANT TYPE I FRUCTOSE-1,6-BISPHOSPHATASE; TITLE 2 FROM ESCHERICHIA COLI COMPLEXED WITH SULFATE IONS; COMPND MOL_ID: 1; COMPND 2 MOLECULE: FRUCTOSE-1,6-BISPHOSPHATASE; COMPND 3 CHAIN: A; COMPND 4 SYNONYM: D-FRUCTOSE-1,6-BISPHOSPHATE 1-PHOSPHOHYDROLASE, FBPASE; COMPND 5 EC: 3.1.3.11; COMPND 6 ENGINEERED: YES	AMP	SO4	33.892	49.13	3.57	-4.815	-1.31199
1lyvA_2h4vA	1lyv A	2h4v A	HYDROLASE 08-JUN-02 1LYV; TITLE HIGH-RESOLUTION STRUCTURE OF THE CATALYTICALLY INACTIVE YERSINIA; TITLE 2 TYROSINE PHOSPHATASE C403A MUTANT IN COMPLEX WITH PHOSPHATE.; COMPND MOL_ID: 1; COMPND 2 MOLECULE: PROTEIN-TYROSINE PHOSPHATASE YOPH; COMPND 3 CHAIN: A; COMPND 4 FRAGMENT: PTPASE DOMAIN; COMPND 5 SYNONYM: VIRULENCE PROTEIN; COMPND 6 EC: 3.1.3.48; COMPND 7 ENGINEERED: YES; COMPND 8 MUTATION: Y…	HYDROLASE 25-MAY-06 2H4V; TITLE CRYSTAL STRUCTURE OF THE HUMAN TYROSINE RECEPTOR PHOSPHATASE GAMMA; COMPND MOL_ID: 1; COMPND 2 MOLECULE: RECEPTOR-TYPE TYROSINE-PROTEIN PHOSPHATASE GAMMA; COMPND 3 CHAIN: A, B; COMPND 4 FRAGMENT: PTPRG (RESIDUES 831-1127); COMPND 5 SYNONYM: PROTEIN-TYROSINE PHOSPHATASE GAMMA, R-PTP-GAMMA; COMPND 6 EC: 3.1.3.48; COMPND 7 ENGINEERED: YES	PO4	EDO	14.614	15.223	2.048	-2.344	-1.09125
1po5A_2hi4A	1po5 A	2hi4 A	OXIDOREDUCTASE 13-JUN-03 1PO5; TITLE STRUCTURE OF MAMMALIAN CYTOCHROME P450 2B4; COMPND MOL_ID: 1; COMPND 2 MOLECULE: CYTOCHROME P450 2B4; COMPND 3 CHAIN: A; COMPND 4 SYNONYM: CYPIIB4, P450-LM2, ISOZYME 2, P450 TYPE B0; COMPND 5 EC: 1.14.14.1; COMPND 6 ENGINEERED: YES; COMPND 7 MUTATION: YES	OXIDOREDUCTASE 29-JUN-06 2HI4; TITLE CRYSTAL STRUCTURE OF HUMAN MICROSOMAL P450 1A2 IN COMPLEX WITH ALPHA-; TITLE 2 NAPHTHOFLAVONE; COMPND MOL_ID: 1; COMPND 2 MOLECULE: CYTOCHROME P450 1A2; COMPND 3 CHAIN: A; COMPND 4 FRAGMENT: RESIDUES 26-514; COMPND 5 SYNONYM: CYPIA2, P450-P3, P3, 450, P450 4; COMPND 6 EC: 1.14.14.1; COMPND 7 ENGINEERED: YES	HEM	HEM	56.613	15.492	0.644	-13.039	-17.5255
1ct9A_2hmaA	1ct9 A	2hma A	LIGASE 20-AUG-99 1CT9; TITLE CRYSTAL STRUCTURE OF ASPARAGINE SYNTHETASE B FROM ESCHERICHIA COLI; COMPND MOL_ID: 1; COMPND 2 MOLECULE: ASPARAGINE SYNTHETASE B; COMPND 3 CHAIN: A, B, C, D; COMPND 4 EC: 6.3.5.4; COMPND 5 ENGINEERED: YES; COMPND 6 MUTATION: YES	TRANSFERASE 11-JUL-06 2HMA; TITLE THE CRYSTAL STRUCTURE OF TRNA (5-METHYLAMINOMETHYL-2-THIOURIDYLATE)-; TITLE 2 METHYLTRANSFERASE TRMU FROM STREPTOCOCCUS PNEUMONIAE; COMPND MOL_ID: 1; COMPND 2 MOLECULE: PROBABLE TRNA (5-METHYLAMINOMETHYL-2-THIOURIDYLATE)-; COMPND 3 METHYLTRANSFERASE; COMPND 4 CHAIN: A; COMPND 5 FRAGMENT: TRNA (5-METHYLAMINOMETHYL-2-THIOURIDYLATE)-; COMPND 6 METHYLTRANSFERASE; COM…	AMP	MG	44.711	-4.606	0.346	-6.022	-13.5022
1dnlA_2htiA	1dk0 A	2hti A	OXIDOREDUCTASE 16-DEC-99 1DNL; TITLE X-RAY STRUCTURE OF ESCHERICHIA COLI PYRIDOXINE 5'-PHOSPHATE OXIDASE; TITLE 2 COMPLEXED WITH FMN AT 1.8 ANGSTROM RESOLUTION; COMPND MOL_ID: 1; COMPND 2 MOLECULE: PYRIDOXINE 5'-PHOSPHATE OXIDASE; COMPND 3 CHAIN: A; COMPND 4 EC: 1.4.3.5; COMPND 5 ENGINEERED: YES	FMN-BINDING PROTEIN 25-JUL-06 2HTI; TITLE CRYSTAL STRUCTURE OF A FLAVIN-NUCLEOTIDE-BINDING PROTEIN (BH_0577); TITLE 2 FROM BACILLUS HALODURANS AT 2.50 A RESOLUTION; COMPND MOL_ID: 1; COMPND 2 MOLECULE: BH0577 PROTEIN; COMPND 3 CHAIN: A; COMPND 4 ENGINEERED: YES	FMN	FAD	34.867	7.09	0.472	-5.121	-8.9528
1jq5A_2hunA	1jq5 A	2hun A	OXIDOREDUCTASE 03-AUG-01 1JQ5; TITLE BACILLUS STEAROTHERMOPHILUS GLYCEROL DEHYDROGENASE COMPLEX WITH NAD+; COMPND MOL_ID: 1; COMPND 2 MOLECULE: GLYCEROL DEHYDROGENASE; COMPND 3 CHAIN: A; COMPND 4 EC: 1.1.1.6; COMPND 5 ENGINEERED: YES; COMPND 6 MUTATION: YES	LYASE 26-JUL-06 2HUN; TITLE CRYSTAL STRUCTURE OF HYPOTHETICAL PROTEIN PH0414 FROM PYROCOCCUS; TITLE 2 HORIKOSHII OT3; COMPND MOL_ID: 1; COMPND 2 MOLECULE: 336AA LONG HYPOTHETICAL DTDP-GLUCOSE 4,6-DEHYDRATASE; COMPND 3 CHAIN: A, B; COMPND 4 EC: 4.2.1.46; COMPND 5 ENGINEERED: YES	NAD	NAD	35.8	305.752	0	305.752	3057.52
1e8gA_2hwgA	1e8g A	2hwg A	OXIDOREDUCTASE 20-SEP-00 1E8G; TITLE STRUCTURE OF THE H61T DOUBLE MUTANT OF VANILLYL-ALCOHOL OXIDASE IN; TITLE 2 COMPLEX WITH FLUORO-CRESOL; COMPND MOL_ID: 1; COMPND 2 MOLECULE: VANILLYL-ALCOHOL OXIDASE; COMPND 3 CHAIN: A, B; COMPND 4 SYNONYM: ARYL-ALCOHOL OXIDASE, 4-ALLYLPHENOL OXIDASE; COMPND 5 EC: 1.1.3.38; COMPND 6 ENGINEERED: YES; COMPND 7 MUTATION: YES	TRANSFERASE 01-AUG-06 2HWG; TITLE STRUCTURE OF PHOSPHORYLATED ENZYME I OF THE PHOSPHOENOLPYRUVATE:SUGAR; TITLE 2 PHOSPHOTRANSFERASE SYSTEM; COMPND MOL_ID: 1; COMPND 2 MOLECULE: PHOSPHOENOLPYRUVATE-PROTEIN PHOSPHOTRANSFERASE; COMPND 3 CHAIN: A, B; COMPND 4 SYNONYM: PHOSPHOTRANSFERASE SYSTEM, ENZYME I; COMPND 5 EC: 2.7.3.9; COMPND 6 ENGINEERED: YES	FAD	MG	14.285	230.263	9.803	-2.268	-0.229022
1lyvA_2hxpA	1lyv A	2hxp A	HYDROLASE 08-JUN-02 1LYV; TITLE HIGH-RESOLUTION STRUCTURE OF THE CATALYTICALLY INACTIVE YERSINIA; TITLE 2 TYROSINE PHOSPHATASE C403A MUTANT IN COMPLEX WITH PHOSPHATE.; COMPND MOL_ID: 1; COMPND 2 MOLECULE: PROTEIN-TYROSINE PHOSPHATASE YOPH; COMPND 3 CHAIN: A; COMPND 4 FRAGMENT: PTPASE DOMAIN; COMPND 5 SYNONYM: VIRULENCE PROTEIN; COMPND 6 EC: 3.1.3.48; COMPND 7 ENGINEERED: YES; COMPND 8 MUTATION: Y…	HYDROLASE 03-AUG-06 2HXP; TITLE CRYSTAL STRUCTURE OF THE HUMAN PHOSPHATASE (DUSP9); COMPND MOL_ID: 1; COMPND 2 MOLECULE: DUAL SPECIFICITY PROTEIN PHOSPHATASE 9; COMPND 3 CHAIN: A; COMPND 4 FRAGMENT: RESIDUES 201-345; COMPND 5 EC: 3.1.3.48; COMPND 6 ENGINEERED: YES; COMPND 7 MUTATION: YES	PO4	PO4	48.348	-3.114	0.343	-4.044	-9.12867
1lyvA_2i75A	1lyv A	2i75 A	HYDROLASE 08-JUN-02 1LYV; TITLE HIGH-RESOLUTION STRUCTURE OF THE CATALYTICALLY INACTIVE YERSINIA; TITLE 2 TYROSINE PHOSPHATASE C403A MUTANT IN COMPLEX WITH PHOSPHATE.; COMPND MOL_ID: 1; COMPND 2 MOLECULE: PROTEIN-TYROSINE PHOSPHATASE YOPH; COMPND 3 CHAIN: A; COMPND 4 FRAGMENT: PTPASE DOMAIN; COMPND 5 SYNONYM: VIRULENCE PROTEIN; COMPND 6 EC: 3.1.3.48; COMPND 7 ENGINEERED: YES; COMPND 8 MUTATION: Y…	HYDROLASE 30-AUG-06 2I75; TITLE CRYSTAL STRUCTURE OF HUMAN PROTEIN TYROSINE PHOSPHATASE N4 (PTPN4); COMPND MOL_ID: 1; COMPND 2 MOLECULE: TYROSINE-PROTEIN PHOSPHATASE NON-RECEPTOR TYPE 4; COMPND 3 CHAIN: A; COMPND 4 FRAGMENT: PTPN4; COMPND 5 SYNONYM: PROTEIN-TYROSINE PHOSPHATASE MEG1, PTPASE-MEG1, MEG; COMPND 6 EC: 3.1.3.48; COMPND 7 ENGINEERED: YES	PO4	SO4	60.845	-1.021	0.54	-3.033	-4.73906
1iqcA_2i8fA	1iqc A	2i8f A	OXIDOREDUCTASE 20-JUL-01 1IQC; TITLE CRYSTAL STRUCTURE OF DI-HEME PEROXIDASE FROM NITROSOMONAS EUROPAEA; COMPND MOL_ID: 1; COMPND 2 MOLECULE: DI-HEME PEROXIDASE; COMPND 3 CHAIN: A, B, C, D	ELECTRON TRANSPORT 01-SEP-06 2I8F; TITLE SOLUTION CONFORMATION OF THE H47A MUTANT OF PSEUDOMONAS STUTZERI; TITLE 2 ZOBELL FERROCYTOCHROME C-551; COMPND MOL_ID: 1; COMPND 2 MOLECULE: CYTOCHROME C-551; COMPND 3 CHAIN: A; COMPND 4 SYNONYM: CYTOCHROME C551, CYTOCHROME C8; COMPND 5 ENGINEERED: YES; COMPND 6 MUTATION: YES	HEC	HEC	45.706	60.465	1.679	6.208	3.4896
12asA_2j3mA	12as A	2j3m A	LIGASE 02-DEC-97 12AS; TITLE ASPARAGINE SYNTHETASE MUTANT C51A, C315A COMPLEXED WITH L-ASPARAGINE; TITLE 2 AND AMP; COMPND MOL_ID: 1; COMPND 2 MOLECULE: ASPARAGINE SYNTHETASE; COMPND 3 CHAIN: A, B; COMPND 4 SYNONYM: L-ASPARTATE\:AMMONIA LIGASE (AMP-FORMING); COMPND 5 EC: 6.3.1.1; COMPND 6 ENGINEERED: YES; COMPND 7 MUTATION: YES	LIGASE 22-AUG-06 2J3M; TITLE PROLYL-TRNA SYNTHETASE FROM ENTEROCOCCUS FAECALIS COMPLEXED WITH ATP,; TITLE 2 MANGANESE AND PROLINOL; COMPND MOL_ID: 1; COMPND 2 MOLECULE: PROLYL-TRNA SYNTHETASE; COMPND 3 CHAIN: A, B; COMPND 4 EC: 6.1.1.15; COMPND 5 ENGINEERED: YES	AMP	ATP	44.927	-5.042	0.4	-9.388	-18.776
1iqcA_2j7aC	1iqc A	2j7a C	OXIDOREDUCTASE 20-JUL-01 1IQC; TITLE CRYSTAL STRUCTURE OF DI-HEME PEROXIDASE FROM NITROSOMONAS EUROPAEA; COMPND MOL_ID: 1; COMPND 2 MOLECULE: DI-HEME PEROXIDASE; COMPND 3 CHAIN: A, B, C, D	OXIDOREDUCTASE 06-OCT-06 2J7A; TITLE CRYSTAL STRUCTURE OF CYTOCHROME C NITRITE REDUCTASE NRFHA COMPLEX FROM; TITLE 2 DESULFOVIBRIO VULGARIS; COMPND MOL_ID: 1; COMPND 2 MOLECULE: CYTOCHROME C NITRITE REDUCTASE NRFA; COMPND 3 CHAIN: A, B, D, E, G, H, J, K, M, N, P, Q; COMPND 4 FRAGMENT: RESIDUES 25-524; COMPND 5 SYNONYM: NRFA, CYTOCHROME C NITRITE REDUCTASE CATALYTIC SUBUNIT; COMPND 6 MOL_ID: 2; CO…	HEC	HEC	20.683	172.746	4.689	-2.595	-0.541867
1lyvA_2nt2A	1lyv A	2nt2 A	HYDROLASE 08-JUN-02 1LYV; TITLE HIGH-RESOLUTION STRUCTURE OF THE CATALYTICALLY INACTIVE YERSINIA; TITLE 2 TYROSINE PHOSPHATASE C403A MUTANT IN COMPLEX WITH PHOSPHATE.; COMPND MOL_ID: 1; COMPND 2 MOLECULE: PROTEIN-TYROSINE PHOSPHATASE YOPH; COMPND 3 CHAIN: A; COMPND 4 FRAGMENT: PTPASE DOMAIN; COMPND 5 SYNONYM: VIRULENCE PROTEIN; COMPND 6 EC: 3.1.3.48; COMPND 7 ENGINEERED: YES; COMPND 8 MUTATION: Y…	HYDROLASE 06-NOV-06 2NT2; TITLE CRYSTAL STRUCTURE OF SLINGSHOT PHOSPHATASE 2; COMPND MOL_ID: 1; COMPND 2 MOLECULE: PROTEIN PHOSPHATASE SLINGSHOT HOMOLOG 2; COMPND 3 CHAIN: A, B, C; COMPND 4 FRAGMENT: CATALYTIC DOMAIN, RESIDUES 305-449; COMPND 5 SYNONYM: SLINGSHOT PHOSPHATASE 2, SSH-2L, HSSH-2L; COMPND 6 EC: 3.1.3.48, 3.1.3.16; COMPND 7 ENGINEERED: YES; COMPND 8 MUTATION: YES	PO4	SO4	58.582	-3.19	0.339	-4.02	-9.15718
1ew0A_2oap1	1ew0 A	2oap 1	TRANSFERASE 21-APR-00 1EW0; TITLE CRYSTAL STRUCTURE ANALYSIS OF THE SENSOR DOMAIN OF RMFIXL(FERROUS; TITLE 2 FORM); COMPND MOL_ID: 1; COMPND 2 MOLECULE: FIXL; COMPND 3 CHAIN: A; COMPND 4 FRAGMENT: SENSOR DOMAIN; COMPND 5 EC: 2.7.3.-; COMPND 6 ENGINEERED: YES	HYDROLASE 17-DEC-06 2OAP; TITLE CRYSTAL STRUCTURE OF THE ARCHAEAL SECRETION ATPASE GSPE IN COMPLEX; TITLE 2 WITH AMP-PNP; COMPND MOL_ID: 1; COMPND 2 MOLECULE: TYPE II SECRETION SYSTEM PROTEIN; COMPND 3 CHAIN: 1, 2; COMPND 4 SYNONYM: GSPE-2; COMPND 5 ENGINEERED: YES	HEM	ANP	20.164	94.316	0	94.316	943.16
1cqxA_2ok8A	1cqx A	2ok8 A	LIPID BINDING PROTEIN 12-AUG-99 1CQX; TITLE CRYSTAL STRUCTURE OF THE FLAVOHEMOGLOBIN FROM ALCALIGENES EUTROPHUS AT; TITLE 2 1.75 A RESOLUTION; COMPND MOL_ID: 1; COMPND 2 MOLECULE: FLAVOHEMOPROTEIN; COMPND 3 CHAIN: A, B	OXIDOREDUCTASE 16-JAN-07 2OK8; TITLE FERREDOXIN-NADP+ REDUCTASE FROM PLASMODIUM FALCIPARUM; COMPND MOL_ID: 1; COMPND 2 MOLECULE: PUTATIVE FERREDOXIN--NADP REDUCTASE; COMPND 3 CHAIN: A, B, C, D; COMPND 4 SYNONYM: FERREDOXIN--NADP REDUCTASE, PUTATIVE; COMPND 5 EC: 1.18.1.2; COMPND 6 ENGINEERED: YES	FAD	FAD	52.891	-5.02	1.223	-9.839	-7.43689
1p4cA_2onhA	1p4c A	2onh A	OXIDOREDUCTASE 22-APR-03 1P4C; TITLE HIGH RESOLUTION STRUCTURE OF OXIDIZED ACTIVE MUTANT OF (S)-MANDELATE; TITLE 2 DEHYDROGENASE; COMPND MOL_ID: 1; COMPND 2 MOLECULE: L(+)-MANDELATE DEHYDROGENASE; COMPND 3 CHAIN: A; COMPND 4 SYNONYM: S-MANDELATE DEHYDROGENASE, MDH; COMPND 5 ENGINEERED: YES; COMPND 6 OTHER_DETAILS: 20 RESIDUE SUBSTITUTION FROM GLYCOLATE OXIDASE AT; COMPND 7 RESIDUE 177	LYASE 24-JAN-07 2ONH; TITLE CRYSTAL STRUCTURE OF OF LIMONENE SYNTHASE WITH 2-FLUOROLINALYL; TITLE 2 DIPHOSPHATE(FLPP); COMPND MOL_ID: 1; COMPND 2 MOLECULE: 4S-LIMONENE SYNTHASE; COMPND 3 CHAIN: A, B; COMPND 4 ENGINEERED: YES; COMPND 5 MUTATION: YES	FMN	MN	12.409	136.301	3.702	8.797	2.31378
1iqcA_2p0bA	1iqc A	2p0b A	OXIDOREDUCTASE 20-JUL-01 1IQC; TITLE CRYSTAL STRUCTURE OF DI-HEME PEROXIDASE FROM NITROSOMONAS EUROPAEA; COMPND MOL_ID: 1; COMPND 2 MOLECULE: DI-HEME PEROXIDASE; COMPND 3 CHAIN: A, B, C, D	ELECTRON TRANSPORT 28-FEB-07 2P0B; TITLE CRYSTAL STRUCTURE OF CHEMICALLY-REDUCED E.COLI NRFB; COMPND MOL_ID: 1; COMPND 2 MOLECULE: CYTOCHROME C-TYPE PROTEIN NRFB; COMPND 3 CHAIN: A; COMPND 4 FRAGMENT: RESIDUES 26-188; COMPND 5 ENGINEERED: YES	HEC	HEC	27.277	30.328	1.657	-2.159	-1.2288
1ej2A_2pidA	1ej2 A	2pid A	TRANSFERASE 29-FEB-00 1EJ2; TITLE CRYSTAL STRUCTURE OF METHANOBACTERIUM THERMOAUTOTROPHICUM NICOTINAMIDE; TITLE 2 MONONUCLEOTIDE ADENYLYLTRANSFERASE WITH BOUND NAD+; COMPND MOL_ID: 1; COMPND 2 MOLECULE: NICOTINAMIDE MONONUCLEOTIDE ADENYLYLTRANSFERASE; COMPND 3 CHAIN: A; COMPND 4 EC: 2.7.7.1; COMPND 5 ENGINEERED: YES	LIGASE 13-APR-07 2PID; TITLE CRYSTAL STRUCTURE OF HUMAN MITOCHONDRIAL TYROSYL-TRNA SYNTHETASE IN; TITLE 2 COMPLEX WITH AN ADENYLATE ANALOG; COMPND MOL_ID: 1; COMPND 2 MOLECULE: TYROSYL-TRNA SYNTHETASE; COMPND 3 CHAIN: A, B; COMPND 4 FRAGMENT: RESIDUES 28-375; COMPND 5 SYNONYM: TYROSINE-TRNA LIGASE, TYRRS; COMPND 6 EC: 6.1.1.1; COMPND 7 ENGINEERED: YES	NAD	YSA	40.158	155.451	0.001	155.451	1539.12
1o04A_2pl3A	1o04 A	2pl3 A	OXIDOREDUCTASE 20-FEB-03 1O04; TITLE CYS302SER MUTANT OF HUMAN MITOCHONDRIAL ALDEHYDE DEHYDROGENASE; TITLE 2 COMPLEXED WITH NAD+ AND MG2+; COMPND MOL_ID: 1; COMPND 2 MOLECULE: ALDEHYDE DEHYDROGENASE, MITOCHONDRIAL PRECURSOR; COMPND 3 CHAIN: A, B, C, D, E, F, G, H; COMPND 4 FRAGMENT: COMPLETE MATURE SEQUENCE (DOES NOT CONTAIN MITOCHONDRIAL; COMPND 5 LEADER SEQUENCE).; COMPND 6 SYNONYM: ALDH CLASS …	HYDROLASE 19-APR-07 2PL3; TITLE HUMAN DEAD-BOX RNA HELICASE DDX10, DEAD DOMAIN IN COMPLEX WITH ADP; COMPND MOL_ID: 1; COMPND 2 MOLECULE: PROBABLE ATP-DEPENDENT RNA HELICASE DDX10; COMPND 3 CHAIN: A; COMPND 4 FRAGMENT: DEAD DOMAIN; COMPND 5 SYNONYM: DEAD BOX PROTEIN 10; COMPND 6 EC: 3.6.1.-; COMPND 7 ENGINEERED: YES	NAD	ADP	20.048	268.101	6.19	73.779	11.7296
1ct9A_2pzbA	1ct9 A	2pzb A	LIGASE 20-AUG-99 1CT9; TITLE CRYSTAL STRUCTURE OF ASPARAGINE SYNTHETASE B FROM ESCHERICHIA COLI; COMPND MOL_ID: 1; COMPND 2 MOLECULE: ASPARAGINE SYNTHETASE B; COMPND 3 CHAIN: A, B, C, D; COMPND 4 EC: 6.3.5.4; COMPND 5 ENGINEERED: YES; COMPND 6 MUTATION: YES	LIGASE 17-MAY-07 2PZB; TITLE NAD+ SYNTHETASE FROM BACILLUS ANTHRACIS; COMPND MOL_ID: 1; COMPND 2 MOLECULE: NH(3)-DEPENDENT NAD(+) SYNTHETASE; COMPND 3 CHAIN: A, B, C, D; COMPND 4 EC: 6.3.1.5; COMPND 5 ENGINEERED: YES	AMP	SO4	41.213	8.059	1.007	-4.576	-4.13369
1cqxA_2qdxA	1cqx A	2qdx A	LIPID BINDING PROTEIN 12-AUG-99 1CQX; TITLE CRYSTAL STRUCTURE OF THE FLAVOHEMOGLOBIN FROM ALCALIGENES EUTROPHUS AT; TITLE 2 1.75 A RESOLUTION; COMPND MOL_ID: 1; COMPND 2 MOLECULE: FLAVOHEMOPROTEIN; COMPND 3 CHAIN: A, B	OXIDOREDUCTASE 21-JUN-07 2QDX; TITLE P.AERUGINOSA FPR WITH FAD; COMPND MOL_ID: 1; COMPND 2 MOLECULE: FERREDOXIN REDUCTASE; COMPND 3 CHAIN: A; COMPND 4 ENGINEERED: YES	FAD	FAD	41.896	4.277	1.737	-8.234	-4.48231
1iqcA_2qjyB	1iqc A	2qjy B	OXIDOREDUCTASE 20-JUL-01 1IQC; TITLE CRYSTAL STRUCTURE OF DI-HEME PEROXIDASE FROM NITROSOMONAS EUROPAEA; COMPND MOL_ID: 1; COMPND 2 MOLECULE: DI-HEME PEROXIDASE; COMPND 3 CHAIN: A, B, C, D	OXIDOREDUCTASE 09-JUL-07 2QJY; TITLE CRYSTAL STRUCTURE OF RHODOBACTER SPHAEROIDES DOUBLE MUTANT WITH; TITLE 2 STIGMATELLIN AND UQ2; COMPND MOL_ID: 1; COMPND 2 MOLECULE: CYTOCHROME B; COMPND 3 CHAIN: A, D, G, J, M, P; COMPND 4 ENGINEERED: YES; COMPND 5 MUTATION: YES; COMPND 6 MOL_ID: 2; COMPND 7 MOLECULE: CYTOCHROME C1; COMPND 8 CHAIN: B, E, H, K, N, Q; COMPND 9 ENGINEERED: YES; COMPND 10 MOL_ID: …	HEC	HEM	38.555	51.499	1.345	4.031	2.78962
1f5vA_2r01A	1f5v A	2r01 A	OXIDOREDUCTASE 17-JUN-00 1F5V; TITLE STRUCTURE AND SITE-DIRECTED MUTAGENESIS OF A FLAVOPROTEIN; TITLE 2 FROM ESCHERICHIA COLI THAT REDUCES NITROCOMPOUNDS.; TITLE 3 ALTERATION OF PYRIDINE NUCLEOTIDE BINDING BY A SINGLE; TITLE 4 AMINO ACID SUBSTITUTION; COMPND MOL_ID: 1; COMPND 2 MOLECULE: OXYGEN-INSENSITIVE NADPH NITROREDUCTASE; COMPND 3 CHAIN: A, B; COMPND 4 EC: 1.6.99.6; COMPND 5 ENGINEERED: YES	OXIDOREDUCTASE 17-AUG-07 2R01; TITLE CRYSTAL STRUCTURE OF A PUTATIVE FMN-DEPENDENT NITROREDUCTASE (CT0345); TITLE 2 FROM CHLOROBIUM TEPIDUM TLS AT 1.15 A RESOLUTION; COMPND MOL_ID: 1; COMPND 2 MOLECULE: NITROREDUCTASE FAMILY PROTEIN; COMPND 3 CHAIN: A; COMPND 4 ENGINEERED: YES	FMN	FMN	42.09	-3.813	0.453	-7.349	-13.2893
12asA_2r09A	12as A	2r09 A	LIGASE 02-DEC-97 12AS; TITLE ASPARAGINE SYNTHETASE MUTANT C51A, C315A COMPLEXED WITH L-ASPARAGINE; TITLE 2 AND AMP; COMPND MOL_ID: 1; COMPND 2 MOLECULE: ASPARAGINE SYNTHETASE; COMPND 3 CHAIN: A, B; COMPND 4 SYNONYM: L-ASPARTATE\:AMMONIA LIGASE (AMP-FORMING); COMPND 5 EC: 6.3.1.1; COMPND 6 ENGINEERED: YES; COMPND 7 MUTATION: YES	SIGNALING PROTEIN 17-AUG-07 2R09; TITLE CRYSTAL STRUCTURE OF AUTOINHIBITED FORM OF GRP1 ARF GTPASE EXCHANGE; TITLE 2 FACTOR; COMPND MOL_ID: 1; COMPND 2 MOLECULE: CYTOHESIN-3; COMPND 3 CHAIN: A, B; COMPND 4 FRAGMENT: SEC7 DOMAIN 2 (RESIDUES 63-399); COMPND 5 SYNONYM: PH, SEC7 AND COILED-COIL DOMAIN-CONTAINING PROTEIN 3, CLM3,; COMPND 6 SEC7 HOMOLOG C, MSEC7-3, ARF NUCLEOTIDE-BINDING SITE OPENER 3,…	AMP	4IP	16.573	171.781	7.59	-1.226	-0.159428
1lyvA_2r0bA	1lyv A	2r0b A	HYDROLASE 08-JUN-02 1LYV; TITLE HIGH-RESOLUTION STRUCTURE OF THE CATALYTICALLY INACTIVE YERSINIA; TITLE 2 TYROSINE PHOSPHATASE C403A MUTANT IN COMPLEX WITH PHOSPHATE.; COMPND MOL_ID: 1; COMPND 2 MOLECULE: PROTEIN-TYROSINE PHOSPHATASE YOPH; COMPND 3 CHAIN: A; COMPND 4 FRAGMENT: PTPASE DOMAIN; COMPND 5 SYNONYM: VIRULENCE PROTEIN; COMPND 6 EC: 3.1.3.48; COMPND 7 ENGINEERED: YES; COMPND 8 MUTATION: Y…	HYDROLASE 18-AUG-07 2R0B; TITLE CRYSTAL STRUCTURE OF HUMAN TYROSINE PHOSPHATASE-LIKE; TITLE 2 SERINE/THREONINE/TYROSINE-INTERACTING PROTEIN; COMPND MOL_ID: 1; COMPND 2 MOLECULE: SERINE/THREONINE/TYROSINE-INTERACTING PROTEIN; COMPND 3 CHAIN: A; COMPND 4 FRAGMENT: RESIDUES 26-177; COMPND 5 SYNONYM: PROTEIN TYROSINE PHOSPHATASE-LIKE PROTEIN; COMPND 6 ENGINEERED: YES	PO4	SO4	17.814	-1.354	0.065	-2.74	-16.6061
1cqxA_2r6hA	1cqx A	2r6h A	LIPID BINDING PROTEIN 12-AUG-99 1CQX; TITLE CRYSTAL STRUCTURE OF THE FLAVOHEMOGLOBIN FROM ALCALIGENES EUTROPHUS AT; TITLE 2 1.75 A RESOLUTION; COMPND MOL_ID: 1; COMPND 2 MOLECULE: FLAVOHEMOPROTEIN; COMPND 3 CHAIN: A, B	OXIDOREDUCTASE 05-SEP-07 2R6H; TITLE CRYSTAL STRUCTURE OF THE DOMAIN COMPRISING THE NAD BINDING AND THE FAD; TITLE 2 BINDING REGIONS OF THE NADH:UBIQUINONE OXIDOREDUCTASE, NA; TITLE 3 TRANSLOCATING, F SUBUNIT FROM PORPHYROMONAS GINGIVALIS; COMPND MOL_ID: 1; COMPND 2 MOLECULE: NADH:UBIQUINONE OXIDOREDUCTASE, NA TRANSLOCATING, F; COMPND 3 SUBUNIT; COMPND 4 CHAIN: A, B, C, D; COMPND 5 FRAGMENT: THE …	FAD	FAD	74.902	-3.547	0.86	-8.9	-9.27083
1dk0A_2r6hA	1dk0 A	2r6h A	TRANSPORT PROTEIN 06-DEC-99 1DK0; TITLE CRYSTAL STRUCTURE OF THE HEMOPHORE HASA FROM SERRATIA; TITLE 2 MARCESCENS CRYSTAL FORM P2(1), PH8; COMPND MOL_ID: 1; COMPND 2 MOLECULE: HEME-BINDING PROTEIN A; COMPND 3 CHAIN: A, B; COMPND 4 SYNONYM: HASA; COMPND 5 ENGINEERED: YES	OXIDOREDUCTASE 05-SEP-07 2R6H; TITLE CRYSTAL STRUCTURE OF THE DOMAIN COMPRISING THE NAD BINDING AND THE FAD; TITLE 2 BINDING REGIONS OF THE NADH:UBIQUINONE OXIDOREDUCTASE, NA; TITLE 3 TRANSLOCATING, F SUBUNIT FROM PORPHYROMONAS GINGIVALIS; COMPND MOL_ID: 1; COMPND 2 MOLECULE: NADH:UBIQUINONE OXIDOREDUCTASE, NA TRANSLOCATING, F; COMPND 3 SUBUNIT; COMPND 4 CHAIN: A, B, C, D; COMPND 5 FRAGMENT: THE …	HEM	FAD	17.135	287.495	0	287.495	2874.95
1cqxA_2rc5A	1cqx A	2rc5 A	LIPID BINDING PROTEIN 12-AUG-99 1CQX; TITLE CRYSTAL STRUCTURE OF THE FLAVOHEMOGLOBIN FROM ALCALIGENES EUTROPHUS AT; TITLE 2 1.75 A RESOLUTION; COMPND MOL_ID: 1; COMPND 2 MOLECULE: FLAVOHEMOPROTEIN; COMPND 3 CHAIN: A, B	OXIDOREDUCTASE 19-SEP-07 2RC5; TITLE REFINED STRUCTURE OF FNR FROM LEPTOSPIRA INTERROGANS; COMPND MOL_ID: 1; COMPND 2 MOLECULE: FERREDOXIN-NADP REDUCTASE; COMPND 3 CHAIN: A, B, C, D; COMPND 4 EC: 1.18.1.2; COMPND 5 ENGINEERED: YES	FAD	FAD	57.713	-0.991	0.001	-0.991	-9.81188
1po5A_2rfqA	1po5 A	2rfq A	OXIDOREDUCTASE 13-JUN-03 1PO5; TITLE STRUCTURE OF MAMMALIAN CYTOCHROME P450 2B4; COMPND MOL_ID: 1; COMPND 2 MOLECULE: CYTOCHROME P450 2B4; COMPND 3 CHAIN: A; COMPND 4 SYNONYM: CYPIIB4, P450-LM2, ISOZYME 2, P450 TYPE B0; COMPND 5 EC: 1.14.14.1; COMPND 6 ENGINEERED: YES; COMPND 7 MUTATION: YES	OXIDOREDUCTASE 01-OCT-07 2RFQ; TITLE CRYSTAL STRUCTURE OF 3-HSA HYDROXYLASE FROM RHODOCOCCUS SP. RHA1; COMPND MOL_ID: 1; COMPND 2 MOLECULE: 3-HSA HYDROXYLASE, OXYGENASE; COMPND 3 CHAIN: A, B, C, D; COMPND 4 ENGINEERED: YES	HEM	1PS	19.719	81.323	2.803	-3.394	-1.16914
1po5A_2rh1A	1po5 A	2rh1 A	OXIDOREDUCTASE 13-JUN-03 1PO5; TITLE STRUCTURE OF MAMMALIAN CYTOCHROME P450 2B4; COMPND MOL_ID: 1; COMPND 2 MOLECULE: CYTOCHROME P450 2B4; COMPND 3 CHAIN: A; COMPND 4 SYNONYM: CYPIIB4, P450-LM2, ISOZYME 2, P450 TYPE B0; COMPND 5 EC: 1.14.14.1; COMPND 6 ENGINEERED: YES; COMPND 7 MUTATION: YES	MEMBRANE PROTEIN / HYDROLASE 05-OCT-07 2RH1; TITLE HIGH RESOLUTION CRYSTAL STRUCTURE OF HUMAN B2-ADRENERGIC G PROTEIN-; TITLE 2 COUPLED RECEPTOR.; COMPND MOL_ID: 1; COMPND 2 MOLECULE: BETA-2-ADRENERGIC RECEPTOR/T4-LYSOZYME CHIMERA; COMPND 3 CHAIN: A; COMPND 4 SYNONYM: BETA-2 ADRENERGIC RECEPTOR, BETA-2 ADRENOCEPTOR, BETA-2; COMPND 5 ADRENORECEPTOR / LYSIS PROTEIN, MURAMIDASE, ENDOLYSIN; COMPND 6 …	HEM	CAU	16.733	64.403	3.745	-9.904	-2.57581
1mvlA_2v03A	1mvl A	2v03 A	LYASE 26-SEP-02 1MVL; TITLE PPC DECARBOXYLASE MUTANT C175S; COMPND MOL_ID: 1; COMPND 2 MOLECULE: PPC DECARBOXYLASE ATHAL3A; COMPND 3 CHAIN: A; COMPND 4 SYNONYM: HALOTOLERANCE PROTEIN HAL3A; COMPND 5 EC: 4.1.1.36; COMPND 6 ENGINEERED: YES; COMPND 7 MUTATION: YES	TRANSFERASE 08-MAY-07 2V03; TITLE HIGH RESOLUTION STRUCTURE AND CATALYSIS OF AN O-ACETYLSERINE; TITLE 2 SULFHYDRYLASE; COMPND MOL_ID: 1; COMPND 2 MOLECULE: CYSTEINE SYNTHASE B; COMPND 3 CHAIN: A; COMPND 4 SYNONYM: CSASE B,O-ACETYLSERINE (THIOL)-LYASE B,OAS-TL B,O-; COMPND 5 ACETYLSERINE SULFHYDRYLASE B; COMPND 6 EC: 2.5.1.47; COMPND 7 ENGINEERED: YES; COMPND 8 MUTATION: YES; COMPND 9 OTHER_DETAIL…	FMN	PLP	16.872	158.86	4.456	-3.035	-0.666155
1kvkA_2v8pA	1kvk A	2v8p A	TRANSFERASE 26-JAN-02 1KVK; TITLE THE STRUCTURE OF BINARY COMPLEX BETWEEN A MAMMALIAN MEVALONATE KINASE; TITLE 2 AND ATP: INSIGHTS INTO THE REACTION MECHANISM AND HUMAN INHERITED; TITLE 3 DISEASE; COMPND MOL_ID: 1; COMPND 2 MOLECULE: MEVALONATE KINASE; COMPND 3 CHAIN: A; COMPND 4 SYNONYM: MK; COMPND 5 EC: 2.7.1.36; COMPND 6 ENGINEERED: YES	TRANSFERASE 13-AUG-07 2V8P; TITLE ISPE IN COMPLEX WITH ADP AND CDP; COMPND MOL_ID: 1; COMPND 2 MOLECULE: 4-DIPHOSPHOCYTIDYL-2-C-METHYL-D-ERYTHRITOL; COMPND 3 KINASE; COMPND 4 CHAIN: A, B; COMPND 5 SYNONYM: CMK, 4-(CYTIDINE-5'-DIPHOSPHO)-2-C-METHYL-D-; COMPND 6 ERYTHRITOL KINASE; COMPND 7 EC: 2.7.1.148; COMPND 8 ENGINEERED: YES	ATP	CL	18.387	197.639	7.186	-2.608	-0.357947
1ew0A_2vclA	1ew0 A	2vcl A	TRANSFERASE 21-APR-00 1EW0; TITLE CRYSTAL STRUCTURE ANALYSIS OF THE SENSOR DOMAIN OF RMFIXL(FERROUS; TITLE 2 FORM); COMPND MOL_ID: 1; COMPND 2 MOLECULE: FIXL; COMPND 3 CHAIN: A; COMPND 4 FRAGMENT: SENSOR DOMAIN; COMPND 5 EC: 2.7.3.-; COMPND 6 ENGINEERED: YES	OXIDOREDUCTASE 25-SEP-07 2VCL; TITLE STRUCTURE OF PHYCOERYTHROBILIN SYNTHASE PEBS FROM THE CYANOPHAGE P-; TITLE 2 SSM2 IN THE SUBSTRATE FREE FORM; COMPND MOL_ID: 1; COMPND 2 MOLECULE: CYANOBACTERIAL PHYCOERYTHROBILIN; COMPND 3 CHAIN: A; COMPND 4 SYNONYM: PHYCOBILIN REDUCTASE, CYANOPHAGE PHYCOERYTHROBILIN SYNTHASE; COMPND 5 PEBS; COMPND 6 EC: 1.3.7.6; COMPND 7 ENGINEERED: YES	HEM	GOL	18.163	297.981	6.332	-4.264	-0.662935
1a0iA_2vugA	1a0i A	2vug A	LIGASE 01-DEC-97 1A0I; TITLE ATP-DEPENDENT DNA LIGASE FROM BACTERIOPHAGE T7 COMPLEX WITH; TITLE 2 ATP; COMPND MOL_ID: 1; COMPND 2 MOLECULE: DNA LIGASE; COMPND 3 CHAIN: A; COMPND 4 EC: 6.5.1.1; COMPND 5 ENGINEERED: YES; COMPND 6 MUTATION: YES	LIGASE 26-MAY-08 2VUG; TITLE THE STRUCTURE OF AN ARCHAEAL HOMODIMERIC RNA LIGASE; COMPND MOL_ID: 1; COMPND 2 MOLECULE: PAB1020; COMPND 3 CHAIN: A, B; COMPND 4 ENGINEERED: YES; COMPND 5 OTHER_DETAILS: EACH MONOMER OF PAB1020 IS BOUND TO ONE MOLECULE OF; COMPND 6 PHOSPHOAMINO PHOSPHONIC ACID-ADENYLATE ESTER (AMPPNP)	ATP	ANP	51.035	-2.305	1.003	-6.973	-6.32185
1ct9A_2vxoA	1ct9 A	2vxo A	LIGASE 20-AUG-99 1CT9; TITLE CRYSTAL STRUCTURE OF ASPARAGINE SYNTHETASE B FROM ESCHERICHIA COLI; COMPND MOL_ID: 1; COMPND 2 MOLECULE: ASPARAGINE SYNTHETASE B; COMPND 3 CHAIN: A, B, C, D; COMPND 4 EC: 6.3.5.4; COMPND 5 ENGINEERED: YES; COMPND 6 MUTATION: YES	LIGASE 08-JUL-08 2VXO; TITLE HUMAN GMP SYNTHETASE IN COMPLEX WITH XMP; COMPND MOL_ID: 1; COMPND 2 MOLECULE: GMP SYNTHASE [GLUTAMINE-HYDROLYZING]; COMPND 3 CHAIN: A, B; COMPND 4 FRAGMENT: RESIDUES 20-693; COMPND 5 SYNONYM: GLUTAMINE AMIDOTRANSFERASE, GMP SYNTHETASE; COMPND 6 EC: 6.3.5.2; COMPND 7 ENGINEERED: YES	AMP	SO4	50.402	-3.856	0.564	-5.499	-8.28163
1ja1A_2wc1A	1ja1 A	2wc1 A	OXIDOREDUCTASE 29-MAY-01 1JA1; TITLE CYPOR-TRIPLE MUTANT; COMPND MOL_ID: 1; COMPND 2 MOLECULE: NADPH-CYTOCHROME P450 REDUCTASE; COMPND 3 CHAIN: A, B; COMPND 4 SYNONYM: NADPH-CYTOCHROME P450 OXIDOREDUCTASE; COMPND 5 EC: 1.6.2.4; COMPND 6 ENGINEERED: YES; COMPND 7 MUTATION: YES	ELECTRON TRANSPORT 06-MAR-09 2WC1; TITLE THREE-DIMENSIONAL STRUCTURE OF THE NITROGEN FIXATION FLAVODOXIN (NIFF); TITLE 2 FROM RHODOBACTER CAPSULATUS AT 2.2 A; COMPND MOL_ID: 1; COMPND 2 MOLECULE: FLAVODOXIN; COMPND 3 CHAIN: A; COMPND 4 ENGINEERED: YES	FMN	FMN	72.076	-7.463	0.346	-9.849	-22.083
1ew0A_2wdqC	1ew0 A	2wdq C	TRANSFERASE 21-APR-00 1EW0; TITLE CRYSTAL STRUCTURE ANALYSIS OF THE SENSOR DOMAIN OF RMFIXL(FERROUS; TITLE 2 FORM); COMPND MOL_ID: 1; COMPND 2 MOLECULE: FIXL; COMPND 3 CHAIN: A; COMPND 4 FRAGMENT: SENSOR DOMAIN; COMPND 5 EC: 2.7.3.-; COMPND 6 ENGINEERED: YES	OXIDOREDUCTASE 25-MAR-09 2WDQ; TITLE E. COLI SUCCINATE:QUINONE OXIDOREDUCTASE (SQR) WITH CARBOXIN BOUND; COMPND MOL_ID: 1; COMPND 2 MOLECULE: SUCCINATE DEHYDROGENASE FLAVOPROTEIN SUBUNIT; COMPND 3 CHAIN: A, E, I; COMPND 4 EC: 1.3.5.1, 1.3.99.1; COMPND 5 ENGINEERED: YES; COMPND 6 OTHER_DETAILS: FAD ATOM C8M IS COVALENTLY LINKED TO NE2 OF SDHA; COMPND 7 HIS45; COMPND 8 MOL_ID: 2; COMPND 9 MOLECULE:…	HEM	HEM	34.654	426.177	6.696	-3.979	-0.585491
1lyvA_2wgpA	1lyv A	2wgp A	HYDROLASE 08-JUN-02 1LYV; TITLE HIGH-RESOLUTION STRUCTURE OF THE CATALYTICALLY INACTIVE YERSINIA; TITLE 2 TYROSINE PHOSPHATASE C403A MUTANT IN COMPLEX WITH PHOSPHATE.; COMPND MOL_ID: 1; COMPND 2 MOLECULE: PROTEIN-TYROSINE PHOSPHATASE YOPH; COMPND 3 CHAIN: A; COMPND 4 FRAGMENT: PTPASE DOMAIN; COMPND 5 SYNONYM: VIRULENCE PROTEIN; COMPND 6 EC: 3.1.3.48; COMPND 7 ENGINEERED: YES; COMPND 8 MUTATION: Y…	HYDROLASE 22-APR-09 2WGP; TITLE CRYSTAL STRUCTURE OF HUMAN DUAL SPECIFICITY PHOSPHATASE 14; COMPND MOL_ID: 1; COMPND 2 MOLECULE: DUAL SPECIFICITY PROTEIN PHOSPHATASE 14; COMPND 3 CHAIN: A, B; COMPND 4 FRAGMENT: RESIDUES 2-191; COMPND 5 SYNONYM: DUAL SPECIFICITY PHOSPHATASE 14, MITOGEN-ACTIVATED PROTEIN; COMPND 6 KINASE PHOSPHATASE 6, MKP-1-LIKE PROTEIN TYROSINE PHOSPHATASE, MAP; COMPND 7 KINASE P…	PO4	PO4	39.533	-0.581	0.46	-3.583	-6.39821
1iqcA_2wjnC	1iqc A	2wjn C	OXIDOREDUCTASE 20-JUL-01 1IQC; TITLE CRYSTAL STRUCTURE OF DI-HEME PEROXIDASE FROM NITROSOMONAS EUROPAEA; COMPND MOL_ID: 1; COMPND 2 MOLECULE: DI-HEME PEROXIDASE; COMPND 3 CHAIN: A, B, C, D	PHOTOSYNTHESIS 27-MAY-09 2WJN; TITLE LIPIDIC SPONGE PHASE CRYSTAL STRUCTURE OF PHOTOSYNTHETIC REACTION; TITLE 2 CENTRE FROM BLASTOCHLORIS VIRIDIS (HIGH DOSE); COMPND MOL_ID: 1; COMPND 2 MOLECULE: PHOTOSYNTHETIC REACTION CENTER CYTOCHROME C SUBUNIT; COMPND 3 CHAIN: C; COMPND 4 SYNONYM: CYTOCHROME C558/C559; COMPND 5 MOL_ID: 2; COMPND 6 MOLECULE: REACTION CENTER PROTEIN H CHAIN; COMPND 7 CHAIN: H; …	HEC	HEC	44.972	9.805	0.821	-2.198	-2.38654
1qpaA_2wyhA	1qpa A	2wyh A	OXIDOREDUCTASE 08-OCT-96 1QPA; TITLE LIGNIN PEROXIDASE ISOZYME LIP4.65 (PI 4.65); COMPND MOL_ID: 1; COMPND 2 MOLECULE: LIGNIN PEROXIDASE; COMPND 3 CHAIN: A, B; COMPND 4 EC: 1.11.1.-; COMPND 5 OTHER_DETAILS: ISOZYME LIP4.65	HYDROLASE 16-NOV-09 2WYH; TITLE STRUCTURE OF THE STREPTOCOCCUS PYOGENES FAMILY GH38 ALPHA-; TITLE 2 MANNOSIDASE; COMPND MOL_ID: 1; COMPND 2 MOLECULE: ALPHA-MANNOSIDASE; COMPND 3 CHAIN: A, B; COMPND 4 SYNONYM: ALPHA-MANNOSIDASE II; COMPND 5 EC: 3.2.1.24; COMPND 6 ENGINEERED: YES	HEM	GOL	33.603	247.855	2.89	70.284	23.5064
1mi3A_2wzmA	1mi3 A	2wzm A	OXIDOREDUCTASE 21-AUG-02 1MI3; TITLE 1.8 ANGSTROM STRUCTURE OF XYLOSE REDUCTASE FROM CANDIDA TENUIS IN; TITLE 2 COMPLEX WITH NAD; COMPND MOL_ID: 1; COMPND 2 MOLECULE: XYLOSE REDUCTASE; COMPND 3 CHAIN: A, B, C, D; COMPND 4 SYNONYM: NAD(P)H-DEPENDENT XYLOSE REDUCTASE; XR; COMPND 5 EC: 1.1.1.21; COMPND 6 ENGINEERED: YES	OXIDOREDUCTASE 30-NOV-09 2WZM; TITLE CRYSTAL STRUCTURE OF A MYCOBACTERIUM ALDO-KETO REDUCTASE IN; TITLE 2 ITS APO AND LIGANDED FORM; COMPND MOL_ID: 1; COMPND 2 MOLECULE: ALDO-KETO REDUCTASE; COMPND 3 CHAIN: A, B; COMPND 4 SYNONYM: UNCHARACTERIZED OXIDOREDUCTASE MSMEG_2407; COMPND 5 EC: 1.1.1.218; COMPND 6 ENGINEERED: YES	NAD	NA7	41.781	19.011	1.029	-6.958	-6.16298
1ja1A_2xesA	1ja1 A	2xes A	OXIDOREDUCTASE 29-MAY-01 1JA1; TITLE CYPOR-TRIPLE MUTANT; COMPND MOL_ID: 1; COMPND 2 MOLECULE: NADPH-CYTOCHROME P450 REDUCTASE; COMPND 3 CHAIN: A, B; COMPND 4 SYNONYM: NADPH-CYTOCHROME P450 OXIDOREDUCTASE; COMPND 5 EC: 1.6.2.4; COMPND 6 ENGINEERED: YES; COMPND 7 MUTATION: YES	RNA BINDING PROTEIN 17-MAY-10 2XES; TITLE HUMAN PATL1 C-TERMINAL DOMAIN (LOOP VARIANT); COMPND MOL_ID: 1; COMPND 2 MOLECULE: PROTEIN PAT1 HOMOLOG 1; COMPND 3 CHAIN: A, B; COMPND 4 FRAGMENT: C-TERMINAL DOMAIN, RESIDUES 517-767; COMPND 5 SYNONYM: PAT1-LIKE PROTEIN 1, PATL1; COMPND 6 ENGINEERED: YES; COMPND 7 MUTATION: YES	FMN	K	19.174	128.146	2.951	45.336	14.8594
1iqcA_2xtsB	1iqc A	2xts B	OXIDOREDUCTASE 20-JUL-01 1IQC; TITLE CRYSTAL STRUCTURE OF DI-HEME PEROXIDASE FROM NITROSOMONAS EUROPAEA; COMPND MOL_ID: 1; COMPND 2 MOLECULE: DI-HEME PEROXIDASE; COMPND 3 CHAIN: A, B, C, D	OXIDOREDUCTASE/ELECTRON TRANSPORT 12-OCT-10 2XTS; TITLE CRYSTAL STRUCTURE OF THE SULFANE DEHYDROGENASE SOXCD FROM PARACOCCUS; TITLE 2 PANTOTROPHUS; COMPND MOL_ID: 1; COMPND 2 MOLECULE: SULFITE DEHYDROGENASE; COMPND 3 CHAIN: A, C; COMPND 4 FRAGMENT: RESIDUES 41-430; COMPND 5 SYNONYM: SULFANE DEHYDROGENASE; COMPND 6 EC: 1.8.2.1; COMPND 7 MOL_ID: 2; COMPND 8 MOLECULE: CYTOCHROME; COMPND 9 CHAIN: B, …	HEC	HEC	49.479	5.995	0.675	-4.244	-5.47613
1amuA_2y27A	1amu A	2y27 A	PEPTIDE SYNTHETASE 18-JUN-97 1AMU; TITLE PHENYLALANINE ACTIVATING DOMAIN OF GRAMICIDIN SYNTHETASE 1; TITLE 2 IN A COMPLEX WITH AMP AND PHENYLALANINE; COMPND MOL_ID: 1; COMPND 2 MOLECULE: GRAMICIDIN SYNTHETASE 1; COMPND 3 CHAIN: A, B; COMPND 4 FRAGMENT: ADENYLATE FORMING DOMAIN, RESIDUES 1 - 556 PLUS; COMPND 5 A 7 RESIDUE C-TERMINAL TAG - SHHHHHH; COMPND 6 SYNONYM: GRSA; COMPND 7 EC: 5.1.1.11; COM…	LIGASE 13-DEC-10 2Y27; TITLE CRYSTAL STRUCTURE OF PAAK1 IN COMPLEX WITH ATP FROM BURKHOLDERIA; TITLE 2 CENOCEPACIA; COMPND MOL_ID: 1; COMPND 2 MOLECULE: PHENYLACETATE-COENZYME A LIGASE; COMPND 3 CHAIN: A, B; COMPND 4 FRAGMENT: RESIDUES 2-432; COMPND 5 SYNONYM: PHENYLACETATE COA LIGASE; COMPND 6 EC: 6.2.1.30; COMPND 7 ENGINEERED: YES	AMP	GOL	39.895	-5.371	0.357	-9.279	-20.3042
1amuA_2y4oA	1amu A	2y4o A	PEPTIDE SYNTHETASE 18-JUN-97 1AMU; TITLE PHENYLALANINE ACTIVATING DOMAIN OF GRAMICIDIN SYNTHETASE 1; TITLE 2 IN A COMPLEX WITH AMP AND PHENYLALANINE; COMPND MOL_ID: 1; COMPND 2 MOLECULE: GRAMICIDIN SYNTHETASE 1; COMPND 3 CHAIN: A, B; COMPND 4 FRAGMENT: ADENYLATE FORMING DOMAIN, RESIDUES 1 - 556 PLUS; COMPND 5 A 7 RESIDUE C-TERMINAL TAG - SHHHHHH; COMPND 6 SYNONYM: GRSA; COMPND 7 EC: 5.1.1.11; COM…	LIGASE 07-JAN-11 2Y4O; TITLE CRYSTAL STRUCTURE OF PAAK2 IN COMPLEX WITH PHENYLACETYL ADENYLATE; COMPND MOL_ID: 1; COMPND 2 MOLECULE: PHENYLACETATE-COENZYME A LIGASE; COMPND 3 CHAIN: A, B; COMPND 4 SYNONYM: PHENYLACETATE COA LIGASE; COMPND 5 EC: 6.2.1.30; COMPND 6 ENGINEERED: YES	AMP	DLL	49.197	-0.344	0.188	-8.569	-29.7535
1iqcA_2yevB	1iqc A	2yev B	OXIDOREDUCTASE 20-JUL-01 1IQC; TITLE CRYSTAL STRUCTURE OF DI-HEME PEROXIDASE FROM NITROSOMONAS EUROPAEA; COMPND MOL_ID: 1; COMPND 2 MOLECULE: DI-HEME PEROXIDASE; COMPND 3 CHAIN: A, B, C, D	ELECTRON TRANSPORT 31-MAR-11 2YEV; TITLE STRUCTURE OF CAA3-TYPE CYTOCHROME OXIDASE; COMPND MOL_ID: 1; COMPND 2 MOLECULE: CYTOCHROME C OXIDASE POLYPEPTIDE I+III; COMPND 3 CHAIN: A, D; COMPND 4 SYNONYM: CYTOCHROME C AA(3) SUBUNIT 1, A-PROTEIN, CYTOCHROME; COMPND 5 CAA3CAA3-TYPE CYTOCHROME OXIDASE SUBUNIT I/III; COMPND 6 EC: 1.9.3.1; COMPND 7 OTHER_DETAILS: COVALENT LINK BETWEEN HIS 250 NE2 AND TYR …	HEC	CUA	13.8	276.533	8.497	-2.582	-0.300337
1bdgA_2yhwA	1bdg A	2yhw A	HEXOKINASE 08-MAY-98 1BDG; TITLE HEXOKINASE FROM SCHISTOSOMA MANSONI COMPLEXED WITH GLUCOSE; COMPND MOL_ID: 1; COMPND 2 MOLECULE: HEXOKINASE; COMPND 3 CHAIN: A; COMPND 4 SYNONYM: ATP/:D-HEXOSE-6-PHOSPHOTRANSFERASE; COMPND 5 EC: 2.7.1.1; COMPND 6 ENGINEERED: YES	TRANSFERASE 08-MAY-11 2YHW; TITLE HIGH-RESOLUTION CRYSTAL STRUCTURES OF N-ACETYLMANNOSAMINE KINASE:; TITLE 2 INSIGHTS ABOUT SUBSTRATE SPECIFICITY, ACTIVITY AND INHIBITOR; TITLE 3 MODELLING.; COMPND MOL_ID: 1; COMPND 2 MOLECULE: BIFUNCTIONAL UDP-N-ACETYLGLUCOSAMINE 2-EPIMERASE/N-; COMPND 3 ACETYLMANNOSAMINE KINASE; COMPND 4 CHAIN: A; COMPND 5 FRAGMENT: N-ACETYLMANNOSAMINE KINASE DOMAIN, RESIDUES 4…	GLC	BM3	47.133	-4.164	0.882	-6.456	-6.57434
1bdgA_2yhxA	1bdg A	2yhx A	HEXOKINASE 08-MAY-98 1BDG; TITLE HEXOKINASE FROM SCHISTOSOMA MANSONI COMPLEXED WITH GLUCOSE; COMPND MOL_ID: 1; COMPND 2 MOLECULE: HEXOKINASE; COMPND 3 CHAIN: A; COMPND 4 SYNONYM: ATP/:D-HEXOSE-6-PHOSPHOTRANSFERASE; COMPND 5 EC: 2.7.1.1; COMPND 6 ENGINEERED: YES	TRANSFERASE(PHOSPHORYL,ALCOHOL ACCEPTOR)20-MAR-78 2YHX; TITLE SEQUENCING A PROTEIN BY X-RAY CRYSTALLOGRAPHY. II. REFINEMENT OF YEAST; TITLE 2 HEXOKINASE B CO-ORDINATES AND SEQUENCE AT 2.1 ANGSTROMS RESOLUTION; COMPND MOL_ID: 1; COMPND 2 MOLECULE: HEXOKINASE B; COMPND 3 CHAIN: A; COMPND 4 EC: 2.7.1.1; COMPND 5 ENGINEERED: YES	GLC	OTG	42.55	-3.348	0.653	-4.643	-6.166
1b8aA_2ynkA	1b8a A	2ynk A	LIGASE 27-JAN-99 1B8A; TITLE ASPARTYL-TRNA SYNTHETASE; COMPND MOL_ID: 1; COMPND 2 MOLECULE: PROTEIN (ASPARTYL-TRNA SYNTHETASE); COMPND 3 CHAIN: A, B; COMPND 4 SYNONYM: ASPARTYL TRNA LIGASE; COMPND 5 EC: 6.1.1.12; COMPND 6 ENGINEERED: YES	MEMBRANE PROTEIN 16-OCT-12 2YNK; TITLE WZI, AN OUTER MEMBRANE PROTEIN INVOLVED IN GROUP 1 CAPSULE ASSEMBLY; TITLE 2 IN ESCHERICHIA COLI, IS A CARBOHYDRATE BINDING BETA-BARREL; COMPND MOL_ID: 1; COMPND 2 MOLECULE: WZI; COMPND 3 CHAIN: A	ATP	D12	40.306	-1.218	1.187	-2.759	-2.14375
1iqcA_2zboA	1iqc A	2zbo A	OXIDOREDUCTASE 20-JUL-01 1IQC; TITLE CRYSTAL STRUCTURE OF DI-HEME PEROXIDASE FROM NITROSOMONAS EUROPAEA; COMPND MOL_ID: 1; COMPND 2 MOLECULE: DI-HEME PEROXIDASE; COMPND 3 CHAIN: A, B, C, D	ELECTRON TRANSPORT 26-OCT-07 2ZBO; TITLE CRYSTAL STRUCTURE OF LOW-REDOX-POTENTIAL CYTOCHROM C6 FROM BROWN ALGA; TITLE 2 HIZIKIA FUSIFORMIS AT 1.6 A RESOLUTION; COMPND MOL_ID: 1; COMPND 2 MOLECULE: CYTOCHROME C6; COMPND 3 CHAIN: A, C, E, G, I, K; COMPND 4 ENGINEERED: YES	HEC	HEM	51.753	7.488	0.848	-3.303	-3.48418
1iqcA_2zooA	1iqc A	2zoo A	OXIDOREDUCTASE 20-JUL-01 1IQC; TITLE CRYSTAL STRUCTURE OF DI-HEME PEROXIDASE FROM NITROSOMONAS EUROPAEA; COMPND MOL_ID: 1; COMPND 2 MOLECULE: DI-HEME PEROXIDASE; COMPND 3 CHAIN: A, B, C, D	OXIDOREDUCTASE 27-MAY-08 2ZOO; TITLE CRYSTAL STRUCTURE OF NITRITE REDUCTASE FROM PSEUDOALTEROMONAS; TITLE 2 HALOPLANKTIS TAC125; COMPND MOL_ID: 1; COMPND 2 MOLECULE: PROBABLE NITRITE REDUCTASE; COMPND 3 CHAIN: A; COMPND 4 FRAGMENT: UNP RESIDUES 26-467; COMPND 5 EC: 1.7.99.3, 1.7.2.1	HEC	HEM	41.437	48.032	1.497	-2.517	-1.57608
12asA_2ztgA	12as A	2ztg A	LIGASE 02-DEC-97 12AS; TITLE ASPARAGINE SYNTHETASE MUTANT C51A, C315A COMPLEXED WITH L-ASPARAGINE; TITLE 2 AND AMP; COMPND MOL_ID: 1; COMPND 2 MOLECULE: ASPARAGINE SYNTHETASE; COMPND 3 CHAIN: A, B; COMPND 4 SYNONYM: L-ASPARTATE\:AMMONIA LIGASE (AMP-FORMING); COMPND 5 EC: 6.3.1.1; COMPND 6 ENGINEERED: YES; COMPND 7 MUTATION: YES	LIGASE 01-OCT-08 2ZTG; TITLE CRYSTAL STRUCTURE OF ARCHAEOGLOBUS FULGIDUS ALANYL-TRNA; TITLE 2 SYNTHETASE LACKING THE C-TERMINAL DIMERIZATION DOMAIN IN; TITLE 3 COMPLEX WITH ALA-SA; COMPND MOL_ID: 1; COMPND 2 MOLECULE: ALANYL-TRNA SYNTHETASE; COMPND 3 CHAIN: A; COMPND 4 FRAGMENT: ALARS-DELTAC; COMPND 5 SYNONYM: ALANINE-TRNA LIGASE, ALARS; COMPND 6 EC: 6.1.1.7; COMPND 7 ENGINEERED: YES	AMP	A5A	38.165	-3.435	0.501	-8.838	-14.7055
1iqcA_2zxyA	1iqc A	2zxy A	OXIDOREDUCTASE 20-JUL-01 1IQC; TITLE CRYSTAL STRUCTURE OF DI-HEME PEROXIDASE FROM NITROSOMONAS EUROPAEA; COMPND MOL_ID: 1; COMPND 2 MOLECULE: DI-HEME PEROXIDASE; COMPND 3 CHAIN: A, B, C, D	OXYGEN BINDING, TRANSPORT PROTEIN 09-JAN-09 2ZXY; TITLE CRYSTAL STRUCTURE OF CYTOCHROME C555 FROM AQUIFEX AEOLICUS; COMPND MOL_ID: 1; COMPND 2 MOLECULE: CYTOCHROME C552; COMPND 3 CHAIN: A; COMPND 4 FRAGMENT: UNP RESIDUES 18-104; COMPND 5 SYNONYM: CYTOCHROME C555; COMPND 6 ENGINEERED: YES	HEC	HEC	39.737	58.246	1.574	4.236	2.53047
1p4cA_3b0pA	1p4c A	3b0p A	OXIDOREDUCTASE 22-APR-03 1P4C; TITLE HIGH RESOLUTION STRUCTURE OF OXIDIZED ACTIVE MUTANT OF (S)-MANDELATE; TITLE 2 DEHYDROGENASE; COMPND MOL_ID: 1; COMPND 2 MOLECULE: L(+)-MANDELATE DEHYDROGENASE; COMPND 3 CHAIN: A; COMPND 4 SYNONYM: S-MANDELATE DEHYDROGENASE, MDH; COMPND 5 ENGINEERED: YES; COMPND 6 OTHER_DETAILS: 20 RESIDUE SUBSTITUTION FROM GLYCOLATE OXIDASE AT; COMPND 7 RESIDUE 177	OXIDOREDUCTASE 12-JUN-11 3B0P; TITLE TRNA-DIHYDROURIDINE SYNTHASE FROM THERMUS THERMOPHILUS; COMPND MOL_ID: 1; COMPND 2 MOLECULE: TRNA-DIHYDROURIDINE SYNTHASE; COMPND 3 CHAIN: A, B; COMPND 4 ENGINEERED: YES	FMN	FMN	57.961	2.253	0.001	2.253	22.3069
1iqcA_3b42A	1iqc A	3b42 A	OXIDOREDUCTASE 20-JUL-01 1IQC; TITLE CRYSTAL STRUCTURE OF DI-HEME PEROXIDASE FROM NITROSOMONAS EUROPAEA; COMPND MOL_ID: 1; COMPND 2 MOLECULE: DI-HEME PEROXIDASE; COMPND 3 CHAIN: A, B, C, D	SIGNALING PROTEIN 23-OCT-07 3B42; TITLE PERIPLASMIC SENSOR DOMAIN OF CHEMOTAXIS PROTEIN GSU0935; COMPND MOL_ID: 1; COMPND 2 MOLECULE: METHYL-ACCEPTING CHEMOTAXIS PROTEIN, PUTATIVE; COMPND 3 CHAIN: A, B; COMPND 4 FRAGMENT: PERIPLASMIC DOMAIN OF GSU0935; COMPND 5 SYNONYM: GSU0935; COMPND 6 ENGINEERED: YES	HEC	HEM	33.955	20.979	0	20.979	209.79
1a0iA_3bacA	1a0i A	3bac A	LIGASE 01-DEC-97 1A0I; TITLE ATP-DEPENDENT DNA LIGASE FROM BACTERIOPHAGE T7 COMPLEX WITH; TITLE 2 ATP; COMPND MOL_ID: 1; COMPND 2 MOLECULE: DNA LIGASE; COMPND 3 CHAIN: A; COMPND 4 EC: 6.5.1.1; COMPND 5 ENGINEERED: YES; COMPND 6 MUTATION: YES	LIGASE 07-NOV-07 3BAC; TITLE STRUCTURAL BASIS FOR THE INHIBITION OF BACTERIAL NAD+; TITLE 2 DEPENDENT DNA LIGASE; COMPND MOL_ID: 1; COMPND 2 MOLECULE: DNA LIGASE; COMPND 3 CHAIN: A; COMPND 4 FRAGMENT: ADENYLATION DOMAIN; COMPND 5 SYNONYM: POLYDEOXYRIBONUCLEOTIDE SYNTHASE [NAD+]; COMPND 6 EC: 6.5.1.2; COMPND 7 ENGINEERED: YES	ATP	3B9	49.426	-4.377	0.217	-5.897	-18.6025
1f5vA_3bemA	1f5v A	3bem A	OXIDOREDUCTASE 17-JUN-00 1F5V; TITLE STRUCTURE AND SITE-DIRECTED MUTAGENESIS OF A FLAVOPROTEIN; TITLE 2 FROM ESCHERICHIA COLI THAT REDUCES NITROCOMPOUNDS.; TITLE 3 ALTERATION OF PYRIDINE NUCLEOTIDE BINDING BY A SINGLE; TITLE 4 AMINO ACID SUBSTITUTION; COMPND MOL_ID: 1; COMPND 2 MOLECULE: OXYGEN-INSENSITIVE NADPH NITROREDUCTASE; COMPND 3 CHAIN: A, B; COMPND 4 EC: 1.6.99.6; COMPND 5 ENGINEERED: YES	OXIDOREDUCTASE 19-NOV-07 3BEM; TITLE CRYSTAL STRUCTURE OF PUTATIVE NITROREDUCTASE YDFN (2632848) FROM; TITLE 2 BACILLUS SUBTILIS AT 1.65 A RESOLUTION; COMPND MOL_ID: 1; COMPND 2 MOLECULE: PUTATIVE NAD(P)H NITROREDUCTASE YDFN; COMPND 3 CHAIN: A, B; COMPND 4 EC: 1.-.-.-; COMPND 5 ENGINEERED: YES; COMPND 6 MUTATION: YES	FMN	FMN	38.387	-2.575	0.41	-5.329	-10.449
12asA_3bmzA	12as A	3bmz A	LIGASE 02-DEC-97 12AS; TITLE ASPARAGINE SYNTHETASE MUTANT C51A, C315A COMPLEXED WITH L-ASPARAGINE; TITLE 2 AND AMP; COMPND MOL_ID: 1; COMPND 2 MOLECULE: ASPARAGINE SYNTHETASE; COMPND 3 CHAIN: A, B; COMPND 4 SYNONYM: L-ASPARTATE\:AMMONIA LIGASE (AMP-FORMING); COMPND 5 EC: 6.3.1.1; COMPND 6 ENGINEERED: YES; COMPND 7 MUTATION: YES	BIOSYNTHETIC PROTEIN 13-DEC-07 3BMZ; TITLE VIOLACEIN BIOSYNTHETIC ENZYME VIOE; COMPND MOL_ID: 1; COMPND 2 MOLECULE: PUTATIVE UNCHARACTERIZED PROTEIN; COMPND 3 CHAIN: A, B; COMPND 4 ENGINEERED: YES	AMP	PG4	35.239	61.55	4.074	-3.609	-0.864638
1jq5A_3clhA	1jq5 A	3clh A	OXIDOREDUCTASE 03-AUG-01 1JQ5; TITLE BACILLUS STEAROTHERMOPHILUS GLYCEROL DEHYDROGENASE COMPLEX WITH NAD+; COMPND MOL_ID: 1; COMPND 2 MOLECULE: GLYCEROL DEHYDROGENASE; COMPND 3 CHAIN: A; COMPND 4 EC: 1.1.1.6; COMPND 5 ENGINEERED: YES; COMPND 6 MUTATION: YES	LYASE 19-MAR-08 3CLH; TITLE CRYSTAL STRUCTURE OF 3-DEHYDROQUINATE SYNTHASE (DHQS)FROM HELICOBACTER; TITLE 2 PYLORI; COMPND MOL_ID: 1; COMPND 2 MOLECULE: 3-DEHYDROQUINATE SYNTHASE; COMPND 3 CHAIN: A, B; COMPND 4 EC: 4.2.3.4; COMPND 5 ENGINEERED: YES	NAD	NAD	67.241	-4.201	0.641	-8.75	-11.8084
1jq5A_3clsC	1jq5 A	3cls C	OXIDOREDUCTASE 03-AUG-01 1JQ5; TITLE BACILLUS STEAROTHERMOPHILUS GLYCEROL DEHYDROGENASE COMPLEX WITH NAD+; COMPND MOL_ID: 1; COMPND 2 MOLECULE: GLYCEROL DEHYDROGENASE; COMPND 3 CHAIN: A; COMPND 4 EC: 1.1.1.6; COMPND 5 ENGINEERED: YES; COMPND 6 MUTATION: YES	ELECTRON TRANSPORT 20-MAR-08 3CLS; TITLE CRYSTAL STRUCTURE OF THE R236C MUTANT OF ETF FROM METHYLOPHILUS; TITLE 2 METHYLOTROPHUS; COMPND MOL_ID: 1; COMPND 2 MOLECULE: ELECTRON TRANSFER FLAVOPROTEIN SUBUNIT BETA; COMPND 3 CHAIN: C; COMPND 4 SYNONYM: BETA-ETF, ELECTRON TRANSFER FLAVOPROTEIN SMALL SUBUNIT,; COMPND 5 ETFSS; COMPND 6 ENGINEERED: YES; COMPND 7 MUTATION: YES; COMPND 8 MOL_ID: 2; COMPND …	NAD	AMP	33.998	199.127	2.465	-1.918	-0.747758
1lyvA_3cm3A	1lyv A	3cm3 A	HYDROLASE 08-JUN-02 1LYV; TITLE HIGH-RESOLUTION STRUCTURE OF THE CATALYTICALLY INACTIVE YERSINIA; TITLE 2 TYROSINE PHOSPHATASE C403A MUTANT IN COMPLEX WITH PHOSPHATE.; COMPND MOL_ID: 1; COMPND 2 MOLECULE: PROTEIN-TYROSINE PHOSPHATASE YOPH; COMPND 3 CHAIN: A; COMPND 4 FRAGMENT: PTPASE DOMAIN; COMPND 5 SYNONYM: VIRULENCE PROTEIN; COMPND 6 EC: 3.1.3.48; COMPND 7 ENGINEERED: YES; COMPND 8 MUTATION: Y…	HYDROLASE 20-MAR-08 3CM3; TITLE HIGH RESOLUTION CRYSTAL STRUCTURE OF THE VACCINIA VIRUS DUAL-; TITLE 2 SPECIFICITY PHOSPHATASE VH1; COMPND MOL_ID: 1; COMPND 2 MOLECULE: DUAL SPECIFICITY PROTEIN PHOSPHATASE; COMPND 3 CHAIN: A; COMPND 4 SYNONYM: LATE PROTEIN H1; COMPND 5 EC: 3.1.3.48, 3.1.3.-; COMPND 6 ENGINEERED: YES; COMPND 7 MUTATION: YES	PO4	PO4	54.347	-1.009	0.677	-4.243	-5.46075
1mvlA_3cmwA	1mvl A	3cmw A	LYASE 26-SEP-02 1MVL; TITLE PPC DECARBOXYLASE MUTANT C175S; COMPND MOL_ID: 1; COMPND 2 MOLECULE: PPC DECARBOXYLASE ATHAL3A; COMPND 3 CHAIN: A; COMPND 4 SYNONYM: HALOTOLERANCE PROTEIN HAL3A; COMPND 5 EC: 4.1.1.36; COMPND 6 ENGINEERED: YES; COMPND 7 MUTATION: YES	RECOMBINATION/DNA 24-MAR-08 3CMW; TITLE MECHANISM OF HOMOLOGOUS RECOMBINATION FROM THE RECA-SSDNA/DSDNA; TITLE 2 STRUCTURES; COMPND MOL_ID: 1; COMPND 2 MOLECULE: DNA (5'-; COMPND 3 D(*DTP*DTP*DTP*DTP*DTP*DTP*DTP*DTP*DTP*DTP*DTP*DTP*DTP*DTP*DT)-3'); COMPND 4 CHAIN: B, D; COMPND 5 ENGINEERED: YES; COMPND 6 MOL_ID: 2; COMPND 7 MOLECULE: PROTEIN RECA; COMPND 8 CHAIN: A, C; COMPND 9 SYNONYM: RECOMBINA…	FMN	ADP	31.523	111.853	3.449	-4.836	-1.36264
1iqcA_3cp5A	1iqc A	3cp5 A	OXIDOREDUCTASE 20-JUL-01 1IQC; TITLE CRYSTAL STRUCTURE OF DI-HEME PEROXIDASE FROM NITROSOMONAS EUROPAEA; COMPND MOL_ID: 1; COMPND 2 MOLECULE: DI-HEME PEROXIDASE; COMPND 3 CHAIN: A, B, C, D	ELECTRON TRANSPORT 31-MAR-08 3CP5; TITLE CYTOCHROME C FROM RHODOTHERMUS MARINUS; COMPND MOL_ID: 1; COMPND 2 MOLECULE: CYTOCHROME C; COMPND 3 CHAIN: A; COMPND 4 FRAGMENT: UNP RESIDUES 29-152; COMPND 5 ENGINEERED: YES	HEC	HEC	47.272	15.652	0.75	0.744	0.875294
1iqcA_3cu4A	1iqc A	3cu4 A	OXIDOREDUCTASE 20-JUL-01 1IQC; TITLE CRYSTAL STRUCTURE OF DI-HEME PEROXIDASE FROM NITROSOMONAS EUROPAEA; COMPND MOL_ID: 1; COMPND 2 MOLECULE: DI-HEME PEROXIDASE; COMPND 3 CHAIN: A, B, C, D	ELECTRON TRANSPORT 15-APR-08 3CU4; TITLE OMCF, OUTER MEMBRANCE CYTOCHROME F FROM GEOBACTER; TITLE 2 SULFURREDUCENS; COMPND MOL_ID: 1; COMPND 2 MOLECULE: CYTOCHROME C FAMILY PROTEIN; COMPND 3 CHAIN: A; COMPND 4 ENGINEERED: YES	HEC	HEM	41.906	14.074	0.348	-0.459	-1.02455
1qpaA_3cvoA	1qpa A	3cvo A	OXIDOREDUCTASE 08-OCT-96 1QPA; TITLE LIGNIN PEROXIDASE ISOZYME LIP4.65 (PI 4.65); COMPND MOL_ID: 1; COMPND 2 MOLECULE: LIGNIN PEROXIDASE; COMPND 3 CHAIN: A, B; COMPND 4 EC: 1.11.1.-; COMPND 5 OTHER_DETAILS: ISOZYME LIP4.65	TRANSFERASE 18-APR-08 3CVO; TITLE CRYSTAL STRUCTURE OF A METHYLTRANSFERASE-LIKE PROTEIN (SPO2022) FROM; TITLE 2 SILICIBACTER POMEROYI DSS-3 AT 1.80 A RESOLUTION; COMPND MOL_ID: 1; COMPND 2 MOLECULE: METHYLTRANSFERASE-LIKE PROTEIN OF UNKNOWN FUNCTION; COMPND 3 CHAIN: A, B, C, D; COMPND 4 ENGINEERED: YES	HEM	EDO	14.651	143.12	6.035	-2.933	-0.478077
1iqcA_3cx5D	1iqc A	3cx5 D	OXIDOREDUCTASE 20-JUL-01 1IQC; TITLE CRYSTAL STRUCTURE OF DI-HEME PEROXIDASE FROM NITROSOMONAS EUROPAEA; COMPND MOL_ID: 1; COMPND 2 MOLECULE: DI-HEME PEROXIDASE; COMPND 3 CHAIN: A, B, C, D	OXIDOREDUCTASE 23-APR-08 3CX5; TITLE STRUCTURE OF COMPLEX III WITH BOUND CYTOCHROME C IN REDUCED STATE AND; TITLE 2 DEFINITION OF A MINIMAL CORE INTERFACE FOR ELECTRON TRANSFER.; COMPND MOL_ID: 1; COMPND 2 MOLECULE: CYTOCHROME B-C1 COMPLEX SUBUNIT 1, MITOCHONDRIAL; COMPND 3 CHAIN: A, L; COMPND 4 SYNONYM: UBIQUINOL- CYTOCHROME-C REDUCTASE COMPLEX CORE PROTEIN 1,; COMPND 5 CORE PROTEIN I, COMPLEX I…	HEC	HEM	33.466	27.407	0.332	2.629	6.08565
1jp4A_3d1rA	1jp4 A	3d1r A	HYDROLASE 01-AUG-01 1JP4; TITLE CRYSTAL STRUCTURE OF AN ENZYME DISPLAYING BOTH INOSITOL-POLYPHOSPHATE; TITLE 2 1-PHOSPHATASE AND 3'-PHOSPHOADENOSINE-5'-PHOSPHATE PHOSPHATASE; TITLE 3 ACTIVITIES; COMPND MOL_ID: 1; COMPND 2 MOLECULE: 3'(2'),5'-BISPHOSPHATE NUCLEOTIDASE; COMPND 3 CHAIN: A; COMPND 4 SYNONYM: PIPASE: PAP AND INOSITOL 1,4 BISPHOSPHATE PHOSPHATASE; COMPND 5 EC: 3.1.3.7, 3.1.3.57; COMPND…	HYDROLASE 06-MAY-08 3D1R; TITLE STRUCTURE OF E. COLI GLPX WITH ITS SUBSTRATE FRUCTOSE 1,6-BISPHOSPHATE; COMPND MOL_ID: 1; COMPND 2 MOLECULE: FRUCTOSE-1,6-BISPHOSPHATASE CLASS II GLPX; COMPND 3 CHAIN: A; COMPND 4 FRAGMENT: GLPX; COMPND 5 SYNONYM: D-FRUCTOSE-1,6-BISPHOSPHATE 1-PHOSPHOHYDROLASE CLASS II; COMPND 6 GLPX, FBPASE II GLPX; COMPND 7 EC: 3.1.3.11; COMPND 8 ENGINEERED: YES; COMPND 9 MUTATIO…	AMP	CA	27.937	7.945	1.884	-3.819	-1.9249
1jqiA_3d9dA	1jqi A	3d9d A	OXIDOREDUCTASE 07-AUG-01 1JQI; TITLE CRYSTAL STRUCTURE OF RAT SHORT CHAIN ACYL-COA DEHYDROGENASE COMPLEXED; TITLE 2 WITH ACETOACETYL-COA; COMPND MOL_ID: 1; COMPND 2 MOLECULE: SHORT CHAIN ACYL-COA DEHYDROGENASE; COMPND 3 CHAIN: A, B; COMPND 4 EC: 1.3.99.2; COMPND 5 ENGINEERED: YES	OXIDOREDUCTASE 27-MAY-08 3D9D; TITLE NITROALKANE OXIDASE: MUTANT D402N CRYSTALLIZED WITH 1-NITROHEXANE; COMPND MOL_ID: 1; COMPND 2 MOLECULE: NITROALKANE OXIDASE; COMPND 3 CHAIN: A, B, C, D; COMPND 4 EC: 1.7.3.1; COMPND 5 ENGINEERED: YES; COMPND 6 MUTATION: YES	FAD	FAD	40.192	-2.022	0.284	-7.159	-18.6432
1po5A_3dbgA	1po5 A	3dbg A	OXIDOREDUCTASE 13-JUN-03 1PO5; TITLE STRUCTURE OF MAMMALIAN CYTOCHROME P450 2B4; COMPND MOL_ID: 1; COMPND 2 MOLECULE: CYTOCHROME P450 2B4; COMPND 3 CHAIN: A; COMPND 4 SYNONYM: CYPIIB4, P450-LM2, ISOZYME 2, P450 TYPE B0; COMPND 5 EC: 1.14.14.1; COMPND 6 ENGINEERED: YES; COMPND 7 MUTATION: YES	OXIDOREDUCTASE 31-MAY-08 3DBG; TITLE CRYSTAL STRUCTURE OF CYTOCHROME P450 170A1 (CYP170A1) FROM; TITLE 2 STREPTOMYCES COELICOLOR; COMPND MOL_ID: 1; COMPND 2 MOLECULE: PUTATIVE CYTOCHROME P450; COMPND 3 CHAIN: A, B; COMPND 4 ENGINEERED: YES	HEM	HEM	53.903	6.903	1.828	-10.33	-5.35788
1iqcA_3dmiA	1iqc A	3dmi A	OXIDOREDUCTASE 20-JUL-01 1IQC; TITLE CRYSTAL STRUCTURE OF DI-HEME PEROXIDASE FROM NITROSOMONAS EUROPAEA; COMPND MOL_ID: 1; COMPND 2 MOLECULE: DI-HEME PEROXIDASE; COMPND 3 CHAIN: A, B, C, D	ELECTRON TRANSPORT 01-JUL-08 3DMI; TITLE CRYSTALLIZATION AND STRUCTURAL ANALYSIS OF CYTOCHROME C6 FROM THE; TITLE 2 DIATOM PHAEODACTYLUM TRICORNUTUM AT 1.5 A RESOLUTION; COMPND MOL_ID: 1; COMPND 2 MOLECULE: CYTOCHROME C6; COMPND 3 CHAIN: A; COMPND 4 ENGINEERED: YES	HEC	HEC	47.687	14.699	0.925	-2.973	-2.90049
1iqcA_3dp5A	1iqc A	3dp5 A	OXIDOREDUCTASE 20-JUL-01 1IQC; TITLE CRYSTAL STRUCTURE OF DI-HEME PEROXIDASE FROM NITROSOMONAS EUROPAEA; COMPND MOL_ID: 1; COMPND 2 MOLECULE: DI-HEME PEROXIDASE; COMPND 3 CHAIN: A, B, C, D	ELECTRON TRANSPORT 07-JUL-08 3DP5; TITLE CRYSTAL STRUCTURE OF GEOBACTER SULFURREDUCENS OMCF WITH N-TERMINAL; TITLE 2 STREP-TAG II; COMPND MOL_ID: 1; COMPND 2 MOLECULE: CYTOCHROME C FAMILY PROTEIN; COMPND 3 CHAIN: A; COMPND 4 FRAGMENT: UNP RESIDUES 26-104, OMCF; COMPND 5 SYNONYM: OMCF; COMPND 6 ENGINEERED: YES	HEC	HEC	42.649	19.74	0.56	-2.349	-3.55909
1ew0A_3dwoX	1ew0 A	3dwo X	TRANSFERASE 21-APR-00 1EW0; TITLE CRYSTAL STRUCTURE ANALYSIS OF THE SENSOR DOMAIN OF RMFIXL(FERROUS; TITLE 2 FORM); COMPND MOL_ID: 1; COMPND 2 MOLECULE: FIXL; COMPND 3 CHAIN: A; COMPND 4 FRAGMENT: SENSOR DOMAIN; COMPND 5 EC: 2.7.3.-; COMPND 6 ENGINEERED: YES	MEMBRANE PROTEIN 22-JUL-08 3DWO; TITLE CRYSTAL STRUCTURE OF A PSEUDOMONAS AERUGINOSA FADL HOMOLOGUE; COMPND MOL_ID: 1; COMPND 2 MOLECULE: PROBABLE OUTER MEMBRANE PROTEIN; COMPND 3 CHAIN: X; COMPND 4 FRAGMENT: UNP RESIDUES 22-463; COMPND 5 ENGINEERED: YES	HEM	C8E	33.079	14.29	1.095	-3.051	-2.55314
1f5vA_3e10A	1f5v A	3e10 A	OXIDOREDUCTASE 17-JUN-00 1F5V; TITLE STRUCTURE AND SITE-DIRECTED MUTAGENESIS OF A FLAVOPROTEIN; TITLE 2 FROM ESCHERICHIA COLI THAT REDUCES NITROCOMPOUNDS.; TITLE 3 ALTERATION OF PYRIDINE NUCLEOTIDE BINDING BY A SINGLE; TITLE 4 AMINO ACID SUBSTITUTION; COMPND MOL_ID: 1; COMPND 2 MOLECULE: OXYGEN-INSENSITIVE NADPH NITROREDUCTASE; COMPND 3 CHAIN: A, B; COMPND 4 EC: 1.6.99.6; COMPND 5 ENGINEERED: YES	OXIDOREDUCTASE 01-AUG-08 3E10; TITLE CRYSTAL STRUCTURE OF PUTATIVE NADH OXIDASE (NP_348178.1) FROM; TITLE 2 CLOSTRIDIUM ACETOBUTYLICUM AT 1.40 A RESOLUTION; COMPND MOL_ID: 1; COMPND 2 MOLECULE: PUTATIVE NADH OXIDASE; COMPND 3 CHAIN: A, B; COMPND 4 SYNONYM: NITROREDUCTASE FAMILY PROTEIN; COMPND 5 ENGINEERED: YES	FMN	EDO	33.4	-3.418	0.805	-6.824	-7.54033
1f5vA_3e39A	1f5v A	3e39 A	OXIDOREDUCTASE 17-JUN-00 1F5V; TITLE STRUCTURE AND SITE-DIRECTED MUTAGENESIS OF A FLAVOPROTEIN; TITLE 2 FROM ESCHERICHIA COLI THAT REDUCES NITROCOMPOUNDS.; TITLE 3 ALTERATION OF PYRIDINE NUCLEOTIDE BINDING BY A SINGLE; TITLE 4 AMINO ACID SUBSTITUTION; COMPND MOL_ID: 1; COMPND 2 MOLECULE: OXYGEN-INSENSITIVE NADPH NITROREDUCTASE; COMPND 3 CHAIN: A, B; COMPND 4 EC: 1.6.99.6; COMPND 5 ENGINEERED: YES	OXIDOREDUCTASE 06-AUG-08 3E39; TITLE CRYSTAL STRUCTURE OF A PUTATIVE NITROREDUCTASE IN COMPLEX WITH FMN; TITLE 2 (DDE_0787) FROM DESULFOVIBRIO DESULFURICANS SUBSP. AT 1.70 A; TITLE 3 RESOLUTION; COMPND MOL_ID: 1; COMPND 2 MOLECULE: PUTATIVE NITROREDUCTASE; COMPND 3 CHAIN: A, B; COMPND 4 ENGINEERED: YES	FMN	FMN	58.076	11.666	0.531	-7.49	-11.87
1po5A_3eafA	1po5 A	3eaf A	OXIDOREDUCTASE 13-JUN-03 1PO5; TITLE STRUCTURE OF MAMMALIAN CYTOCHROME P450 2B4; COMPND MOL_ID: 1; COMPND 2 MOLECULE: CYTOCHROME P450 2B4; COMPND 3 CHAIN: A; COMPND 4 SYNONYM: CYPIIB4, P450-LM2, ISOZYME 2, P450 TYPE B0; COMPND 5 EC: 1.14.14.1; COMPND 6 ENGINEERED: YES; COMPND 7 MUTATION: YES	TRANSPORT PROTEIN 25-AUG-08 3EAF; TITLE CRYSTAL STRUCTURE OF ABC TRANSPORTER, SUBSTRATE BINDING PROTEIN; TITLE 2 AEROPYRUM PERNIX; COMPND MOL_ID: 1; COMPND 2 MOLECULE: ABC TRANSPORTER, SUBSTRATE BINDING PROTEIN; COMPND 3 CHAIN: A; COMPND 4 ENGINEERED: YES	HEM	GOL	13.633	116.722	0.001	116.722	1155.66
1f5vA_3ek3A	1f5v A	3ek3 A	OXIDOREDUCTASE 17-JUN-00 1F5V; TITLE STRUCTURE AND SITE-DIRECTED MUTAGENESIS OF A FLAVOPROTEIN; TITLE 2 FROM ESCHERICHIA COLI THAT REDUCES NITROCOMPOUNDS.; TITLE 3 ALTERATION OF PYRIDINE NUCLEOTIDE BINDING BY A SINGLE; TITLE 4 AMINO ACID SUBSTITUTION; COMPND MOL_ID: 1; COMPND 2 MOLECULE: OXYGEN-INSENSITIVE NADPH NITROREDUCTASE; COMPND 3 CHAIN: A, B; COMPND 4 EC: 1.6.99.6; COMPND 5 ENGINEERED: YES	FLAVOPROTEIN 18-SEP-08 3EK3; TITLE CRYSTAL STRUCTURE OF NITROREDUCTASE WITH BOUND FMN (YP_211706.1) FROM; TITLE 2 BACTEROIDES FRAGILIS NCTC 9343 AT 1.70 A RESOLUTION; COMPND MOL_ID: 1; COMPND 2 MOLECULE: NITROREDUCTASE; COMPND 3 CHAIN: A; COMPND 4 ENGINEERED: YES	FMN	MPD	22.212	-0.612	0.779	-5.655	-6.43345
1amuA_3elfA	1amu A	3elf A	PEPTIDE SYNTHETASE 18-JUN-97 1AMU; TITLE PHENYLALANINE ACTIVATING DOMAIN OF GRAMICIDIN SYNTHETASE 1; TITLE 2 IN A COMPLEX WITH AMP AND PHENYLALANINE; COMPND MOL_ID: 1; COMPND 2 MOLECULE: GRAMICIDIN SYNTHETASE 1; COMPND 3 CHAIN: A, B; COMPND 4 FRAGMENT: ADENYLATE FORMING DOMAIN, RESIDUES 1 - 556 PLUS; COMPND 5 A 7 RESIDUE C-TERMINAL TAG - SHHHHHH; COMPND 6 SYNONYM: GRSA; COMPND 7 EC: 5.1.1.11; COM…	LYASE 22-SEP-08 3ELF; TITLE STRUCTURAL CHARACTERIZATION OF TETRAMERIC MYCOBACTERIUM TUBERCULOSIS; TITLE 2 FRUCTOSE 1,6-BISPHOSPHATE ALDOLASE - SUBSTRATE BINDING AND CATALYSIS; TITLE 3 MECHANISM OF A CLASS IIA BACTERIAL ALDOLASE; COMPND MOL_ID: 1; COMPND 2 MOLECULE: FRUCTOSE-BISPHOSPHATE ALDOLASE; COMPND 3 CHAIN: A; COMPND 4 EC: 4.1.2.13; COMPND 5 ENGINEERED: YES	AMP	NA	14.069	102.394	5.676	78.266	13.5502
12asA_3errA	12as A	3err A	LIGASE 02-DEC-97 12AS; TITLE ASPARAGINE SYNTHETASE MUTANT C51A, C315A COMPLEXED WITH L-ASPARAGINE; TITLE 2 AND AMP; COMPND MOL_ID: 1; COMPND 2 MOLECULE: ASPARAGINE SYNTHETASE; COMPND 3 CHAIN: A, B; COMPND 4 SYNONYM: L-ASPARTATE\:AMMONIA LIGASE (AMP-FORMING); COMPND 5 EC: 6.3.1.1; COMPND 6 ENGINEERED: YES; COMPND 7 MUTATION: YES	LIGASE 03-OCT-08 3ERR; TITLE MICROTUBULE BINDING DOMAIN FROM MOUSE CYTOPLASMIC DYNEIN AS A FUSION; TITLE 2 WITH SERYL-TRNA SYNTHETASE; COMPND MOL_ID: 1; COMPND 2 MOLECULE: FUSION PROTEIN OF MICROTUBULE BINDING DOMAIN FROM MOUSE; COMPND 3 CYTOPLASMIC DYNEIN AND SERYL-TRNA SYNTHETASE FROM THERMUS; COMPND 4 THERMOPHILUS; COMPND 5 CHAIN: A, B; COMPND 6 SYNONYM: CYTOPLASMIC DYNEIN HEAVY CHAIN 1, DYNEI…	AMP	AMP	43.631	-4.742	0.291	-8.185	-20.9335
1lyvA_3ezzA	1lyv A	3ezz A	HYDROLASE 08-JUN-02 1LYV; TITLE HIGH-RESOLUTION STRUCTURE OF THE CATALYTICALLY INACTIVE YERSINIA; TITLE 2 TYROSINE PHOSPHATASE C403A MUTANT IN COMPLEX WITH PHOSPHATE.; COMPND MOL_ID: 1; COMPND 2 MOLECULE: PROTEIN-TYROSINE PHOSPHATASE YOPH; COMPND 3 CHAIN: A; COMPND 4 FRAGMENT: PTPASE DOMAIN; COMPND 5 SYNONYM: VIRULENCE PROTEIN; COMPND 6 EC: 3.1.3.48; COMPND 7 ENGINEERED: YES; COMPND 8 MUTATION: Y…	HYDROLASE 24-OCT-08 3EZZ; TITLE CRYSTAL STRUCTURE OF HUMAN MKP-2; COMPND MOL_ID: 1; COMPND 2 MOLECULE: DUAL SPECIFICITY PROTEIN PHOSPHATASE 4; COMPND 3 CHAIN: A, B, C, D, E, F; COMPND 4 FRAGMENT: CATALYTIC DOMAIN; COMPND 5 SYNONYM: MITOGEN-ACTIVATED PROTEIN KINASE PHOSPHATASE 2, MAP KINASE; COMPND 6 PHOSPHATASE 2, MKP-2, DUAL SPECIFICITY PROTEIN PHOSPHATASE HVH2; COMPND 7 EC: 3.1.3.48, 3.1.3.16; …	PO4	SO4	44.857	-1.34	0.724	-4.366	-5.29854
1lyvA_3f41A	1lyv A	3f41 A	HYDROLASE 08-JUN-02 1LYV; TITLE HIGH-RESOLUTION STRUCTURE OF THE CATALYTICALLY INACTIVE YERSINIA; TITLE 2 TYROSINE PHOSPHATASE C403A MUTANT IN COMPLEX WITH PHOSPHATE.; COMPND MOL_ID: 1; COMPND 2 MOLECULE: PROTEIN-TYROSINE PHOSPHATASE YOPH; COMPND 3 CHAIN: A; COMPND 4 FRAGMENT: PTPASE DOMAIN; COMPND 5 SYNONYM: VIRULENCE PROTEIN; COMPND 6 EC: 3.1.3.48; COMPND 7 ENGINEERED: YES; COMPND 8 MUTATION: Y…	HYDROLASE 31-OCT-08 3F41; TITLE STRUCTURE OF THE TANDEMLY REPEATED PROTEIN TYROSINE; TITLE 2 PHOSPHATASE LIKE PHYTASE FROM MITSUOKELLA MULTACIDA; COMPND MOL_ID: 1; COMPND 2 MOLECULE: PHYTASE; COMPND 3 CHAIN: A, B; COMPND 4 EC: 3.1.3.8; COMPND 5 ENGINEERED: YES	PO4	PO4	48.492	2.811	3.281	-2.442	-0.722272
1ja1A_3f6rA	1ja1 A	3f6r A	OXIDOREDUCTASE 29-MAY-01 1JA1; TITLE CYPOR-TRIPLE MUTANT; COMPND MOL_ID: 1; COMPND 2 MOLECULE: NADPH-CYTOCHROME P450 REDUCTASE; COMPND 3 CHAIN: A, B; COMPND 4 SYNONYM: NADPH-CYTOCHROME P450 OXIDOREDUCTASE; COMPND 5 EC: 1.6.2.4; COMPND 6 ENGINEERED: YES; COMPND 7 MUTATION: YES	ELECTRON TRANSPORT 06-NOV-08 3F6R; TITLE DESULFOVIBRIO DESULFURICANS (ATCC 29577) OXIDIZED FLAVODOXIN; COMPND MOL_ID: 1; COMPND 2 MOLECULE: FLAVODOXIN; COMPND 3 CHAIN: A, B, C, D; COMPND 4 ENGINEERED: YES; COMPND 5 MUTATION: YES	FMN	FMN	76.754	-1.049	0.767	-9.63	-11.1073
1kvkA_3fa5A	1kvk A	3fa5 A	TRANSFERASE 26-JAN-02 1KVK; TITLE THE STRUCTURE OF BINARY COMPLEX BETWEEN A MAMMALIAN MEVALONATE KINASE; TITLE 2 AND ATP: INSIGHTS INTO THE REACTION MECHANISM AND HUMAN INHERITED; TITLE 3 DISEASE; COMPND MOL_ID: 1; COMPND 2 MOLECULE: MEVALONATE KINASE; COMPND 3 CHAIN: A; COMPND 4 SYNONYM: MK; COMPND 5 EC: 2.7.1.36; COMPND 6 ENGINEERED: YES	METAL BINDING PROTEIN 14-NOV-08 3FA5; TITLE CRYSTAL STRUCTURE OF A DUF849 FAMILY PROTEIN (PDEN_3495) FROM; TITLE 2 PARACOCCUS DENITRIFICANS PD1222 AT 1.90 A RESOLUTION; COMPND MOL_ID: 1; COMPND 2 MOLECULE: PROTEIN OF UNKNOWN FUNCTION (DUF849); COMPND 3 CHAIN: A, B; COMPND 4 ENGINEERED: YES	ATP	EDO	14.554	111.408	5.627	-3.012	-0.52593
1ct9A_3fiuA	1ct9 A	3fiu A	LIGASE 20-AUG-99 1CT9; TITLE CRYSTAL STRUCTURE OF ASPARAGINE SYNTHETASE B FROM ESCHERICHIA COLI; COMPND MOL_ID: 1; COMPND 2 MOLECULE: ASPARAGINE SYNTHETASE B; COMPND 3 CHAIN: A, B, C, D; COMPND 4 EC: 6.3.5.4; COMPND 5 ENGINEERED: YES; COMPND 6 MUTATION: YES	LIGASE 12-DEC-08 3FIU; TITLE STRUCTURE OF NMN SYNTHETASE FROM FRANCISELLA TULARENSIS; COMPND MOL_ID: 1; COMPND 2 MOLECULE: NH(3)-DEPENDENT NAD(+) SYNTHETASE; COMPND 3 CHAIN: A, B, C, D; COMPND 4 EC: 6.3.1.5; COMPND 5 ENGINEERED: YES	AMP	MG	40.337	0.231	0.852	-6.599	-6.93172
1cqxA_3fjoA	1cqx A	3fjo A	LIPID BINDING PROTEIN 12-AUG-99 1CQX; TITLE CRYSTAL STRUCTURE OF THE FLAVOHEMOGLOBIN FROM ALCALIGENES EUTROPHUS AT; TITLE 2 1.75 A RESOLUTION; COMPND MOL_ID: 1; COMPND 2 MOLECULE: FLAVOHEMOPROTEIN; COMPND 3 CHAIN: A, B	OXIDOREDUCTASE 15-DEC-08 3FJO; TITLE STRUCTURE OF CHIMERIC YH CPR; COMPND MOL_ID: 1; COMPND 2 MOLECULE: NADPH-CYTOCHROME P450 REDUCTASE; COMPND 3 CHAIN: A; COMPND 4 FRAGMENT: YEAST FMN DOMAIN, UNP RESIDUES 44-211, HUMAN FAD DOMAIN; COMPND 5 CPR, UNP RESIDUES 232-677; COMPND 6 SYNONYM: CPR, P450R; COMPND 7 EC: 1.6.2.4; COMPND 8 ENGINEERED: YES	FAD	FMN	22.149	322.332	5.668	101.271	17.5574
1cqxA_3fpkA	1cqx A	3fpk A	LIPID BINDING PROTEIN 12-AUG-99 1CQX; TITLE CRYSTAL STRUCTURE OF THE FLAVOHEMOGLOBIN FROM ALCALIGENES EUTROPHUS AT; TITLE 2 1.75 A RESOLUTION; COMPND MOL_ID: 1; COMPND 2 MOLECULE: FLAVOHEMOPROTEIN; COMPND 3 CHAIN: A, B	FLAVOPROTEIN, OXIDOREDUCTASE 05-JAN-09 3FPK; TITLE CRYSTAL STRUCTURE OF FERREDOXIN-NADP REDUCTASE FROM SALMONELLA; TITLE 2 TYPHIMURIUM; COMPND MOL_ID: 1; COMPND 2 MOLECULE: FERREDOXIN-NADP REDUCTASE; COMPND 3 CHAIN: A, B; COMPND 4 EC: 1.18.1.2; COMPND 5 ENGINEERED: YES	FAD	FAD	43.189	-5.92	0.766	-8.988	-10.3788
1qpaA_3g8yA	1qpa A	3g8y A	OXIDOREDUCTASE 08-OCT-96 1QPA; TITLE LIGNIN PEROXIDASE ISOZYME LIP4.65 (PI 4.65); COMPND MOL_ID: 1; COMPND 2 MOLECULE: LIGNIN PEROXIDASE; COMPND 3 CHAIN: A, B; COMPND 4 EC: 1.11.1.-; COMPND 5 OTHER_DETAILS: ISOZYME LIP4.65	HYDROLASE 12-FEB-09 3G8Y; TITLE CRYSTAL STRUCTURE OF A PUTATIVE HYDROLASE (BVU_4111) FROM BACTEROIDES; TITLE 2 VULGATUS ATCC 8482 AT 1.90 A RESOLUTION; COMPND MOL_ID: 1; COMPND 2 MOLECULE: SUSD/RAGB-ASSOCIATED ESTERASE-LIKE PROTEIN; COMPND 3 CHAIN: A; COMPND 4 FRAGMENT: UNP RESIDUES 25-414; COMPND 5 ENGINEERED: YES	HEM	EDO	23.054	311.6	2.052	79.878	37.118
1f5vA_3gagA	1f5v A	3gag A	OXIDOREDUCTASE 17-JUN-00 1F5V; TITLE STRUCTURE AND SITE-DIRECTED MUTAGENESIS OF A FLAVOPROTEIN; TITLE 2 FROM ESCHERICHIA COLI THAT REDUCES NITROCOMPOUNDS.; TITLE 3 ALTERATION OF PYRIDINE NUCLEOTIDE BINDING BY A SINGLE; TITLE 4 AMINO ACID SUBSTITUTION; COMPND MOL_ID: 1; COMPND 2 MOLECULE: OXYGEN-INSENSITIVE NADPH NITROREDUCTASE; COMPND 3 CHAIN: A, B; COMPND 4 EC: 1.6.99.6; COMPND 5 ENGINEERED: YES	OXIDOREDUCTASE 17-FEB-09 3GAG; TITLE CRYSTAL STRUCTURE OF A NITROREDUCTASE-LIKE PROTEIN (SMU.346) FROM; TITLE 2 STREPTOCOCCUS MUTANS AT 1.70 A RESOLUTION; COMPND MOL_ID: 1; COMPND 2 MOLECULE: PUTATIVE NADH DEHYDROGENASE, NADPH NITROREDUCTASE; COMPND 3 CHAIN: A, B, C, D; COMPND 4 ENGINEERED: YES	FMN	FMN	47.108	-2.104	0.628	-5.791	-7.95467
1f5vA_3gb5A	1f5v A	3gb5 A	OXIDOREDUCTASE 17-JUN-00 1F5V; TITLE STRUCTURE AND SITE-DIRECTED MUTAGENESIS OF A FLAVOPROTEIN; TITLE 2 FROM ESCHERICHIA COLI THAT REDUCES NITROCOMPOUNDS.; TITLE 3 ALTERATION OF PYRIDINE NUCLEOTIDE BINDING BY A SINGLE; TITLE 4 AMINO ACID SUBSTITUTION; COMPND MOL_ID: 1; COMPND 2 MOLECULE: OXYGEN-INSENSITIVE NADPH NITROREDUCTASE; COMPND 3 CHAIN: A, B; COMPND 4 EC: 1.6.99.6; COMPND 5 ENGINEERED: YES	OXIDOREDUCTASE 18-FEB-09 3GB5; TITLE CRYSTAL STRUCTURE OF MUS MUSCULUS IODOTYROSINE DEIODINASE (IYD) BOUND; TITLE 2 TO FMN; COMPND MOL_ID: 1; COMPND 2 MOLECULE: IODOTYROSINE DEHALOGENASE 1; COMPND 3 CHAIN: A; COMPND 4 FRAGMENT: UNP RESIDUES 34-285; COMPND 5 SYNONYM: IYD-1; COMPND 6 ENGINEERED: YES	FMN	FMN	43.556	6.628	0.941	-5.575	-5.35543
1f5vA_3gbhA	1f5v A	3gbh A	OXIDOREDUCTASE 17-JUN-00 1F5V; TITLE STRUCTURE AND SITE-DIRECTED MUTAGENESIS OF A FLAVOPROTEIN; TITLE 2 FROM ESCHERICHIA COLI THAT REDUCES NITROCOMPOUNDS.; TITLE 3 ALTERATION OF PYRIDINE NUCLEOTIDE BINDING BY A SINGLE; TITLE 4 AMINO ACID SUBSTITUTION; COMPND MOL_ID: 1; COMPND 2 MOLECULE: OXYGEN-INSENSITIVE NADPH NITROREDUCTASE; COMPND 3 CHAIN: A, B; COMPND 4 EC: 1.6.99.6; COMPND 5 ENGINEERED: YES	OXIDOREDUCTASE 19-FEB-09 3GBH; TITLE CRYSTAL STRUCTURE OF A PUTATIVE NAD(P)H:FMN OXIDOREDUCTASE (SE1966); TITLE 2 FROM STAPHYLOCOCCUS EPIDERMIDIS ATCC 12228 AT 2.00 A RESOLUTION; COMPND MOL_ID: 1; COMPND 2 MOLECULE: NAD(P)H-FLAVIN OXIDOREDUCTASE; COMPND 3 CHAIN: A, B, C, D; COMPND 4 ENGINEERED: YES	FMN	FMN	47.046	-1.831	0.399	-6.271	-12.5671
1hskA_3gd8A	1hsk A	3gd8 A	OXIDOREDUCTASE 27-DEC-00 1HSK; TITLE CRYSTAL STRUCTURE OF S. AUREUS MURB; COMPND MOL_ID: 1; COMPND 2 MOLECULE: UDP-N-ACETYLENOLPYRUVOYLGLUCOSAMINE REDUCTASE; COMPND 3 CHAIN: A; COMPND 4 SYNONYM: UDP-N-ACETYLMURAMATE DEHYDROGENASE; COMPND 5 EC: 1.1.1.158; COMPND 6 ENGINEERED: YES	MEMBRANE PROTEIN 23-FEB-09 3GD8; TITLE CRYSTAL STRUCTURE OF HUMAN AQUAPORIN 4 AT 1.8 AND ITS MECHANISM OF; TITLE 2 CONDUCTANCE; COMPND MOL_ID: 1; COMPND 2 MOLECULE: AQUAPORIN-4; COMPND 3 CHAIN: A; COMPND 4 FRAGMENT: HAQP4 TRYPSINIZED (RESIDUE 32-254); COMPND 5 SYNONYM: AQP-4, WCH4, MERCURIAL-INSENSITIVE WATER CHANNEL, MIWC; COMPND 6 ENGINEERED: YES	FAD	GOL	15.209	60.849	0.001	60.849	602.465
1f5vA_3ge5A	1f5v A	3ge5 A	OXIDOREDUCTASE 17-JUN-00 1F5V; TITLE STRUCTURE AND SITE-DIRECTED MUTAGENESIS OF A FLAVOPROTEIN; TITLE 2 FROM ESCHERICHIA COLI THAT REDUCES NITROCOMPOUNDS.; TITLE 3 ALTERATION OF PYRIDINE NUCLEOTIDE BINDING BY A SINGLE; TITLE 4 AMINO ACID SUBSTITUTION; COMPND MOL_ID: 1; COMPND 2 MOLECULE: OXYGEN-INSENSITIVE NADPH NITROREDUCTASE; COMPND 3 CHAIN: A, B; COMPND 4 EC: 1.6.99.6; COMPND 5 ENGINEERED: YES	OXIDOREDUCTASE 25-FEB-09 3GE5; TITLE CRYSTAL STRUCTURE OF A PUTATIVE NAD(P)H:FMN OXIDOREDUCTASE (PG0310); TITLE 2 FROM PORPHYROMONAS GINGIVALIS W83 AT 1.70 A RESOLUTION; COMPND MOL_ID: 1; COMPND 2 MOLECULE: PUTATIVE NAD(P)H:FMN OXIDOREDUCTASE; COMPND 3 CHAIN: A, B; COMPND 4 SYNONYM: NITROREDUCTASE FAMILY PROTEIN; COMPND 5 ENGINEERED: YES	FMN	FMN	36.153	167.163	5.226	-4.429	-0.831581
1f5vA_3ge6A	1f5v A	3ge6 A	OXIDOREDUCTASE 17-JUN-00 1F5V; TITLE STRUCTURE AND SITE-DIRECTED MUTAGENESIS OF A FLAVOPROTEIN; TITLE 2 FROM ESCHERICHIA COLI THAT REDUCES NITROCOMPOUNDS.; TITLE 3 ALTERATION OF PYRIDINE NUCLEOTIDE BINDING BY A SINGLE; TITLE 4 AMINO ACID SUBSTITUTION; COMPND MOL_ID: 1; COMPND 2 MOLECULE: OXYGEN-INSENSITIVE NADPH NITROREDUCTASE; COMPND 3 CHAIN: A, B; COMPND 4 EC: 1.6.99.6; COMPND 5 ENGINEERED: YES	OXIDOREDUCTASE 25-FEB-09 3GE6; TITLE CRYSTAL STRUCTURE OF A PUTATIVE NITROREDUCTASE IN COMPLEX WITH FMN; TITLE 2 (EXIG_2970) FROM EXIGUOBACTERIUM SIBIRICUM 255-15 AT 1.85 A; TITLE 3 RESOLUTION; COMPND MOL_ID: 1; COMPND 2 MOLECULE: NITROREDUCTASE; COMPND 3 CHAIN: A, B; COMPND 4 ENGINEERED: YES	FMN	FMN	47.971	-2.999	0.244	-6.63	-19.2733
1p4cA_3gkaA	1p4c A	3gka A	OXIDOREDUCTASE 22-APR-03 1P4C; TITLE HIGH RESOLUTION STRUCTURE OF OXIDIZED ACTIVE MUTANT OF (S)-MANDELATE; TITLE 2 DEHYDROGENASE; COMPND MOL_ID: 1; COMPND 2 MOLECULE: L(+)-MANDELATE DEHYDROGENASE; COMPND 3 CHAIN: A; COMPND 4 SYNONYM: S-MANDELATE DEHYDROGENASE, MDH; COMPND 5 ENGINEERED: YES; COMPND 6 OTHER_DETAILS: 20 RESIDUE SUBSTITUTION FROM GLYCOLATE OXIDASE AT; COMPND 7 RESIDUE 177	OXIDOREDUCTASE 10-MAR-09 3GKA; TITLE CRYSTAL STRUCTURE OF N-ETHYLMALEIMIDINE REDUCTASE FROM BURKHOLDERIA; TITLE 2 PSEUDOMALLEI; COMPND MOL_ID: 1; COMPND 2 MOLECULE: N-ETHYLMALEIMIDE REDUCTASE; COMPND 3 CHAIN: A, B; COMPND 4 ENGINEERED: YES	FMN	FMN	33.093	7.389	0.297	-8.716	-21.9547
1kvkA_3gonA	1kvk A	3gon A	TRANSFERASE 26-JAN-02 1KVK; TITLE THE STRUCTURE OF BINARY COMPLEX BETWEEN A MAMMALIAN MEVALONATE KINASE; TITLE 2 AND ATP: INSIGHTS INTO THE REACTION MECHANISM AND HUMAN INHERITED; TITLE 3 DISEASE; COMPND MOL_ID: 1; COMPND 2 MOLECULE: MEVALONATE KINASE; COMPND 3 CHAIN: A; COMPND 4 SYNONYM: MK; COMPND 5 EC: 2.7.1.36; COMPND 6 ENGINEERED: YES	TRANSFERASE 19-MAR-09 3GON; TITLE STREPTOCOCCUS PNEUMONIAE PHOSPHOMEVALONATE KINASE IN COMPLEX WITH; TITLE 2 PHOSPHOMEVALONATE AND AMPPNP; COMPND MOL_ID: 1; COMPND 2 MOLECULE: PHOSPHOMEVALONATE KINASE; COMPND 3 CHAIN: A; COMPND 4 EC: 2.7.4.2; COMPND 5 ENGINEERED: YES	ATP	ANP	39.365	-0.192	0.429	-5.189	-9.80907
1mi3A_3h14A	1mi3 A	3h14 A	OXIDOREDUCTASE 21-AUG-02 1MI3; TITLE 1.8 ANGSTROM STRUCTURE OF XYLOSE REDUCTASE FROM CANDIDA TENUIS IN; TITLE 2 COMPLEX WITH NAD; COMPND MOL_ID: 1; COMPND 2 MOLECULE: XYLOSE REDUCTASE; COMPND 3 CHAIN: A, B, C, D; COMPND 4 SYNONYM: NAD(P)H-DEPENDENT XYLOSE REDUCTASE; XR; COMPND 5 EC: 1.1.1.21; COMPND 6 ENGINEERED: YES	TRANSFERASE 10-APR-09 3H14; TITLE CRYSTAL STRUCTURE OF A PUTATIVE AMINOTRANSFERASE FROM SILICIBACTER; TITLE 2 POMEROYI; COMPND MOL_ID: 1; COMPND 2 MOLECULE: AMINOTRANSFERASE, CLASSES I AND II; COMPND 3 CHAIN: A; COMPND 4 ENGINEERED: YES	NAD	GOL	15.178	347.509	4.197	146.984	34.2062
1f5vA_3h4oA	1f5v A	3h4o A	OXIDOREDUCTASE 17-JUN-00 1F5V; TITLE STRUCTURE AND SITE-DIRECTED MUTAGENESIS OF A FLAVOPROTEIN; TITLE 2 FROM ESCHERICHIA COLI THAT REDUCES NITROCOMPOUNDS.; TITLE 3 ALTERATION OF PYRIDINE NUCLEOTIDE BINDING BY A SINGLE; TITLE 4 AMINO ACID SUBSTITUTION; COMPND MOL_ID: 1; COMPND 2 MOLECULE: OXYGEN-INSENSITIVE NADPH NITROREDUCTASE; COMPND 3 CHAIN: A, B; COMPND 4 EC: 1.6.99.6; COMPND 5 ENGINEERED: YES	OXIDOREDUCTASE 20-APR-09 3H4O; TITLE CRYSTAL STRUCTURE OF A NITROREDUCTASE FAMILY PROTEIN (CD3355) FROM; TITLE 2 CLOSTRIDIUM DIFFICILE 630 AT 1.50 A RESOLUTION; COMPND MOL_ID: 1; COMPND 2 MOLECULE: NITROREDUCTASE FAMILY PROTEIN; COMPND 3 CHAIN: A; COMPND 4 ENGINEERED: YES	FMN	MPD	23.311	-1.254	0.683	-6.665	-8.51213
1p4cA_3hgjA	1p4c A	3hgj A	OXIDOREDUCTASE 22-APR-03 1P4C; TITLE HIGH RESOLUTION STRUCTURE OF OXIDIZED ACTIVE MUTANT OF (S)-MANDELATE; TITLE 2 DEHYDROGENASE; COMPND MOL_ID: 1; COMPND 2 MOLECULE: L(+)-MANDELATE DEHYDROGENASE; COMPND 3 CHAIN: A; COMPND 4 SYNONYM: S-MANDELATE DEHYDROGENASE, MDH; COMPND 5 ENGINEERED: YES; COMPND 6 OTHER_DETAILS: 20 RESIDUE SUBSTITUTION FROM GLYCOLATE OXIDASE AT; COMPND 7 RESIDUE 177	OXIDOREDUCTASE 14-MAY-09 3HGJ; TITLE OLD YELLOW ENZYME FROM THERMUS SCOTODUCTUS SA-01 COMPLEXED WITH P-; TITLE 2 HYDROXY-BENZALDEHYDE; COMPND MOL_ID: 1; COMPND 2 MOLECULE: CHROMATE REDUCTASE; COMPND 3 CHAIN: A, B, C, D; COMPND 4 EC: 1.6.99.1; COMPND 5 ENGINEERED: YES	FMN	FMN	33.287	36.898	3.014	-5.419	-1.74021
1jq5A_3hl0A	1jq5 A	3hl0 A	OXIDOREDUCTASE 03-AUG-01 1JQ5; TITLE BACILLUS STEAROTHERMOPHILUS GLYCEROL DEHYDROGENASE COMPLEX WITH NAD+; COMPND MOL_ID: 1; COMPND 2 MOLECULE: GLYCEROL DEHYDROGENASE; COMPND 3 CHAIN: A; COMPND 4 EC: 1.1.1.6; COMPND 5 ENGINEERED: YES; COMPND 6 MUTATION: YES	OXIDOREDUCTASE 26-MAY-09 3HL0; TITLE CRYSTAL STRUCTURE OF MALEYLACETATE REDUCTASE FROM AGROBACTERIUM; TITLE 2 TUMEFACIENS; COMPND MOL_ID: 1; COMPND 2 MOLECULE: MALEYLACETATE REDUCTASE; COMPND 3 CHAIN: A, B; COMPND 4 ENGINEERED: YES	NAD	NAD	35.446	5.655	0	5.655	56.55
1ct9A_3hmqA	1ct9 A	3hmq A	LIGASE 20-AUG-99 1CT9; TITLE CRYSTAL STRUCTURE OF ASPARAGINE SYNTHETASE B FROM ESCHERICHIA COLI; COMPND MOL_ID: 1; COMPND 2 MOLECULE: ASPARAGINE SYNTHETASE B; COMPND 3 CHAIN: A, B, C, D; COMPND 4 EC: 6.3.5.4; COMPND 5 ENGINEERED: YES; COMPND 6 MUTATION: YES	LIGASE 29-MAY-09 3HMQ; TITLE 1.9 ANGSTROM RESOLUTION CRYSTAL STRUCTURE OF A NAD SYNTHETASE (NADE); TITLE 2 FROM SALMONELLA TYPHIMURIUM LT2 IN COMPLEX WITH NAD(+); COMPND MOL_ID: 1; COMPND 2 MOLECULE: NH(3)-DEPENDENT NAD(+) SYNTHETASE; COMPND 3 CHAIN: A; COMPND 4 EC: 6.3.1.5; COMPND 5 ENGINEERED: YES	AMP	SO4	41.05	-4.226	0.087	-5.576	-29.8182
1hskA_3hoiA	1hsk A	3hoi A	OXIDOREDUCTASE 27-DEC-00 1HSK; TITLE CRYSTAL STRUCTURE OF S. AUREUS MURB; COMPND MOL_ID: 1; COMPND 2 MOLECULE: UDP-N-ACETYLENOLPYRUVOYLGLUCOSAMINE REDUCTASE; COMPND 3 CHAIN: A; COMPND 4 SYNONYM: UDP-N-ACETYLMURAMATE DEHYDROGENASE; COMPND 5 EC: 1.1.1.158; COMPND 6 ENGINEERED: YES	OXIDOREDUCTASE 02-JUN-09 3HOI; TITLE CRYSTAL STRUCTURE OF FMN-DEPENDENT NITROREDUCTASE BF3017 FROM; TITLE 2 BACTEROIDES FRAGILIS NCTC 9343 (YP_212631.1) FROM BACTEROIDES; TITLE 3 FRAGILIS NCTC 9343 AT 1.55 A RESOLUTION; COMPND MOL_ID: 1; COMPND 2 MOLECULE: FMN-DEPENDENT NITROREDUCTASE BF3017; COMPND 3 CHAIN: A; COMPND 4 ENGINEERED: YES	FAD	FMN	17.494	106.625	4.088	-3.789	-0.904728
1ja1A_3hr4A	1ja1 A	3hr4 A	OXIDOREDUCTASE 29-MAY-01 1JA1; TITLE CYPOR-TRIPLE MUTANT; COMPND MOL_ID: 1; COMPND 2 MOLECULE: NADPH-CYTOCHROME P450 REDUCTASE; COMPND 3 CHAIN: A, B; COMPND 4 SYNONYM: NADPH-CYTOCHROME P450 OXIDOREDUCTASE; COMPND 5 EC: 1.6.2.4; COMPND 6 ENGINEERED: YES; COMPND 7 MUTATION: YES	OXIDOREDUCTASE/METAL BINDING PROTEIN 08-JUN-09 3HR4; TITLE HUMAN INOS REDUCTASE AND CALMODULIN COMPLEX; COMPND MOL_ID: 1; COMPND 2 MOLECULE: NITRIC OXIDE SYNTHASE, INDUCIBLE; COMPND 3 CHAIN: A, C, E, G; COMPND 4 FRAGMENT: RESIDUES 503-715; COMPND 5 SYNONYM: INDUCIBLE NO SYNTHASE, INDUCIBLE NOS, INOS, NOS TYPE II,; COMPND 6 HEPATOCYTE NOS, HEP-NOS; COMPND 7 EC: 1.14.13.39; COMPND 8 ENGINEERED: YES…	FMN	FMN	74.138	-6.928	0.369	-9.099	-19.4009
1hskA_3hrdC	1hsk A	3hrd C	OXIDOREDUCTASE 27-DEC-00 1HSK; TITLE CRYSTAL STRUCTURE OF S. AUREUS MURB; COMPND MOL_ID: 1; COMPND 2 MOLECULE: UDP-N-ACETYLENOLPYRUVOYLGLUCOSAMINE REDUCTASE; COMPND 3 CHAIN: A; COMPND 4 SYNONYM: UDP-N-ACETYLMURAMATE DEHYDROGENASE; COMPND 5 EC: 1.1.1.158; COMPND 6 ENGINEERED: YES	OXIDOREDUCTASE 09-JUN-09 3HRD; TITLE CRYSTAL STRUCTURE OF NICOTINATE DEHYDROGENASE; COMPND MOL_ID: 1; COMPND 2 MOLECULE: NICOTINATE DEHYDROGENASE LARGE MOLYBDOPTERIN SUBUNIT; COMPND 3 CHAIN: A, E; COMPND 4 MOL_ID: 2; COMPND 5 MOLECULE: NICOTINATE DEHYDROGENASE MEDIUM MOLYBDOPTERIN SUBUNIT; COMPND 6 CHAIN: B, F; COMPND 7 MOL_ID: 3; COMPND 8 MOLECULE: NICOTINATE DEHYDROGENASE FAD-SUBUNIT; COMPND 9 …	FAD	FAD	35.2	1.198	0.617	-12.159	-16.9582
1ej2A_3hx3A	1ej2 A	3hx3 A	TRANSFERASE 29-FEB-00 1EJ2; TITLE CRYSTAL STRUCTURE OF METHANOBACTERIUM THERMOAUTOTROPHICUM NICOTINAMIDE; TITLE 2 MONONUCLEOTIDE ADENYLYLTRANSFERASE WITH BOUND NAD+; COMPND MOL_ID: 1; COMPND 2 MOLECULE: NICOTINAMIDE MONONUCLEOTIDE ADENYLYLTRANSFERASE; COMPND 3 CHAIN: A; COMPND 4 EC: 2.7.7.1; COMPND 5 ENGINEERED: YES	TRANSPORT PROTEIN 19-JUN-09 3HX3; TITLE CRYSTAL STRUCTURE OF CRALBP MUTANT R234W; COMPND MOL_ID: 1; COMPND 2 MOLECULE: RETINALDEHYDE-BINDING PROTEIN 1; COMPND 3 CHAIN: A; COMPND 4 SYNONYM: CELLULAR RETINALDEHYDE-BINDING PROTEIN; COMPND 5 ENGINEERED: YES; COMPND 6 MUTATION: YES	NAD	RET	13.856	130.605	1.714	19.945	10.995
12asA_3hxwA	12as A	3hxw A	LIGASE 02-DEC-97 12AS; TITLE ASPARAGINE SYNTHETASE MUTANT C51A, C315A COMPLEXED WITH L-ASPARAGINE; TITLE 2 AND AMP; COMPND MOL_ID: 1; COMPND 2 MOLECULE: ASPARAGINE SYNTHETASE; COMPND 3 CHAIN: A, B; COMPND 4 SYNONYM: L-ASPARTATE\:AMMONIA LIGASE (AMP-FORMING); COMPND 5 EC: 6.3.1.1; COMPND 6 ENGINEERED: YES; COMPND 7 MUTATION: YES	LIGASE 22-JUN-09 3HXW; TITLE CRYSTAL STRUCTURE OF CATALYTIC FRAGMENT OF E. COLI ALARS IN COMPLEX; TITLE 2 WITH SERSA; COMPND MOL_ID: 1; COMPND 2 MOLECULE: ALANYL-TRNA SYNTHETASE; COMPND 3 CHAIN: A; COMPND 4 FRAGMENT: N-TERMINAL CATALYTIC FRAGMENT RESIDUES 2-442; COMPND 5 SYNONYM: ALANINE-TRNA LIGASE, ALARS; COMPND 6 EC: 6.1.1.7; COMPND 7 ENGINEERED: YES; COMPND 8 MUTATION: YES	AMP	SSA	60.935	-4.987	0.352	-9.614	-21.2699
12asA_3i03A	12as A	3i03 A	LIGASE 02-DEC-97 12AS; TITLE ASPARAGINE SYNTHETASE MUTANT C51A, C315A COMPLEXED WITH L-ASPARAGINE; TITLE 2 AND AMP; COMPND MOL_ID: 1; COMPND 2 MOLECULE: ASPARAGINE SYNTHETASE; COMPND 3 CHAIN: A, B; COMPND 4 SYNONYM: L-ASPARTATE\:AMMONIA LIGASE (AMP-FORMING); COMPND 5 EC: 6.3.1.1; COMPND 6 ENGINEERED: YES; COMPND 7 MUTATION: YES	TOXIN 24-JUN-09 3I03; TITLE CRYSTAL STRUCTURE OF BOTHROPSTOXIN-I CHEMICALLY MODIFIED BY P-; TITLE 2 BROMOPHENACYL BROMIDE (BPB) - MONOMERIC FORM AT A HIGH RESOLUTION; COMPND MOL_ID: 1; COMPND 2 MOLECULE: PHOSPHOLIPASE A2 HOMOLOG BOTHROPSTOXIN-1; COMPND 3 CHAIN: A; COMPND 4 SYNONYM: PHOSPHOLIPASE A2 HOMOLOG 1, BOTHROPSTOXIN I, BTHTX-I,; COMPND 5 BTXTXI, BOJU-I, MYOTOXIC PHOSPHOLIPASE A2-LIKE; COMP…	AMP	IPA	19.225	234.82	0	234.82	2348.2
1cqxA_3ia8A	1cqx A	3ia8 A	LIPID BINDING PROTEIN 12-AUG-99 1CQX; TITLE CRYSTAL STRUCTURE OF THE FLAVOHEMOGLOBIN FROM ALCALIGENES EUTROPHUS AT; TITLE 2 1.75 A RESOLUTION; COMPND MOL_ID: 1; COMPND 2 MOLECULE: FLAVOHEMOPROTEIN; COMPND 3 CHAIN: A, B	METAL BINDING PROTEIN 13-JUL-09 3IA8; TITLE THE STRUCTURE OF THE C-TERMINAL HEME NITROBINDIN DOMAIN OF THAP; TITLE 2 DOMAIN-CONTAINING PROTEIN 4 FROM HOMO SAPIENS; COMPND MOL_ID: 1; COMPND 2 MOLECULE: THAP DOMAIN-CONTAINING PROTEIN 4; COMPND 3 CHAIN: A, B; COMPND 4 FRAGMENT: SEQUENCE DATABASE RESIDUES 415-577; COMPND 5 ENGINEERED: YES	FAD	HEM	27.436	88.85	4.793	-2.922	-0.59718
1b8aA_3ialA	1b8a A	3ial A	LIGASE 27-JAN-99 1B8A; TITLE ASPARTYL-TRNA SYNTHETASE; COMPND MOL_ID: 1; COMPND 2 MOLECULE: PROTEIN (ASPARTYL-TRNA SYNTHETASE); COMPND 3 CHAIN: A, B; COMPND 4 SYNONYM: ASPARTYL TRNA LIGASE; COMPND 5 EC: 6.1.1.12; COMPND 6 ENGINEERED: YES	LIGASE 14-JUL-09 3IAL; TITLE GIARDIA LAMBLIA PROLYL-TRNA SYNTHETASE IN COMPLEX WITH PROLYL-; TITLE 2 ADENYLATE; COMPND MOL_ID: 1; COMPND 2 MOLECULE: PROLYL-TRNA SYNTHETASE; COMPND 3 CHAIN: A, B; COMPND 4 FRAGMENT: PRORS (AMINO ACIDS 34-542); COMPND 5 EC: 6.1.1.15; COMPND 6 ENGINEERED: YES	ATP	PR8	36.192	-6.91	0.541	-8.235	-12.8471
1hskA_3ic9A	1hsk A	3ic9 A	OXIDOREDUCTASE 27-DEC-00 1HSK; TITLE CRYSTAL STRUCTURE OF S. AUREUS MURB; COMPND MOL_ID: 1; COMPND 2 MOLECULE: UDP-N-ACETYLENOLPYRUVOYLGLUCOSAMINE REDUCTASE; COMPND 3 CHAIN: A; COMPND 4 SYNONYM: UDP-N-ACETYLMURAMATE DEHYDROGENASE; COMPND 5 EC: 1.1.1.158; COMPND 6 ENGINEERED: YES	OXIDOREDUCTASE 17-JUL-09 3IC9; TITLE THE STRUCTURE OF DIHYDROLIPOAMIDE DEHYDROGENASE FROM COLWELLIA; TITLE 2 PSYCHRERYTHRAEA 34H.; COMPND MOL_ID: 1; COMPND 2 MOLECULE: DIHYDROLIPOAMIDE DEHYDROGENASE; COMPND 3 CHAIN: A, B, C, D; COMPND 4 ENGINEERED: YES	FAD	FAD	34.357	198.299	3.458	-4.956	-1.39292
1j99A_3icfA	1j99 A	3icf A	TRANSFERASE 24-MAY-01 1J99; TITLE CRYSTAL STRUCTURE OF HUMAN DEHYDROEPIANDROSTERONE SULFOTRANSFERASE IN; TITLE 2 COMPLEX WITH SUBSTRATE; COMPND MOL_ID: 1; COMPND 2 MOLECULE: ALCOHOL SULFOTRANSFERASE; COMPND 3 CHAIN: A; COMPND 4 SYNONYM: DEHYDROEPIANDROSTERONE SULFOTRANSFERASE, DHEA-ST,; COMPND 5 HYDROXYSTEROID SULFOTRANSFERASE, HST; COMPND 6 EC: 2.8.2.2; COMPND 7 ENGINEERED: YES	HYDROLASE 17-JUL-09 3ICF; TITLE STRUCTURE OF PROTEIN SERINE/THREONINE PHOSPHATASE FROM SACCHAROMYCES; TITLE 2 CEREVISIAE WITH SIMILARITY TO HUMAN PHOSPHATASE PP5; COMPND MOL_ID: 1; COMPND 2 MOLECULE: SERINE/THREONINE-PROTEIN PHOSPHATASE T; COMPND 3 CHAIN: A, B; COMPND 4 FRAGMENT: CATALYTIC DOMAIN; COMPND 5 SYNONYM: PPT; COMPND 6 EC: 3.1.3.16; COMPND 7 ENGINEERED: YES	AND	PO4	16.062	16.323	3.074	-2.915	-0.918399
1ew0A_3ikbA	1ew0 A	3ikb A	TRANSFERASE 21-APR-00 1EW0; TITLE CRYSTAL STRUCTURE ANALYSIS OF THE SENSOR DOMAIN OF RMFIXL(FERROUS; TITLE 2 FORM); COMPND MOL_ID: 1; COMPND 2 MOLECULE: FIXL; COMPND 3 CHAIN: A; COMPND 4 FRAGMENT: SENSOR DOMAIN; COMPND 5 EC: 2.7.3.-; COMPND 6 ENGINEERED: YES	STRUCTURAL GENOMICS, UNKNOWN FUNCTION 05-AUG-09 3IKB; TITLE THE STRUCTURE OF A CONSERVED PROTEIN FROM STREPTOCOCCUS; TITLE 2 MUTANS UA159.; COMPND MOL_ID: 1; COMPND 2 MOLECULE: UNCHARACTERIZED CONSERVED PROTEIN; COMPND 3 CHAIN: A, B; COMPND 4 ENGINEERED: YES	HEM	FLC	13.577	273.272	7.042	74.022	10.3643
1ew0A_3iv3A	1ew0 A	3iv3 A	TRANSFERASE 21-APR-00 1EW0; TITLE CRYSTAL STRUCTURE ANALYSIS OF THE SENSOR DOMAIN OF RMFIXL(FERROUS; TITLE 2 FORM); COMPND MOL_ID: 1; COMPND 2 MOLECULE: FIXL; COMPND 3 CHAIN: A; COMPND 4 FRAGMENT: SENSOR DOMAIN; COMPND 5 EC: 2.7.3.-; COMPND 6 ENGINEERED: YES	LYASE 31-AUG-09 3IV3; TITLE THE STRUCTURE OF A PUTATIVE TAGATOSE 1,6-ALDOLASE FROM STREPTOCOCCUS; TITLE 2 MUTANS; COMPND MOL_ID: 1; COMPND 2 MOLECULE: TAGATOSE 1,6-DIPHOSPHATE ALDOLASE 2; COMPND 3 CHAIN: A; COMPND 4 SYNONYM: TAGATOSE-BISPHOSPHATE ALDOLASE 2, D-TAGATOSE-1,6-; COMPND 5 BISPHOSPHATE ALDOLASE 2; COMPND 6 EC: 4.1.2.40; COMPND 7 ENGINEERED: YES	HEM	EDO	14.572	250.732	0.568	153.603	229.945
1ej2A_3jr2A	1ej2 A	3jr2 A	TRANSFERASE 29-FEB-00 1EJ2; TITLE CRYSTAL STRUCTURE OF METHANOBACTERIUM THERMOAUTOTROPHICUM NICOTINAMIDE; TITLE 2 MONONUCLEOTIDE ADENYLYLTRANSFERASE WITH BOUND NAD+; COMPND MOL_ID: 1; COMPND 2 MOLECULE: NICOTINAMIDE MONONUCLEOTIDE ADENYLYLTRANSFERASE; COMPND 3 CHAIN: A; COMPND 4 EC: 2.7.7.1; COMPND 5 ENGINEERED: YES	BIOSYNTHETIC PROTEIN 08-SEP-09 3JR2; TITLE X-RAY CRYSTAL STRUCTURE OF THE MG-BOUND 3-KETO-L-GULONATE-6-PHOSPHATE; TITLE 2 DECARBOXYLASE FROM VIBRIO CHOLERAE O1 BIOVAR EL TOR STR. N16961; COMPND MOL_ID: 1; COMPND 2 MOLECULE: HEXULOSE-6-PHOSPHATE SYNTHASE SGBH; COMPND 3 CHAIN: A, B, C, D; COMPND 4 ENGINEERED: YES	NAD	EDO	21.322	296.15	11.059	-1.655	-0.148311
1a0iA_3jslA	1a0i A	3jsl A	LIGASE 01-DEC-97 1A0I; TITLE ATP-DEPENDENT DNA LIGASE FROM BACTERIOPHAGE T7 COMPLEX WITH; TITLE 2 ATP; COMPND MOL_ID: 1; COMPND 2 MOLECULE: DNA LIGASE; COMPND 3 CHAIN: A; COMPND 4 EC: 6.5.1.1; COMPND 5 ENGINEERED: YES; COMPND 6 MUTATION: YES	LIGASE 10-SEP-09 3JSL; TITLE CRYSTAL STRUCTURE OF THE ADENYLATION DOMAIN OF NAD+-; TITLE 2 DEPENDENT DNA LIGASE FROM STAPHYLOCOCCUS AUREUS; COMPND MOL_ID: 1; COMPND 2 MOLECULE: DNA LIGASE; COMPND 3 CHAIN: A, B; COMPND 4 FRAGMENT: ADENYLATION DOMAIN (UNP RESIDUES 1-312); COMPND 5 SYNONYM: POLYDEOXYRIBONUCLEOTIDE SYNTHASE [NAD+]; COMPND 6 EC: 6.5.1.2; COMPND 7 ENGINEERED: YES	ATP	SO4	33.877	-1.894	0.686	-6.23	-7.92621
1jq5A_3jzdA	1jq5 A	3jzd A	OXIDOREDUCTASE 03-AUG-01 1JQ5; TITLE BACILLUS STEAROTHERMOPHILUS GLYCEROL DEHYDROGENASE COMPLEX WITH NAD+; COMPND MOL_ID: 1; COMPND 2 MOLECULE: GLYCEROL DEHYDROGENASE; COMPND 3 CHAIN: A; COMPND 4 EC: 1.1.1.6; COMPND 5 ENGINEERED: YES; COMPND 6 MUTATION: YES	OXIDOREDUCTASE 23-SEP-09 3JZD; TITLE CRYSTAL STRUCTURE OF PUTATIVE ALCOHOL DEHEDROGENASE (YP_298327.1) FROM; TITLE 2 RALSTONIA EUTROPHA JMP134 AT 2.10 A RESOLUTION; COMPND MOL_ID: 1; COMPND 2 MOLECULE: IRON-CONTAINING ALCOHOL DEHYDROGENASE; COMPND 3 CHAIN: A, B, C, D; COMPND 4 ENGINEERED: YES	NAD	NAD	35.21	1.738	1.071	-7.845	-6.6994
1ew0A_3k9tA	1ew0 A	3k9t A	TRANSFERASE 21-APR-00 1EW0; TITLE CRYSTAL STRUCTURE ANALYSIS OF THE SENSOR DOMAIN OF RMFIXL(FERROUS; TITLE 2 FORM); COMPND MOL_ID: 1; COMPND 2 MOLECULE: FIXL; COMPND 3 CHAIN: A; COMPND 4 FRAGMENT: SENSOR DOMAIN; COMPND 5 EC: 2.7.3.-; COMPND 6 ENGINEERED: YES	HYDROLASE 16-OCT-09 3K9T; TITLE CRYSTAL STRUCTURE OF PUTATIVE PEPTIDASE (NP_348812.1) FROM CLOSTRIDIUM; TITLE 2 ACETOBUTYLICUM AT 2.37 A RESOLUTION; COMPND MOL_ID: 1; COMPND 2 MOLECULE: PUTATIVE PEPTIDASE; COMPND 3 CHAIN: A; COMPND 4 SYNONYM: PROTEIN CONTAINING AMINOPEPTIDASE DOMAIN; COMPND 5 ENGINEERED: YES; COMPND 6 MUTATION: YES	HEM	IMD	19.667	105.073	5.057	-4.088	-0.792709
1ja1A_3kapA	1ja1 A	3kap A	OXIDOREDUCTASE 29-MAY-01 1JA1; TITLE CYPOR-TRIPLE MUTANT; COMPND MOL_ID: 1; COMPND 2 MOLECULE: NADPH-CYTOCHROME P450 REDUCTASE; COMPND 3 CHAIN: A, B; COMPND 4 SYNONYM: NADPH-CYTOCHROME P450 OXIDOREDUCTASE; COMPND 5 EC: 1.6.2.4; COMPND 6 ENGINEERED: YES; COMPND 7 MUTATION: YES	ELECTRON TRANSPORT 19-OCT-09 3KAP; TITLE FLAVODOXIN FROM DESULFOVIBRIO DESULFURICANS ATCC 27774 (OXIDIZED FORM); COMPND MOL_ID: 1; COMPND 2 MOLECULE: FLAVODOXIN; COMPND 3 CHAIN: A	FMN	FMN	65.196	0.138	0.914	-10.889	-10.7387
1p4cA_3kruA	1p4c A	3kru A	OXIDOREDUCTASE 22-APR-03 1P4C; TITLE HIGH RESOLUTION STRUCTURE OF OXIDIZED ACTIVE MUTANT OF (S)-MANDELATE; TITLE 2 DEHYDROGENASE; COMPND MOL_ID: 1; COMPND 2 MOLECULE: L(+)-MANDELATE DEHYDROGENASE; COMPND 3 CHAIN: A; COMPND 4 SYNONYM: S-MANDELATE DEHYDROGENASE, MDH; COMPND 5 ENGINEERED: YES; COMPND 6 OTHER_DETAILS: 20 RESIDUE SUBSTITUTION FROM GLYCOLATE OXIDASE AT; COMPND 7 RESIDUE 177	OXIDOREDUCTASE 19-NOV-09 3KRU; TITLE CRYSTAL STRUCTURE OF THE THERMOSTABLE OLD YELLOW ENZYME FROM; TITLE 2 THERMOANAEROBACTER PSEUDETHANOLICUS E39; COMPND MOL_ID: 1; COMPND 2 MOLECULE: NADH:FLAVIN OXIDOREDUCTASE/NADH OXIDASE; COMPND 3 CHAIN: A, B, C, D; COMPND 4 EC: 1.6.99.1; COMPND 5 ENGINEERED: YES	FMN	ACT	16.855	88.937	2.35	10.699	4.36694
1f5vA_3kwkA	1f5v A	3kwk A	OXIDOREDUCTASE 17-JUN-00 1F5V; TITLE STRUCTURE AND SITE-DIRECTED MUTAGENESIS OF A FLAVOPROTEIN; TITLE 2 FROM ESCHERICHIA COLI THAT REDUCES NITROCOMPOUNDS.; TITLE 3 ALTERATION OF PYRIDINE NUCLEOTIDE BINDING BY A SINGLE; TITLE 4 AMINO ACID SUBSTITUTION; COMPND MOL_ID: 1; COMPND 2 MOLECULE: OXYGEN-INSENSITIVE NADPH NITROREDUCTASE; COMPND 3 CHAIN: A, B; COMPND 4 EC: 1.6.99.6; COMPND 5 ENGINEERED: YES	OXIDOREDUCTASE 01-DEC-09 3KWK; TITLE CRYSTAL STRUCTURE OF PUTATIVE NADH DEHYDROGENASE/NAD(P)H; TITLE 2 NITROREDUCTASE (NP_809094.1) FROM BACTEROIDES THETAIOTAOMICRON VPI-; TITLE 3 5482 AT 1.54 A RESOLUTION; COMPND MOL_ID: 1; COMPND 2 MOLECULE: PUTATIVE NADH DEHYDROGENASE/NAD(P)H NITROREDUCTASE; COMPND 3 CHAIN: A; COMPND 4 ENGINEERED: YES	FMN	FMN	50.78	9.518	2.508	-4.442	-1.70322
1a0iA_3lcbA	1a0i A	3lcb A	LIGASE 01-DEC-97 1A0I; TITLE ATP-DEPENDENT DNA LIGASE FROM BACTERIOPHAGE T7 COMPLEX WITH; TITLE 2 ATP; COMPND MOL_ID: 1; COMPND 2 MOLECULE: DNA LIGASE; COMPND 3 CHAIN: A; COMPND 4 EC: 6.5.1.1; COMPND 5 ENGINEERED: YES; COMPND 6 MUTATION: YES	TRANSFERASE, HYDROLASE 10-JAN-10 3LCB; TITLE THE CRYSTAL STRUCTURE OF ISOCITRATE DEHYDROGENASE KINASE/PHOSPHATASE; TITLE 2 IN COMPLEX WITH ITS SUBSTRATE, ISOCITRATE DEHYDROGENASE, FROM; TITLE 3 ESCHERICHIA COLI.; COMPND MOL_ID: 1; COMPND 2 MOLECULE: ISOCITRATE DEHYDROGENASE KINASE/PHOSPHATASE; COMPND 3 CHAIN: A, B; COMPND 4 SYNONYM: IDH KINASE/PHOSPHATASE, IDHK/P; COMPND 5 EC: 2.7.11.5, 3.1.3.-; …	ATP	ATP	38.277	91.025	1.371	-0.365	-0.248131
1mvlA_3lqkA	1mvl A	3lqk A	LYASE 26-SEP-02 1MVL; TITLE PPC DECARBOXYLASE MUTANT C175S; COMPND MOL_ID: 1; COMPND 2 MOLECULE: PPC DECARBOXYLASE ATHAL3A; COMPND 3 CHAIN: A; COMPND 4 SYNONYM: HALOTOLERANCE PROTEIN HAL3A; COMPND 5 EC: 4.1.1.36; COMPND 6 ENGINEERED: YES; COMPND 7 MUTATION: YES	OXIDOREDUCTASE 09-FEB-10 3LQK; TITLE CRYSTAL STRUCTURE OF DIPICOLINATE SYNTHASE SUBUNIT B FROM BACILLUS; TITLE 2 HALODURANS C; COMPND MOL_ID: 1; COMPND 2 MOLECULE: DIPICOLINATE SYNTHASE SUBUNIT B; COMPND 3 CHAIN: A; COMPND 4 ENGINEERED: YES	FMN	PO4	45.811	-3.816	0.946	-5.03	-4.8088
12asA_3lssA	12as A	3lss A	LIGASE 02-DEC-97 12AS; TITLE ASPARAGINE SYNTHETASE MUTANT C51A, C315A COMPLEXED WITH L-ASPARAGINE; TITLE 2 AND AMP; COMPND MOL_ID: 1; COMPND 2 MOLECULE: ASPARAGINE SYNTHETASE; COMPND 3 CHAIN: A, B; COMPND 4 SYNONYM: L-ASPARTATE\:AMMONIA LIGASE (AMP-FORMING); COMPND 5 EC: 6.3.1.1; COMPND 6 ENGINEERED: YES; COMPND 7 MUTATION: YES	LIGASE 12-FEB-10 3LSS; TITLE TRYPANOSOMA BRUCEI SERYL-TRNA SYNTHETASE IN COMPLEX WITH ATP; COMPND MOL_ID: 1; COMPND 2 MOLECULE: SERYL-TRNA SYNTHETASE; COMPND 3 CHAIN: A, B; COMPND 4 EC: 6.1.1.11; COMPND 5 ENGINEERED: YES	AMP	ATP	57.303	-7.411	0.244	-8.643	-25.125
1f5vA_3m5kA	1f5v A	3m5k A	OXIDOREDUCTASE 17-JUN-00 1F5V; TITLE STRUCTURE AND SITE-DIRECTED MUTAGENESIS OF A FLAVOPROTEIN; TITLE 2 FROM ESCHERICHIA COLI THAT REDUCES NITROCOMPOUNDS.; TITLE 3 ALTERATION OF PYRIDINE NUCLEOTIDE BINDING BY A SINGLE; TITLE 4 AMINO ACID SUBSTITUTION; COMPND MOL_ID: 1; COMPND 2 MOLECULE: OXYGEN-INSENSITIVE NADPH NITROREDUCTASE; COMPND 3 CHAIN: A, B; COMPND 4 EC: 1.6.99.6; COMPND 5 ENGINEERED: YES	OXIDOREDUCTASE 12-MAR-10 3M5K; TITLE CRYSTAL STRUCTURE OF PUTATIVE NADH DEHYDROGENASE/NAD(P)H; TITLE 2 NITROREDUCTASE (BDI_1728) FROM PARABACTEROIDES DISTASONIS ATCC 8503; TITLE 3 AT 1.86 A RESOLUTION; COMPND MOL_ID: 1; COMPND 2 MOLECULE: PUTATIVE NADH DEHYDROGENASE/NAD(P)H NITROREDUCTASE; COMPND 3 CHAIN: A, B; COMPND 4 FRAGMENT: SEQUENCE DATABASE RESIDUES 24-194; COMPND 5 ENGINEERED: YES	FMN	FMN	57.189	14.245	0	14.245	142.45
1iqcA_3m97X	1iqc A	3m97 X	OXIDOREDUCTASE 20-JUL-01 1IQC; TITLE CRYSTAL STRUCTURE OF DI-HEME PEROXIDASE FROM NITROSOMONAS EUROPAEA; COMPND MOL_ID: 1; COMPND 2 MOLECULE: DI-HEME PEROXIDASE; COMPND 3 CHAIN: A, B, C, D	ELECTRON TRANSPORT 20-MAR-10 3M97; TITLE STRUCTURE OF THE SOLUBLE DOMAIN OF CYTOCHROME C552 WITH ITS FLEXIBLE; TITLE 2 LINKER SEGMENT FROM PARACOCCUS DENITRIFICANS; COMPND MOL_ID: 1; COMPND 2 MOLECULE: CYTOCHROME C-552; COMPND 3 CHAIN: X; COMPND 4 FRAGMENT: SOLUBLE DOMAIN WITH FLEXIBLE LINKER SEGMENT (UNP RESIDUES; COMPND 5 38-176); COMPND 6 SYNONYM: CYTOCHROME C552; COMPND 7 ENGINEERED: YES	HEC	HEC	43.685	33.235	1.172	-4.084	-3.21069
1soxA_3mfdA	1sox A	3mfd A	OXIDOREDUCTASE 31-DEC-97 1SOX; TITLE SULFITE OXIDASE FROM CHICKEN LIVER; COMPND MOL_ID: 1; COMPND 2 MOLECULE: SULFITE OXIDASE; COMPND 3 CHAIN: A, B; COMPND 4 EC: 1.8.3.1	HYDROLASE 01-APR-10 3MFD; TITLE THE STRUCTURE OF THE BETA-LACTAMASE SUPERFAMILY DOMAIN OF D-ALANYL-D-; TITLE 2 ALANINE CARBOXYPEPTIDASE FROM BACILLUS SUBTILIS; COMPND MOL_ID: 1; COMPND 2 MOLECULE: D-ALANYL-D-ALANINE CARBOXYPEPTIDASE DACB; COMPND 3 CHAIN: A, B; COMPND 4 FRAGMENT: BETA-LACTAMASE DOMAIN RESIDUES 27-358; COMPND 5 SYNONYM: DD-CARBOXYPEPTIDASE, DD-PEPTIDASE, PENICILLIN-BINDING; COMPND …	HEM	EDO	17.309	106.989	3.162	-1.905	-0.583998
1iqcA_3mk7B	1iqc A	3mk7 B	OXIDOREDUCTASE 20-JUL-01 1IQC; TITLE CRYSTAL STRUCTURE OF DI-HEME PEROXIDASE FROM NITROSOMONAS EUROPAEA; COMPND MOL_ID: 1; COMPND 2 MOLECULE: DI-HEME PEROXIDASE; COMPND 3 CHAIN: A, B, C, D	OXIDOREDUCTASE 14-APR-10 3MK7; TITLE THE STRUCTURE OF CBB3 CYTOCHROME OXIDASE; COMPND MOL_ID: 1; COMPND 2 MOLECULE: CYTOCHROME C OXIDASE, CBB3-TYPE, SUBUNIT N; COMPND 3 CHAIN: A, D, G, K; COMPND 4 MOL_ID: 2; COMPND 5 MOLECULE: CYTOCHROME C OXIDASE, CBB3-TYPE, SUBUNIT O; COMPND 6 CHAIN: B, E, H, L; COMPND 7 MOL_ID: 3; COMPND 8 MOLECULE: CYTOCHROME C OXIDASE, CBB3-TYPE, SUBUNIT P; COMPND 9 CHAIN: C…	HEC	HEC	35.69	79.094	2.327	1.742	0.717759
1iqcA_3mk7C	1iqc A	3mk7 C	OXIDOREDUCTASE 20-JUL-01 1IQC; TITLE CRYSTAL STRUCTURE OF DI-HEME PEROXIDASE FROM NITROSOMONAS EUROPAEA; COMPND MOL_ID: 1; COMPND 2 MOLECULE: DI-HEME PEROXIDASE; COMPND 3 CHAIN: A, B, C, D	OXIDOREDUCTASE 14-APR-10 3MK7; TITLE THE STRUCTURE OF CBB3 CYTOCHROME OXIDASE; COMPND MOL_ID: 1; COMPND 2 MOLECULE: CYTOCHROME C OXIDASE, CBB3-TYPE, SUBUNIT N; COMPND 3 CHAIN: A, D, G, K; COMPND 4 MOL_ID: 2; COMPND 5 MOLECULE: CYTOCHROME C OXIDASE, CBB3-TYPE, SUBUNIT O; COMPND 6 CHAIN: B, E, H, L; COMPND 7 MOL_ID: 3; COMPND 8 MOLECULE: CYTOCHROME C OXIDASE, CBB3-TYPE, SUBUNIT P; COMPND 9 CHAIN: C…	HEC	FC6	11.514	265.381	6.605	-3.895	-0.58091
1jqiA_3mkhA	1jqi A	3mkh A	OXIDOREDUCTASE 07-AUG-01 1JQI; TITLE CRYSTAL STRUCTURE OF RAT SHORT CHAIN ACYL-COA DEHYDROGENASE COMPLEXED; TITLE 2 WITH ACETOACETYL-COA; COMPND MOL_ID: 1; COMPND 2 MOLECULE: SHORT CHAIN ACYL-COA DEHYDROGENASE; COMPND 3 CHAIN: A, B; COMPND 4 EC: 1.3.99.2; COMPND 5 ENGINEERED: YES	OXIDOREDUCTASE 14-APR-10 3MKH; TITLE PODOSPORA ANSERINA NITROALKANE OXIDASE; COMPND MOL_ID: 1; COMPND 2 MOLECULE: NITROALKANE OXIDASE; COMPND 3 CHAIN: A, B, C, D; COMPND 4 SYNONYM: PREDICTED CDS PA_5_6340; COMPND 5 EC: 1.7.3.1; COMPND 6 ENGINEERED: YES	FAD	FAD	56.738	3.627	0.46	-6.696	-11.9571
1lyvA_3mozA	1lyv A	3moz A	HYDROLASE 08-JUN-02 1LYV; TITLE HIGH-RESOLUTION STRUCTURE OF THE CATALYTICALLY INACTIVE YERSINIA; TITLE 2 TYROSINE PHOSPHATASE C403A MUTANT IN COMPLEX WITH PHOSPHATE.; COMPND MOL_ID: 1; COMPND 2 MOLECULE: PROTEIN-TYROSINE PHOSPHATASE YOPH; COMPND 3 CHAIN: A; COMPND 4 FRAGMENT: PTPASE DOMAIN; COMPND 5 SYNONYM: VIRULENCE PROTEIN; COMPND 6 EC: 3.1.3.48; COMPND 7 ENGINEERED: YES; COMPND 8 MUTATION: Y…	HYDROLASE 23-APR-10 3MOZ; TITLE STRUCTURE OF THE PTP-LIKE PHYTASE FROM SELENOMONAS RUMINANTIUM IN; TITLE 2 COMPLEX WITH MYO-INOSITOL (1,2,3,5,6)PENTAKISPHOSPHATE; COMPND MOL_ID: 1; COMPND 2 MOLECULE: MYO-INOSITOL HEXAPHOSPHATE PHOSPHOHYDROLASE; COMPND 3 CHAIN: A, B; COMPND 4 FRAGMENT: UNP RESIDUES 33-346; COMPND 5 ENGINEERED: YES; COMPND 6 MUTATION: YES	PO4	5IP	41.294	-4.074	0.375	-5.168	-10.88
1ej2A_3mxtA	1ej2 A	3mxt A	TRANSFERASE 29-FEB-00 1EJ2; TITLE CRYSTAL STRUCTURE OF METHANOBACTERIUM THERMOAUTOTROPHICUM NICOTINAMIDE; TITLE 2 MONONUCLEOTIDE ADENYLYLTRANSFERASE WITH BOUND NAD+; COMPND MOL_ID: 1; COMPND 2 MOLECULE: NICOTINAMIDE MONONUCLEOTIDE ADENYLYLTRANSFERASE; COMPND 3 CHAIN: A; COMPND 4 EC: 2.7.7.1; COMPND 5 ENGINEERED: YES	LIGASE 07-MAY-10 3MXT; TITLE CRYSTAL STRUCTURE OF PANTOATE-BETA-ALANINE LIGASE FROM CAMPYLOBACTER; TITLE 2 JEJUNI; COMPND MOL_ID: 1; COMPND 2 MOLECULE: PANTOTHENATE SYNTHETASE; COMPND 3 CHAIN: A; COMPND 4 SYNONYM: PS, PANTOATE--BETA-ALANINE LIGASE, PANTOATE-ACTIVATING; COMPND 5 ENZYME; COMPND 6 EC: 6.3.2.1; COMPND 7 ENGINEERED: YES	NAD	SO4	20.389	18.601	5.111	-4.674	-0.896949
1e8gA_3n0lA	1e8g A	3n0l A	OXIDOREDUCTASE 20-SEP-00 1E8G; TITLE STRUCTURE OF THE H61T DOUBLE MUTANT OF VANILLYL-ALCOHOL OXIDASE IN; TITLE 2 COMPLEX WITH FLUORO-CRESOL; COMPND MOL_ID: 1; COMPND 2 MOLECULE: VANILLYL-ALCOHOL OXIDASE; COMPND 3 CHAIN: A, B; COMPND 4 SYNONYM: ARYL-ALCOHOL OXIDASE, 4-ALLYLPHENOL OXIDASE; COMPND 5 EC: 1.1.3.38; COMPND 6 ENGINEERED: YES; COMPND 7 MUTATION: YES	TRANSFERASE 14-MAY-10 3N0L; TITLE CRYSTAL STRUCTURE OF SERINE HYDROXYMETHYLTRANSFERASE FROM; TITLE 2 CAMPYLOBACTER JEJUNI; COMPND MOL_ID: 1; COMPND 2 MOLECULE: SERINE HYDROXYMETHYLTRANSFERASE; COMPND 3 CHAIN: A, B; COMPND 4 SYNONYM: SERINE METHYLASE, SHMT; COMPND 5 EC: 2.1.2.1; COMPND 6 ENGINEERED: YES	FAD	SO4	13.575	77.048	0	77.048	770.48
1ja1A_3n3aC	1ja1 A	3n3a C	OXIDOREDUCTASE 29-MAY-01 1JA1; TITLE CYPOR-TRIPLE MUTANT; COMPND MOL_ID: 1; COMPND 2 MOLECULE: NADPH-CYTOCHROME P450 REDUCTASE; COMPND 3 CHAIN: A, B; COMPND 4 SYNONYM: NADPH-CYTOCHROME P450 OXIDOREDUCTASE; COMPND 5 EC: 1.6.2.4; COMPND 6 ENGINEERED: YES; COMPND 7 MUTATION: YES	OXIDOREDUCTASE 19-MAY-10 3N3A; TITLE RIBONUCLEOTIDE REDUCTASE DIMANGANESE(II)-NRDF FROM ESCHERICHIA COLI IN; TITLE 2 COMPLEX WITH REDUCED NRDI; COMPND MOL_ID: 1; COMPND 2 MOLECULE: RIBONUCLEOSIDE-DIPHOSPHATE REDUCTASE 2 SUBUNIT BETA; COMPND 3 CHAIN: B, A; COMPND 4 SYNONYM: RIBONUCLEOTIDE REDUCTASE 2, R2F PROTEIN; COMPND 5 EC: 1.17.4.1; COMPND 6 ENGINEERED: YES; COMPND 7 MOL_ID: 2; COMPND 8 MOLECU…	FMN	FMN	39.838	2.268	0.45	-9.787	-17.7945
1po5A_3nc3A	1po5 A	3nc3 A	OXIDOREDUCTASE 13-JUN-03 1PO5; TITLE STRUCTURE OF MAMMALIAN CYTOCHROME P450 2B4; COMPND MOL_ID: 1; COMPND 2 MOLECULE: CYTOCHROME P450 2B4; COMPND 3 CHAIN: A; COMPND 4 SYNONYM: CYPIIB4, P450-LM2, ISOZYME 2, P450 TYPE B0; COMPND 5 EC: 1.14.14.1; COMPND 6 ENGINEERED: YES; COMPND 7 MUTATION: YES	OXIDOREDUCTASE 04-JUN-10 3NC3; TITLE CYP134A1 STRUCTURE WITH A CLOSED SUBSTRATE BINDING LOOP; COMPND MOL_ID: 1; COMPND 2 MOLECULE: CYTOCHROME P450 CYPX; COMPND 3 CHAIN: A, B; COMPND 4 EC: 1.14.-.-; COMPND 5 ENGINEERED: YES; COMPND 6 MUTATION: YES	HEM	HEM	41.534	8.563	1.359	-10.573	-7.24674
1iqcA_3nnbA	1iqc A	3nnb A	OXIDOREDUCTASE 20-JUL-01 1IQC; TITLE CRYSTAL STRUCTURE OF DI-HEME PEROXIDASE FROM NITROSOMONAS EUROPAEA; COMPND MOL_ID: 1; COMPND 2 MOLECULE: DI-HEME PEROXIDASE; COMPND 3 CHAIN: A, B, C, D	LYASE 23-JUN-10 3NNB; TITLE CRYSTAL STRUCTURE OF AN ALGINATE LYASE (BACOVA_01668) FROM BACTEROIDES; TITLE 2 OVATUS AT 1.60 A RESOLUTION; COMPND MOL_ID: 1; COMPND 2 MOLECULE: ALGINATE LYASE; COMPND 3 CHAIN: A; COMPND 4 ENGINEERED: YES	HEC	CIT	34.38	192.845	8.489	-2.086	-0.242869
1iqcA_3oa8B	1iqc A	3oa8 B	OXIDOREDUCTASE 20-JUL-01 1IQC; TITLE CRYSTAL STRUCTURE OF DI-HEME PEROXIDASE FROM NITROSOMONAS EUROPAEA; COMPND MOL_ID: 1; COMPND 2 MOLECULE: DI-HEME PEROXIDASE; COMPND 3 CHAIN: A, B, C, D	HEME-BINDING PROTEIN/HEME-BINDING PROTEI04-AUG-10 3OA8; TITLE DIHEME SOXAX; COMPND MOL_ID: 1; COMPND 2 MOLECULE: SOXA; COMPND 3 CHAIN: A, C, E; COMPND 4 ENGINEERED: YES; COMPND 5 MOL_ID: 2; COMPND 6 MOLECULE: SOXX; COMPND 7 CHAIN: B, D, F; COMPND 8 ENGINEERED: YES	HEC	HEC	37.047	147.013	3.504	13.81	3.83185
1b8aA_3od1A	1b8a A	3od1 A	LIGASE 27-JAN-99 1B8A; TITLE ASPARTYL-TRNA SYNTHETASE; COMPND MOL_ID: 1; COMPND 2 MOLECULE: PROTEIN (ASPARTYL-TRNA SYNTHETASE); COMPND 3 CHAIN: A, B; COMPND 4 SYNONYM: ASPARTYL TRNA LIGASE; COMPND 5 EC: 6.1.1.12; COMPND 6 ENGINEERED: YES	TRANSFERASE 10-AUG-10 3OD1; TITLE THE CRYSTAL STRUCTURE OF AN ATP PHOSPHORIBOSYLTRANSFERASE REGULATORY; TITLE 2 SUBUNIT/HISTIDYL-TRNA SYNTHETASE FROM BACILLUS HALODURANS C; COMPND MOL_ID: 1; COMPND 2 MOLECULE: ATP PHOSPHORIBOSYLTRANSFERASE REGULATORY SUBUNIT; COMPND 3 CHAIN: A, B; COMPND 4 ENGINEERED: YES	ATP	BME	15.356	2.546	1.871	-2.676	-1.35769
1f5vA_3of4A	1f5v A	3of4 A	OXIDOREDUCTASE 17-JUN-00 1F5V; TITLE STRUCTURE AND SITE-DIRECTED MUTAGENESIS OF A FLAVOPROTEIN; TITLE 2 FROM ESCHERICHIA COLI THAT REDUCES NITROCOMPOUNDS.; TITLE 3 ALTERATION OF PYRIDINE NUCLEOTIDE BINDING BY A SINGLE; TITLE 4 AMINO ACID SUBSTITUTION; COMPND MOL_ID: 1; COMPND 2 MOLECULE: OXYGEN-INSENSITIVE NADPH NITROREDUCTASE; COMPND 3 CHAIN: A, B; COMPND 4 EC: 1.6.99.6; COMPND 5 ENGINEERED: YES	OXIDOREDUCTASE 13-AUG-10 3OF4; TITLE CRYSTAL STRUCTURE OF A FMN/FAD- AND NAD(P)H-DEPENDENT NITROREDUCTASE; TITLE 2 (NFNB, IL2077) FROM IDIOMARINA LOIHIENSIS L2TR AT 1.90 A RESOLUTION; COMPND MOL_ID: 1; COMPND 2 MOLECULE: NITROREDUCTASE; COMPND 3 CHAIN: A, B, C; COMPND 4 ENGINEERED: YES	FMN	FMN	36.201	-3.21	0.52	-6.097	-9.83387
1ew0A_3ohgA	1ew0 A	3ohg A	TRANSFERASE 21-APR-00 1EW0; TITLE CRYSTAL STRUCTURE ANALYSIS OF THE SENSOR DOMAIN OF RMFIXL(FERROUS; TITLE 2 FORM); COMPND MOL_ID: 1; COMPND 2 MOLECULE: FIXL; COMPND 3 CHAIN: A; COMPND 4 FRAGMENT: SENSOR DOMAIN; COMPND 5 EC: 2.7.3.-; COMPND 6 ENGINEERED: YES	STRUCTURAL GENOMICS, UNKNOWN FUNCTION 17-AUG-10 3OHG; TITLE CRYSTAL STRUCTURE OF A PROTEIN WITH UNKNOWN FUNCTION FROM DUF2233; TITLE 2 FAMILY (BACOVA_00430) FROM BACTEROIDES OVATUS AT 1.80 A RESOLUTION; COMPND MOL_ID: 1; COMPND 2 MOLECULE: UNCHARACTERIZED PROTEIN FROM DUF2233 FAMILY; COMPND 3 CHAIN: A; COMPND 4 FRAGMENT: SEQUENCE DATABASE RESIDUES 33-315; COMPND 5 ENGINEERED: YES	HEM	EDO	17.164	38.381	1.578	-2.39	-1.42431
1hskA_3ojfA	1hsk A	3ojf A	OXIDOREDUCTASE 27-DEC-00 1HSK; TITLE CRYSTAL STRUCTURE OF S. AUREUS MURB; COMPND MOL_ID: 1; COMPND 2 MOLECULE: UDP-N-ACETYLENOLPYRUVOYLGLUCOSAMINE REDUCTASE; COMPND 3 CHAIN: A; COMPND 4 SYNONYM: UDP-N-ACETYLMURAMATE DEHYDROGENASE; COMPND 5 EC: 1.1.1.158; COMPND 6 ENGINEERED: YES	OXIDOREDUCTASE 22-AUG-10 3OJF; TITLE CRYSTAL STRUCTURE OF THE BACILLUS CEREUS ENOYL-ACYL CARRIER PROTEIN; TITLE 2 REDUCTASE WITH NADP+ AND INDOLE NAPHTHYRIDINONE (COMPLEX FORM); COMPND MOL_ID: 1; COMPND 2 MOLECULE: ENOYL-[ACYL-CARRIER-PROTEIN] REDUCTASE (FABL) (NADPH); COMPND 3 CHAIN: A, D, B, C; COMPND 4 SYNONYM: ENOYL-ACP REDUCTASE; COMPND 5 EC: 1.3.1.9; COMPND 6 ENGINEERED: YES	FAD	IMJ	17.773	60.004	1.237	-3.733	-2.79207
1jq5A_3okfA	1jq5 A	3okf A	OXIDOREDUCTASE 03-AUG-01 1JQ5; TITLE BACILLUS STEAROTHERMOPHILUS GLYCEROL DEHYDROGENASE COMPLEX WITH NAD+; COMPND MOL_ID: 1; COMPND 2 MOLECULE: GLYCEROL DEHYDROGENASE; COMPND 3 CHAIN: A; COMPND 4 EC: 1.1.1.6; COMPND 5 ENGINEERED: YES; COMPND 6 MUTATION: YES	LYASE 24-AUG-10 3OKF; TITLE 2.5 ANGSTROM RESOLUTION CRYSTAL STRUCTURE OF 3-DEHYDROQUINATE SYNTHASE; TITLE 2 (AROB) FROM VIBRIO CHOLERAE; COMPND MOL_ID: 1; COMPND 2 MOLECULE: 3-DEHYDROQUINATE SYNTHASE; COMPND 3 CHAIN: A, B; COMPND 4 EC: 4.2.3.4; COMPND 5 ENGINEERED: YES	NAD	NAD	34.449	7.698	0.551	-8.008	-12.3011
1ej2A_3op1A	1ej2 A	3op1 A	TRANSFERASE 29-FEB-00 1EJ2; TITLE CRYSTAL STRUCTURE OF METHANOBACTERIUM THERMOAUTOTROPHICUM NICOTINAMIDE; TITLE 2 MONONUCLEOTIDE ADENYLYLTRANSFERASE WITH BOUND NAD+; COMPND MOL_ID: 1; COMPND 2 MOLECULE: NICOTINAMIDE MONONUCLEOTIDE ADENYLYLTRANSFERASE; COMPND 3 CHAIN: A; COMPND 4 EC: 2.7.7.1; COMPND 5 ENGINEERED: YES	TRANSFERASE 31-AUG-10 3OP1; TITLE CRYSTAL STRUCTURE OF MACROLIDE-EFFLUX PROTEIN SP_1110 FROM; TITLE 2 STREPTOCOCCUS PNEUMONIAE; COMPND MOL_ID: 1; COMPND 2 MOLECULE: MACROLIDE-EFFLUX PROTEIN; COMPND 3 CHAIN: A, B, C; COMPND 4 ENGINEERED: YES	NAD	PEG	13.465	13.915	3.416	-2.691	-0.765358
1hskA_3p6lA	1hsk A	3p6l A	OXIDOREDUCTASE 27-DEC-00 1HSK; TITLE CRYSTAL STRUCTURE OF S. AUREUS MURB; COMPND MOL_ID: 1; COMPND 2 MOLECULE: UDP-N-ACETYLENOLPYRUVOYLGLUCOSAMINE REDUCTASE; COMPND 3 CHAIN: A; COMPND 4 SYNONYM: UDP-N-ACETYLMURAMATE DEHYDROGENASE; COMPND 5 EC: 1.1.1.158; COMPND 6 ENGINEERED: YES	ISOMERASE 11-OCT-10 3P6L; TITLE CRYSTAL STRUCTURE OF A SUGAR PHOSPHATE ISOMERASE/EPIMERASE (BDI_1903); TITLE 2 FROM PARABACTEROIDES DISTASONIS ATCC 8503 AT 1.85 A RESOLUTION; COMPND MOL_ID: 1; COMPND 2 MOLECULE: SUGAR PHOSPHATE ISOMERASE/EPIMERASE; COMPND 3 CHAIN: A; COMPND 4 ENGINEERED: YES	FAD	CIT	10.134	194.744	0.001	194.744	1928.16
1amuA_3pbkA	1amu A	3pbk A	PEPTIDE SYNTHETASE 18-JUN-97 1AMU; TITLE PHENYLALANINE ACTIVATING DOMAIN OF GRAMICIDIN SYNTHETASE 1; TITLE 2 IN A COMPLEX WITH AMP AND PHENYLALANINE; COMPND MOL_ID: 1; COMPND 2 MOLECULE: GRAMICIDIN SYNTHETASE 1; COMPND 3 CHAIN: A, B; COMPND 4 FRAGMENT: ADENYLATE FORMING DOMAIN, RESIDUES 1 - 556 PLUS; COMPND 5 A 7 RESIDUE C-TERMINAL TAG - SHHHHHH; COMPND 6 SYNONYM: GRSA; COMPND 7 EC: 5.1.1.11; COM…	LIGASE 20-OCT-10 3PBK; TITLE STRUCTURAL AND FUNCTIONAL STUDIES OF FATTY ACYL-ADENYLATE LIGASES FROM; TITLE 2 E. COLI AND L. PNEUMOPHILA; COMPND MOL_ID: 1; COMPND 2 MOLECULE: FATTY ACYL-ADENYLATE LIGASE; COMPND 3 CHAIN: A, B; COMPND 4 SYNONYM: PUTATIVE SAFRAMYCIN MX1 SYNTHETASE B; COMPND 5 ENGINEERED: YES	AMP	1ZZ	55.657	-1.424	0.374	-6.309	-13.3101
1mvlA_3pc3A	1mvl A	3pc3 A	LYASE 26-SEP-02 1MVL; TITLE PPC DECARBOXYLASE MUTANT C175S; COMPND MOL_ID: 1; COMPND 2 MOLECULE: PPC DECARBOXYLASE ATHAL3A; COMPND 3 CHAIN: A; COMPND 4 SYNONYM: HALOTOLERANCE PROTEIN HAL3A; COMPND 5 EC: 4.1.1.36; COMPND 6 ENGINEERED: YES; COMPND 7 MUTATION: YES	LYASE 21-OCT-10 3PC3; TITLE FULL LENGTH STRUCTURE OF CYSTATHIONINE BETA-SYNTHASE FROM DROSOPHILA; TITLE 2 IN COMPLEX WITH AMINOACRYLATE; COMPND MOL_ID: 1; COMPND 2 MOLECULE: CG1753, ISOFORM A; COMPND 3 CHAIN: A; COMPND 4 SYNONYM: CG1753, ISOFORM B, LD21426P; COMPND 5 EC: 4.2.1.22; COMPND 6 ENGINEERED: YES	FMN	HEM	15.017	107.494	6.16	12.527	2.00112
12asA_3pcoA	12as A	3pco A	LIGASE 02-DEC-97 12AS; TITLE ASPARAGINE SYNTHETASE MUTANT C51A, C315A COMPLEXED WITH L-ASPARAGINE; TITLE 2 AND AMP; COMPND MOL_ID: 1; COMPND 2 MOLECULE: ASPARAGINE SYNTHETASE; COMPND 3 CHAIN: A, B; COMPND 4 SYNONYM: L-ASPARTATE\:AMMONIA LIGASE (AMP-FORMING); COMPND 5 EC: 6.3.1.1; COMPND 6 ENGINEERED: YES; COMPND 7 MUTATION: YES	LIGASE 21-OCT-10 3PCO; TITLE CRYSTAL STRUCTURE OF E. COLI PHENYLALANINE-TRNA SYNTHETASE COMPLEXED; TITLE 2 WITH PHENYLALANINE AND AMP; COMPND MOL_ID: 1; COMPND 2 MOLECULE: PHENYLALANYL-TRNA SYNTHETASE, ALPHA SUBUNIT; COMPND 3 CHAIN: A, C; COMPND 4 FRAGMENT: LIGASE; COMPND 5 ENGINEERED: YES; COMPND 6 MOL_ID: 2; COMPND 7 MOLECULE: PHENYLALANYL-TRNA SYNTHETASE, BETA CHAIN; COMPND 8 CHAIN: B, D; COMP…	AMP	AMP	42.202	0.134	0.57	-5.532	-8.25672
1iqcA_3ph2B	1iqc A	3ph2 B	OXIDOREDUCTASE 20-JUL-01 1IQC; TITLE CRYSTAL STRUCTURE OF DI-HEME PEROXIDASE FROM NITROSOMONAS EUROPAEA; COMPND MOL_ID: 1; COMPND 2 MOLECULE: DI-HEME PEROXIDASE; COMPND 3 CHAIN: A, B, C, D	PHOTOSYNTHESIS 03-NOV-10 3PH2; TITLE STRUCTURE OF THE IMIDAZOLE-ADDUCT OF THE PHORMIDIUM LAMINOSUM; TITLE 2 CYTOCHROME C6 Q51V VARIANT; COMPND MOL_ID: 1; COMPND 2 MOLECULE: CYTOCHROME C6; COMPND 3 CHAIN: B; COMPND 4 ENGINEERED: YES; COMPND 5 MUTATION: YES	HEC	IMD	18.25	2.745	0.426	-4.039	-7.67871
1cqxA_3qe2A	1cqx A	3qe2 A	LIPID BINDING PROTEIN 12-AUG-99 1CQX; TITLE CRYSTAL STRUCTURE OF THE FLAVOHEMOGLOBIN FROM ALCALIGENES EUTROPHUS AT; TITLE 2 1.75 A RESOLUTION; COMPND MOL_ID: 1; COMPND 2 MOLECULE: FLAVOHEMOPROTEIN; COMPND 3 CHAIN: A, B	OXIDOREDUCTASE 19-JAN-11 3QE2; TITLE CRYSTAL STRUCTURE OF HUMAN NADPH-CYTOCHROME P450 REDUCTASE; COMPND MOL_ID: 1; COMPND 2 MOLECULE: NADPH--CYTOCHROME P450 REDUCTASE; COMPND 3 CHAIN: A, B; COMPND 4 FRAGMENT: UNP RESIDUES 64-677; COMPND 5 SYNONYM: CPR, P450R; COMPND 6 EC: 1.6.2.4; COMPND 7 ENGINEERED: YES	FAD	NAP	16.835	281.959	3.647	73.814	19.6995
1cqxA_3qftA	1cqx A	3qft A	LIPID BINDING PROTEIN 12-AUG-99 1CQX; TITLE CRYSTAL STRUCTURE OF THE FLAVOHEMOGLOBIN FROM ALCALIGENES EUTROPHUS AT; TITLE 2 1.75 A RESOLUTION; COMPND MOL_ID: 1; COMPND 2 MOLECULE: FLAVOHEMOPROTEIN; COMPND 3 CHAIN: A, B	OXIDOREDUCTASE 22-JAN-11 3QFT; TITLE CRYSTAL STRUCTURE OF NADPH-CYTOCHROME P450 REDUCTASE (FAD/NADPH DOMAIN; TITLE 2 AND R457H MUTANT); COMPND MOL_ID: 1; COMPND 2 MOLECULE: NADPH--CYTOCHROME P450 REDUCTASE; COMPND 3 CHAIN: A; COMPND 4 FRAGMENT: FAD/NADPH DOMAIN (UNP RESIDUES 241-677); COMPND 5 SYNONYM: CPR, P450R; COMPND 6 EC: 1.6.2.4; COMPND 7 ENGINEERED: YES; COMPND 8 MUTATION: YES	FAD	FAD	33.705	15.6	3.684	-7.861	-2.07743
1qpaA_3qqrA	1qpa A	3qqr A	OXIDOREDUCTASE 08-OCT-96 1QPA; TITLE LIGNIN PEROXIDASE ISOZYME LIP4.65 (PI 4.65); COMPND MOL_ID: 1; COMPND 2 MOLECULE: LIGNIN PEROXIDASE; COMPND 3 CHAIN: A, B; COMPND 4 EC: 1.11.1.-; COMPND 5 OTHER_DETAILS: ISOZYME LIP4.65	OXYGEN TRANSPORT 16-FEB-11 3QQR; TITLE CRYSTAL STRUCTURE OF PARASPONIA HEMOGLOBIN; DIFFERENTIAL HEME; TITLE 2 COORDINATION IS LINKED TO QUATERNARY STRUCTURE; COMPND MOL_ID: 1; COMPND 2 MOLECULE: NON-LEGUME HEMOGLOBIN; COMPND 3 CHAIN: A, B; COMPND 4 ENGINEERED: YES	HEM	HEM	16.887	249.823	5.037	4.499	0.875803
1a0iA_3qwuA	1a0i A	3qwu A	LIGASE 01-DEC-97 1A0I; TITLE ATP-DEPENDENT DNA LIGASE FROM BACTERIOPHAGE T7 COMPLEX WITH; TITLE 2 ATP; COMPND MOL_ID: 1; COMPND 2 MOLECULE: DNA LIGASE; COMPND 3 CHAIN: A; COMPND 4 EC: 6.5.1.1; COMPND 5 ENGINEERED: YES; COMPND 6 MUTATION: YES	LIGASE 28-FEB-11 3QWU; TITLE PUTATIVE ATP-DEPENDENT DNA LIGASE FROM AQUIFEX AEOLICUS.; COMPND MOL_ID: 1; COMPND 2 MOLECULE: DNA LIGASE; COMPND 3 CHAIN: A, B; COMPND 4 ENGINEERED: YES	ATP	ADN	56.576	1.739	1.643	-7.072	-4.05737
1ct9A_3r7wA	1ct9 A	3r7w A	LIGASE 20-AUG-99 1CT9; TITLE CRYSTAL STRUCTURE OF ASPARAGINE SYNTHETASE B FROM ESCHERICHIA COLI; COMPND MOL_ID: 1; COMPND 2 MOLECULE: ASPARAGINE SYNTHETASE B; COMPND 3 CHAIN: A, B, C, D; COMPND 4 EC: 6.3.5.4; COMPND 5 ENGINEERED: YES; COMPND 6 MUTATION: YES	PROTEIN TRANSPORT 23-MAR-11 3R7W; TITLE CRYSTAL STRUCTURE OF GTR1P-GTR2P COMPLEX; COMPND MOL_ID: 1; COMPND 2 MOLECULE: GTP-BINDING PROTEIN GTR1; COMPND 3 CHAIN: A, C; COMPND 4 FRAGMENT: RESIDUES 8-310; COMPND 5 SYNONYM: GTPASE1; COMPND 6 ENGINEERED: YES; COMPND 7 MOL_ID: 2; COMPND 8 MOLECULE: GTP-BINDING PROTEIN GTR2; COMPND 9 CHAIN: B, D; COMPND 10 FRAGMENT: RESIDUES 11-341; COMPND 11 SYNONYM: G…	AMP	GNP	20.563	11.8	1.807	-5.263	-2.75983
1lyvA_3rgqA	1lyv A	3rgq A	HYDROLASE 08-JUN-02 1LYV; TITLE HIGH-RESOLUTION STRUCTURE OF THE CATALYTICALLY INACTIVE YERSINIA; TITLE 2 TYROSINE PHOSPHATASE C403A MUTANT IN COMPLEX WITH PHOSPHATE.; COMPND MOL_ID: 1; COMPND 2 MOLECULE: PROTEIN-TYROSINE PHOSPHATASE YOPH; COMPND 3 CHAIN: A; COMPND 4 FRAGMENT: PTPASE DOMAIN; COMPND 5 SYNONYM: VIRULENCE PROTEIN; COMPND 6 EC: 3.1.3.48; COMPND 7 ENGINEERED: YES; COMPND 8 MUTATION: Y…	HYDROLASE 08-APR-11 3RGQ; TITLE CRYSTAL STRUCTURE OF PTPMT1 IN COMPLEX WITH PI(5)P; COMPND MOL_ID: 1; COMPND 2 MOLECULE: PROTEIN-TYROSINE PHOSPHATASE MITOCHONDRIAL 1; COMPND 3 CHAIN: A; COMPND 4 SYNONYM: PTEN-LIKE PHOSPHATASE, PHOSPHOINOSITIDE LIPID PHOSPHATASE; COMPND 5 EC: 3.1.3.16, 3.1.3.48; COMPND 6 ENGINEERED: YES; COMPND 7 MUTATION: YES	PO4	5P5	50.398	2.811	1.254	-4.671	-3.44978
1ct9A_3rk1A	1ct9 A	3rk1 A	LIGASE 20-AUG-99 1CT9; TITLE CRYSTAL STRUCTURE OF ASPARAGINE SYNTHETASE B FROM ESCHERICHIA COLI; COMPND MOL_ID: 1; COMPND 2 MOLECULE: ASPARAGINE SYNTHETASE B; COMPND 3 CHAIN: A, B, C, D; COMPND 4 EC: 6.3.5.4; COMPND 5 ENGINEERED: YES; COMPND 6 MUTATION: YES	HYDROLASE 16-APR-11 3RK1; TITLE 'X-RAY CRYSTAL STRUCTURE OF THE PUTATIVE N-TYPE ATP PYROPHOSPHATASE; TITLE 2 (PF0828) IN COMPLEX WITH ATP FROM PYROCOCCUS FURIOSUS, NORTHEAST; TITLE 3 STRUCTURAL GENOMICS CONSORTIUM TARGET PFR23; COMPND MOL_ID: 1; COMPND 2 MOLECULE: N-TYPE ATP PYROPHOSPHATASE SUPERFAMILY; COMPND 3 CHAIN: A, B; COMPND 4 ENGINEERED: YES	AMP	ATP	35.791	-2.19	1.625	-7.204	-4.17623
1lyvA_3rofA	1lyv A	3rof A	HYDROLASE 08-JUN-02 1LYV; TITLE HIGH-RESOLUTION STRUCTURE OF THE CATALYTICALLY INACTIVE YERSINIA; TITLE 2 TYROSINE PHOSPHATASE C403A MUTANT IN COMPLEX WITH PHOSPHATE.; COMPND MOL_ID: 1; COMPND 2 MOLECULE: PROTEIN-TYROSINE PHOSPHATASE YOPH; COMPND 3 CHAIN: A; COMPND 4 FRAGMENT: PTPASE DOMAIN; COMPND 5 SYNONYM: VIRULENCE PROTEIN; COMPND 6 EC: 3.1.3.48; COMPND 7 ENGINEERED: YES; COMPND 8 MUTATION: Y…	HYDROLASE 25-APR-11 3ROF; TITLE CRYSTAL STRUCTURE OF THE S. AUREUS PROTEIN TYROSINE PHOSPHATASE PTPA; COMPND MOL_ID: 1; COMPND 2 MOLECULE: LOW MOLECULAR WEIGHT PROTEIN-TYROSINE-PHOSPHATASE PTPA; COMPND 3 CHAIN: A; COMPND 4 SYNONYM: PHOSPHOTYROSINE PHOSPHATASE A, PTPASE A; COMPND 5 EC: 3.1.3.48; COMPND 6 ENGINEERED: YES; COMPND 7 MUTATION: YES; COMPND 8 MOL_ID: 2; COMPND 9 MOLECULE: EXPRESSION TAG…	PO4	PO4	33.667	-1.437	0.606	-4.369	-6.18839
1lyvA_3s4eA	1lyv A	3s4e A	HYDROLASE 08-JUN-02 1LYV; TITLE HIGH-RESOLUTION STRUCTURE OF THE CATALYTICALLY INACTIVE YERSINIA; TITLE 2 TYROSINE PHOSPHATASE C403A MUTANT IN COMPLEX WITH PHOSPHATE.; COMPND MOL_ID: 1; COMPND 2 MOLECULE: PROTEIN-TYROSINE PHOSPHATASE YOPH; COMPND 3 CHAIN: A; COMPND 4 FRAGMENT: PTPASE DOMAIN; COMPND 5 SYNONYM: VIRULENCE PROTEIN; COMPND 6 EC: 3.1.3.48; COMPND 7 ENGINEERED: YES; COMPND 8 MUTATION: Y…	HYDROLASE 19-MAY-11 3S4E; TITLE CRYSTAL STRUCTRUE OF A NOVEL MITOGEN-ACTIVATED PROTEIN KINASE; TITLE 2 PHOSPHATASE, SKRP1; COMPND MOL_ID: 1; COMPND 2 MOLECULE: DUAL SPECIFICITY PROTEIN PHOSPHATASE 19; COMPND 3 CHAIN: A; COMPND 4 FRAGMENT: PTP-LOOP (UNP RESIDUES 65-206); COMPND 5 SYNONYM: DUAL SPECIFICITY PHOSPHATASE TS-DSP1, LOW MOLECULAR WEIGHT; COMPND 6 DUAL SPECIFICITY PHOSPHATASE 3, LMW-DSP3,…	PO4	PO4	26.143	-3.773	0.09	-4.233	-22.2789
1lyvA_3s4oA	1lyv A	3s4o A	HYDROLASE 08-JUN-02 1LYV; TITLE HIGH-RESOLUTION STRUCTURE OF THE CATALYTICALLY INACTIVE YERSINIA; TITLE 2 TYROSINE PHOSPHATASE C403A MUTANT IN COMPLEX WITH PHOSPHATE.; COMPND MOL_ID: 1; COMPND 2 MOLECULE: PROTEIN-TYROSINE PHOSPHATASE YOPH; COMPND 3 CHAIN: A; COMPND 4 FRAGMENT: PTPASE DOMAIN; COMPND 5 SYNONYM: VIRULENCE PROTEIN; COMPND 6 EC: 3.1.3.48; COMPND 7 ENGINEERED: YES; COMPND 8 MUTATION: Y…	STRUCTURAL GENOMICS, UNKNOWN FUNCTION 19-MAY-11 3S4O; TITLE PROTEIN TYROSINE PHOSPHATASE (PUTATIVE) FROM LEISHMANIA MAJOR; COMPND MOL_ID: 1; COMPND 2 MOLECULE: PROTEIN TYROSINE PHOSPHATASE-LIKE PROTEIN; COMPND 3 CHAIN: A, B; COMPND 4 FRAGMENT: SEQUENCE DATABASE RESIDUES 4-167; COMPND 5 EC: 3.1.3.48; COMPND 6 ENGINEERED: YES	PO4	THJ	56.694	-2.768	0.451	-3.487	-6.32849
1po5A_3s79A	1po5 A	3s79 A	OXIDOREDUCTASE 13-JUN-03 1PO5; TITLE STRUCTURE OF MAMMALIAN CYTOCHROME P450 2B4; COMPND MOL_ID: 1; COMPND 2 MOLECULE: CYTOCHROME P450 2B4; COMPND 3 CHAIN: A; COMPND 4 SYNONYM: CYPIIB4, P450-LM2, ISOZYME 2, P450 TYPE B0; COMPND 5 EC: 1.14.14.1; COMPND 6 ENGINEERED: YES; COMPND 7 MUTATION: YES	OXIDOREDUCTASE 26-MAY-11 3S79; TITLE HUMAN PLACENTAL AROMATASE CYTOCHROME P450 (CYP19A1) REFINED AT 2.75; TITLE 2 ANGSTROM; COMPND MOL_ID: 1; COMPND 2 MOLECULE: CYTOCHROME P450 19A1; COMPND 3 CHAIN: A; COMPND 4 SYNONYM: AROMATASE, CYPXIX, CYTOCHROME P-450AROM, ESTROGEN SYNTHASE; COMPND 5 EC: 1.14.14.1; COMPND 6 ENGINEERED: YES	HEM	HEM	33.504	0.907	0.912	-10.283	-10.1611
1a0iA_3sgiA	1a0i A	3sgi A	LIGASE 01-DEC-97 1A0I; TITLE ATP-DEPENDENT DNA LIGASE FROM BACTERIOPHAGE T7 COMPLEX WITH; TITLE 2 ATP; COMPND MOL_ID: 1; COMPND 2 MOLECULE: DNA LIGASE; COMPND 3 CHAIN: A; COMPND 4 EC: 6.5.1.1; COMPND 5 ENGINEERED: YES; COMPND 6 MUTATION: YES	LIGASE 15-JUN-11 3SGI; TITLE CRYSTAL STRUCTURE OF DNA LIGASE A BRCT DOMAIN DELETED MUTANT OF; TITLE 2 MYCOBACTERIUM TUBERCULOSIS; COMPND MOL_ID: 1; COMPND 2 MOLECULE: DNA LIGASE; COMPND 3 CHAIN: A; COMPND 4 SYNONYM: POLYDEOXYRIBONUCLEOTIDE SYNTHASE [NAD+]; COMPND 5 EC: 6.5.1.2; COMPND 6 ENGINEERED: YES; COMPND 7 MUTATION: YES	ATP	AMP	44.725	11	0.444	-6.608	-12.1471
1ja1A_3sxqA	1ja1 A	3sxq A	OXIDOREDUCTASE 29-MAY-01 1JA1; TITLE CYPOR-TRIPLE MUTANT; COMPND MOL_ID: 1; COMPND 2 MOLECULE: NADPH-CYTOCHROME P450 REDUCTASE; COMPND 3 CHAIN: A, B; COMPND 4 SYNONYM: NADPH-CYTOCHROME P450 OXIDOREDUCTASE; COMPND 5 EC: 1.6.2.4; COMPND 6 ENGINEERED: YES; COMPND 7 MUTATION: YES	OXIDOREDUCTASE 15-JUL-11 3SXQ; TITLE STRUCTURE OF A HEXAMERIC MULTIHEME C NITRITE REDUCTASE FROM THE; TITLE 2 EXTREMOPHILE BACTERIUM THIOLKALIVIBRIO PARADOXUS; COMPND MOL_ID: 1; COMPND 2 MOLECULE: EIGHT-HEME NITRITE REDUCTASE; COMPND 3 CHAIN: A, B	FMN	SO4	34.412	30.154	1.623	-4.784	-2.77655
1iqcA_3tguD	1iqc A	3tgu D	OXIDOREDUCTASE 20-JUL-01 1IQC; TITLE CRYSTAL STRUCTURE OF DI-HEME PEROXIDASE FROM NITROSOMONAS EUROPAEA; COMPND MOL_ID: 1; COMPND 2 MOLECULE: DI-HEME PEROXIDASE; COMPND 3 CHAIN: A, B, C, D	OXIDOREDUCTASE/OXIDOREDUCTASE INHIBITOR 17-AUG-11 3TGU; TITLE CYTOCHROME BC1 COMPLEX FROM CHICKEN WITH PFVS-DESIGNED MOA INHIBITOR; TITLE 2 BOUND; COMPND MOL_ID: 1; COMPND 2 MOLECULE: MITOCHONDRIAL UBIQUINOL-CYTOCHROME-C REDUCTASE COMPLEX CORE; COMPND 3 PROTEIN I; COMPND 4 CHAIN: A, N; COMPND 5 SYNONYM: UQCRC1; COMPND 6 EC: 1.10.2.2; COMPND 7 MOL_ID: 2; COMPND 8 MOLECULE: MITOCHONDRIAL UBIQUINOL-…	HEC	HEC	34.281	65.166	0.841	-1.074	-1.14134
1iqcA_3ubrA	1iqc A	3ubr A	OXIDOREDUCTASE 20-JUL-01 1IQC; TITLE CRYSTAL STRUCTURE OF DI-HEME PEROXIDASE FROM NITROSOMONAS EUROPAEA; COMPND MOL_ID: 1; COMPND 2 MOLECULE: DI-HEME PEROXIDASE; COMPND 3 CHAIN: A, B, C, D	OXIDOREDUCTASE 24-OCT-11 3UBR; TITLE LAUE STRUCTURE OF SHEWANELLA ONEIDENSIS CYTOCHROME-C NITRITE REDUCTASE; COMPND MOL_ID: 1; COMPND 2 MOLECULE: CYTOCHROME C-552; COMPND 3 CHAIN: A, B; COMPND 4 SYNONYM: AMMONIA-FORMING CYTOCHROME C NITRITE REDUCTASE, CYTOCHROME C; COMPND 5 NITRITE REDUCTASE; COMPND 6 EC: 1.7.2.2; COMPND 7 ENGINEERED: YES	HEC	HEC	23.183	51.017	1.846	-5.658	-2.9075
1iqcA_3ucpA	1iqc A	3ucp A	OXIDOREDUCTASE 20-JUL-01 1IQC; TITLE CRYSTAL STRUCTURE OF DI-HEME PEROXIDASE FROM NITROSOMONAS EUROPAEA; COMPND MOL_ID: 1; COMPND 2 MOLECULE: DI-HEME PEROXIDASE; COMPND 3 CHAIN: A, B, C, D	TRANSPORT PROTEIN 27-OCT-11 3UCP; TITLE OUTER MEMBRANE ENDECAHEME CYTOCHROME UNDA FROM SHEWANELLA SP. HRCR-6; COMPND MOL_ID: 1; COMPND 2 MOLECULE: UNDA; COMPND 3 CHAIN: A; COMPND 4 FRAGMENT: SOLUBLE DOMAIN; COMPND 5 ENGINEERED: YES	HEC	GOL	14.987	68.645	0.964	-7.005	-6.58365
1soxA_3ucpA	1sox A	3ucp A	OXIDOREDUCTASE 31-DEC-97 1SOX; TITLE SULFITE OXIDASE FROM CHICKEN LIVER; COMPND MOL_ID: 1; COMPND 2 MOLECULE: SULFITE OXIDASE; COMPND 3 CHAIN: A, B; COMPND 4 EC: 1.8.3.1	TRANSPORT PROTEIN 27-OCT-11 3UCP; TITLE OUTER MEMBRANE ENDECAHEME CYTOCHROME UNDA FROM SHEWANELLA SP. HRCR-6; COMPND MOL_ID: 1; COMPND 2 MOLECULE: UNDA; COMPND 3 CHAIN: A; COMPND 4 FRAGMENT: SOLUBLE DOMAIN; COMPND 5 ENGINEERED: YES	HEM	HEC	20.293	82.932	1.983	-5.79	-2.77964
1b8aA_3uh0A	1b8a A	3uh0 A	LIGASE 27-JAN-99 1B8A; TITLE ASPARTYL-TRNA SYNTHETASE; COMPND MOL_ID: 1; COMPND 2 MOLECULE: PROTEIN (ASPARTYL-TRNA SYNTHETASE); COMPND 3 CHAIN: A, B; COMPND 4 SYNONYM: ASPARTYL TRNA LIGASE; COMPND 5 EC: 6.1.1.12; COMPND 6 ENGINEERED: YES	LIGASE 03-NOV-11 3UH0; TITLE CRYSTAL STRUCTURE OF THE YEAST MITOCHONDRIAL THREONYL-TRNA SYNTHETASE; TITLE 2 (MST1) IN COMPLEX WITH THREONYL SULFAMOYL ADENYLATE; COMPND MOL_ID: 1; COMPND 2 MOLECULE: THREONYL-TRNA SYNTHETASE, MITOCHONDRIAL; COMPND 3 CHAIN: A; COMPND 4 SYNONYM: THREONINE--TRNA LIGASE, THRRS; COMPND 5 EC: 6.1.1.3; COMPND 6 ENGINEERED: YES	ATP	TSB	54.151	-4.442	0.384	-9.509	-19.6467
1a0iA_3uq8A	1a0i A	3uq8 A	LIGASE 01-DEC-97 1A0I; TITLE ATP-DEPENDENT DNA LIGASE FROM BACTERIOPHAGE T7 COMPLEX WITH; TITLE 2 ATP; COMPND MOL_ID: 1; COMPND 2 MOLECULE: DNA LIGASE; COMPND 3 CHAIN: A; COMPND 4 EC: 6.5.1.1; COMPND 5 ENGINEERED: YES; COMPND 6 MUTATION: YES	LIGASE 19-NOV-11 3UQ8; TITLE STRUCTURE OF ADENYLATION DOMAIN OF HAEMOPHILUS INFLUENZAE DNA LIGASES; TITLE 2 BOUND TO NAD+ IN ADENYLATED STATE.; COMPND MOL_ID: 1; COMPND 2 MOLECULE: DNA LIGASE; COMPND 3 CHAIN: A; COMPND 4 FRAGMENT: ADENYLATION DOMAIN, UNP RESIDUES 3-324; COMPND 5 SYNONYM: POLYDEOXYRIBONUCLEOTIDE SYNTHASE [NAD+]; COMPND 6 EC: 6.5.1.2; COMPND 7 ENGINEERED: YES	ATP	AMP	53.185	1.302	0.513	-3.912	-6.38173
1lyvA_3v0dA	1lyv A	3v0d A	HYDROLASE 08-JUN-02 1LYV; TITLE HIGH-RESOLUTION STRUCTURE OF THE CATALYTICALLY INACTIVE YERSINIA; TITLE 2 TYROSINE PHOSPHATASE C403A MUTANT IN COMPLEX WITH PHOSPHATE.; COMPND MOL_ID: 1; COMPND 2 MOLECULE: PROTEIN-TYROSINE PHOSPHATASE YOPH; COMPND 3 CHAIN: A; COMPND 4 FRAGMENT: PTPASE DOMAIN; COMPND 5 SYNONYM: VIRULENCE PROTEIN; COMPND 6 EC: 3.1.3.48; COMPND 7 ENGINEERED: YES; COMPND 8 MUTATION: Y…	HYDROLASE 07-DEC-11 3V0D; TITLE CRYSTAL STRUCTURE OF CIONA INTESTINALIS VOLTAGE SENSOR-CONTAINING; TITLE 2 PHOSPHATASE (CI-VSP), RESIDUES 241-576(C363S); COMPND MOL_ID: 1; COMPND 2 MOLECULE: VOLTAGE-SENSOR CONTAINING PHOSPHATASE; COMPND 3 CHAIN: A, B; COMPND 4 FRAGMENT: UNP RESIDUES 241-576; COMPND 5 ENGINEERED: YES; COMPND 6 MUTATION: YES	PO4	PO4	90.958	-0.312	0.717	-3.897	-4.76989
1kvkA_3v2uC	1kvk A	3v2u C	TRANSFERASE 26-JAN-02 1KVK; TITLE THE STRUCTURE OF BINARY COMPLEX BETWEEN A MAMMALIAN MEVALONATE KINASE; TITLE 2 AND ATP: INSIGHTS INTO THE REACTION MECHANISM AND HUMAN INHERITED; TITLE 3 DISEASE; COMPND MOL_ID: 1; COMPND 2 MOLECULE: MEVALONATE KINASE; COMPND 3 CHAIN: A; COMPND 4 SYNONYM: MK; COMPND 5 EC: 2.7.1.36; COMPND 6 ENGINEERED: YES	TRANSCRIPTION 12-DEC-11 3V2U; TITLE CRYSTAL STRUCTURE OF THE YEAST GAL REGULON COMPLEX OF THE REPRESSOR,; TITLE 2 GAL80P, AND THE TRANSDUCER, GAL3P, WITH GALACTOSE AND ATP; COMPND MOL_ID: 1; COMPND 2 MOLECULE: GALACTOSE/LACTOSE METABOLISM REGULATORY PROTEIN GAL80; COMPND 3 CHAIN: A, B; COMPND 4 ENGINEERED: YES; COMPND 5 MOL_ID: 2; COMPND 6 MOLECULE: PROTEIN GAL3; COMPND 7 CHAIN: C, D; COMPND 8 EN…	ATP	ATP	40.398	19.852	1.968	-6.372	-3.08124
1po5A_3v8dA	1po5 A	3v8d A	OXIDOREDUCTASE 13-JUN-03 1PO5; TITLE STRUCTURE OF MAMMALIAN CYTOCHROME P450 2B4; COMPND MOL_ID: 1; COMPND 2 MOLECULE: CYTOCHROME P450 2B4; COMPND 3 CHAIN: A; COMPND 4 SYNONYM: CYPIIB4, P450-LM2, ISOZYME 2, P450 TYPE B0; COMPND 5 EC: 1.14.14.1; COMPND 6 ENGINEERED: YES; COMPND 7 MUTATION: YES	OXIDOREDUCTASE 22-DEC-11 3V8D; TITLE CRYSTAL STRUCTURE OF HUMAN CYP7A1 IN COMPLEX WITH 7-KETOCHOLESTEROL; COMPND MOL_ID: 1; COMPND 2 MOLECULE: CHOLESTEROL 7-ALPHA-MONOOXYGENASE; COMPND 3 CHAIN: A, B; COMPND 4 FRAGMENT: UNP RESIDUES 25-503; COMPND 5 SYNONYM: CYPVII, CHOLESTEROL 7-ALPHA-HYDROXYLASE, CYTOCHROME P450; COMPND 6 7A1; COMPND 7 EC: 1.14.13.17; COMPND 8 ENGINEERED: YES; COMPND 9 MUTATION:…	HEM	HEM	41.949	-7.77	0.674	-10.528	-13.6021
1po5A_3v9pA	1po5 A	3v9p A	OXIDOREDUCTASE 13-JUN-03 1PO5; TITLE STRUCTURE OF MAMMALIAN CYTOCHROME P450 2B4; COMPND MOL_ID: 1; COMPND 2 MOLECULE: CYTOCHROME P450 2B4; COMPND 3 CHAIN: A; COMPND 4 SYNONYM: CYPIIB4, P450-LM2, ISOZYME 2, P450 TYPE B0; COMPND 5 EC: 1.14.14.1; COMPND 6 ENGINEERED: YES; COMPND 7 MUTATION: YES	TRANSFERASE 27-DEC-11 3V9P; TITLE CRYSTAL STRUCTURE OF THYMIDYLATE KINASE FROM BURKHOLDERIA; TITLE 2 THAILANDENSIS; COMPND MOL_ID: 1; COMPND 2 MOLECULE: THYMIDYLATE KINASE; COMPND 3 CHAIN: A, B; COMPND 4 SYNONYM: DTMP KINASE; COMPND 5 EC: 2.7.4.9; COMPND 6 ENGINEERED: YES	HEM	ACT	33.468	163.404	0.001	163.404	1617.86
1bdgA_3vglA	1bdg A	3vgl A	HEXOKINASE 08-MAY-98 1BDG; TITLE HEXOKINASE FROM SCHISTOSOMA MANSONI COMPLEXED WITH GLUCOSE; COMPND MOL_ID: 1; COMPND 2 MOLECULE: HEXOKINASE; COMPND 3 CHAIN: A; COMPND 4 SYNONYM: ATP/:D-HEXOSE-6-PHOSPHOTRANSFERASE; COMPND 5 EC: 2.7.1.1; COMPND 6 ENGINEERED: YES	TRANSFERASE 15-AUG-11 3VGL; TITLE CRYSTAL STRUCTURE OF A ROK FAMILY GLUCOKINASE FROM STREPTOMYCES; TITLE 2 GRISEUS IN COMPLEX WITH GLUCOSE AND AMPPNP; COMPND MOL_ID: 1; COMPND 2 MOLECULE: GLUCOKINASE; COMPND 3 CHAIN: A; COMPND 4 EC: 2.7.1.2; COMPND 5 ENGINEERED: YES	GLC	BGC	49.863	-5.4	0.363	-6.478	-13.9914
1jq5A_3vo3A	1jq5 A	3vo3 A	OXIDOREDUCTASE 03-AUG-01 1JQ5; TITLE BACILLUS STEAROTHERMOPHILUS GLYCEROL DEHYDROGENASE COMPLEX WITH NAD+; COMPND MOL_ID: 1; COMPND 2 MOLECULE: GLYCEROL DEHYDROGENASE; COMPND 3 CHAIN: A; COMPND 4 EC: 1.1.1.6; COMPND 5 ENGINEERED: YES; COMPND 6 MUTATION: YES	TRANSFERASE/TRANSFERASE INHIBITOR 19-JAN-12 3VO3; TITLE CRYSTAL STRUCTURE OF THE KINASE DOMAIN OF HUMAN VEGFR2 WITH IMIDAZO[1,; TITLE 2 2-B]PYRIDAZINE DERIVATIVE; COMPND MOL_ID: 1; COMPND 2 MOLECULE: VASCULAR ENDOTHELIAL GROWTH FACTOR RECEPTOR 2; COMPND 3 CHAIN: A; COMPND 4 FRAGMENT: UNP RESIDUES 806-1171; COMPND 5 SYNONYM: VEGFR-2, FETAL LIVER KINASE 1, FLK-1, KINASE INSERT DOMAIN; COMPND 6 RECE…	NAD	0KF	35.006	93.165	2.668	32.786	11.8447
1ct9A_3vrhA	1ct9 A	3vrh A	LIGASE 20-AUG-99 1CT9; TITLE CRYSTAL STRUCTURE OF ASPARAGINE SYNTHETASE B FROM ESCHERICHIA COLI; COMPND MOL_ID: 1; COMPND 2 MOLECULE: ASPARAGINE SYNTHETASE B; COMPND 3 CHAIN: A, B, C, D; COMPND 4 EC: 6.3.5.4; COMPND 5 ENGINEERED: YES; COMPND 6 MUTATION: YES	RNA BINDING PROTEIN 10-APR-12 3VRH; TITLE CRYSTAL STRUCTURE OF PH0300; COMPND MOL_ID: 1; COMPND 2 MOLECULE: PUTATIVE UNCHARACTERIZED PROTEIN PH0300; COMPND 3 CHAIN: A; COMPND 4 ENGINEERED: YES	AMP	BCN	51.041	41.676	1.268	14.237	10.4072
1o04A_3vsnA	1o04 A	3vsn A	OXIDOREDUCTASE 20-FEB-03 1O04; TITLE CYS302SER MUTANT OF HUMAN MITOCHONDRIAL ALDEHYDE DEHYDROGENASE; TITLE 2 COMPLEXED WITH NAD+ AND MG2+; COMPND MOL_ID: 1; COMPND 2 MOLECULE: ALDEHYDE DEHYDROGENASE, MITOCHONDRIAL PRECURSOR; COMPND 3 CHAIN: A, B, C, D, E, F, G, H; COMPND 4 FRAGMENT: COMPLETE MATURE SEQUENCE (DOES NOT CONTAIN MITOCHONDRIAL; COMPND 5 LEADER SEQUENCE).; COMPND 6 SYNONYM: ALDH CLASS …	LYASE ACTIVATOR 27-APR-12 3VSN; TITLE THE CRYSTAL STRUCTURE OF NOVEL CHONDROITION LYASE ODV-E66, BACULOVIRUS; TITLE 2 ENVELOPE PROTEIN; COMPND MOL_ID: 1; COMPND 2 MOLECULE: OCCLUSION-DERIVED VIRUS ENVELOPE PROTEIN E66; COMPND 3 CHAIN: A; COMPND 4 FRAGMENT: UNP RESIDUES 67-704; COMPND 5 SYNONYM: ODV-E66; COMPND 6 ENGINEERED: YES	NAD	GOL	15.288	26.489	4.919	-1.898	-0.378163
12asA_3w3sA	12as A	3w3s A	LIGASE 02-DEC-97 12AS; TITLE ASPARAGINE SYNTHETASE MUTANT C51A, C315A COMPLEXED WITH L-ASPARAGINE; TITLE 2 AND AMP; COMPND MOL_ID: 1; COMPND 2 MOLECULE: ASPARAGINE SYNTHETASE; COMPND 3 CHAIN: A, B; COMPND 4 SYNONYM: L-ASPARTATE\:AMMONIA LIGASE (AMP-FORMING); COMPND 5 EC: 6.3.1.1; COMPND 6 ENGINEERED: YES; COMPND 7 MUTATION: YES	LIGASE/RNA 27-DEC-12 3W3S; TITLE CRYSTAL STRUCTURE OF A. AEOLICUS TRNASEC IN COMPLEX WITH M. KANDLERI; TITLE 2 SERRS; COMPND MOL_ID: 1; COMPND 2 MOLECULE: TYPE-2 SERINE--TRNA LIGASE; COMPND 3 CHAIN: A; COMPND 4 SYNONYM: SERYL-TRNA SYNTHETASE, SERRS, SERYL-TRNA(SER/SEC); COMPND 5 SYNTHETASE; COMPND 6 EC: 6.1.1.11; COMPND 7 ENGINEERED: YES; COMPND 8 MUTATION: YES; COMPND 9 MOL_ID: 2; COMPND 10 MOLE…	AMP	SSA	43.306	-6.285	0.526	-9.621	-15.369
1b8aA_3w3sA	1b8a A	3w3s A	LIGASE 27-JAN-99 1B8A; TITLE ASPARTYL-TRNA SYNTHETASE; COMPND MOL_ID: 1; COMPND 2 MOLECULE: PROTEIN (ASPARTYL-TRNA SYNTHETASE); COMPND 3 CHAIN: A, B; COMPND 4 SYNONYM: ASPARTYL TRNA LIGASE; COMPND 5 EC: 6.1.1.12; COMPND 6 ENGINEERED: YES	LIGASE/RNA 27-DEC-12 3W3S; TITLE CRYSTAL STRUCTURE OF A. AEOLICUS TRNASEC IN COMPLEX WITH M. KANDLERI; TITLE 2 SERRS; COMPND MOL_ID: 1; COMPND 2 MOLECULE: TYPE-2 SERINE--TRNA LIGASE; COMPND 3 CHAIN: A; COMPND 4 SYNONYM: SERYL-TRNA SYNTHETASE, SERRS, SERYL-TRNA(SER/SEC); COMPND 5 SYNTHETASE; COMPND 6 EC: 6.1.1.11; COMPND 7 ENGINEERED: YES; COMPND 8 MUTATION: YES; COMPND 9 MOL_ID: 2; COMPND 10 MOLE…	ATP	SSA	79.54	-8.628	0.112	-9.002	-42.4623
1ej2A_3w4tA	1ej2 A	3w4t A	TRANSFERASE 29-FEB-00 1EJ2; TITLE CRYSTAL STRUCTURE OF METHANOBACTERIUM THERMOAUTOTROPHICUM NICOTINAMIDE; TITLE 2 MONONUCLEOTIDE ADENYLYLTRANSFERASE WITH BOUND NAD+; COMPND MOL_ID: 1; COMPND 2 MOLECULE: NICOTINAMIDE MONONUCLEOTIDE ADENYLYLTRANSFERASE; COMPND 3 CHAIN: A; COMPND 4 EC: 2.7.7.1; COMPND 5 ENGINEERED: YES	TRANSPORT PROTEIN 16-JAN-13 3W4T; TITLE CRYSTAL STRUCTURE OF MATE P26A MUTANT; COMPND MOL_ID: 1; COMPND 2 MOLECULE: PUTATIVE UNCHARACTERIZED PROTEIN; COMPND 3 CHAIN: A; COMPND 4 SYNONYM: ARCHAEAL-TYPE TRANSPORTER; COMPND 5 ENGINEERED: YES; COMPND 6 MUTATION: YES	NAD	OLC	35.247	80.923	2.63	-3.06	-1.12088
1cqxA_3w5hA	1cqx A	3w5h A	LIPID BINDING PROTEIN 12-AUG-99 1CQX; TITLE CRYSTAL STRUCTURE OF THE FLAVOHEMOGLOBIN FROM ALCALIGENES EUTROPHUS AT; TITLE 2 1.75 A RESOLUTION; COMPND MOL_ID: 1; COMPND 2 MOLECULE: FLAVOHEMOPROTEIN; COMPND 3 CHAIN: A, B	OXIDOREDUCTASE 30-JAN-13 3W5H; TITLE ULTRA-HIGH RESOLUTION STRUCTURE OF NADH-CYTOCHROME B5 REDUCTASE; COMPND MOL_ID: 1; COMPND 2 MOLECULE: NADH-CYTOCHROME B5 REDUCTASE 3; COMPND 3 CHAIN: A; COMPND 4 SYNONYM: B5R, CYTOCHROME B5 REDUCTASE, DIAPHORASE-1; COMPND 5 EC: 1.6.2.2; COMPND 6 ENGINEERED: YES	FAD	FAD	37.756	2.675	0.868	-8.445	-8.72417
1iqcA_3wfdC	1iqc A	3wfd C	OXIDOREDUCTASE 20-JUL-01 1IQC; TITLE CRYSTAL STRUCTURE OF DI-HEME PEROXIDASE FROM NITROSOMONAS EUROPAEA; COMPND MOL_ID: 1; COMPND 2 MOLECULE: DI-HEME PEROXIDASE; COMPND 3 CHAIN: A, B, C, D	IMMUNE SYSTEM/OXIDOREDUCTASE 18-JUL-13 3WFD; TITLE REDUCED AND ACETALDOXIME-BOUND CYTOCHROME C-DEPENDENT NITRIC OXIDE; TITLE 2 REDUCTASE (CNOR) FROM PSEUDOMONAS AERUGINOSA IN COMPLEX WITH ANTIBODY; TITLE 3 FRAGMENT; COMPND MOL_ID: 1; COMPND 2 MOLECULE: ANTIBODY FAB FRAGMENT LIGHT CHAIN; COMPND 3 CHAIN: L; COMPND 4 MOL_ID: 2; COMPND 5 MOLECULE: ANTIBODY FAB FRAGMENT HEAVY CHAIN; COMPND 6 CHAIN: H;…	HEC	HEC	36.153	8.785	0.554	-1.416	-2.16514
1qpaA_3wfwA	1qpa A	3wfw A	OXIDOREDUCTASE 08-OCT-96 1QPA; TITLE LIGNIN PEROXIDASE ISOZYME LIP4.65 (PI 4.65); COMPND MOL_ID: 1; COMPND 2 MOLECULE: LIGNIN PEROXIDASE; COMPND 3 CHAIN: A, B; COMPND 4 EC: 1.11.1.-; COMPND 5 OTHER_DETAILS: ISOZYME LIP4.65	OXYGEN TRANSPORT 24-JUL-13 3WFW; TITLE CRYSTAL STRUCTURE OF THE CLOSED FORM OF THE HGBRL'S GLOBIN DOMAIN; COMPND MOL_ID: 1; COMPND 2 MOLECULE: HEMOGLOBIN-LIKE FLAVOPROTEIN FUSED TO ROADBLOCK/LC7 DOMAIN; COMPND 3 CHAIN: A; COMPND 4 FRAGMENT: N-TERMINAL GLOBIN DOMAIN, UNP RESIDUES 1-133; COMPND 5 ENGINEERED: YES	HEM	MPD	35.512	324.195	5.347	95.09	17.4573
1hskA_3wghA	1hsk A	3wgh A	OXIDOREDUCTASE 27-DEC-00 1HSK; TITLE CRYSTAL STRUCTURE OF S. AUREUS MURB; COMPND MOL_ID: 1; COMPND 2 MOLECULE: UDP-N-ACETYLENOLPYRUVOYLGLUCOSAMINE REDUCTASE; COMPND 3 CHAIN: A; COMPND 4 SYNONYM: UDP-N-ACETYLMURAMATE DEHYDROGENASE; COMPND 5 EC: 1.1.1.158; COMPND 6 ENGINEERED: YES	TRANSCRIPTION 05-AUG-13 3WGH; TITLE CRYSTAL STRUCTURE OF RSP IN COMPLEX WITH BETA-NADH; COMPND MOL_ID: 1; COMPND 2 MOLECULE: REDOX-SENSING TRANSCRIPTIONAL REPRESSOR REX; COMPND 3 CHAIN: A, B; COMPND 4 SYNONYM: RSP REPRESSOR; COMPND 5 ENGINEERED: YES	FAD	NAI	33.662	139.902	0.001	139.902	1385.17
1po5A_3wqjA	1po5 A	3wqj A	OXIDOREDUCTASE 13-JUN-03 1PO5; TITLE STRUCTURE OF MAMMALIAN CYTOCHROME P450 2B4; COMPND MOL_ID: 1; COMPND 2 MOLECULE: CYTOCHROME P450 2B4; COMPND 3 CHAIN: A; COMPND 4 SYNONYM: CYPIIB4, P450-LM2, ISOZYME 2, P450 TYPE B0; COMPND 5 EC: 1.14.14.1; COMPND 6 ENGINEERED: YES; COMPND 7 MUTATION: YES	TRANSPORT PROTEIN 27-JAN-14 3WQJ; TITLE CRYSTAL STRUCTURE OF ARCHAERHODOPSIN-2 AT 1.8 ANGSTROM RESOLUTION; COMPND MOL_ID: 1; COMPND 2 MOLECULE: ARCHAERHODOPSIN-2; COMPND 3 CHAIN: A; COMPND 4 SYNONYM: AR 2	HEM	SO4	16.077	197.383	4.075	-3.494	-0.836886
1ej2A_3wu2B	1ej2 A	3wu2 B	TRANSFERASE 29-FEB-00 1EJ2; TITLE CRYSTAL STRUCTURE OF METHANOBACTERIUM THERMOAUTOTROPHICUM NICOTINAMIDE; TITLE 2 MONONUCLEOTIDE ADENYLYLTRANSFERASE WITH BOUND NAD+; COMPND MOL_ID: 1; COMPND 2 MOLECULE: NICOTINAMIDE MONONUCLEOTIDE ADENYLYLTRANSFERASE; COMPND 3 CHAIN: A; COMPND 4 EC: 2.7.7.1; COMPND 5 ENGINEERED: YES	ELECTRON TRANSPORT, PHOTOSYNTHESIS 21-APR-14 3WU2; TITLE CRYSTAL STRUCTURE ANALYSIS OF PHOTOSYSTEM II COMPLEX; COMPND MOL_ID: 1; COMPND 2 MOLECULE: PHOTOSYSTEM Q(B) PROTEIN; COMPND 3 CHAIN: A, a; COMPND 4 SYNONYM: 32 KDA THYLAKOID MEMBRANE PROTEIN, PHOTOSYSTEM II PROTEIN; COMPND 5 D1; COMPND 6 MOL_ID: 2; COMPND 7 MOLECULE: PHOTOSYSTEM II CP47 CHLOROPHYLL APOPROTEIN; COMPND 8 CHAIN: B, b; COMPND 9…	NAD	CLA	22.699	168.363	1.442	-4.688	-3.04021
1soxA_3wu2C	1sox A	3wu2 C	OXIDOREDUCTASE 31-DEC-97 1SOX; TITLE SULFITE OXIDASE FROM CHICKEN LIVER; COMPND MOL_ID: 1; COMPND 2 MOLECULE: SULFITE OXIDASE; COMPND 3 CHAIN: A, B; COMPND 4 EC: 1.8.3.1	ELECTRON TRANSPORT, PHOTOSYNTHESIS 21-APR-14 3WU2; TITLE CRYSTAL STRUCTURE ANALYSIS OF PHOTOSYSTEM II COMPLEX; COMPND MOL_ID: 1; COMPND 2 MOLECULE: PHOTOSYSTEM Q(B) PROTEIN; COMPND 3 CHAIN: A, a; COMPND 4 SYNONYM: 32 KDA THYLAKOID MEMBRANE PROTEIN, PHOTOSYSTEM II PROTEIN; COMPND 5 D1; COMPND 6 MOL_ID: 2; COMPND 7 MOLECULE: PHOTOSYSTEM II CP47 CHLOROPHYLL APOPROTEIN; COMPND 8 CHAIN: B, b; COMPND 9…	HEM	CLA	28.818	0.038	1.437	-4.891	-3.18217
1po5A_3wzsA	1po5 A	3wzs A	OXIDOREDUCTASE 13-JUN-03 1PO5; TITLE STRUCTURE OF MAMMALIAN CYTOCHROME P450 2B4; COMPND MOL_ID: 1; COMPND 2 MOLECULE: CYTOCHROME P450 2B4; COMPND 3 CHAIN: A; COMPND 4 SYNONYM: CYPIIB4, P450-LM2, ISOZYME 2, P450 TYPE B0; COMPND 5 EC: 1.14.14.1; COMPND 6 ENGINEERED: YES; COMPND 7 MUTATION: YES	TRANSFERASE 03-OCT-14 3WZS; TITLE CRYSTAL STRUCTURE OF TRX3 DOMAIN OF UGGT (DETERGENT-BOUND FORM); COMPND MOL_ID: 1; COMPND 2 MOLECULE: UDP-GLUCOSE-GLYCOPROTEIN GLUCOSYLTRANSFERASE-LIKE PROTEIN; COMPND 3 CHAIN: A; COMPND 4 FRAGMENT: TRX3 DOMAIN, UNP RESIDUES 671-831; COMPND 5 ENGINEERED: YES	HEM	PQE	33.201	292.09	2.177	221.547	97.2978
1iqcA_3x39A	1iqc A	3x39 A	OXIDOREDUCTASE 20-JUL-01 1IQC; TITLE CRYSTAL STRUCTURE OF DI-HEME PEROXIDASE FROM NITROSOMONAS EUROPAEA; COMPND MOL_ID: 1; COMPND 2 MOLECULE: DI-HEME PEROXIDASE; COMPND 3 CHAIN: A, B, C, D	ELECTRON TRANSPORT 16-JAN-15 3X39; TITLE DOMAIN-SWAPPED DIMER OF PSEUDOMONAS AERUGINOSA CYTOCHROME C551; COMPND MOL_ID: 1; COMPND 2 MOLECULE: CYTOCHROME C-551; COMPND 3 CHAIN: A, B; COMPND 4 FRAGMENT: UNP RESIDUES 23-104; COMPND 5 SYNONYM: CYTOCHROME C8,CYTOCHROME C551; COMPND 6 ENGINEERED: YES	HEC	HEC	38.943	11.054	2.055	-2.146	-0.995824
1jq5A_3zdrA	1jq5 A	3zdr A	OXIDOREDUCTASE 03-AUG-01 1JQ5; TITLE BACILLUS STEAROTHERMOPHILUS GLYCEROL DEHYDROGENASE COMPLEX WITH NAD+; COMPND MOL_ID: 1; COMPND 2 MOLECULE: GLYCEROL DEHYDROGENASE; COMPND 3 CHAIN: A; COMPND 4 EC: 1.1.1.6; COMPND 5 ENGINEERED: YES; COMPND 6 MUTATION: YES	OXIDOREDUCTASE 30-NOV-12 3ZDR; TITLE STRUCTURE OF THE ALCOHOL DEHYDROGENASE (ADH) DOMAIN OF A; TITLE 2 BIFUNCTIONAL ADHE DEHYDROGENASE FROM GEOBACILLUS; TITLE 3 THERMOGLUCOSIDASIUS NCIMB 11955; COMPND MOL_ID: 1; COMPND 2 MOLECULE: ALCOHOL DEHYDROGENASE DOMAIN OF THE BIFUNCTIONAL; COMPND 3 ACETALDEHYDE DEHYDROGENASE; COMPND 4 CHAIN: A; COMPND 5 FRAGMENT: RESIDUES 457-867; COMPND 6 SYNONYM: ACETALD…	NAD	GOL	35.659	-4.944	1.391	-7.02	-4.70825
1iqcA_3ziyA	1iqc A	3ziy A	OXIDOREDUCTASE 20-JUL-01 1IQC; TITLE CRYSTAL STRUCTURE OF DI-HEME PEROXIDASE FROM NITROSOMONAS EUROPAEA; COMPND MOL_ID: 1; COMPND 2 MOLECULE: DI-HEME PEROXIDASE; COMPND 3 CHAIN: A, B, C, D	OXIDOREDUCTASE 14-JAN-13 3ZIY; TITLE STRUCTURE OF THREE-DOMAIN HEME-CU NITRITE REDUCTASE FROM RALSTONIA; TITLE 2 PICKETTII AT 1.01 A RESOLUTION; COMPND MOL_ID: 1; COMPND 2 MOLECULE: COPPER-CONTAINING NITRITE REDUCTASE; COMPND 3 CHAIN: A; COMPND 4 EC: 1.7.2.1; COMPND 5 ENGINEERED: YES	HEC	HEC	42.003	34.877	0.398	1.54	3.09237
1iqcA_3zooA	1iqc A	3zoo A	OXIDOREDUCTASE 20-JUL-01 1IQC; TITLE CRYSTAL STRUCTURE OF DI-HEME PEROXIDASE FROM NITROSOMONAS EUROPAEA; COMPND MOL_ID: 1; COMPND 2 MOLECULE: DI-HEME PEROXIDASE; COMPND 3 CHAIN: A, B, C, D	OXIDOREDUCTASE 22-FEB-13 3ZOO; TITLE STRUCTURE OF THE Y46F MUTANT OF HUMAN CYTOCHROME C; COMPND MOL_ID: 1; COMPND 2 MOLECULE: CYTOCHROME C; COMPND 3 CHAIN: A, B, C, D; COMPND 4 ENGINEERED: YES; COMPND 5 MUTATION: YES	HEC	HEC	45.084	25.292	0.757	-4.618	-5.38856
1hskA_3zyvA	1hsk A	3zyv A	OXIDOREDUCTASE 27-DEC-00 1HSK; TITLE CRYSTAL STRUCTURE OF S. AUREUS MURB; COMPND MOL_ID: 1; COMPND 2 MOLECULE: UDP-N-ACETYLENOLPYRUVOYLGLUCOSAMINE REDUCTASE; COMPND 3 CHAIN: A; COMPND 4 SYNONYM: UDP-N-ACETYLMURAMATE DEHYDROGENASE; COMPND 5 EC: 1.1.1.158; COMPND 6 ENGINEERED: YES	OXIDOREDUCTASE 27-AUG-11 3ZYV; TITLE CRYSTAL STRUCTURE OF THE MOUSE LIVER ALDEHYDE OXIDASE 3 (MAOX3); COMPND MOL_ID: 1; COMPND 2 MOLECULE: AOX3; COMPND 3 CHAIN: A, B, C, D; COMPND 4 SYNONYM: ALDEHYDE OXIDASE, AOH1; COMPND 5 EC: 1.2.3.1	FAD	FAD	33.666	2.935	0.694	-9.854	-12.4106
1cqxA_4agiA	1cqx A	4agi A	LIPID BINDING PROTEIN 12-AUG-99 1CQX; TITLE CRYSTAL STRUCTURE OF THE FLAVOHEMOGLOBIN FROM ALCALIGENES EUTROPHUS AT; TITLE 2 1.75 A RESOLUTION; COMPND MOL_ID: 1; COMPND 2 MOLECULE: FLAVOHEMOPROTEIN; COMPND 3 CHAIN: A, B	SUGAR BINDING PROTEIN 30-JAN-12 4AGI; TITLE CRYSTAL STRUCTURE OF FUCOSE BINDING LECTIN FROM ASPERGILLUS FUMIGATUS; TITLE 2 (AFL) IN COMPLEX WITH SELENO FUCOSIDE.; COMPND MOL_ID: 1; COMPND 2 MOLECULE: FUCOSE-SPECIFIC LECTIN FLEA; COMPND 3 CHAIN: A, B, C, D; COMPND 4 SYNONYM: FUCOSE SPECIFIC LECTIN AFL; COMPND 5 ENGINEERED: YES; COMPND 6 MUTATION: YES	FAD	SFU	21.158	124.249	4.859	-4.497	-0.906836
1dnlA_4atgA	1dk0 A	4atg A	OXIDOREDUCTASE 16-DEC-99 1DNL; TITLE X-RAY STRUCTURE OF ESCHERICHIA COLI PYRIDOXINE 5'-PHOSPHATE OXIDASE; TITLE 2 COMPLEXED WITH FMN AT 1.8 ANGSTROM RESOLUTION; COMPND MOL_ID: 1; COMPND 2 MOLECULE: PYRIDOXINE 5'-PHOSPHATE OXIDASE; COMPND 3 CHAIN: A; COMPND 4 EC: 1.4.3.5; COMPND 5 ENGINEERED: YES	TRANSCRIPTION 07-MAY-12 4ATG; TITLE TAF6 C-TERMINAL DOMAIN FROM ANTONOSPORA LOCUSTAE; COMPND MOL_ID: 1; COMPND 2 MOLECULE: TAF6; COMPND 3 CHAIN: A; COMPND 4 FRAGMENT: C-TERMINAL DOMAIN, RESIDUES 160-355; COMPND 5 ENGINEERED: YES	FMN	NHE	33.677	186.864	2.84	57.377	19.516
1lyvA_4az1A	1lyv A	4az1 A	HYDROLASE 08-JUN-02 1LYV; TITLE HIGH-RESOLUTION STRUCTURE OF THE CATALYTICALLY INACTIVE YERSINIA; TITLE 2 TYROSINE PHOSPHATASE C403A MUTANT IN COMPLEX WITH PHOSPHATE.; COMPND MOL_ID: 1; COMPND 2 MOLECULE: PROTEIN-TYROSINE PHOSPHATASE YOPH; COMPND 3 CHAIN: A; COMPND 4 FRAGMENT: PTPASE DOMAIN; COMPND 5 SYNONYM: VIRULENCE PROTEIN; COMPND 6 EC: 3.1.3.48; COMPND 7 ENGINEERED: YES; COMPND 8 MUTATION: Y…	HYDROLASE 22-JUN-12 4AZ1; TITLE CRYSTAL STRUCTURE OF THE TRYPANOSOMA CRUZI PROTEIN TYROSINE; TITLE 2 PHOSPHATASE TCPTP1, A POTENTIAL THERAPEUTIC TARGET FOR CHAGAS'; TITLE 3 DISEASE; COMPND MOL_ID: 1; COMPND 2 MOLECULE: TYROSINE SPECIFIC PROTEIN PHOSPHATASE; COMPND 3 CHAIN: A, B; COMPND 4 SYNONYM: PROTEIN TYROSINE PHOSPHATASE TCPTP1; COMPND 5 ENGINEERED: YES	PO4	FMT	62.946	1.471	0.808	-3.048	-3.35683
1cqxA_4b4dA	1cqx A	4b4d A	LIPID BINDING PROTEIN 12-AUG-99 1CQX; TITLE CRYSTAL STRUCTURE OF THE FLAVOHEMOGLOBIN FROM ALCALIGENES EUTROPHUS AT; TITLE 2 1.75 A RESOLUTION; COMPND MOL_ID: 1; COMPND 2 MOLECULE: FLAVOHEMOPROTEIN; COMPND 3 CHAIN: A, B	OXIDOREDUCTASE 30-JUL-12 4B4D; TITLE CRYSTAL STRUCTURE OF FAD-CONTAINING FERREDOXIN-NADP REDUCTASE FROM; TITLE 2 XANTHOMONAS AXONOPODIS PV. CITRI; COMPND MOL_ID: 1; COMPND 2 MOLECULE: FERREDOXIN-NADP REDUCTASE; COMPND 3 CHAIN: A; COMPND 4 EC: 1.18.1.2; COMPND 5 ENGINEERED: YES	FAD	FAD	40.952	7.17	1.534	-9.649	-5.90514
1qpaA_4bvnA	1qpa A	4bvn A	OXIDOREDUCTASE 08-OCT-96 1QPA; TITLE LIGNIN PEROXIDASE ISOZYME LIP4.65 (PI 4.65); COMPND MOL_ID: 1; COMPND 2 MOLECULE: LIGNIN PEROXIDASE; COMPND 3 CHAIN: A, B; COMPND 4 EC: 1.11.1.-; COMPND 5 OTHER_DETAILS: ISOZYME LIP4.65	SIGNALING PROTEIN 26-JUN-13 4BVN; TITLE ULTRA-THERMOSTABLE BETA1-ADRENOCEPTOR WITH CYANOPINDOLOL BOUND; COMPND MOL_ID: 1; COMPND 2 MOLECULE: BETA-1 ADRENERGIC RECEPTOR; COMPND 3 CHAIN: A; COMPND 4 SYNONYM: BETA-1 ADRENORECEPTOR, BETA-1 ADRENOCEPTOR, BETA-T; COMPND 5 ENGINEERED: YES; COMPND 6 MUTATION: YES; COMPND 7 OTHER_DETAILS: RESIDUES 3-32 AT THE N-TERMINUS AND RESIDUES 244-271; COMPND 8 OF T…	HEM	OLC	35.94	10.513	1.124	-7.572	-6.18627
1dk0A_4c00A	1dk0 A	4c00 A	TRANSPORT PROTEIN 06-DEC-99 1DK0; TITLE CRYSTAL STRUCTURE OF THE HEMOPHORE HASA FROM SERRATIA; TITLE 2 MARCESCENS CRYSTAL FORM P2(1), PH8; COMPND MOL_ID: 1; COMPND 2 MOLECULE: HEME-BINDING PROTEIN A; COMPND 3 CHAIN: A, B; COMPND 4 SYNONYM: HASA; COMPND 5 ENGINEERED: YES	TRANSPORT PROTEIN 30-JUL-13 4C00; TITLE CRYSTAL STRUCTURE OF TAMA FROM E. COLI; COMPND MOL_ID: 1; COMPND 2 MOLECULE: TRANSLOCATION AND ASSEMBLY MODULE TAMA; COMPND 3 CHAIN: A; COMPND 4 FRAGMENT: RESIDUES 22-577; COMPND 5 SYNONYM: AUTOTRANSPORTER ASSEMBLY FACTOR TAMA; COMPND 6 ENGINEERED: YES	HEM	MC3	26.114	11.87	0.974	-4.249	-3.95624
1ej2A_4c72A	1ej2 A	4c72 A	TRANSFERASE 29-FEB-00 1EJ2; TITLE CRYSTAL STRUCTURE OF METHANOBACTERIUM THERMOAUTOTROPHICUM NICOTINAMIDE; TITLE 2 MONONUCLEOTIDE ADENYLYLTRANSFERASE WITH BOUND NAD+; COMPND MOL_ID: 1; COMPND 2 MOLECULE: NICOTINAMIDE MONONUCLEOTIDE ADENYLYLTRANSFERASE; COMPND 3 CHAIN: A; COMPND 4 EC: 2.7.7.1; COMPND 5 ENGINEERED: YES	TRANSFERASE 19-SEP-13 4C72; TITLE CRYSTAL STRUCTURE OF M. TUBERCULOSIS C171Q KASA IN COMPLEX; TITLE 2 WITH TLM5; COMPND MOL_ID: 1; COMPND 2 MOLECULE: 3-OXOACYL-[ACYL-CARRIER-PROTEIN] SYNTHASE 1; COMPND 3 CHAIN: A, B; COMPND 4 SYNONYM: BETA-KETOACYL ACP SYNTHASE; COMPND 5 EC: 2.3.1.41; COMPND 6 ENGINEERED: YES; COMPND 7 MUTATION: YES	NAD	EDO	11.701	0.363	2.593	-2.947	-1.09432
1ja1A_4cyiA	1ja1 A	4cyi A	OXIDOREDUCTASE 29-MAY-01 1JA1; TITLE CYPOR-TRIPLE MUTANT; COMPND MOL_ID: 1; COMPND 2 MOLECULE: NADPH-CYTOCHROME P450 REDUCTASE; COMPND 3 CHAIN: A, B; COMPND 4 SYNONYM: NADPH-CYTOCHROME P450 OXIDOREDUCTASE; COMPND 5 EC: 1.6.2.4; COMPND 6 ENGINEERED: YES; COMPND 7 MUTATION: YES	TRANSFERASE 11-APR-14 4CYI; TITLE CHAETOMIUM THERMOPHILUM PAN3; COMPND MOL_ID: 1; COMPND 2 MOLECULE: PAB-DEPENDENT POLY(A)-SPECIFIC RIBONUCLEASE SUBUNIT PAN3-; COMPND 3 LIKE PROTEIN, PAB-DEPENDENT POLY(A)-SPECIFIC RIBONUCLEASE SUBUNIT; COMPND 4 PAN3-L PROTEIN; COMPND 5 CHAIN: A, B, C, D, E, F, G, H; COMPND 6 FRAGMENT: PKC, RESIDUES 203-640; COMPND 7 ENGINEERED: YES	FMN	ATP	33.886	231.389	6.579	193.475	28.9677
1a0iA_4d05A	1a0i A	4d05 A	LIGASE 01-DEC-97 1A0I; TITLE ATP-DEPENDENT DNA LIGASE FROM BACTERIOPHAGE T7 COMPLEX WITH; TITLE 2 ATP; COMPND MOL_ID: 1; COMPND 2 MOLECULE: DNA LIGASE; COMPND 3 CHAIN: A; COMPND 4 EC: 6.5.1.1; COMPND 5 ENGINEERED: YES; COMPND 6 MUTATION: YES	LIGASE 24-APR-14 4D05; TITLE STRUCTURE AND ACTIVITY OF A MINIMAL-TYPE ATP-DEPENDENT DNA LIGASE FROM; TITLE 2 A PSYCHROTOLERANT BACTERIUM; COMPND MOL_ID: 1; COMPND 2 MOLECULE: ATP-DEPENDENT DNA LIGASE; COMPND 3 CHAIN: A, B; COMPND 4 ENGINEERED: YES; COMPND 5 OTHER_DETAILS: LINK BETWEEN AMP AND LYS173	ATP	AMP	77.965	4.95	0.91	-7	-6.93069
1iqcA_4d6uD	1iqc A	4d6u D	OXIDOREDUCTASE 20-JUL-01 1IQC; TITLE CRYSTAL STRUCTURE OF DI-HEME PEROXIDASE FROM NITROSOMONAS EUROPAEA; COMPND MOL_ID: 1; COMPND 2 MOLECULE: DI-HEME PEROXIDASE; COMPND 3 CHAIN: A, B, C, D	OXIDOREDUCTASE 14-NOV-14 4D6U; TITLE CYTOCHROME BC1 BOUND TO THE 4(1H)-PYRIDONE GSK932121; COMPND MOL_ID: 1; COMPND 2 MOLECULE: CYTOCHROME B-C1 COMPLEX SUBUNIT 1, MITOCHONDRIAL; COMPND 3 CHAIN: A; COMPND 4 SYNONYM: COMPLEX III SUBUNIT 1, CORE PROTEIN I, UBIQUINOL-CYTOCHROME-; COMPND 5 C REDUCTASE COMPLEX CORE PROTEIN 1; COMPND 6 MOL_ID: 2; COMPND 7 MOLECULE: CYTOCHROME B-C1 COMPLEX SUBUNIT 2, MIT…	HEC	HEC	37.723	37.669	1.085	-4.898	-4.13333
1f5vA_4dn2A	1f5v A	4dn2 A	OXIDOREDUCTASE 17-JUN-00 1F5V; TITLE STRUCTURE AND SITE-DIRECTED MUTAGENESIS OF A FLAVOPROTEIN; TITLE 2 FROM ESCHERICHIA COLI THAT REDUCES NITROCOMPOUNDS.; TITLE 3 ALTERATION OF PYRIDINE NUCLEOTIDE BINDING BY A SINGLE; TITLE 4 AMINO ACID SUBSTITUTION; COMPND MOL_ID: 1; COMPND 2 MOLECULE: OXYGEN-INSENSITIVE NADPH NITROREDUCTASE; COMPND 3 CHAIN: A, B; COMPND 4 EC: 1.6.99.6; COMPND 5 ENGINEERED: YES	OXIDOREDUCTASE 08-FEB-12 4DN2; TITLE CRYSTAL STRUCTURE OF PUTATIVE NITROREDUCTASE FROM GEOBACTER; TITLE 2 METALLIREDUCENS GS-15; COMPND MOL_ID: 1; COMPND 2 MOLECULE: NITROREDUCTASE; COMPND 3 CHAIN: A, B; COMPND 4 ENGINEERED: YES	FMN	FMN	61.727	-0.48	0.321	-7.407	-17.5938
1cqxA_4dqlA	1cqx A	4dql A	LIPID BINDING PROTEIN 12-AUG-99 1CQX; TITLE CRYSTAL STRUCTURE OF THE FLAVOHEMOGLOBIN FROM ALCALIGENES EUTROPHUS AT; TITLE 2 1.75 A RESOLUTION; COMPND MOL_ID: 1; COMPND 2 MOLECULE: FLAVOHEMOPROTEIN; COMPND 3 CHAIN: A, B	OXIDOREDUCTASE 16-FEB-12 4DQL; TITLE CRYSTAL STRUCTURE OF THE FAD BINDING DOMAIN OF CYTOCHROME P450 BM3 IN; TITLE 2 COMPLEX WITH NADP+; COMPND MOL_ID: 1; COMPND 2 MOLECULE: BIFUNCTIONAL P-450/NADPH-P450 REDUCTASE; COMPND 3 CHAIN: A, B; COMPND 4 FRAGMENT: CYTOCHROME P450 BM3,UNP RESIDUES 657-1049; COMPND 5 SYNONYM: CYTOCHROME P450(BM-3), CYTOCHROME P450BM-3, CYTOCHROME P450; COMPND 6 102, NADPH--C…	FAD	NAP	17.784	171.735	4.483	-4.281	-0.934104
1qpaA_4dx5A	1qpa A	4dx5 A	OXIDOREDUCTASE 08-OCT-96 1QPA; TITLE LIGNIN PEROXIDASE ISOZYME LIP4.65 (PI 4.65); COMPND MOL_ID: 1; COMPND 2 MOLECULE: LIGNIN PEROXIDASE; COMPND 3 CHAIN: A, B; COMPND 4 EC: 1.11.1.-; COMPND 5 OTHER_DETAILS: ISOZYME LIP4.65	MEMBRANE PROTEIN, TRANSPORT PROTEIN 27-FEB-12 4DX5; TITLE TRANSPORT OF DRUGS BY THE MULTIDRUG TRANSPORTER ACRB INVOLVES AN; TITLE 2 ACCESS AND A DEEP BINDING POCKET THAT ARE SEPARATED BY A SWITCH-LOOP; COMPND MOL_ID: 1; COMPND 2 MOLECULE: ACRIFLAVINE RESISTANCE PROTEIN B; COMPND 3 CHAIN: A, B, C; COMPND 4 ENGINEERED: YES; COMPND 5 MOL_ID: 2; COMPND 6 MOLECULE: DARPIN; COMPND 7 CHAIN: D, E; COMPND…	HEM	LMT	20.555	9.931	2.457	-1.66	-0.649198
12asA_4e1sA	12as A	4e1s A	LIGASE 02-DEC-97 12AS; TITLE ASPARAGINE SYNTHETASE MUTANT C51A, C315A COMPLEXED WITH L-ASPARAGINE; TITLE 2 AND AMP; COMPND MOL_ID: 1; COMPND 2 MOLECULE: ASPARAGINE SYNTHETASE; COMPND 3 CHAIN: A, B; COMPND 4 SYNONYM: L-ASPARTATE\:AMMONIA LIGASE (AMP-FORMING); COMPND 5 EC: 6.3.1.1; COMPND 6 ENGINEERED: YES; COMPND 7 MUTATION: YES	CELL ADHESION 07-MAR-12 4E1S; TITLE X-RAY CRYSTAL STRUCTURE OF THE TRANSMEMBRANE BETA-DOMAIN FROM INTIMIN; TITLE 2 FROM EHEC STRAIN O157:H7; COMPND MOL_ID: 1; COMPND 2 MOLECULE: INTIMIN; COMPND 3 CHAIN: A; COMPND 4 FRAGMENT: TRANSMEMBRANE DOMAIN (UNP RESIDUES 208-449); COMPND 5 SYNONYM: ATTACHING AND EFFACING PROTEIN, EAE PROTEIN, GAMMA-INTIMIN; COMPND 6 ENGINEERED: YES	AMP	OLC	21.762	180.74	6.985	-5.45	-0.769231
1ew0A_4e1sA	1ew0 A	4e1s A	TRANSFERASE 21-APR-00 1EW0; TITLE CRYSTAL STRUCTURE ANALYSIS OF THE SENSOR DOMAIN OF RMFIXL(FERROUS; TITLE 2 FORM); COMPND MOL_ID: 1; COMPND 2 MOLECULE: FIXL; COMPND 3 CHAIN: A; COMPND 4 FRAGMENT: SENSOR DOMAIN; COMPND 5 EC: 2.7.3.-; COMPND 6 ENGINEERED: YES	CELL ADHESION 07-MAR-12 4E1S; TITLE X-RAY CRYSTAL STRUCTURE OF THE TRANSMEMBRANE BETA-DOMAIN FROM INTIMIN; TITLE 2 FROM EHEC STRAIN O157:H7; COMPND MOL_ID: 1; COMPND 2 MOLECULE: INTIMIN; COMPND 3 CHAIN: A; COMPND 4 FRAGMENT: TRANSMEMBRANE DOMAIN (UNP RESIDUES 208-449); COMPND 5 SYNONYM: ATTACHING AND EFFACING PROTEIN, EAE PROTEIN, GAMMA-INTIMIN; COMPND 6 ENGINEERED: YES	HEM	OLC	20.239	-0.618	0.9	-1.845	-1.845
1gweA_4e1tA	1gwe A	4e1t A	OXIDOREDUCTASE 15-MAR-02 1GWE; TITLE ATOMIC RESOLUTION STRUCTURE OF MICROCOCCUS LYSODEIKTICUS CATALASE; COMPND MOL_ID: 1; COMPND 2 MOLECULE: CATALASE; COMPND 3 CHAIN: A; COMPND 4 EC: 1.11.1.6	CELL ADHESION 07-MAR-12 4E1T; TITLE X-RAY CRYSTAL STRUCTURE OF THE TRANSMEMBRANE BETA-DOMAIN FROM INVASIN; TITLE 2 FROM YERSINIA PSEUDOTUBERCULOSIS; COMPND MOL_ID: 1; COMPND 2 MOLECULE: INVASIN; COMPND 3 CHAIN: A; COMPND 4 FRAGMENT: TRANSMEMBRANE DOMAIN (UNP RESIDUES 147-390); COMPND 5 ENGINEERED: YES; COMPND 6 MUTATION: YES	HEM	OLC	16.539	-1.553	1.029	-2.452	-2.17183
1iqcA_4eicA	1iqc A	4eic A	OXIDOREDUCTASE 20-JUL-01 1IQC; TITLE CRYSTAL STRUCTURE OF DI-HEME PEROXIDASE FROM NITROSOMONAS EUROPAEA; COMPND MOL_ID: 1; COMPND 2 MOLECULE: DI-HEME PEROXIDASE; COMPND 3 CHAIN: A, B, C, D	ELECTRON TRANSPORT 05-APR-12 4EIC; TITLE CRYSTAL STRUCTURE OF REDUCED CYTOCHROME C6 FROM SYNECHOCOCCUS SP. PCC; TITLE 2 7002 AT ULTRA-HIGH RESOLUTION; COMPND MOL_ID: 1; COMPND 2 MOLECULE: CYTOCHROME C6; COMPND 3 CHAIN: A; COMPND 4 FRAGMENT: UNP RESIDUES 25-117; COMPND 5 SYNONYM: CYTOCHROME C-553, CYTOCHROME C553, SOLUBLE CYTOCHROME F; COMPND 6 ENGINEERED: YES	HEC	HEC	45.865	7.755	0.427	-3.65	-6.926
1iqcA_4eifA	1iqc A	4eif A	OXIDOREDUCTASE 20-JUL-01 1IQC; TITLE CRYSTAL STRUCTURE OF DI-HEME PEROXIDASE FROM NITROSOMONAS EUROPAEA; COMPND MOL_ID: 1; COMPND 2 MOLECULE: DI-HEME PEROXIDASE; COMPND 3 CHAIN: A, B, C, D	ELECTRON TRANSPORT 05-APR-12 4EIF; TITLE CRYSTAL STRUCTURE OF CYTOCHROME C6C L50Q MUTANT FROM SYNECHOCOCCUS SP.; TITLE 2 PCC 7002; COMPND MOL_ID: 1; COMPND 2 MOLECULE: CYTOCHROME C6; COMPND 3 CHAIN: A; COMPND 4 FRAGMENT: UNP RESIDUES 29-115; COMPND 5 SYNONYM: PUTATIVE CYTOCHROME C6-2; COMPND 6 ENGINEERED: YES; COMPND 7 MUTATION: YES	HEC	HEC	39.826	8.206	0.572	-3.996	-5.94643
1amuA_4eqlA	1amu A	4eql A	PEPTIDE SYNTHETASE 18-JUN-97 1AMU; TITLE PHENYLALANINE ACTIVATING DOMAIN OF GRAMICIDIN SYNTHETASE 1; TITLE 2 IN A COMPLEX WITH AMP AND PHENYLALANINE; COMPND MOL_ID: 1; COMPND 2 MOLECULE: GRAMICIDIN SYNTHETASE 1; COMPND 3 CHAIN: A, B; COMPND 4 FRAGMENT: ADENYLATE FORMING DOMAIN, RESIDUES 1 - 556 PLUS; COMPND 5 A 7 RESIDUE C-TERMINAL TAG - SHHHHHH; COMPND 6 SYNONYM: GRSA; COMPND 7 EC: 5.1.1.11; COM…	LIGASE 19-APR-12 4EQL; TITLE CRYSTAL STRUCTURE OF GH3.12 IN COMPLEX WITH AMP AND SALICYLATE; COMPND MOL_ID: 1; COMPND 2 MOLECULE: 4-SUBSTITUTED BENZOATES-GLUTAMATE LIGASE GH3.12; COMPND 3 CHAIN: A, B; COMPND 4 SYNONYM: AUXIN-RESPONSIVE GH3-LIKE PROTEIN 12, ATGH3-12, PROTEIN GH3-; COMPND 5 LIKE DEFENSE GENE 1, PROTEIN GRETCHEN HAGEN 3.12, PROTEIN HOPW1-1-; COMPND 6 INTERACTING 3, PROTEIN AVRPPHB S…	AMP	AMP	43.764	-4.224	0.782	-8.268	-9.37415
1lyvA_4ercA	1lyv A	4erc A	HYDROLASE 08-JUN-02 1LYV; TITLE HIGH-RESOLUTION STRUCTURE OF THE CATALYTICALLY INACTIVE YERSINIA; TITLE 2 TYROSINE PHOSPHATASE C403A MUTANT IN COMPLEX WITH PHOSPHATE.; COMPND MOL_ID: 1; COMPND 2 MOLECULE: PROTEIN-TYROSINE PHOSPHATASE YOPH; COMPND 3 CHAIN: A; COMPND 4 FRAGMENT: PTPASE DOMAIN; COMPND 5 SYNONYM: VIRULENCE PROTEIN; COMPND 6 EC: 3.1.3.48; COMPND 7 ENGINEERED: YES; COMPND 8 MUTATION: Y…	HYDROLASE 19-APR-12 4ERC; TITLE STRUCTURE OF VHZ BOUND TO METAVANADATE; COMPND MOL_ID: 1; COMPND 2 MOLECULE: DUAL SPECIFICITY PROTEIN PHOSPHATASE 23; COMPND 3 CHAIN: A, B; COMPND 4 SYNONYM: LOW MOLECULAR MASS DUAL SPECIFICITY PHOSPHATASE 3, LDP-3,; COMPND 5 VH1-LIKE PHOSPHATASE Z; COMPND 6 EC: 3.1.3.16, 3.1.3.48; COMPND 7 ENGINEERED: YES	PO4	VN4	67.422	3.257	1.163	-3.397	-2.68963
1lyvA_4etmA	1lyv A	4etm A	HYDROLASE 08-JUN-02 1LYV; TITLE HIGH-RESOLUTION STRUCTURE OF THE CATALYTICALLY INACTIVE YERSINIA; TITLE 2 TYROSINE PHOSPHATASE C403A MUTANT IN COMPLEX WITH PHOSPHATE.; COMPND MOL_ID: 1; COMPND 2 MOLECULE: PROTEIN-TYROSINE PHOSPHATASE YOPH; COMPND 3 CHAIN: A; COMPND 4 FRAGMENT: PTPASE DOMAIN; COMPND 5 SYNONYM: VIRULENCE PROTEIN; COMPND 6 EC: 3.1.3.48; COMPND 7 ENGINEERED: YES; COMPND 8 MUTATION: Y…	HYDROLASE 24-APR-12 4ETM; TITLE CRYSTAL STRUCTURE OF YFKJ FROM BACILLUS SUBTILIS; COMPND MOL_ID: 1; COMPND 2 MOLECULE: LOW MOLECULAR WEIGHT PROTEIN-TYROSINE-PHOSPHATASE YFKJ; COMPND 3 CHAIN: A, B; COMPND 4 SYNONYM: LMPTP; COMPND 5 EC: 3.1.3.48; COMPND 6 ENGINEERED: YES	PO4	PO4	34.15	-1.089	0.755	-4.131	-4.83158
1cqxA_4fk8A	1cqx A	4fk8 A	LIPID BINDING PROTEIN 12-AUG-99 1CQX; TITLE CRYSTAL STRUCTURE OF THE FLAVOHEMOGLOBIN FROM ALCALIGENES EUTROPHUS AT; TITLE 2 1.75 A RESOLUTION; COMPND MOL_ID: 1; COMPND 2 MOLECULE: FLAVOHEMOPROTEIN; COMPND 3 CHAIN: A, B	OXIDOREDUCTASE 12-JUN-12 4FK8; TITLE CRYSTAL STRUCTURE OF FERREDOXIN-NADP REDUCTASE FROM BURKHOLDERIA; TITLE 2 THAILANDENSIS E264 WITH BOUND FAD; COMPND MOL_ID: 1; COMPND 2 MOLECULE: FERREDOXIN--NADP REDUCTASE; COMPND 3 CHAIN: A, B; COMPND 4 EC: 1.18.1.2; COMPND 5 ENGINEERED: YES	FAD	FAD	45.309	-4.209	2.121	-8.177	-3.68167
1f5vA_4g8sA	1f5v A	4g8s A	OXIDOREDUCTASE 17-JUN-00 1F5V; TITLE STRUCTURE AND SITE-DIRECTED MUTAGENESIS OF A FLAVOPROTEIN; TITLE 2 FROM ESCHERICHIA COLI THAT REDUCES NITROCOMPOUNDS.; TITLE 3 ALTERATION OF PYRIDINE NUCLEOTIDE BINDING BY A SINGLE; TITLE 4 AMINO ACID SUBSTITUTION; COMPND MOL_ID: 1; COMPND 2 MOLECULE: OXYGEN-INSENSITIVE NADPH NITROREDUCTASE; COMPND 3 CHAIN: A, B; COMPND 4 EC: 1.6.99.6; COMPND 5 ENGINEERED: YES	OXIDOREDUCTASE 23-JUL-12 4G8S; TITLE CRYSTAL STRUCTURE OF A PUTATIVE NITROREDUCTASE FROM GEOBACTER; TITLE 2 SULFURREDUCENS PCA (TARGET PSI-013445); COMPND MOL_ID: 1; COMPND 2 MOLECULE: NITROREDUCTASE FAMILY PROTEIN; COMPND 3 CHAIN: A, B; COMPND 4 ENGINEERED: YES	FMN	FMN	50.455	0.99	0.329	-6.552	-15.2727
1iqcA_4gedB	1iqc A	4ged B	OXIDOREDUCTASE 20-JUL-01 1IQC; TITLE CRYSTAL STRUCTURE OF DI-HEME PEROXIDASE FROM NITROSOMONAS EUROPAEA; COMPND MOL_ID: 1; COMPND 2 MOLECULE: DI-HEME PEROXIDASE; COMPND 3 CHAIN: A, B, C, D	OXIDOREDUCTASE/ELECTRON TRANSPORT 01-AUG-12 4GED; TITLE CRYSTAL STRUCTURE OF THE LEISHMANIA MAJOR PEROXIDASE-CYTOCHROME C; TITLE 2 COMPLEX; COMPND MOL_ID: 1; COMPND 2 MOLECULE: ASCORBATE PEROXIDASE; COMPND 3 CHAIN: A; COMPND 4 EC: 1.11.1.11; COMPND 5 ENGINEERED: YES; COMPND 6 MOL_ID: 2; COMPND 7 MOLECULE: CYTOCHROME C; COMPND 8 CHAIN: B; COMPND 9 SYNONYM: PUTATIVE CYTOCHROME C; COMPND 10 ENGINEER…	HEC	HEC	37.326	153.831	2.663	-3.933	-1.42345
1a0iA_4glwA	1a0i A	4glw A	LIGASE 01-DEC-97 1A0I; TITLE ATP-DEPENDENT DNA LIGASE FROM BACTERIOPHAGE T7 COMPLEX WITH; TITLE 2 ATP; COMPND MOL_ID: 1; COMPND 2 MOLECULE: DNA LIGASE; COMPND 3 CHAIN: A; COMPND 4 EC: 6.5.1.1; COMPND 5 ENGINEERED: YES; COMPND 6 MUTATION: YES	LIGASE/LIGASE INHIBITOR 15-AUG-12 4GLW; TITLE DNA LIGASE A IN COMPLEX WITH INHIBITOR; COMPND MOL_ID: 1; COMPND 2 MOLECULE: DNA LIGASE; COMPND 3 CHAIN: A, B; COMPND 4 SYNONYM: POLYDEOXYRIBONUCLEOTIDE SYNTHASE [NAD(+)]; COMPND 5 EC: 6.5.1.2; COMPND 6 ENGINEERED: YES	ATP	0XT	68.281	-3.415	0.663	-7.263	-9.519
1a0iA_4glxA	1a0i A	4glx A	LIGASE 01-DEC-97 1A0I; TITLE ATP-DEPENDENT DNA LIGASE FROM BACTERIOPHAGE T7 COMPLEX WITH; TITLE 2 ATP; COMPND MOL_ID: 1; COMPND 2 MOLECULE: DNA LIGASE; COMPND 3 CHAIN: A; COMPND 4 EC: 6.5.1.1; COMPND 5 ENGINEERED: YES; COMPND 6 MUTATION: YES	LIGASE/LIGASE INHIBITOR/DNA 15-AUG-12 4GLX; TITLE DNA LIGASE A IN COMPLEX WITH INHIBITOR; COMPND MOL_ID: 1; COMPND 2 MOLECULE: DNA (26-MER); COMPND 3 CHAIN: B; COMPND 4 ENGINEERED: YES; COMPND 5 MOL_ID: 2; COMPND 6 MOLECULE: DNA (5'-D(*AP*CP*AP*AP*TP*TP*GP*CP*GP*AP*CP*CP*C)-3'); COMPND 7 CHAIN: C; COMPND 8 ENGINEERED: YES; COMPND 9 MOL_ID: 3; COMPND 10 MOLECULE: DNA (5'-D(P*CP*AP*CP*TP*AP*TP*CP*G…	ATP	0XS	56.798	-5.464	0.297	-7.006	-17.6474
1o04A_4gs5A	1o04 A	4gs5 A	OXIDOREDUCTASE 20-FEB-03 1O04; TITLE CYS302SER MUTANT OF HUMAN MITOCHONDRIAL ALDEHYDE DEHYDROGENASE; TITLE 2 COMPLEXED WITH NAD+ AND MG2+; COMPND MOL_ID: 1; COMPND 2 MOLECULE: ALDEHYDE DEHYDROGENASE, MITOCHONDRIAL PRECURSOR; COMPND 3 CHAIN: A, B, C, D, E, F, G, H; COMPND 4 FRAGMENT: COMPLETE MATURE SEQUENCE (DOES NOT CONTAIN MITOCHONDRIAL; COMPND 5 LEADER SEQUENCE).; COMPND 6 SYNONYM: ALDH CLASS …	LIGASE 27-AUG-12 4GS5; TITLE THE CRYSTAL STRUCTURE OF ACYL-COA SYNTHETASE (AMP-FORMING)/AMP-ACID; TITLE 2 LIGASE II-LIKE PROTEIN FROM DYADOBACTER FERMENTANS DSM 18053; COMPND MOL_ID: 1; COMPND 2 MOLECULE: ACYL-COA SYNTHETASE (AMP-FORMING)/AMP-ACID LIGASE II-LIKE; COMPND 3 PROTEIN; COMPND 4 CHAIN: A; COMPND 5 ENGINEERED: YES	NAD	EDO	14.817	163.737	1.45	60.946	39.32
1iqcA_4gydA	1iqc A	4gyd A	OXIDOREDUCTASE 20-JUL-01 1IQC; TITLE CRYSTAL STRUCTURE OF DI-HEME PEROXIDASE FROM NITROSOMONAS EUROPAEA; COMPND MOL_ID: 1; COMPND 2 MOLECULE: DI-HEME PEROXIDASE; COMPND 3 CHAIN: A, B, C, D	ELECTRON TRANSPORT 05-SEP-12 4GYD; TITLE NOSTOC SP CYTOCHROME C6; COMPND MOL_ID: 1; COMPND 2 MOLECULE: CYTOCHROME C6; COMPND 3 CHAIN: A, B, C, D, E, F; COMPND 4 SYNONYM: CYTOCHROME C-553, CYTOCHROME C553, SOLUBLE CYTOCHROME F; COMPND 5 ENGINEERED: YES	HEC	HEC	51.442	1.834	0.31	-3.007	-7.33415
12asA_4h2wA	12as A	4h2w A	LIGASE 02-DEC-97 12AS; TITLE ASPARAGINE SYNTHETASE MUTANT C51A, C315A COMPLEXED WITH L-ASPARAGINE; TITLE 2 AND AMP; COMPND MOL_ID: 1; COMPND 2 MOLECULE: ASPARAGINE SYNTHETASE; COMPND 3 CHAIN: A, B; COMPND 4 SYNONYM: L-ASPARTATE\:AMMONIA LIGASE (AMP-FORMING); COMPND 5 EC: 6.3.1.1; COMPND 6 ENGINEERED: YES; COMPND 7 MUTATION: YES	LIGASE 13-SEP-12 4H2W; TITLE CRYSTAL STRUCTURE OF ENGINEERED BRADYRHIZOBIUM JAPONICUM; TITLE 2 GLYCINE:[CARRIER PROTEIN] LIGASE COMPLEXED WITH CARRIER PROTEIN FROM; TITLE 3 AGROBACTERIUM TUMEFACIENS AND AMP; COMPND MOL_ID: 1; COMPND 2 MOLECULE: AMINO ACID--[ACYL-CARRIER-PROTEIN] LIGASE 1; COMPND 3 CHAIN: A, B; COMPND 4 SYNONYM: AMINOACYL-[ACYL-CARRIER-PROTEIN] SYNTHETASE 1; COMPND 5 EC: 6.2.1.-; …	AMP	5GP	33.105	-3.894	0.917	-6.985	-6.86824
1b8aA_4h2wA	1b8a A	4h2w A	LIGASE 27-JAN-99 1B8A; TITLE ASPARTYL-TRNA SYNTHETASE; COMPND MOL_ID: 1; COMPND 2 MOLECULE: PROTEIN (ASPARTYL-TRNA SYNTHETASE); COMPND 3 CHAIN: A, B; COMPND 4 SYNONYM: ASPARTYL TRNA LIGASE; COMPND 5 EC: 6.1.1.12; COMPND 6 ENGINEERED: YES	LIGASE 13-SEP-12 4H2W; TITLE CRYSTAL STRUCTURE OF ENGINEERED BRADYRHIZOBIUM JAPONICUM; TITLE 2 GLYCINE:[CARRIER PROTEIN] LIGASE COMPLEXED WITH CARRIER PROTEIN FROM; TITLE 3 AGROBACTERIUM TUMEFACIENS AND AMP; COMPND MOL_ID: 1; COMPND 2 MOLECULE: AMINO ACID--[ACYL-CARRIER-PROTEIN] LIGASE 1; COMPND 3 CHAIN: A, B; COMPND 4 SYNONYM: AMINOACYL-[ACYL-CARRIER-PROTEIN] SYNTHETASE 1; COMPND 5 EC: 6.2.1.-; …	ATP	5GP	51.133	-2.402	0.67	-7.568	-9.82857
1cqxA_4hatC	1cqx A	4hat C	LIPID BINDING PROTEIN 12-AUG-99 1CQX; TITLE CRYSTAL STRUCTURE OF THE FLAVOHEMOGLOBIN FROM ALCALIGENES EUTROPHUS AT; TITLE 2 1.75 A RESOLUTION; COMPND MOL_ID: 1; COMPND 2 MOLECULE: FLAVOHEMOPROTEIN; COMPND 3 CHAIN: A, B	PROTEIN TRANSPORT/ANTIBIOTIC 27-SEP-12 4HAT; TITLE CRYSTAL STRUCTURE OF CRM1 INHIBITOR LEPTOMYCIN B IN COMPLEX WITH CRM1-; TITLE 2 RAN-RANBP1; COMPND MOL_ID: 1; COMPND 2 MOLECULE: GTP-BINDING NUCLEAR PROTEIN RAN; COMPND 3 CHAIN: A; COMPND 4 SYNONYM: ANDROGEN RECEPTOR-ASSOCIATED PROTEIN 24, GTPASE RAN, RAS-; COMPND 5 LIKE PROTEIN TC4, RAS-RELATED NUCLEAR PROTEIN; COMPND 6 ENGINEERED: YES; COMPND 7…	FAD	CL	14.898	5.494	2.836	-4.78	-1.62807
1jp4A_4he2A	1jp4 A	4he2 A	HYDROLASE 01-AUG-01 1JP4; TITLE CRYSTAL STRUCTURE OF AN ENZYME DISPLAYING BOTH INOSITOL-POLYPHOSPHATE; TITLE 2 1-PHOSPHATASE AND 3'-PHOSPHOADENOSINE-5'-PHOSPHATE PHOSPHATASE; TITLE 3 ACTIVITIES; COMPND MOL_ID: 1; COMPND 2 MOLECULE: 3'(2'),5'-BISPHOSPHATE NUCLEOTIDASE; COMPND 3 CHAIN: A; COMPND 4 SYNONYM: PIPASE: PAP AND INOSITOL 1,4 BISPHOSPHATE PHOSPHATASE; COMPND 5 EC: 3.1.3.7, 3.1.3.57; COMPND…	HYDROLASE 03-OCT-12 4HE2; TITLE CRYSTAL STRUCTURE OF HUMAN MUSCLE FRUCTOSE-1,6-BISPHOSPHATASE Q32R; TITLE 2 MUTANT COMPLEX WITH AMP; COMPND MOL_ID: 1; COMPND 2 MOLECULE: FRUCTOSE-1,6-BISPHOSPHATASE ISOZYME 2; COMPND 3 CHAIN: A; COMPND 4 SYNONYM: FBPASE 2, D-FRUCTOSE-1,6-BISPHOSPHATE 1-PHOSPHOHYDROLASE 2; COMPND 5 EC: 3.1.3.11; COMPND 6 ENGINEERED: YES; COMPND 7 MUTATION: YES	AMP	MG	31.82	65.356	3.392	-4.77	-1.36598
1ja1A_4heqA	1ja1 A	4heq A	OXIDOREDUCTASE 29-MAY-01 1JA1; TITLE CYPOR-TRIPLE MUTANT; COMPND MOL_ID: 1; COMPND 2 MOLECULE: NADPH-CYTOCHROME P450 REDUCTASE; COMPND 3 CHAIN: A, B; COMPND 4 SYNONYM: NADPH-CYTOCHROME P450 OXIDOREDUCTASE; COMPND 5 EC: 1.6.2.4; COMPND 6 ENGINEERED: YES; COMPND 7 MUTATION: YES	ELECTRON TRANSPORT 04-OCT-12 4HEQ; TITLE THE CRYSTAL STRUCTURE OF FLAVODOXIN FROM DESULFOVIBRIO GIGAS; COMPND MOL_ID: 1; COMPND 2 MOLECULE: FLAVODOXIN; COMPND 3 CHAIN: A, B	FMN	FMN	75.802	-1.601	0.69	-10.348	-13.0987
1qpaA_4hktA	1qpa A	4hkt A	OXIDOREDUCTASE 08-OCT-96 1QPA; TITLE LIGNIN PEROXIDASE ISOZYME LIP4.65 (PI 4.65); COMPND MOL_ID: 1; COMPND 2 MOLECULE: LIGNIN PEROXIDASE; COMPND 3 CHAIN: A, B; COMPND 4 EC: 1.11.1.-; COMPND 5 OTHER_DETAILS: ISOZYME LIP4.65	OXIDOREDUCTASE 15-OCT-12 4HKT; TITLE CRYSTAL STRUCTURE OF A PUTATIVE MYO-INOSITOL DEHYDROGENASE FROM; TITLE 2 SINORHIZOBIUM MELILOTI 1021 (TARGET PSI-012312); COMPND MOL_ID: 1; COMPND 2 MOLECULE: INOSITOL 2-DEHYDROGENASE; COMPND 3 CHAIN: A, B, C, D; COMPND 4 SYNONYM: MYO-INOSITOL 2-DEHYDROGENASE, MI-DEHYDROGENASE; COMPND 5 EC: 1.1.1.18; COMPND 6 ENGINEERED: YES	HEM	EDO	20.008	6.335	0.827	-4.147	-4.47357
1jqiA_4hr3A	1jqi A	4hr3 A	OXIDOREDUCTASE 07-AUG-01 1JQI; TITLE CRYSTAL STRUCTURE OF RAT SHORT CHAIN ACYL-COA DEHYDROGENASE COMPLEXED; TITLE 2 WITH ACETOACETYL-COA; COMPND MOL_ID: 1; COMPND 2 MOLECULE: SHORT CHAIN ACYL-COA DEHYDROGENASE; COMPND 3 CHAIN: A, B; COMPND 4 EC: 1.3.99.2; COMPND 5 ENGINEERED: YES	OXIDOREDUCTASE 26-OCT-12 4HR3; TITLE STRUCTURE OF A PUTATIVE ACYL-COA DEHYDROGENASE FROM MYCOBACTERIUM; TITLE 2 ABSCESSUS; COMPND MOL_ID: 1; COMPND 2 MOLECULE: PUTATIVE ACYL-COA DEHYDROGENASE; COMPND 3 CHAIN: A; COMPND 4 ENGINEERED: YES	FAD	FAD	56.077	-6.485	0.34	-8.532	-19.3909
1ja1A_4iciA	1ja1 A	4ici A	OXIDOREDUCTASE 29-MAY-01 1JA1; TITLE CYPOR-TRIPLE MUTANT; COMPND MOL_ID: 1; COMPND 2 MOLECULE: NADPH-CYTOCHROME P450 REDUCTASE; COMPND 3 CHAIN: A, B; COMPND 4 SYNONYM: NADPH-CYTOCHROME P450 OXIDOREDUCTASE; COMPND 5 EC: 1.6.2.4; COMPND 6 ENGINEERED: YES; COMPND 7 MUTATION: YES	FLAVOPROTEIN 10-DEC-12 4ICI; TITLE CRYSTAL STRUCTURE OF A PUTATIVE FLAVOPROTEIN (BACEGG_01620) FROM; TITLE 2 BACTEROIDES EGGERTHII DSM 20697 AT 1.40 A RESOLUTION; COMPND MOL_ID: 1; COMPND 2 MOLECULE: PUTATIVE FLAVOPROTEIN; COMPND 3 CHAIN: A; COMPND 4 FRAGMENT: UNP RESIDUES 21-190; COMPND 5 ENGINEERED: YES	FMN	FMN	34.209	31.873	2.026	-6.516	-3.06491
1ja1A_4id9A	1ja1 A	4id9 A	OXIDOREDUCTASE 29-MAY-01 1JA1; TITLE CYPOR-TRIPLE MUTANT; COMPND MOL_ID: 1; COMPND 2 MOLECULE: NADPH-CYTOCHROME P450 REDUCTASE; COMPND 3 CHAIN: A, B; COMPND 4 SYNONYM: NADPH-CYTOCHROME P450 OXIDOREDUCTASE; COMPND 5 EC: 1.6.2.4; COMPND 6 ENGINEERED: YES; COMPND 7 MUTATION: YES	OXIDOREDUCTASE 12-DEC-12 4ID9; TITLE CRYSTAL STRUCTURE OF A SHORT-CHAIN DEHYDROGENASE/REDUCTASE SUPERFAMILY; TITLE 2 PROTEIN FROM AGROBACTERIUM TUMEFACIENS (TARGET EFI-506441) WITH BOUND; TITLE 3 NAD, MONOCLINIC FORM 1; COMPND MOL_ID: 1; COMPND 2 MOLECULE: SHORT-CHAIN DEHYDROGENASE/REDUCTASE; COMPND 3 CHAIN: A, B; COMPND 4 ENGINEERED: YES	FMN	NAD	33.457	150.847	6.639	2.268	0.336548
1amuA_4igqA	1amu A	4igq A	PEPTIDE SYNTHETASE 18-JUN-97 1AMU; TITLE PHENYLALANINE ACTIVATING DOMAIN OF GRAMICIDIN SYNTHETASE 1; TITLE 2 IN A COMPLEX WITH AMP AND PHENYLALANINE; COMPND MOL_ID: 1; COMPND 2 MOLECULE: GRAMICIDIN SYNTHETASE 1; COMPND 3 CHAIN: A, B; COMPND 4 FRAGMENT: ADENYLATE FORMING DOMAIN, RESIDUES 1 - 556 PLUS; COMPND 5 A 7 RESIDUE C-TERMINAL TAG - SHHHHHH; COMPND 6 SYNONYM: GRSA; COMPND 7 EC: 5.1.1.11; COM…	STRUCTURAL PROTEIN/TRANSCRIPTION 17-DEC-12 4IGQ; TITLE HISTONE H3 LYSINE 4 DEMETHYLATING RICE JMJ703 IN COMPLEX WITH; TITLE 2 METHYLATED H3K4 SUBSTRATE; COMPND MOL_ID: 1; COMPND 2 MOLECULE: OS05G0196500 PROTEIN; COMPND 3 CHAIN: A; COMPND 4 FRAGMENT: UNP RESIDUES 139-459; COMPND 5 SYNONYM: PUTATIVE UNCHARACTERIZED PROTEIN P0617H07.8, HISTONE H3; COMPND 6 ENGINEERED: YES; COMPND 7 MOL_ID: 2; COMPND…	AMP	OGA	33.22	49.332	0	49.332	493.32
1amuA_4iz6A	1amu A	4iz6 A	PEPTIDE SYNTHETASE 18-JUN-97 1AMU; TITLE PHENYLALANINE ACTIVATING DOMAIN OF GRAMICIDIN SYNTHETASE 1; TITLE 2 IN A COMPLEX WITH AMP AND PHENYLALANINE; COMPND MOL_ID: 1; COMPND 2 MOLECULE: GRAMICIDIN SYNTHETASE 1; COMPND 3 CHAIN: A, B; COMPND 4 FRAGMENT: ADENYLATE FORMING DOMAIN, RESIDUES 1 - 556 PLUS; COMPND 5 A 7 RESIDUE C-TERMINAL TAG - SHHHHHH; COMPND 6 SYNONYM: GRSA; COMPND 7 EC: 5.1.1.11; COM…	LIGASE 29-JAN-13 4IZ6; TITLE STRUCTURE OF ENTE AND ENTB, AN NRPS ADENYLATION-PCP FUSION PROTEIN; TITLE 2 WITH PSEUDO TRANSLATIONAL SYMMETRY; COMPND MOL_ID: 1; COMPND 2 MOLECULE: ENTEROBACTIN SYNTHASE COMPONENT E, ISOCHORISMATASE; COMPND 3 CHAIN: A, B; COMPND 4 FRAGMENT: FUSION BETWEEN ENTE(1-536) AND ENTB(211-285); COMPND 5 SYNONYM: ENTEROCHELIN SYNTHASE E, 2,3-DIHYDROXYBENZOATE-AMP LIGASE,; COMP…	AMP	1HZ	34.928	-4.182	0.143	-7.349	-30.2428
1iqcA_4j20A	1iqc A	4j20 A	OXIDOREDUCTASE 20-JUL-01 1IQC; TITLE CRYSTAL STRUCTURE OF DI-HEME PEROXIDASE FROM NITROSOMONAS EUROPAEA; COMPND MOL_ID: 1; COMPND 2 MOLECULE: DI-HEME PEROXIDASE; COMPND 3 CHAIN: A, B, C, D	OXIDOREDUCTASE 04-FEB-13 4J20; TITLE X-RAY STRUCTURE OF THE CYTOCHROME C-554 FROM CHLOROBACULUM TEPIDUM; COMPND MOL_ID: 1; COMPND 2 MOLECULE: CYTOCHROME C-555; COMPND 3 CHAIN: A, B; COMPND 4 FRAGMENT: UNP RESIDUES 21-108; COMPND 5 SYNONYM: CYTOCHROME C555; COMPND 6 ENGINEERED: YES; COMPND 7 MUTATION: YES	HEC	HEB	44.033	85.158	1.298	9.644	6.89843
1iqcA_4jcgA	1iqc A	4jcg A	OXIDOREDUCTASE 20-JUL-01 1IQC; TITLE CRYSTAL STRUCTURE OF DI-HEME PEROXIDASE FROM NITROSOMONAS EUROPAEA; COMPND MOL_ID: 1; COMPND 2 MOLECULE: DI-HEME PEROXIDASE; COMPND 3 CHAIN: A, B, C, D	ELECTRON TRANSPORT 21-FEB-13 4JCG; TITLE RECOMBINANT WILD TYPE NITROSOMONAS EUROPAEA CYTOCHROME C552; COMPND MOL_ID: 1; COMPND 2 MOLECULE: CYTOCHROME C-552; COMPND 3 CHAIN: A; COMPND 4 FRAGMENT: CYT C552 (UNP RESIDUES 23-103); COMPND 5 SYNONYM: CYTOCHROME C-551, CYTOCHROME C552; COMPND 6 ENGINEERED: YES	HEC	HEC	34.564	49.165	1.917	-2.762	-1.36936
1jqiA_4jdcA	1jqi A	4jdc A	OXIDOREDUCTASE 07-AUG-01 1JQI; TITLE CRYSTAL STRUCTURE OF RAT SHORT CHAIN ACYL-COA DEHYDROGENASE COMPLEXED; TITLE 2 WITH ACETOACETYL-COA; COMPND MOL_ID: 1; COMPND 2 MOLECULE: SHORT CHAIN ACYL-COA DEHYDROGENASE; COMPND 3 CHAIN: A, B; COMPND 4 EC: 1.3.99.2; COMPND 5 ENGINEERED: YES	OXIDOREDUCTASE 24-FEB-13 4JDC; TITLE CRYSTAL STRUCTURE OF THE DELTA-PYRROLINE-5-CARBOXYLATE DEHYDROGENASE; TITLE 2 FROM MYCOBACTERIUM TUBERCULOSIS; COMPND MOL_ID: 1; COMPND 2 MOLECULE: 1-PYRROLINE-5-CARBOXYLATE DEHYDROGENASE; COMPND 3 CHAIN: A; COMPND 4 EC: 1.5.1.12; COMPND 5 ENGINEERED: YES; COMPND 6 MUTATION: YES	FAD	NAD	33.401	147.806	8.396	-1.367	-0.160899
1qpaA_4jgiA	1qpa A	4jgi A	OXIDOREDUCTASE 08-OCT-96 1QPA; TITLE LIGNIN PEROXIDASE ISOZYME LIP4.65 (PI 4.65); COMPND MOL_ID: 1; COMPND 2 MOLECULE: LIGNIN PEROXIDASE; COMPND 3 CHAIN: A, B; COMPND 4 EC: 1.11.1.-; COMPND 5 OTHER_DETAILS: ISOZYME LIP4.65	PROTEIN BINDING 01-MAR-13 4JGI; TITLE 1.5 ANGSTROM CRYSTAL STRUCTURE OF A NOVEL COBALAMIN-BINDING PROTEIN; TITLE 2 FROM DESULFITOBACTERIUM HAFNIENSE DCB-2; COMPND MOL_ID: 1; COMPND 2 MOLECULE: PUTATIVE UNCHARACTERIZED PROTEIN; COMPND 3 CHAIN: A, B; COMPND 4 ENGINEERED: YES	HEM	COB	36.353	264.583	1.708	175.624	97.1372
1p4cA_4jicA	1p4c A	4jic A	OXIDOREDUCTASE 22-APR-03 1P4C; TITLE HIGH RESOLUTION STRUCTURE OF OXIDIZED ACTIVE MUTANT OF (S)-MANDELATE; TITLE 2 DEHYDROGENASE; COMPND MOL_ID: 1; COMPND 2 MOLECULE: L(+)-MANDELATE DEHYDROGENASE; COMPND 3 CHAIN: A; COMPND 4 SYNONYM: S-MANDELATE DEHYDROGENASE, MDH; COMPND 5 ENGINEERED: YES; COMPND 6 OTHER_DETAILS: 20 RESIDUE SUBSTITUTION FROM GLYCOLATE OXIDASE AT; COMPND 7 RESIDUE 177	OXIDOREDUCTASE 05-MAR-13 4JIC; TITLE GLYCEROL TRINITRATE REDUCTASE NERA FROM AGROBACTERIUM RADIOBACTER; COMPND MOL_ID: 1; COMPND 2 MOLECULE: GTN REDUCTASE; COMPND 3 CHAIN: A, B, C; COMPND 4 ENGINEERED: YES	FMN	FMN	41.12	2.362	0.91	-8.591	-8.50594
1iqcA_4jj0A	1iqc A	4jj0 A	OXIDOREDUCTASE 20-JUL-01 1IQC; TITLE CRYSTAL STRUCTURE OF DI-HEME PEROXIDASE FROM NITROSOMONAS EUROPAEA; COMPND MOL_ID: 1; COMPND 2 MOLECULE: DI-HEME PEROXIDASE; COMPND 3 CHAIN: A, B, C, D	ELECTRON TRANSPORT 07-MAR-13 4JJ0; TITLE CRYSTAL STRUCTURE OF MAMP; COMPND MOL_ID: 1; COMPND 2 MOLECULE: MAMP; COMPND 3 CHAIN: A, B; COMPND 4 FRAGMENT: UNP RESIDUES 26-268; COMPND 5 ENGINEERED: YES	HEC	HEC	18.888	29.548	1.826	1.764	0.915888
1lyvA_4jmkA	1lyv A	4jmk A	HYDROLASE 08-JUN-02 1LYV; TITLE HIGH-RESOLUTION STRUCTURE OF THE CATALYTICALLY INACTIVE YERSINIA; TITLE 2 TYROSINE PHOSPHATASE C403A MUTANT IN COMPLEX WITH PHOSPHATE.; COMPND MOL_ID: 1; COMPND 2 MOLECULE: PROTEIN-TYROSINE PHOSPHATASE YOPH; COMPND 3 CHAIN: A; COMPND 4 FRAGMENT: PTPASE DOMAIN; COMPND 5 SYNONYM: VIRULENCE PROTEIN; COMPND 6 EC: 3.1.3.48; COMPND 7 ENGINEERED: YES; COMPND 8 MUTATION: Y…	HYDROLASE 14-MAR-13 4JMK; TITLE STRUCTURE OF DUSP8; COMPND MOL_ID: 1; COMPND 2 MOLECULE: DUAL SPECIFICITY PROTEIN PHOSPHATASE 8; COMPND 3 CHAIN: A, B; COMPND 4 FRAGMENT: UNP RESIDUES 160-310; COMPND 5 SYNONYM: DUAL SPECIFICITY PROTEIN PHOSPHATASE HVH-5; COMPND 6 EC: 3.1.3.16, 3.1.3.48; COMPND 7 ENGINEERED: YES; COMPND 8 MUTATION: YES	PO4	SO4	47.745	-3.938	0.239	-4.464	-13.1681
1cqxA_4k1xA	1cqx A	4k1x A	LIPID BINDING PROTEIN 12-AUG-99 1CQX; TITLE CRYSTAL STRUCTURE OF THE FLAVOHEMOGLOBIN FROM ALCALIGENES EUTROPHUS AT; TITLE 2 1.75 A RESOLUTION; COMPND MOL_ID: 1; COMPND 2 MOLECULE: FLAVOHEMOPROTEIN; COMPND 3 CHAIN: A, B	OXIDOREDUCTASE 06-APR-13 4K1X; TITLE FERREDOXIN-NADP(H) REDUCTASE MUTANT WITH ALA 266 REPLACED BY TYR; TITLE 2 (A266Y) AND RESIDUES 267-272 DELETED.; COMPND MOL_ID: 1; COMPND 2 MOLECULE: NADPH:FERREDOXIN REDUCTASE; COMPND 3 CHAIN: A, B; COMPND 4 FRAGMENT: UNP RESIDUES 16-272; COMPND 5 ENGINEERED: YES; COMPND 6 MUTATION: YES	FAD	FAD	36.191	5.449	3.242	-7.411	-2.21753
1bdgA_4k6nA	1bdg A	4k6n A	HEXOKINASE 08-MAY-98 1BDG; TITLE HEXOKINASE FROM SCHISTOSOMA MANSONI COMPLEXED WITH GLUCOSE; COMPND MOL_ID: 1; COMPND 2 MOLECULE: HEXOKINASE; COMPND 3 CHAIN: A; COMPND 4 SYNONYM: ATP/:D-HEXOSE-6-PHOSPHOTRANSFERASE; COMPND 5 EC: 2.7.1.1; COMPND 6 ENGINEERED: YES	LYASE 16-APR-13 4K6N; TITLE CRYSTAL STRUCTURE OF YEAST 4-AMINO-4-DEOXYCHORISMATE LYASE; COMPND MOL_ID: 1; COMPND 2 MOLECULE: AMINODEOXYCHORISMATE LYASE; COMPND 3 CHAIN: A; COMPND 4 SYNONYM: 4-AMINO-4-DEOXYCHORISMATE LYASE, ADC LYASE, ADCL; COMPND 5 EC: 4.1.3.38; COMPND 6 ENGINEERED: YES	GLC	PLP	32.974	126.604	5.3	0.146	0.027037
1lyvA_4ki9A	1lyv A	4ki9 A	HYDROLASE 08-JUN-02 1LYV; TITLE HIGH-RESOLUTION STRUCTURE OF THE CATALYTICALLY INACTIVE YERSINIA; TITLE 2 TYROSINE PHOSPHATASE C403A MUTANT IN COMPLEX WITH PHOSPHATE.; COMPND MOL_ID: 1; COMPND 2 MOLECULE: PROTEIN-TYROSINE PHOSPHATASE YOPH; COMPND 3 CHAIN: A; COMPND 4 FRAGMENT: PTPASE DOMAIN; COMPND 5 SYNONYM: VIRULENCE PROTEIN; COMPND 6 EC: 3.1.3.48; COMPND 7 ENGINEERED: YES; COMPND 8 MUTATION: Y…	HYDROLASE 02-MAY-13 4KI9; TITLE CRYSTAL STRUCTURE OF THE CATALYTIC DOMAIN OF HUMAN DUSP12 AT 2.0 A; TITLE 2 RESOLUTION; COMPND MOL_ID: 1; COMPND 2 MOLECULE: DUAL SPECIFICITY PROTEIN PHOSPHATASE 12; COMPND 3 CHAIN: A; COMPND 4 FRAGMENT: CATALYTIC DOMAIN, UNP RESIDUES 27-189; COMPND 5 SYNONYM: DUAL SPECIFICITY TYROSINE PHOSPHATASE YVH1; COMPND 6 EC: 3.1.3.16, 3.1.3.48; COMPND 7 ENGINEERED: YES; COM…	PO4	PO4	47.084	-3.928	0.303	-4.662	-11.5682
1iqcA_4kmgA	1iqc A	4kmg A	OXIDOREDUCTASE 20-JUL-01 1IQC; TITLE CRYSTAL STRUCTURE OF DI-HEME PEROXIDASE FROM NITROSOMONAS EUROPAEA; COMPND MOL_ID: 1; COMPND 2 MOLECULE: DI-HEME PEROXIDASE; COMPND 3 CHAIN: A, B, C, D	ELECTRON TRANSPORT 08-MAY-13 4KMG; TITLE CRYSTAL STRUCTURE OF CYTOCHROME C6B FROM SYNECHOCOCCUS SP. WH8102; COMPND MOL_ID: 1; COMPND 2 MOLECULE: CYTOCHROME C6 (SOLUBLE CYTOCHROME F) (CYTOCHROME C553); COMPND 3 CHAIN: A; COMPND 4 ENGINEERED: YES	HEC	HEC	37.984	30.824	0.922	-2.475	-2.42172
1ew0A_4kn9S	1ew0 A	4kn9 S	TRANSFERASE 21-APR-00 1EW0; TITLE CRYSTAL STRUCTURE ANALYSIS OF THE SENSOR DOMAIN OF RMFIXL(FERROUS; TITLE 2 FORM); COMPND MOL_ID: 1; COMPND 2 MOLECULE: FIXL; COMPND 3 CHAIN: A; COMPND 4 FRAGMENT: SENSOR DOMAIN; COMPND 5 EC: 2.7.3.-; COMPND 6 ENGINEERED: YES	OXIDOREDUCTASE 09-MAY-13 4KN9; TITLE HIGH-RESOLUTION STRUCTURE OF H2-ACTIVATED ANAEROBICALLY PURIFIED DM.; TITLE 2 BACULATUM [NIFESE]-HYDROGENASE AFTER CRYSTALLIZATION UNDER AIR; COMPND MOL_ID: 1; COMPND 2 MOLECULE: PERIPLASMIC [NIFESE] HYDROGENASE SMALL SUBUNIT; COMPND 3 CHAIN: S, T; COMPND 4 SYNONYM: NIFESE HYDROGENLYASE SMALL CHAIN; COMPND 5 EC: 1.12.99.6; COMPND 6 MOL_ID: 2; COMPND 7 MOLECULE…	HEM	SF4	17.818	470.916	6.185	83.423	13.2733
1cqxA_4kt0A	1cqx A	4kt0 A	LIPID BINDING PROTEIN 12-AUG-99 1CQX; TITLE CRYSTAL STRUCTURE OF THE FLAVOHEMOGLOBIN FROM ALCALIGENES EUTROPHUS AT; TITLE 2 1.75 A RESOLUTION; COMPND MOL_ID: 1; COMPND 2 MOLECULE: FLAVOHEMOPROTEIN; COMPND 3 CHAIN: A, B	ELECTRON TRANSPORT 19-MAY-13 4KT0; TITLE CRYSTAL STRUCTURE OF A VIRUS LIKE PHOTOSYSTEM I FROM THE; TITLE 2 CYANOBACTERIUM SYNECHOCYSTIS PCC 6803; COMPND MOL_ID: 1; COMPND 2 MOLECULE: PHOTOSYSTEM I P700 CHLOROPHYLL A APOPROTEIN A1; COMPND 3 CHAIN: A; COMPND 4 SYNONYM: PSAA; COMPND 5 EC: 1.97.1.12; COMPND 6 ENGINEERED: YES; COMPND 7 MOL_ID: 2; COMPND 8 MOLECULE: PHOTOSYSTEM I P700 CHLOROPHYLL A APO…	FAD	BCR	15.81	10.195	0.323	-3.809	-9.00473
1o04A_4ktoA	1o04 A	4kto A	OXIDOREDUCTASE 20-FEB-03 1O04; TITLE CYS302SER MUTANT OF HUMAN MITOCHONDRIAL ALDEHYDE DEHYDROGENASE; TITLE 2 COMPLEXED WITH NAD+ AND MG2+; COMPND MOL_ID: 1; COMPND 2 MOLECULE: ALDEHYDE DEHYDROGENASE, MITOCHONDRIAL PRECURSOR; COMPND 3 CHAIN: A, B, C, D, E, F, G, H; COMPND 4 FRAGMENT: COMPLETE MATURE SEQUENCE (DOES NOT CONTAIN MITOCHONDRIAL; COMPND 5 LEADER SEQUENCE).; COMPND 6 SYNONYM: ALDH CLASS …	OXIDOREDUCTASE 20-MAY-13 4KTO; TITLE CRYSTAL STRUCTURE OF A PUTATIVE ISOVALERYL-COA DEHYDROGENASE (PSI-; TITLE 2 NYSGRC-012251) FROM SINORHIZOBIUM MELILOTI 1021; COMPND MOL_ID: 1; COMPND 2 MOLECULE: ISOVALERYL-COA DEHYDROGENASE; COMPND 3 CHAIN: A, B, C, D; COMPND 4 EC: 1.3.99.10; COMPND 5 ENGINEERED: YES; COMPND 6 MUTATION: YES	NAD	FAD	35.863	152.693	7.212	-2.518	-0.344365
1kvkA_4l8jA	1kvk A	4l8j A	TRANSFERASE 26-JAN-02 1KVK; TITLE THE STRUCTURE OF BINARY COMPLEX BETWEEN A MAMMALIAN MEVALONATE KINASE; TITLE 2 AND ATP: INSIGHTS INTO THE REACTION MECHANISM AND HUMAN INHERITED; TITLE 3 DISEASE; COMPND MOL_ID: 1; COMPND 2 MOLECULE: MEVALONATE KINASE; COMPND 3 CHAIN: A; COMPND 4 SYNONYM: MK; COMPND 5 EC: 2.7.1.36; COMPND 6 ENGINEERED: YES	TRANSPORT PROTEIN 17-JUN-13 4L8J; TITLE CRYSTAL STRUCTURE OF A PUTATIVE EFFLUX TRANSPORTER (BACEGG_01895) FROM; TITLE 2 BACTEROIDES EGGERTHII DSM 20697 AT 2.06 A RESOLUTION; COMPND MOL_ID: 1; COMPND 2 MOLECULE: PUTATIVE EFFLUX TRANSPORTER; COMPND 3 CHAIN: A; COMPND 4 ENGINEERED: YES	ATP	PEG	33.121	63.092	3.403	-3.662	-1.04539
1a0iA_4lh6A	1a0i A	4lh6 A	LIGASE 01-DEC-97 1A0I; TITLE ATP-DEPENDENT DNA LIGASE FROM BACTERIOPHAGE T7 COMPLEX WITH; TITLE 2 ATP; COMPND MOL_ID: 1; COMPND 2 MOLECULE: DNA LIGASE; COMPND 3 CHAIN: A; COMPND 4 EC: 6.5.1.1; COMPND 5 ENGINEERED: YES; COMPND 6 MUTATION: YES	LIGASE/LIGASE INHIBITOR 30-JUN-13 4LH6; TITLE CRYSTAL STRUCTURE OF A LIGA INHIBITOR; COMPND MOL_ID: 1; COMPND 2 MOLECULE: DNA LIGASE; COMPND 3 CHAIN: A; COMPND 4 FRAGMENT: ADENYLATION DOMAIN, UNP RESIDUES 1-323; COMPND 5 SYNONYM: POLYDEOXYRIBONUCLEOTIDE SYNTHASE [NAD(+)]; COMPND 6 EC: 6.5.1.2; COMPND 7 ENGINEERED: YES	ATP	1X7	70.967	-3.489	0.268	-6.133	-16.6658
1iqcA_4ljiA	1iqc A	4lji A	OXIDOREDUCTASE 20-JUL-01 1IQC; TITLE CRYSTAL STRUCTURE OF DI-HEME PEROXIDASE FROM NITROSOMONAS EUROPAEA; COMPND MOL_ID: 1; COMPND 2 MOLECULE: DI-HEME PEROXIDASE; COMPND 3 CHAIN: A, B, C, D	ELECTRON TRANSPORT 04-JUL-13 4LJI; TITLE CRYSTAL STRUCTURE AT 1.5 ANGSTROM RESOLUTION OF THE PSBV2 CYTOCHROME; TITLE 2 FROM THE CYANOBACTERIUM THERMOSYNECHOCOCCUS ELONGATUS; COMPND MOL_ID: 1; COMPND 2 MOLECULE: CYTOCHROME C-550-LIKE PROTEIN; COMPND 3 CHAIN: A, B	HEC	HEC	46.076	8.307	0.472	-3.672	-6.41958
1iqcA_4lm8A	1iqc A	4lm8 A	OXIDOREDUCTASE 20-JUL-01 1IQC; TITLE CRYSTAL STRUCTURE OF DI-HEME PEROXIDASE FROM NITROSOMONAS EUROPAEA; COMPND MOL_ID: 1; COMPND 2 MOLECULE: DI-HEME PEROXIDASE; COMPND 3 CHAIN: A, B, C, D	ELECTRON TRANSPORT 10-JUL-13 4LM8; TITLE CRYSTAL STRUCTURE OF THE OUTER MEMBRANE DECAHEME CYTOCHROME MTRC; COMPND MOL_ID: 1; COMPND 2 MOLECULE: EXTRACELLULAR IRON OXIDE RESPIRATORY SYSTEM SURFACE; COMPND 3 DECAHEME CYTOCHROME C COMPONENT MTRC; COMPND 4 CHAIN: A; COMPND 5 FRAGMENT: MTRC (UNP RESIDUES 26-671); COMPND 6 ENGINEERED: YES	HEC	EDO	18.982	288.379	6.49	-4.532	-0.687709
1f5vA_4lniA	1f5v A	4lni A	OXIDOREDUCTASE 17-JUN-00 1F5V; TITLE STRUCTURE AND SITE-DIRECTED MUTAGENESIS OF A FLAVOPROTEIN; TITLE 2 FROM ESCHERICHIA COLI THAT REDUCES NITROCOMPOUNDS.; TITLE 3 ALTERATION OF PYRIDINE NUCLEOTIDE BINDING BY A SINGLE; TITLE 4 AMINO ACID SUBSTITUTION; COMPND MOL_ID: 1; COMPND 2 MOLECULE: OXYGEN-INSENSITIVE NADPH NITROREDUCTASE; COMPND 3 CHAIN: A, B; COMPND 4 EC: 1.6.99.6; COMPND 5 ENGINEERED: YES	LIGASE 11-JUL-13 4LNI; TITLE B. SUBTILIS GLUTAMINE SYNTHETASE STRUCTURES REVEAL LARGE ACTIVE SITE; TITLE 2 CONFORMATIONAL CHANGES AND BASIS FOR ISOENZYME SPECIFIC REGULATION:; TITLE 3 STRUCTURE OF THE TRANSITION STATE COMPLEX; COMPND MOL_ID: 1; COMPND 2 MOLECULE: GLUTAMINE SYNTHETASE; COMPND 3 CHAIN: A, B, C, D, E, F, G, H, I, J, K, L; COMPND 4 SYNONYM: GLUTAMATE--AMMONIA LIGASE; COMPND 5 EC: 6.3…	FMN	ADP	33.508	70.868	0.79	-3.057	-3.43483
1lyvA_4lrqA	1lyv A	4lrq A	HYDROLASE 08-JUN-02 1LYV; TITLE HIGH-RESOLUTION STRUCTURE OF THE CATALYTICALLY INACTIVE YERSINIA; TITLE 2 TYROSINE PHOSPHATASE C403A MUTANT IN COMPLEX WITH PHOSPHATE.; COMPND MOL_ID: 1; COMPND 2 MOLECULE: PROTEIN-TYROSINE PHOSPHATASE YOPH; COMPND 3 CHAIN: A; COMPND 4 FRAGMENT: PTPASE DOMAIN; COMPND 5 SYNONYM: VIRULENCE PROTEIN; COMPND 6 EC: 3.1.3.48; COMPND 7 ENGINEERED: YES; COMPND 8 MUTATION: Y…	HYDROLASE 20-JUL-13 4LRQ; TITLE CRYSTAL STRUCTURE OF A LOW MOLECULAR WEIGHT PHOSPHOTYROSINE; TITLE 2 PHOSPHATASE FROM VIBRIO CHOLERAEO395; COMPND MOL_ID: 1; COMPND 2 MOLECULE: PHOSPHOTYROSINE PROTEIN PHOSPHATASE; COMPND 3 CHAIN: A, B, C, D; COMPND 4 EC: 3.1.3.48; COMPND 5 ENGINEERED: YES	PO4	MPO	34.846	-0.097	1.069	-4.485	-3.83661
1jq5A_4mlaA	1jq5 A	4mla A	OXIDOREDUCTASE 03-AUG-01 1JQ5; TITLE BACILLUS STEAROTHERMOPHILUS GLYCEROL DEHYDROGENASE COMPLEX WITH NAD+; COMPND MOL_ID: 1; COMPND 2 MOLECULE: GLYCEROL DEHYDROGENASE; COMPND 3 CHAIN: A; COMPND 4 EC: 1.1.1.6; COMPND 5 ENGINEERED: YES; COMPND 6 MUTATION: YES	OXIDOREDUCTASE 06-SEP-13 4MLA; TITLE STRUCTURE OF MAIZE CYTOKININ OXIDASE/DEHYDROGENASE 2 (ZMCKO2); COMPND MOL_ID: 1; COMPND 2 MOLECULE: CYTOKININ OXIDASE 2; COMPND 3 CHAIN: A, B; COMPND 4 ENGINEERED: YES	NAD	FAD	35.874	176.054	1.908	-7.631	-3.8003
1ew0A_4mobA	1ew0 A	4mob A	TRANSFERASE 21-APR-00 1EW0; TITLE CRYSTAL STRUCTURE ANALYSIS OF THE SENSOR DOMAIN OF RMFIXL(FERROUS; TITLE 2 FORM); COMPND MOL_ID: 1; COMPND 2 MOLECULE: FIXL; COMPND 3 CHAIN: A; COMPND 4 FRAGMENT: SENSOR DOMAIN; COMPND 5 EC: 2.7.3.-; COMPND 6 ENGINEERED: YES	HYDROLASE 12-SEP-13 4MOB; TITLE ACYL-COENZYME A THIOESTERASE 12 IN COMPLEX WITH ADP; COMPND MOL_ID: 1; COMPND 2 MOLECULE: ACYL-COENZYME A THIOESTERASE 12; COMPND 3 CHAIN: A; COMPND 4 FRAGMENT: UNP RESIDUES 7-336; COMPND 5 SYNONYM: ACYL-COA THIOESTERASE 12, ACYL-COA THIOESTER HYDROLASE 12,; COMPND 6 CYTOPLASMIC ACETYL-COA HYDROLASE 1, CACH-1, HCACH-1, START DOMAIN-; COMPND 7 CONTAINING PROTEIN 15,…	HEM	COA	19.512	78.303	4.746	-2.507	-0.517334
1ej2A_4mvcA	1ej2 A	4mvc A	TRANSFERASE 29-FEB-00 1EJ2; TITLE CRYSTAL STRUCTURE OF METHANOBACTERIUM THERMOAUTOTROPHICUM NICOTINAMIDE; TITLE 2 MONONUCLEOTIDE ADENYLYLTRANSFERASE WITH BOUND NAD+; COMPND MOL_ID: 1; COMPND 2 MOLECULE: NICOTINAMIDE MONONUCLEOTIDE ADENYLYLTRANSFERASE; COMPND 3 CHAIN: A; COMPND 4 EC: 2.7.7.1; COMPND 5 ENGINEERED: YES	TRANSFERASE 23-SEP-13 4MVC; TITLE CRYSTAL STRUCTURE OF A MAMMALIAN CYTIDYLYLTRANSFERASE; COMPND MOL_ID: 1; COMPND 2 MOLECULE: CHOLINE-PHOSPHATE CYTIDYLYLTRANSFERASE A; COMPND 3 CHAIN: A, B; COMPND 4 FRAGMENT: CCT1-312 (DEL 238-269); COMPND 5 SYNONYM: CCT-ALPHA, CTP:PHOSPHOCHOLINE CYTIDYLYLTRANSFERASE A, CCT A,; COMPND 6 CT A, PHOSPHORYLCHOLINE TRANSFERASE A; COMPND 7 EC: 2.7.7.15; COMPND 8 ENGINE…	NAD	CDC	37.527	123.287	0.001	123.287	1220.66
1iqcA_4n0kA	1iqc A	4n0k A	OXIDOREDUCTASE 20-JUL-01 1IQC; TITLE CRYSTAL STRUCTURE OF DI-HEME PEROXIDASE FROM NITROSOMONAS EUROPAEA; COMPND MOL_ID: 1; COMPND 2 MOLECULE: DI-HEME PEROXIDASE; COMPND 3 CHAIN: A, B, C, D	ELECTRON TRANSPORT 02-OCT-13 4N0K; TITLE ATOMIC RESOLUTION CRYSTAL STRUCTURE OF A CYTOCHROME C-CALIXARENE; TITLE 2 COMPLEX; COMPND MOL_ID: 1; COMPND 2 MOLECULE: CYTOCHROME C ISO-1; COMPND 3 CHAIN: A, B; COMPND 4 ENGINEERED: YES; COMPND 5 MUTATION: YES	HEC	HEC	45.195	20.484	0.523	-3.717	-5.96629
1po5A_4n0nA	1po5 A	4n0n A	OXIDOREDUCTASE 13-JUN-03 1PO5; TITLE STRUCTURE OF MAMMALIAN CYTOCHROME P450 2B4; COMPND MOL_ID: 1; COMPND 2 MOLECULE: CYTOCHROME P450 2B4; COMPND 3 CHAIN: A; COMPND 4 SYNONYM: CYPIIB4, P450-LM2, ISOZYME 2, P450 TYPE B0; COMPND 5 EC: 1.14.14.1; COMPND 6 ENGINEERED: YES; COMPND 7 MUTATION: YES	HYDROLASE 02-OCT-13 4N0N; TITLE CRYSTAL STRUCTURE OF ARTERIVIRUS NONSTRUCTURAL PROTEIN 10 (HELICASE); COMPND MOL_ID: 1; COMPND 2 MOLECULE: REPLICASE POLYPROTEIN 1AB; COMPND 3 CHAIN: A; COMPND 4 SYNONYM: ORF1AB POLYPROTEIN, NSP1 PAPAIN-LIKE CYSTEINE PROTEINASE,; COMPND 5 PCP, NSP2 CYSTEINE PROTEINASE, CP2, CP, NON-STRUCTURAL PROTEIN 3,; COMPND 6 NSP3, 3C-LIKE SERINE PROTEINASE, 3CLSP, NSP4, NON-ST…	HEM	SO4	33.031	323.302	0.001	323.302	3201.01
1jp4A_4n81A	1jp4 A	4n81 A	HYDROLASE 01-AUG-01 1JP4; TITLE CRYSTAL STRUCTURE OF AN ENZYME DISPLAYING BOTH INOSITOL-POLYPHOSPHATE; TITLE 2 1-PHOSPHATASE AND 3'-PHOSPHOADENOSINE-5'-PHOSPHATE PHOSPHATASE; TITLE 3 ACTIVITIES; COMPND MOL_ID: 1; COMPND 2 MOLECULE: 3'(2'),5'-BISPHOSPHATE NUCLEOTIDASE; COMPND 3 CHAIN: A; COMPND 4 SYNONYM: PIPASE: PAP AND INOSITOL 1,4 BISPHOSPHATE PHOSPHATASE; COMPND 5 EC: 3.1.3.7, 3.1.3.57; COMPND…	HYDROLASE 16-OCT-13 4N81; TITLE ANOTHER FLEXIBLE REGION AT THE ACTIVE SITE OF AN INOSITOL; TITLE 2 MONOPHOSPHATASE FROM ZYMOMONAS MOBILIS; COMPND MOL_ID: 1; COMPND 2 MOLECULE: INOSITOL MONOPHOSPHATASE; COMPND 3 CHAIN: A; COMPND 4 SYNONYM: IMPASE/FBPASE; COMPND 5 EC: 3.1.3.25; COMPND 6 ENGINEERED: YES	AMP	SO4	47.295	8.16	1.143	-4.322	-3.47707
1lyvA_4nyhA	1lyv A	4nyh A	HYDROLASE 08-JUN-02 1LYV; TITLE HIGH-RESOLUTION STRUCTURE OF THE CATALYTICALLY INACTIVE YERSINIA; TITLE 2 TYROSINE PHOSPHATASE C403A MUTANT IN COMPLEX WITH PHOSPHATE.; COMPND MOL_ID: 1; COMPND 2 MOLECULE: PROTEIN-TYROSINE PHOSPHATASE YOPH; COMPND 3 CHAIN: A; COMPND 4 FRAGMENT: PTPASE DOMAIN; COMPND 5 SYNONYM: VIRULENCE PROTEIN; COMPND 6 EC: 3.1.3.48; COMPND 7 ENGINEERED: YES; COMPND 8 MUTATION: Y…	HYDROLASE 10-DEC-13 4NYH; TITLE ORTHORHOMBIC CRYSTAL FORM OF PIR1 DUAL SPECIFICITY PHOSPHATASE CORE; COMPND MOL_ID: 1; COMPND 2 MOLECULE: RNA/RNP COMPLEX-1-INTERACTING PHOSPHATASE; COMPND 3 CHAIN: A, B, C; COMPND 4 FRAGMENT: UNP RESIDUES 29-205; COMPND 5 SYNONYM: DUAL SPECIFICITY PROTEIN PHOSPHATASE 11, PHOSPHATASE THAT; COMPND 6 INTERACTS WITH RNA/RNP COMPLEX 1; COMPND 7 EC: 3.1.3.-; COMPND 8 EN…	PO4	PO4	49.123	-1.432	0.795	-5.619	-6.27821
1hskA_4ogqG	1hsk A	4ogq G	OXIDOREDUCTASE 27-DEC-00 1HSK; TITLE CRYSTAL STRUCTURE OF S. AUREUS MURB; COMPND MOL_ID: 1; COMPND 2 MOLECULE: UDP-N-ACETYLENOLPYRUVOYLGLUCOSAMINE REDUCTASE; COMPND 3 CHAIN: A; COMPND 4 SYNONYM: UDP-N-ACETYLMURAMATE DEHYDROGENASE; COMPND 5 EC: 1.1.1.158; COMPND 6 ENGINEERED: YES	ELECTRON TRANSPORT 16-JAN-14 4OGQ; TITLE INTERNAL LIPID ARCHITECTURE OF THE HETERO-OLIGOMERIC CYTOCHROME B6F; TITLE 2 COMPLEX; COMPND MOL_ID: 1; COMPND 2 MOLECULE: CYTOCHROME B6; COMPND 3 CHAIN: A; COMPND 4 MOL_ID: 2; COMPND 5 MOLECULE: CYTOCHROME B6-F COMPLEX SUBUNIT 4; COMPND 6 CHAIN: B; COMPND 7 SYNONYM: 17 KDA POLYPEPTIDE; COMPND 8 MOL_ID: 3; COMPND 9 MOLECULE: APOCYTOCHROME F; COMPND 10 CHAI…	FAD	BCR	34.038	-0.294	0.41	-3.018	-5.91765
1p4cA_4ot7A	1p4c A	4ot7 A	OXIDOREDUCTASE 22-APR-03 1P4C; TITLE HIGH RESOLUTION STRUCTURE OF OXIDIZED ACTIVE MUTANT OF (S)-MANDELATE; TITLE 2 DEHYDROGENASE; COMPND MOL_ID: 1; COMPND 2 MOLECULE: L(+)-MANDELATE DEHYDROGENASE; COMPND 3 CHAIN: A; COMPND 4 SYNONYM: S-MANDELATE DEHYDROGENASE, MDH; COMPND 5 ENGINEERED: YES; COMPND 6 OTHER_DETAILS: 20 RESIDUE SUBSTITUTION FROM GLYCOLATE OXIDASE AT; COMPND 7 RESIDUE 177	OXIDOREDUCTASE 13-FEB-14 4OT7; TITLE X-STRUCTURE OF A VARIANT OF NCR FROM ZYMOMONAS MOBILIS; COMPND MOL_ID: 1; COMPND 2 MOLECULE: NADH:FLAVIN OXIDOREDUCTASE/NADH OXIDASE; COMPND 3 CHAIN: A; COMPND 4 FRAGMENT: UNP RESIDUES 1-227, 241-358; COMPND 5 ENGINEERED: YES	FMN	FMN	36.825	2.315	0.827	-10.226	-11.0313
1hskA_4oudA	1hsk A	4oud A	OXIDOREDUCTASE 27-DEC-00 1HSK; TITLE CRYSTAL STRUCTURE OF S. AUREUS MURB; COMPND MOL_ID: 1; COMPND 2 MOLECULE: UDP-N-ACETYLENOLPYRUVOYLGLUCOSAMINE REDUCTASE; COMPND 3 CHAIN: A; COMPND 4 SYNONYM: UDP-N-ACETYLMURAMATE DEHYDROGENASE; COMPND 5 EC: 1.1.1.158; COMPND 6 ENGINEERED: YES	LIGASE 16-FEB-14 4OUD; TITLE ENGINEERED TYROSYL-TRNA SYNTHETASE WITH THE NONSTANDARD AMINO ACID L-; TITLE 2 4,4-BIPHENYLALANINE; COMPND MOL_ID: 1; COMPND 2 MOLECULE: TYROSYL-TRNA SYNTHETASE; COMPND 3 CHAIN: A; COMPND 4 EC: 6.1.1.1; COMPND 5 ENGINEERED: YES; COMPND 6 MUTATION: YES; COMPND 7 MOL_ID: 2; COMPND 8 MOLECULE: TYROSYL-TRNA SYNTHETASE; COMPND 9 CHAIN: B; COMPND 10 EC: 6.1.1.1; COMPND 11 E…	FAD	TYR	15.319	332.794	2.176	148.145	65.0901
1b8aA_4p72C	1b8a A	4p72 C	LIGASE 27-JAN-99 1B8A; TITLE ASPARTYL-TRNA SYNTHETASE; COMPND MOL_ID: 1; COMPND 2 MOLECULE: PROTEIN (ASPARTYL-TRNA SYNTHETASE); COMPND 3 CHAIN: A, B; COMPND 4 SYNONYM: ASPARTYL TRNA LIGASE; COMPND 5 EC: 6.1.1.12; COMPND 6 ENGINEERED: YES	LIGASE/LIGASE INHIBITOR 25-MAR-14 4P72; TITLE PHERS IN COMPLEX WITH COMPOUND 2A; COMPND MOL_ID: 1; COMPND 2 MOLECULE: PHENYLALANINE--TRNA LIGASE BETA SUBUNIT; COMPND 3 CHAIN: A, B; COMPND 4 SYNONYM: PHENYLALANYL-TRNA SYNTHETASE BETA SUBUNIT,PHERS; COMPND 5 EC: 6.1.1.20; COMPND 6 ENGINEERED: YES; COMPND 7 MOL_ID: 2; COMPND 8 MOLECULE: PHENYLALANINE--TRNA LIGASE ALPHA SUBUNIT; COMPND 9 CHAIN: C, D;…	ATP	2NL	37.128	-4.342	0.44	-5.197	-9.62407
12asA_4pg3A	12as A	4pg3 A	LIGASE 02-DEC-97 12AS; TITLE ASPARAGINE SYNTHETASE MUTANT C51A, C315A COMPLEXED WITH L-ASPARAGINE; TITLE 2 AND AMP; COMPND MOL_ID: 1; COMPND 2 MOLECULE: ASPARAGINE SYNTHETASE; COMPND 3 CHAIN: A, B; COMPND 4 SYNONYM: L-ASPARTATE\:AMMONIA LIGASE (AMP-FORMING); COMPND 5 EC: 6.3.1.1; COMPND 6 ENGINEERED: YES; COMPND 7 MUTATION: YES	LIGASE/LIGASE INHIBITOR 01-MAY-14 4PG3; TITLE CRYSTAL STRUCTURE OF KRS COMPLEXED WITH INHIBITOR; COMPND MOL_ID: 1; COMPND 2 MOLECULE: LYSINE--TRNA LIGASE; COMPND 3 CHAIN: A, B, C, D; COMPND 4 FRAGMENT: UNP RESIDUES 77-583; COMPND 5 SYNONYM: LYSYL-TRNA SYNTHETASE; COMPND 6 EC: 6.1.1.6; COMPND 7 ENGINEERED: YES	AMP	KRS	82.803	2.74	0.567	-6.148	-9.21739
1iqcA_4pwaA	1iqc A	4pwa A	OXIDOREDUCTASE 20-JUL-01 1IQC; TITLE CRYSTAL STRUCTURE OF DI-HEME PEROXIDASE FROM NITROSOMONAS EUROPAEA; COMPND MOL_ID: 1; COMPND 2 MOLECULE: DI-HEME PEROXIDASE; COMPND 3 CHAIN: A, B, C, D	ELECTRON TRANSPORT 19-MAR-14 4PWA; TITLE CRYSTAL STRUCTURE OF THE C-TYPE CYTOCHROME SORU FROM SINORHIZOBIUM; TITLE 2 MELILOTI; COMPND MOL_ID: 1; COMPND 2 MOLECULE: PUTATIVE CYTOCHROME C; COMPND 3 CHAIN: A, B, C, D; COMPND 4 FRAGMENT: UNP RESIDUES 28-113; COMPND 5 ENGINEERED: YES	HEC	HEC	52.907	32.441	2.6	4.529	1.67741
1lyvA_4pyhA	1lyv A	4pyh A	HYDROLASE 08-JUN-02 1LYV; TITLE HIGH-RESOLUTION STRUCTURE OF THE CATALYTICALLY INACTIVE YERSINIA; TITLE 2 TYROSINE PHOSPHATASE C403A MUTANT IN COMPLEX WITH PHOSPHATE.; COMPND MOL_ID: 1; COMPND 2 MOLECULE: PROTEIN-TYROSINE PHOSPHATASE YOPH; COMPND 3 CHAIN: A; COMPND 4 FRAGMENT: PTPASE DOMAIN; COMPND 5 SYNONYM: VIRULENCE PROTEIN; COMPND 6 EC: 3.1.3.48; COMPND 7 ENGINEERED: YES; COMPND 8 MUTATION: Y…	HYDROLASE 27-MAR-14 4PYH; TITLE PHOSPHO-GLUCAN BOUND STRUCTURE OF STARCH PHOSPHATASE STARCH EXCESS4; TITLE 2 REVEALS THE MECHANISM FOR C6-SPECIFICTY; COMPND MOL_ID: 1; COMPND 2 MOLECULE: PHOSPHOGLUCAN PHOSPHATASE DSP4, CHLOROPLASTIC; COMPND 3 CHAIN: A; COMPND 4 FRAGMENT: UNP RESIDUES 90-379; COMPND 5 SYNONYM: ATPTPKIS1, DUAL SPECIFICITY PROTEIN PHOSPHATASE 4, PROTEIN; COMPND 6 STARCH-EXCESS 4, AT…	PO4	PO4	39.069	-4.258	0.208	-4.726	-15.3442
1a0iA_4pz7A	1a0i A	4pz7 A	LIGASE 01-DEC-97 1A0I; TITLE ATP-DEPENDENT DNA LIGASE FROM BACTERIOPHAGE T7 COMPLEX WITH; TITLE 2 ATP; COMPND MOL_ID: 1; COMPND 2 MOLECULE: DNA LIGASE; COMPND 3 CHAIN: A; COMPND 4 EC: 6.5.1.1; COMPND 5 ENGINEERED: YES; COMPND 6 MUTATION: YES	TRANSFERASE 28-MAR-14 4PZ7; TITLE PCE1 GUANYLYLTRANSFERASE; COMPND MOL_ID: 1; COMPND 2 MOLECULE: MRNA-CAPPING ENZYME SUBUNIT ALPHA; COMPND 3 CHAIN: A, B; COMPND 4 SYNONYM: GTP--RNA GUANYLYLTRANSFERASE, GTASE, MRNA; COMPND 5 GUANYLYLTRANSFERASE; COMPND 6 EC: 2.7.7.50; COMPND 7 ENGINEERED: YES	ATP	SO4	23.235	10.447	1.146	-5.089	-4.08427
1ct9A_4q16A	1ct9 A	4q16 A	LIGASE 20-AUG-99 1CT9; TITLE CRYSTAL STRUCTURE OF ASPARAGINE SYNTHETASE B FROM ESCHERICHIA COLI; COMPND MOL_ID: 1; COMPND 2 MOLECULE: ASPARAGINE SYNTHETASE B; COMPND 3 CHAIN: A, B, C, D; COMPND 4 EC: 6.3.5.4; COMPND 5 ENGINEERED: YES; COMPND 6 MUTATION: YES	LIGASE 03-APR-14 4Q16; TITLE STRUCTURE OF NAD+ SYNTHETASE FROM DEINOCOCCUS RADIODURANS; COMPND MOL_ID: 1; COMPND 2 MOLECULE: NH(3)-DEPENDENT NAD(+) SYNTHETASE; COMPND 3 CHAIN: A, B, C, D; COMPND 4 EC: 6.3.1.5; COMPND 5 ENGINEERED: YES	AMP	SO4	39.006	-1.576	0.701	-5.571	-6.95506
1f5vA_4qlyA	1f5v A	4qly A	OXIDOREDUCTASE 17-JUN-00 1F5V; TITLE STRUCTURE AND SITE-DIRECTED MUTAGENESIS OF A FLAVOPROTEIN; TITLE 2 FROM ESCHERICHIA COLI THAT REDUCES NITROCOMPOUNDS.; TITLE 3 ALTERATION OF PYRIDINE NUCLEOTIDE BINDING BY A SINGLE; TITLE 4 AMINO ACID SUBSTITUTION; COMPND MOL_ID: 1; COMPND 2 MOLECULE: OXYGEN-INSENSITIVE NADPH NITROREDUCTASE; COMPND 3 CHAIN: A, B; COMPND 4 EC: 1.6.99.6; COMPND 5 ENGINEERED: YES	OXIDOREDUCTASE 13-JUN-14 4QLY; TITLE CRYSTAL STRUCTURE OF CLA-ER, A NOVEL ENONE REDUCTASE CATALYZING A KEY; TITLE 2 STEP OF A GUT-BACTERIAL FATTY ACID SATURATION METABOLISM,; TITLE 3 BIOHYDROGENATION; COMPND MOL_ID: 1; COMPND 2 MOLECULE: ENONE REDUCTASE CLA-ER; COMPND 3 CHAIN: A, B, C, D; COMPND 4 ENGINEERED: YES	FMN	FMN	42.828	-5.268	0.264	-7.102	-19.511
1po5A_4qncA	1po5 A	4qnc A	OXIDOREDUCTASE 13-JUN-03 1PO5; TITLE STRUCTURE OF MAMMALIAN CYTOCHROME P450 2B4; COMPND MOL_ID: 1; COMPND 2 MOLECULE: CYTOCHROME P450 2B4; COMPND 3 CHAIN: A; COMPND 4 SYNONYM: CYPIIB4, P450-LM2, ISOZYME 2, P450 TYPE B0; COMPND 5 EC: 1.14.14.1; COMPND 6 ENGINEERED: YES; COMPND 7 MUTATION: YES	MEMBRANE PROTEIN 17-JUN-14 4QNC; TITLE CRYSTAL STRUCTURE OF A SEMISWEET IN AN OCCLUDED STATE; COMPND MOL_ID: 1; COMPND 2 MOLECULE: CHEMICAL TRANSPORT PROTEIN; COMPND 3 CHAIN: A, B; COMPND 4 ENGINEERED: YES	HEM	OLC	34.521	328.752	6.006	163.348	26.752
1p4cA_4qnwA	1p4c A	4qnw A	OXIDOREDUCTASE 22-APR-03 1P4C; TITLE HIGH RESOLUTION STRUCTURE OF OXIDIZED ACTIVE MUTANT OF (S)-MANDELATE; TITLE 2 DEHYDROGENASE; COMPND MOL_ID: 1; COMPND 2 MOLECULE: L(+)-MANDELATE DEHYDROGENASE; COMPND 3 CHAIN: A; COMPND 4 SYNONYM: S-MANDELATE DEHYDROGENASE, MDH; COMPND 5 ENGINEERED: YES; COMPND 6 OTHER_DETAILS: 20 RESIDUE SUBSTITUTION FROM GLYCOLATE OXIDASE AT; COMPND 7 RESIDUE 177	OXIDOREDUCTASE 18-JUN-14 4QNW; TITLE CRYSTAL STRUCTURE OF EASA, AN OLD YELLOW ENZYME FROM ASPERGILLUS; TITLE 2 FUMIGATUS; COMPND MOL_ID: 1; COMPND 2 MOLECULE: CHANOCLAVINE-I ALDEHYDE REDUCTASE; COMPND 3 CHAIN: A; COMPND 4 FRAGMENT: EASA; COMPND 5 SYNONYM: OLD YELLOW ENZYME 3 HOMOLOG; COMPND 6 EC: 1.3.1.100; COMPND 7 ENGINEERED: YES	FMN	FMN	49.301	0.314	0.467	-8.332	-14.6949
1soxA_4qt9A	1sox A	4qt9 A	OXIDOREDUCTASE 31-DEC-97 1SOX; TITLE SULFITE OXIDASE FROM CHICKEN LIVER; COMPND MOL_ID: 1; COMPND 2 MOLECULE: SULFITE OXIDASE; COMPND 3 CHAIN: A, B; COMPND 4 EC: 1.8.3.1	HYDROLASE 07-JUL-14 4QT9; TITLE CRYSTAL STRUCTURE OF A PUTATIVE GLUCOAMYLASE (BACCAC_03554) FROM; TITLE 2 BACTEROIDES CACCAE ATCC 43185 AT 2.05 A RESOLUTION; COMPND MOL_ID: 1; COMPND 2 MOLECULE: PUTATIVE GLUCOAMYLASE; COMPND 3 CHAIN: A, B; COMPND 4 ENGINEERED: YES	HEM	ACT	14.635	139.88	5.326	-5.908	-1.08883
1lyvA_4r0sA	1lyv A	4r0s A	HYDROLASE 08-JUN-02 1LYV; TITLE HIGH-RESOLUTION STRUCTURE OF THE CATALYTICALLY INACTIVE YERSINIA; TITLE 2 TYROSINE PHOSPHATASE C403A MUTANT IN COMPLEX WITH PHOSPHATE.; COMPND MOL_ID: 1; COMPND 2 MOLECULE: PROTEIN-TYROSINE PHOSPHATASE YOPH; COMPND 3 CHAIN: A; COMPND 4 FRAGMENT: PTPASE DOMAIN; COMPND 5 SYNONYM: VIRULENCE PROTEIN; COMPND 6 EC: 3.1.3.48; COMPND 7 ENGINEERED: YES; COMPND 8 MUTATION: Y…	HYDROLASE 01-AUG-14 4R0S; TITLE CRYSTAL STRUCTURE OF P. AERUGINOSA TPBA; COMPND MOL_ID: 1; COMPND 2 MOLECULE: PROTEIN TYROSINE PHOSPHATASE TPBA; COMPND 3 CHAIN: A, B; COMPND 4 ENGINEERED: YES	PO4	PO4	39.307	-1.759	0.629	-3.431	-4.70645
1cqxA_4r7pA	1cqx A	4r7p A	LIPID BINDING PROTEIN 12-AUG-99 1CQX; TITLE CRYSTAL STRUCTURE OF THE FLAVOHEMOGLOBIN FROM ALCALIGENES EUTROPHUS AT; TITLE 2 1.75 A RESOLUTION; COMPND MOL_ID: 1; COMPND 2 MOLECULE: FLAVOHEMOPROTEIN; COMPND 3 CHAIN: A, B	TRANSFERASE 28-AUG-14 4R7P; TITLE HUMAN UDP-GLUCOSE PYROPHOSPHORYLASE ISOFORM 1 IN COMPLEX WITH UDP-; TITLE 2 GLUCOSE; COMPND MOL_ID: 1; COMPND 2 MOLECULE: UTP--GLUCOSE-1-PHOSPHATE URIDYLYLTRANSFERASE; COMPND 3 CHAIN: A, B, C, D; COMPND 4 FRAGMENT: UDP-GLUCOSE PYROPHOSPHORYLASE; COMPND 5 SYNONYM: UDP-GLUCOSE PYROPHOSPHORYLASE, UDPGP, UGPASE; COMPND 6 EC: 2.7.7.9; COMPND 7 ENGINEERED: YES; COMPND …	FAD	UPG	33.813	110.452	3.107	-3.553	-1.10789
1mvlA_4rhfA	1mvl A	4rhf A	LYASE 26-SEP-02 1MVL; TITLE PPC DECARBOXYLASE MUTANT C175S; COMPND MOL_ID: 1; COMPND 2 MOLECULE: PPC DECARBOXYLASE ATHAL3A; COMPND 3 CHAIN: A; COMPND 4 SYNONYM: HALOTOLERANCE PROTEIN HAL3A; COMPND 5 EC: 4.1.1.36; COMPND 6 ENGINEERED: YES; COMPND 7 MUTATION: YES	LYASE 02-OCT-14 4RHF; TITLE CRYSTAL STRUCTURE OF UBIX MUTANT V47S FROM COLWELLIA PSYCHRERYTHRAEA; TITLE 2 34H; COMPND MOL_ID: 1; COMPND 2 MOLECULE: 3-OCTAPRENYL-4-HYDROXYBENZOATE CARBOXY-LYASE; COMPND 3 CHAIN: A; COMPND 4 EC: 4.1.1.-; COMPND 5 ENGINEERED: YES; COMPND 6 MUTATION: YES	FMN	SO4	40.946	-0.252	0.884	-4.057	-4.12297
1lyvA_4ri5A	1lyv A	4ri5 A	HYDROLASE 08-JUN-02 1LYV; TITLE HIGH-RESOLUTION STRUCTURE OF THE CATALYTICALLY INACTIVE YERSINIA; TITLE 2 TYROSINE PHOSPHATASE C403A MUTANT IN COMPLEX WITH PHOSPHATE.; COMPND MOL_ID: 1; COMPND 2 MOLECULE: PROTEIN-TYROSINE PHOSPHATASE YOPH; COMPND 3 CHAIN: A; COMPND 4 FRAGMENT: PTPASE DOMAIN; COMPND 5 SYNONYM: VIRULENCE PROTEIN; COMPND 6 EC: 3.1.3.48; COMPND 7 ENGINEERED: YES; COMPND 8 MUTATION: Y…	HYDROLASE 05-OCT-14 4RI5; TITLE CRYSTAL STRUCTURE OF PTPN3 (PTPH1) D811E MUTANT IN COMPLEX WITH; TITLE 2 METAVANADATE; COMPND MOL_ID: 1; COMPND 2 MOLECULE: TYROSINE-PROTEIN PHOSPHATASE NON-RECEPTOR TYPE 3; COMPND 3 CHAIN: A, B; COMPND 4 FRAGMENT: CATALYTIC DOMAIN (UNP RESIDUES 628-909); COMPND 5 EC: 3.1.3.48; COMPND 6 ENGINEERED: YES; COMPND 7 MUTATION: YES	PO4	VN4	106.929	-0.443	1.151	-3.803	-3.03997
1lyvA_4rkkA	1lyv A	4rkk A	HYDROLASE 08-JUN-02 1LYV; TITLE HIGH-RESOLUTION STRUCTURE OF THE CATALYTICALLY INACTIVE YERSINIA; TITLE 2 TYROSINE PHOSPHATASE C403A MUTANT IN COMPLEX WITH PHOSPHATE.; COMPND MOL_ID: 1; COMPND 2 MOLECULE: PROTEIN-TYROSINE PHOSPHATASE YOPH; COMPND 3 CHAIN: A; COMPND 4 FRAGMENT: PTPASE DOMAIN; COMPND 5 SYNONYM: VIRULENCE PROTEIN; COMPND 6 EC: 3.1.3.48; COMPND 7 ENGINEERED: YES; COMPND 8 MUTATION: Y…	HYDROLASE 13-OCT-14 4RKK; TITLE STRUCTURE OF A PRODUCT BOUND PHOSPHATASE; COMPND MOL_ID: 1; COMPND 2 MOLECULE: LAFORIN; COMPND 3 CHAIN: A, C; COMPND 4 SYNONYM: GLUCAN PHOSPHATASE, LAFORA PTPASE, LAFPTPASE; COMPND 5 EC: 3.1.3.-, 3.1.3.16, 3.1.3.48; COMPND 6 ENGINEERED: YES; COMPND 7 MUTATION: YES	PO4	PO4	53.052	-1.301	0.599	-4.404	-6.30043
1iqcA_4rknA	1iqc A	4rkn A	OXIDOREDUCTASE 20-JUL-01 1IQC; TITLE CRYSTAL STRUCTURE OF DI-HEME PEROXIDASE FROM NITROSOMONAS EUROPAEA; COMPND MOL_ID: 1; COMPND 2 MOLECULE: DI-HEME PEROXIDASE; COMPND 3 CHAIN: A, B, C, D	UNKNOWN FUNCTION 13-OCT-14 4RKN; TITLE WOLINELLA SUCCINOGENES OCTAHEME SULFITE REDUCTASE MCCA, FORM II; COMPND MOL_ID: 1; COMPND 2 MOLECULE: MCCA; COMPND 3 CHAIN: A, B, C, D; COMPND 4 ENGINEERED: YES	HEC	HEM	19.04	10.938	0.712	-1.913	-2.35591
1p4cA_4rvuA	1p4c A	4rvu A	OXIDOREDUCTASE 22-APR-03 1P4C; TITLE HIGH RESOLUTION STRUCTURE OF OXIDIZED ACTIVE MUTANT OF (S)-MANDELATE; TITLE 2 DEHYDROGENASE; COMPND MOL_ID: 1; COMPND 2 MOLECULE: L(+)-MANDELATE DEHYDROGENASE; COMPND 3 CHAIN: A; COMPND 4 SYNONYM: S-MANDELATE DEHYDROGENASE, MDH; COMPND 5 ENGINEERED: YES; COMPND 6 OTHER_DETAILS: 20 RESIDUE SUBSTITUTION FROM GLYCOLATE OXIDASE AT; COMPND 7 RESIDUE 177	ELECTRON TRANSPORT 27-NOV-14 4RVU; TITLE THE NATIVE STRUCTURE OF MYCOBACTERIAL RV1454C COMPLEXED WITH NADPH; COMPND MOL_ID: 1; COMPND 2 MOLECULE: PROBABLE QUINONE REDUCTASE QOR (NADPH:QUINONE REDUCTASE); COMPND 3 (ZETA-CRYSTALLIN HOMOLOG PROTEIN); COMPND 4 CHAIN: A, B, C, D; COMPND 5 SYNONYM: QUINONE REDUCTASE QOR; COMPND 6 ENGINEERED: YES; COMPND 7 MUTATION: YES	FMN	NDP	34.897	212.684	3.995	14.019	3.42344
1f5vA_4ttbA	1f5v A	4ttb A	OXIDOREDUCTASE 17-JUN-00 1F5V; TITLE STRUCTURE AND SITE-DIRECTED MUTAGENESIS OF A FLAVOPROTEIN; TITLE 2 FROM ESCHERICHIA COLI THAT REDUCES NITROCOMPOUNDS.; TITLE 3 ALTERATION OF PYRIDINE NUCLEOTIDE BINDING BY A SINGLE; TITLE 4 AMINO ACID SUBSTITUTION; COMPND MOL_ID: 1; COMPND 2 MOLECULE: OXYGEN-INSENSITIVE NADPH NITROREDUCTASE; COMPND 3 CHAIN: A, B; COMPND 4 EC: 1.6.99.6; COMPND 5 ENGINEERED: YES	OXIDOREDUCTASE 20-JUN-14 4TTB; TITLE CRYSTAL STRUCTURE OF HOMO SAPIENS IODOTYROSINE DEIODINASE (IYD) BOUND; TITLE 2 TO FMN; COMPND MOL_ID: 1; COMPND 2 MOLECULE: IODOTYROSINE DEHALOGENASE 1; COMPND 3 CHAIN: A, B; COMPND 4 FRAGMENT: UNP RESIDUES 32-289; COMPND 5 SYNONYM: IYD-1; COMPND 6 EC: 1.22.1.1; COMPND 7 ENGINEERED: YES	FMN	FMN	34.729	0.88	0.754	-5.441	-6.37119
1lyvA_4tvvA	1lyv A	4tvv A	HYDROLASE 08-JUN-02 1LYV; TITLE HIGH-RESOLUTION STRUCTURE OF THE CATALYTICALLY INACTIVE YERSINIA; TITLE 2 TYROSINE PHOSPHATASE C403A MUTANT IN COMPLEX WITH PHOSPHATE.; COMPND MOL_ID: 1; COMPND 2 MOLECULE: PROTEIN-TYROSINE PHOSPHATASE YOPH; COMPND 3 CHAIN: A; COMPND 4 FRAGMENT: PTPASE DOMAIN; COMPND 5 SYNONYM: VIRULENCE PROTEIN; COMPND 6 EC: 3.1.3.48; COMPND 7 ENGINEERED: YES; COMPND 8 MUTATION: Y…	HYDROLASE 28-JUN-14 4TVV; TITLE CRYSTAL STRUCTURE OF LPPA FROM LEGIONELLA PNEUMOPHILA; COMPND MOL_ID: 1; COMPND 2 MOLECULE: TYROSINE PHOSPHATASE II SUPERFAMILY PROTEIN; COMPND 3 CHAIN: A, B, C, D; COMPND 4 ENGINEERED: YES	PO4	PO4	19.613	1.369	0.52	-2.348	-3.7871
1cqxA_4u9uA	1cqx A	4u9u A	LIPID BINDING PROTEIN 12-AUG-99 1CQX; TITLE CRYSTAL STRUCTURE OF THE FLAVOHEMOGLOBIN FROM ALCALIGENES EUTROPHUS AT; TITLE 2 1.75 A RESOLUTION; COMPND MOL_ID: 1; COMPND 2 MOLECULE: FLAVOHEMOPROTEIN; COMPND 3 CHAIN: A, B	OXIDOREDUCTASE 06-AUG-14 4U9U; TITLE CRYSTAL STRUCTURE OF NQRF FAD-BINDING DOMAIN FROM VIBRIO CHOLERAE; COMPND MOL_ID: 1; COMPND 2 MOLECULE: NA(+)-TRANSLOCATING NADH-QUINONE REDUCTASE SUBUNIT F; COMPND 3 CHAIN: A, B; COMPND 4 FRAGMENT: UNP RESIDUES 130-148; COMPND 5 SYNONYM: NA(+)-TRANSLOCATING NQR SUBUNIT F,NQR COMPLEX SUBUNIT F,NQR-; COMPND 6 1 SUBUNIT F; COMPND 7 EC: 1.6.5.-; COMPND 8 ENGINEER…	FAD	FAD	70.194	-0.007	0.906	-10.031	-9.97117
12asA_4up7A	12as A	4up7 A	LIGASE 02-DEC-97 12AS; TITLE ASPARAGINE SYNTHETASE MUTANT C51A, C315A COMPLEXED WITH L-ASPARAGINE; TITLE 2 AND AMP; COMPND MOL_ID: 1; COMPND 2 MOLECULE: ASPARAGINE SYNTHETASE; COMPND 3 CHAIN: A, B; COMPND 4 SYNONYM: L-ASPARTATE\:AMMONIA LIGASE (AMP-FORMING); COMPND 5 EC: 6.3.1.1; COMPND 6 ENGINEERED: YES; COMPND 7 MUTATION: YES	LIGASE 14-JUN-14 4UP7; TITLE CRYSTAL STRUCTURE OF ENTAMOEBA HISTOLYTICA LYSYL-TRNA SYNTHETASE; TITLE 2 IN COMPLEX WITH LYSYL-ADENYLATE; COMPND MOL_ID: 1; COMPND 2 MOLECULE: LYSINE--TRNA LIGASE; COMPND 3 CHAIN: A; COMPND 4 SYNONYM: LYSYL-TRNA SYNTHETASE; COMPND 5 EC: 6.1.1.6; COMPND 6 ENGINEERED: YES; COMPND 7 MUTATION: YES	AMP	LAD	66.622	-4.303	0.389	-8.397	-17.1718
1lyvA_4wohA	1lyv A	4woh A	HYDROLASE 08-JUN-02 1LYV; TITLE HIGH-RESOLUTION STRUCTURE OF THE CATALYTICALLY INACTIVE YERSINIA; TITLE 2 TYROSINE PHOSPHATASE C403A MUTANT IN COMPLEX WITH PHOSPHATE.; COMPND MOL_ID: 1; COMPND 2 MOLECULE: PROTEIN-TYROSINE PHOSPHATASE YOPH; COMPND 3 CHAIN: A; COMPND 4 FRAGMENT: PTPASE DOMAIN; COMPND 5 SYNONYM: VIRULENCE PROTEIN; COMPND 6 EC: 3.1.3.48; COMPND 7 ENGINEERED: YES; COMPND 8 MUTATION: Y…	HYDROLASE 15-OCT-14 4WOH; TITLE STRUCTURE OF OF HUMAN DUAL-SPECIFICITY PHOSPHATASE 22; TITLE 2 (E24A/K28A/K30A/C88S) COMPLEXED WITH 4-NITROPHENOLPHOSPHATE; COMPND MOL_ID: 1; COMPND 2 MOLECULE: DUAL SPECIFICITY PROTEIN PHOSPHATASE 22; COMPND 3 CHAIN: A; COMPND 4 SYNONYM: JNK-STIMULATORY PHOSPHATASE-1,JSP-1,LOW MOLECULAR WEIGHT; COMPND 5 DUAL SPECIFICITY PHOSPHATASE 2,LMW-DSP2,MITOGEN-ACTIVATED PRO…	PO4	4NP	51.466	-4.021	0.307	-4.869	-11.9631
1iqcA_4wqdA	1iqc A	4wqd A	OXIDOREDUCTASE 20-JUL-01 1IQC; TITLE CRYSTAL STRUCTURE OF DI-HEME PEROXIDASE FROM NITROSOMONAS EUROPAEA; COMPND MOL_ID: 1; COMPND 2 MOLECULE: DI-HEME PEROXIDASE; COMPND 3 CHAIN: A, B, C, D	OXIDOREDUCTASE 21-OCT-14 4WQD; TITLE THIOSULFATE DEHYDROGENASE (TSDA) FROM ALLOCHROMATIUM VINOSUM - K208G; TITLE 2 MUTANT; COMPND MOL_ID: 1; COMPND 2 MOLECULE: THIOSULFATE DEHYDROGENASE; COMPND 3 CHAIN: A; COMPND 4 SYNONYM: TETRATHIONATE SYNTHASE; COMPND 5 EC: 1.8.2.2; COMPND 6 ENGINEERED: YES; COMPND 7 MUTATION: YES	HEC	HEC	44.152	55.27	1.637	-2.246	-1.29303
1ej2A_4wsoA	1ej2 A	4wso A	TRANSFERASE 29-FEB-00 1EJ2; TITLE CRYSTAL STRUCTURE OF METHANOBACTERIUM THERMOAUTOTROPHICUM NICOTINAMIDE; TITLE 2 MONONUCLEOTIDE ADENYLYLTRANSFERASE WITH BOUND NAD+; COMPND MOL_ID: 1; COMPND 2 MOLECULE: NICOTINAMIDE MONONUCLEOTIDE ADENYLYLTRANSFERASE; COMPND 3 CHAIN: A; COMPND 4 EC: 2.7.7.1; COMPND 5 ENGINEERED: YES	TRANSFERASE 28-OCT-14 4WSO; TITLE X-RAY CRYSTAL STRUCTURE OF A NICOTINATE NUCLEOTIDE ADENYLYLTRANSFERASE; TITLE 2 FROM BURKHOLDERIA THAILANDENSIS BOUND TO NAD; COMPND MOL_ID: 1; COMPND 2 MOLECULE: PROBABLE NICOTINATE-NUCLEOTIDE ADENYLYLTRANSFERASE; COMPND 3 CHAIN: A, B; COMPND 4 FRAGMENT: BUTHA.00448.A.A1; COMPND 5 SYNONYM: DEAMIDO-NAD(+) DIPHOSPHORYLASE,DEAMIDO-NAD(+); COMPND 6 PYROPHOSPHORYLASE…	NAD	PO4	32.658	55.563	2.888	-0.285	-0.0953815
1ej2A_4x36A	1ej2 A	4x36 A	TRANSFERASE 29-FEB-00 1EJ2; TITLE CRYSTAL STRUCTURE OF METHANOBACTERIUM THERMOAUTOTROPHICUM NICOTINAMIDE; TITLE 2 MONONUCLEOTIDE ADENYLYLTRANSFERASE WITH BOUND NAD+; COMPND MOL_ID: 1; COMPND 2 MOLECULE: NICOTINAMIDE MONONUCLEOTIDE ADENYLYLTRANSFERASE; COMPND 3 CHAIN: A; COMPND 4 EC: 2.7.7.1; COMPND 5 ENGINEERED: YES	HYDROLASE 28-NOV-14 4X36; TITLE CRYSTAL STRUCTURE OF THE AUTOLYSIN LYTA FROM STREPTOCOCCUS PNEUMONIAE; TITLE 2 TIGR4; COMPND MOL_ID: 1; COMPND 2 MOLECULE: AUTOLYSIN; COMPND 3 CHAIN: A; COMPND 4 SYNONYM: CELL WALL HYDROLASE,MUCOPEPTIDE AMINOHYDROLASE,MUREIN; COMPND 5 HYDROLASE,N-ACETYLMURAMOYL-L-ALANINE AMIDASE; COMPND 6 EC: 3.5.1.28; COMPND 7 ENGINEERED: YES	NAD	CHT	18.03	275.503	4.658	-4.188	-0.880202
1p4cA_4xp7A	1p4c A	4xp7 A	OXIDOREDUCTASE 22-APR-03 1P4C; TITLE HIGH RESOLUTION STRUCTURE OF OXIDIZED ACTIVE MUTANT OF (S)-MANDELATE; TITLE 2 DEHYDROGENASE; COMPND MOL_ID: 1; COMPND 2 MOLECULE: L(+)-MANDELATE DEHYDROGENASE; COMPND 3 CHAIN: A; COMPND 4 SYNONYM: S-MANDELATE DEHYDROGENASE, MDH; COMPND 5 ENGINEERED: YES; COMPND 6 OTHER_DETAILS: 20 RESIDUE SUBSTITUTION FROM GLYCOLATE OXIDASE AT; COMPND 7 RESIDUE 177	OXIDOREDUCTASE 16-JAN-15 4XP7; TITLE CRYSTAL STRUCTURE OF HUMAN TRNA DIHYDROURIDINE SYNTHASE 2; COMPND MOL_ID: 1; COMPND 2 MOLECULE: TRNA-DIHYDROURIDINE(20) SYNTHASE [NAD(P)+]-LIKE; COMPND 3 CHAIN: A; COMPND 4 FRAGMENT: UNP RESIDUES 1-340; COMPND 5 SYNONYM: DIHYDROURIDINE SYNTHASE 2,UP-REGULATED IN LUNG CANCER; COMPND 6 PROTEIN 8,URLC8,TRNA-DIHYDROURIDINE SYNTHASE 2-LIKE,HDUS2; COMPND 7 EC: 1.3.1…	FMN	FNR	42.85	76.496	3.131	32.026	9.9121
1iqcA_4xxlA	1iqc A	4xxl A	OXIDOREDUCTASE 20-JUL-01 1IQC; TITLE CRYSTAL STRUCTURE OF DI-HEME PEROXIDASE FROM NITROSOMONAS EUROPAEA; COMPND MOL_ID: 1; COMPND 2 MOLECULE: DI-HEME PEROXIDASE; COMPND 3 CHAIN: A, B, C, D	ELECTRON TRANSPORT 30-JAN-15 4XXL; TITLE CRYSTAL STRUCTURE OF CLASS 1 CYTOCHROME MTOD FROM SIDEROXYDANS; TITLE 2 LITHOTROPHICUS ES-1; COMPND MOL_ID: 1; COMPND 2 MOLECULE: CYTOCHROME C CLASS I; COMPND 3 CHAIN: A; COMPND 4 ENGINEERED: YES	HEC	HEC	33.726	63.295	1.527	-1.355	-0.832821
1lyvA_4y2eA	1lyv A	4y2e A	HYDROLASE 08-JUN-02 1LYV; TITLE HIGH-RESOLUTION STRUCTURE OF THE CATALYTICALLY INACTIVE YERSINIA; TITLE 2 TYROSINE PHOSPHATASE C403A MUTANT IN COMPLEX WITH PHOSPHATE.; COMPND MOL_ID: 1; COMPND 2 MOLECULE: PROTEIN-TYROSINE PHOSPHATASE YOPH; COMPND 3 CHAIN: A; COMPND 4 FRAGMENT: PTPASE DOMAIN; COMPND 5 SYNONYM: VIRULENCE PROTEIN; COMPND 6 EC: 3.1.3.48; COMPND 7 ENGINEERED: YES; COMPND 8 MUTATION: Y…	HYDROLASE 09-FEB-15 4Y2E; TITLE CRYSTAL STRUCTURE OF THE CATALYTIC DOMAIN OF HUMAN DUAL-SPECIFICITY; TITLE 2 PHOSPHATASE 7 (C232S); COMPND MOL_ID: 1; COMPND 2 MOLECULE: DUAL SPECIFICITY PROTEIN PHOSPHATASE 7; COMPND 3 CHAIN: A, B, C, D; COMPND 4 FRAGMENT: CATALYTIC DOMAIN (UNP RESIDUES 240-388); COMPND 5 SYNONYM: DUAL SPECIFICITY PROTEIN PHOSPHATASE PYST2; COMPND 6 EC: 3.1.3.16,3.1.3.48; COMPND 7…	PO4	PO4	51.594	-3.243	0.283	-4.425	-11.5535
1lyvA_4y7iA	1lyv A	4y7i A	HYDROLASE 08-JUN-02 1LYV; TITLE HIGH-RESOLUTION STRUCTURE OF THE CATALYTICALLY INACTIVE YERSINIA; TITLE 2 TYROSINE PHOSPHATASE C403A MUTANT IN COMPLEX WITH PHOSPHATE.; COMPND MOL_ID: 1; COMPND 2 MOLECULE: PROTEIN-TYROSINE PHOSPHATASE YOPH; COMPND 3 CHAIN: A; COMPND 4 FRAGMENT: PTPASE DOMAIN; COMPND 5 SYNONYM: VIRULENCE PROTEIN; COMPND 6 EC: 3.1.3.48; COMPND 7 ENGINEERED: YES; COMPND 8 MUTATION: Y…	HYDROLASE 15-FEB-15 4Y7I; TITLE CRYSTAL STRUCTURE OF MTMR8; COMPND MOL_ID: 1; COMPND 2 MOLECULE: MYOTUBULARIN-RELATED PROTEIN 8; COMPND 3 CHAIN: A, B; COMPND 4 FRAGMENT: UNP RESIDUES 122-505; COMPND 5 EC: 3.1.3.-; COMPND 6 ENGINEERED: YES; COMPND 7 MUTATION: YES	PO4	PO4	14.331	-1.131	0.441	-1.631	-3.01479
1bdgA_5brhA	1bdg A	5brh A	HEXOKINASE 08-MAY-98 1BDG; TITLE HEXOKINASE FROM SCHISTOSOMA MANSONI COMPLEXED WITH GLUCOSE; COMPND MOL_ID: 1; COMPND 2 MOLECULE: HEXOKINASE; COMPND 3 CHAIN: A; COMPND 4 SYNONYM: ATP/:D-HEXOSE-6-PHOSPHOTRANSFERASE; COMPND 5 EC: 2.7.1.1; COMPND 6 ENGINEERED: YES	TRANSFERASE/TRANSFERASE INHIBITOR 30-MAY-15 5BRH; TITLE CRYSTAL STRUCTURE OF TRYPANOSOMA CRUZI GLUCOKINASE IN COMPLEX WITH; TITLE 2 INHIBITOR DBT-GLCN; COMPND MOL_ID: 1; COMPND 2 MOLECULE: GLUCOKINASE 1, PUTATIVE; COMPND 3 CHAIN: A, B; COMPND 4 FRAGMENT: TRYPANOSOMA CRUZI GLUCOKINASE; COMPND 5 EC: 2.7.1.2; COMPND 6 ENGINEERED: YES	GLC	4V3	41.704	-4.626	0.441	-5.023	-9.28466
1po5A_5c6uA	1po5 A	5c6u A	OXIDOREDUCTASE 13-JUN-03 1PO5; TITLE STRUCTURE OF MAMMALIAN CYTOCHROME P450 2B4; COMPND MOL_ID: 1; COMPND 2 MOLECULE: CYTOCHROME P450 2B4; COMPND 3 CHAIN: A; COMPND 4 SYNONYM: CYPIIB4, P450-LM2, ISOZYME 2, P450 TYPE B0; COMPND 5 EC: 1.14.14.1; COMPND 6 ENGINEERED: YES; COMPND 7 MUTATION: YES	TRANSFERASE 23-JUN-15 5C6U; TITLE RV3722C AMINOTRANSFERASE FROM MYCOBACTERIUM TUBERCULOSIS; COMPND MOL_ID: 1; COMPND 2 MOLECULE: AMINOTRANSFERASE; COMPND 3 CHAIN: A; COMPND 4 SYNONYM: RV3722C PROTEIN; COMPND 5 ENGINEERED: YES	HEM	PO4	16.933	255.501	7.166	-5.184	-0.71346
1iqcA_5cytR	1iqc A	5cyt R	OXIDOREDUCTASE 20-JUL-01 1IQC; TITLE CRYSTAL STRUCTURE OF DI-HEME PEROXIDASE FROM NITROSOMONAS EUROPAEA; COMPND MOL_ID: 1; COMPND 2 MOLECULE: DI-HEME PEROXIDASE; COMPND 3 CHAIN: A, B, C, D	ELECTRON TRANSPORT (HEME PROTEIN) 14-JAN-88 5CYT; TITLE REFINEMENT OF MYOGLOBIN AND CYTOCHROME C; COMPND MOL_ID: 1; COMPND 2 MOLECULE: CYTOCHROME C; COMPND 3 CHAIN: R; COMPND 4 ENGINEERED: YES	HEC	HEC	50.613	38.879	1.171	-3.732	-2.93627
