# Supplementary material for: Spacio-Linear Screening for Ligand-Docking Cavities in Protein Structures: SLAM Algorithm
Source: Life (Basel). 2026 Feb 7;16(2):285. doi: 10.3390/life16020285 (PMC12942009; doi:10.3390/life16020285)
Supplement: Supplementary file 1 [file life-16-00285-s001.zip › SupplTable-S2_uniqueProBiS_30prot.xlsx]

## Sheet: Sheet1
Probe-Target pair	Probe-Protein chain	Target-Protein chain	Probe PDB header	Target PDB header	ProBiS_z_score	ProBiS_initial_FE	ProBiS_Shift	ProBiS__Optimized_FE	ProBiS_FE-score
12asA_3a74A	12as A	3a74 A	LIGASE 02-DEC-97 12AS; TITLE ASPARAGINE SYNTHETASE MUTANT C51A, C315A COMPLEXED WITH L-ASPARAGINE; TITLE 2 AND AMP; COMPND MOL_ID: 1; COMPND 2 MOLECULE: ASPARAGINE SYNTHETASE; COMPND 3 CHAIN: A, B; COMPND 4 SYNONYM: L-ASPARTATE\:AMMONIA LIGASE (AMP-FORMING); COMPND 5 EC: 6.3.1.1; COMPND 6 ENGINEERED: YES; COMPND 7 MUTATION: YES	LIGASE 13-SEP-09 3A74; TITLE LYSYL-TRNA SYNTHETASE FROM BACILLUS STEAROTHERMOPHILUS COMPLEXED WITH; TITLE 2 DIADENOSINE TETRAPHOSPHATE (AP4A); COMPND MOL_ID: 1; COMPND 2 MOLECULE: LYSYL-TRNA SYNTHETASE; COMPND 3 CHAIN: A, B, C, D; COMPND 4 SYNONYM: LYSINE--TRNA LIGASE, LYSRS; COMPND 5 EC: 6.1.1.6; COMPND 6 ENGINEERED: YES	2.29	0.02	0.722	-8.714	-10.601
1a0iA_3gdeA	1a0i A	3gde A	LIGASE 01-DEC-97 1A0I; TITLE ATP-DEPENDENT DNA LIGASE FROM BACTERIOPHAGE T7 COMPLEX WITH; TITLE 2 ATP; COMPND MOL_ID: 1; COMPND 2 MOLECULE: DNA LIGASE; COMPND 3 CHAIN: A; COMPND 4 EC: 6.5.1.1; COMPND 5 ENGINEERED: YES; COMPND 6 MUTATION: YES	LIGASE 24-FEB-09 3GDE; TITLE THE CLOSED CONFORMATION OF ATP-DEPENDENT DNA LIGASE FROM ARCHAEOGLOBUS; TITLE 2 FULGIDUS; COMPND MOL_ID: 1; COMPND 2 MOLECULE: DNA LIGASE; COMPND 3 CHAIN: A; COMPND 4 SYNONYM: ATP-DEPENDENT DNA LIGASE, POLYDEOXYRIBONUCLEOTIDE SYNTHASE; COMPND 5 [ATP]; COMPND 6 EC: 6.5.1.1; COMPND 7 ENGINEERED: YES	2.5	4.317	1.014	-6.221	-5.58438
1amuA_2d1sA	1amu A	2d1s A	PEPTIDE SYNTHETASE 18-JUN-97 1AMU; TITLE PHENYLALANINE ACTIVATING DOMAIN OF GRAMICIDIN SYNTHETASE 1; TITLE 2 IN A COMPLEX WITH AMP AND PHENYLALANINE; COMPND MOL_ID: 1; COMPND 2 MOLECULE: GRAMICIDIN SYNTHETASE 1; COMPND 3 CHAIN: A, B; COMPND 4 FRAGMENT: ADENYLATE FORMING DOMAIN, RESIDUES 1 - 556 PLUS; COMPND 5 A 7 RESIDUE C-TERMINAL TAG - SHHHHHH; COMPND 6 SYNONYM: GRSA; COMPND 7 EC: 5.1.1.11; COM…	OXIDOREDUCTASE 31-AUG-05 2D1S; TITLE CRYSTAL STRUCTURE OF THE THERMOSTABLE JAPANESE FIREFLY LUCIFERASE; TITLE 2 COMPLEXED WITH HIGH-ENERGY INTERMEDIATE ANALOGUE; COMPND MOL_ID: 1; COMPND 2 MOLECULE: LUCIFERIN 4-MONOOXYGENASE; COMPND 3 CHAIN: A; COMPND 4 SYNONYM: LUCIFERASE; COMPND 5 EC: 1.13.12.7; COMPND 6 ENGINEERED: YES; COMPND 7 MUTATION: YES	2.33	-4.373	0.566	-8.151	-12.2387
1amuA_4b2gA	1amu A	4b2g A	PEPTIDE SYNTHETASE 18-JUN-97 1AMU; TITLE PHENYLALANINE ACTIVATING DOMAIN OF GRAMICIDIN SYNTHETASE 1; TITLE 2 IN A COMPLEX WITH AMP AND PHENYLALANINE; COMPND MOL_ID: 1; COMPND 2 MOLECULE: GRAMICIDIN SYNTHETASE 1; COMPND 3 CHAIN: A, B; COMPND 4 FRAGMENT: ADENYLATE FORMING DOMAIN, RESIDUES 1 - 556 PLUS; COMPND 5 A 7 RESIDUE C-TERMINAL TAG - SHHHHHH; COMPND 6 SYNONYM: GRSA; COMPND 7 EC: 5.1.1.11; COM…	SIGNALING PROTEIN 16-JUL-12 4B2G; TITLE CRYSTAL STRUCTURE OF AN INDOLE-3-ACETIC ACID AMIDO SYNTHASE FROM VITIS; TITLE 2 VINIFERA INVOLVED IN AUXIN HOMEOSTASIS; COMPND MOL_ID: 1; COMPND 2 MOLECULE: GH3-1 AUXIN CONJUGATING ENZYME; COMPND 3 CHAIN: A, B; COMPND 4 ENGINEERED: YES	2.22	-5.596	0.419	-7.989	-15.3931
1b8aA_12asA	1b8a A	12as A	LIGASE 27-JAN-99 1B8A; TITLE ASPARTYL-TRNA SYNTHETASE; COMPND MOL_ID: 1; COMPND 2 MOLECULE: PROTEIN (ASPARTYL-TRNA SYNTHETASE); COMPND 3 CHAIN: A, B; COMPND 4 SYNONYM: ASPARTYL TRNA LIGASE; COMPND 5 EC: 6.1.1.12; COMPND 6 ENGINEERED: YES	LIGASE 02-DEC-97 12AS; TITLE ASPARAGINE SYNTHETASE MUTANT C51A, C315A COMPLEXED WITH L-ASPARAGINE; TITLE 2 AND AMP; COMPND MOL_ID: 1; COMPND 2 MOLECULE: ASPARAGINE SYNTHETASE; COMPND 3 CHAIN: A, B; COMPND 4 SYNONYM: L-ASPARTATE\:AMMONIA LIGASE (AMP-FORMING); COMPND 5 EC: 6.3.1.1; COMPND 6 ENGINEERED: YES; COMPND 7 MUTATION: YES	2.67	-7.108	0.342	-8.283	-18.7398
1b8aA_1wydA	1b8a A	1wyd A	LIGASE 27-JAN-99 1B8A; TITLE ASPARTYL-TRNA SYNTHETASE; COMPND MOL_ID: 1; COMPND 2 MOLECULE: PROTEIN (ASPARTYL-TRNA SYNTHETASE); COMPND 3 CHAIN: A, B; COMPND 4 SYNONYM: ASPARTYL TRNA LIGASE; COMPND 5 EC: 6.1.1.12; COMPND 6 ENGINEERED: YES	LIGASE 12-FEB-05 1WYD; TITLE CRYSTAL STRUCTURE OF ASPARTYL-TRNA SYNTHETASE FROM SULFOLOBUS TOKODAII; COMPND MOL_ID: 1; COMPND 2 MOLECULE: HYPOTHETICAL ASPARTYL-TRNA SYNTHETASE; COMPND 3 CHAIN: A, B; COMPND 4 SYNONYM: ASPARTYL-TRNA SYNTHETASE; COMPND 5 ENGINEERED: YES	3.77	-6.603	0.233	-7.231	-21.7147
1b8aA_2j3mA	1b8a A	2j3m A	LIGASE 27-JAN-99 1B8A; TITLE ASPARTYL-TRNA SYNTHETASE; COMPND MOL_ID: 1; COMPND 2 MOLECULE: PROTEIN (ASPARTYL-TRNA SYNTHETASE); COMPND 3 CHAIN: A, B; COMPND 4 SYNONYM: ASPARTYL TRNA LIGASE; COMPND 5 EC: 6.1.1.12; COMPND 6 ENGINEERED: YES	LIGASE 22-AUG-06 2J3M; TITLE PROLYL-TRNA SYNTHETASE FROM ENTEROCOCCUS FAECALIS COMPLEXED WITH ATP,; TITLE 2 MANGANESE AND PROLINOL; COMPND MOL_ID: 1; COMPND 2 MOLECULE: PROLYL-TRNA SYNTHETASE; COMPND 3 CHAIN: A, B; COMPND 4 EC: 6.1.1.15; COMPND 5 ENGINEERED: YES	2.08	21.819	1.175	-9.01	-7.06667
1b8aA_3a74A	1b8a A	3a74 A	LIGASE 27-JAN-99 1B8A; TITLE ASPARTYL-TRNA SYNTHETASE; COMPND MOL_ID: 1; COMPND 2 MOLECULE: PROTEIN (ASPARTYL-TRNA SYNTHETASE); COMPND 3 CHAIN: A, B; COMPND 4 SYNONYM: ASPARTYL TRNA LIGASE; COMPND 5 EC: 6.1.1.12; COMPND 6 ENGINEERED: YES	LIGASE 13-SEP-09 3A74; TITLE LYSYL-TRNA SYNTHETASE FROM BACILLUS STEAROTHERMOPHILUS COMPLEXED WITH; TITLE 2 DIADENOSINE TETRAPHOSPHATE (AP4A); COMPND MOL_ID: 1; COMPND 2 MOLECULE: LYSYL-TRNA SYNTHETASE; COMPND 3 CHAIN: A, B, C, D; COMPND 4 SYNONYM: LYSINE--TRNA LIGASE, LYSRS; COMPND 5 EC: 6.1.1.6; COMPND 6 ENGINEERED: YES	2.95	3.713	0.606	-8.777	-12.432
1bdgA_2ch5A	1bdg A	2ch5 A	HEXOKINASE 08-MAY-98 1BDG; TITLE HEXOKINASE FROM SCHISTOSOMA MANSONI COMPLEXED WITH GLUCOSE; COMPND MOL_ID: 1; COMPND 2 MOLECULE: HEXOKINASE; COMPND 3 CHAIN: A; COMPND 4 SYNONYM: ATP/:D-HEXOSE-6-PHOSPHOTRANSFERASE; COMPND 5 EC: 2.7.1.1; COMPND 6 ENGINEERED: YES	TRANSFERASE 13-MAR-06 2CH5; TITLE CRYSTAL STRUCTURE OF HUMAN N-ACETYLGLUCOSAMINE KINASE IN COMPLEX WITH; TITLE 2 N-ACETYLGLUCOSAMINE; COMPND MOL_ID: 1; COMPND 2 MOLECULE: NAGK PROTEIN; COMPND 3 CHAIN: A, B, C, D; COMPND 4 SYNONYM: HUMAN N-ACETYLGLUCOSAMINE KINASE, PROTEIN TMP_LOCUS_2,; COMPND 5 GLCNAC KINASE; COMPND 6 EC: 2.7.1.59; COMPND 7 ENGINEERED: YES	2.06	-4.651	0.612	-5.604	-7.87079
1cqxA_1fndA	1cqx A	1fnd A	LIPID BINDING PROTEIN 12-AUG-99 1CQX; TITLE CRYSTAL STRUCTURE OF THE FLAVOHEMOGLOBIN FROM ALCALIGENES EUTROPHUS AT; TITLE 2 1.75 A RESOLUTION; COMPND MOL_ID: 1; COMPND 2 MOLECULE: FLAVOHEMOPROTEIN; COMPND 3 CHAIN: A, B	OXIDOREDUCTASE (NADP+(A),FERREDOXIN(A)) 05-JAN-95 1FND; TITLE REFINED CRYSTAL STRUCTURE OF SPINACH FERREDOXIN REDUCTASE; TITLE 2 AT 1.7 ANGSTROMS RESOLUTION: OXIDIZED, REDUCED, AND 2'-; TITLE 3 PHOSPHO-5'-AMP BOUND STATES; COMPND MOL_ID: 1; COMPND 2 MOLECULE: FERREDOXIN-NADP+ REDUCTASE; COMPND 3 CHAIN: A; COMPND 4 EC: 1.18.1.2; COMPND 5 ENGINEERED: YES	2.15	26.313	2	-7.866	-3.74571
1cqxA_2piaA	1cqx A	2pia A	LIPID BINDING PROTEIN 12-AUG-99 1CQX; TITLE CRYSTAL STRUCTURE OF THE FLAVOHEMOGLOBIN FROM ALCALIGENES EUTROPHUS AT; TITLE 2 1.75 A RESOLUTION; COMPND MOL_ID: 1; COMPND 2 MOLECULE: FLAVOHEMOPROTEIN; COMPND 3 CHAIN: A, B	REDUCTASE 15-FEB-93 2PIA; TITLE PHTHALATE DIOXYGENASE REDUCTASE: A MODULAR STRUCTURE FOR ELECTRON; TITLE 2 TRANSFER FROM PYRIDINE NUCLEOTIDES TO [2FE-2S]; COMPND MOL_ID: 1; COMPND 2 MOLECULE: PHTHALATE DIOXYGENASE REDUCTASE; COMPND 3 CHAIN: A; COMPND 4 EC: 1.18.1.-; COMPND 5 ENGINEERED: YES	2.21	115.569	4.128	29.337	6.93874
1e8gA_1wvfA	1e8g A	1wvf A	OXIDOREDUCTASE 20-SEP-00 1E8G; TITLE STRUCTURE OF THE H61T DOUBLE MUTANT OF VANILLYL-ALCOHOL OXIDASE IN; TITLE 2 COMPLEX WITH FLUORO-CRESOL; COMPND MOL_ID: 1; COMPND 2 MOLECULE: VANILLYL-ALCOHOL OXIDASE; COMPND 3 CHAIN: A, B; COMPND 4 SYNONYM: ARYL-ALCOHOL OXIDASE, 4-ALLYLPHENOL OXIDASE; COMPND 5 EC: 1.1.3.38; COMPND 6 ENGINEERED: YES; COMPND 7 MUTATION: YES	OXIDOREDUCTASE 15-DEC-04 1WVF; TITLE P-CRESOL METHYLHYDROXYLASE: ALTERATION OF THE STRUCTURE OF THE; TITLE 2 FLAVOPROTEIN SUBUNIT UPON ITS BINDING TO THE CYTOCHROME SUBUNIT; COMPND MOL_ID: 1; COMPND 2 MOLECULE: 4-CRESOL DEHYDROGENASE [HYDROXYLATING] FLAVOPROTEIN; COMPND 3 SUBUNIT; COMPND 4 CHAIN: A; COMPND 5 SYNONYM: P-CRESOL METHYLHYDROXYLASE, PCMH; COMPND 6 EC: 1.17.99.1; COMPND 7 ENGINEERED: Y…	3.51	-1.464	0.533	-10.927	-17.2622
1iqcA_1h32A	1iqc A	1h32 A	OXIDOREDUCTASE 20-JUL-01 1IQC; TITLE CRYSTAL STRUCTURE OF DI-HEME PEROXIDASE FROM NITROSOMONAS EUROPAEA; COMPND MOL_ID: 1; COMPND 2 MOLECULE: DI-HEME PEROXIDASE; COMPND 3 CHAIN: A, B, C, D	ELECTRON TRANSFER 21-AUG-02 1H32; TITLE REDUCED SOXAX COMPLEX FROM RHODOVULUM SULFIDOPHILUM; COMPND MOL_ID: 1; COMPND 2 MOLECULE: DIHEME CYTOCHROME C; COMPND 3 CHAIN: A; COMPND 4 SYNONYM: SOXA; COMPND 5 MOL_ID: 2; COMPND 6 MOLECULE: CYTOCHROME C; COMPND 7 CHAIN: B; COMPND 8 SYNONYM: SOXX	2.15	6.542	1.028	-8.635	-7.65514
1iqcA_2c1vA	1iqc A	2c1v A	OXIDOREDUCTASE 20-JUL-01 1IQC; TITLE CRYSTAL STRUCTURE OF DI-HEME PEROXIDASE FROM NITROSOMONAS EUROPAEA; COMPND MOL_ID: 1; COMPND 2 MOLECULE: DI-HEME PEROXIDASE; COMPND 3 CHAIN: A, B, C, D	OXIDOREDUCTASE 21-SEP-05 2C1V; TITLE CRYSTAL STRUCTURE OF THE DI-HAEM CYTOCHROME C PEROXIDASE FROM; TITLE 2 PARACOCCUS PANTOTROPHUS - MIXED VALENCE FORM; COMPND MOL_ID: 1; COMPND 2 MOLECULE: DI-HAEM CYTOCHROME C PEROXIDASE; COMPND 3 CHAIN: A, B; COMPND 4 EC: 1.11.1.5	4.22	-3.717	0.242	-8.039	-23.5058
1iqcA_4b2nA	1iqc A	4b2n A	OXIDOREDUCTASE 20-JUL-01 1IQC; TITLE CRYSTAL STRUCTURE OF DI-HEME PEROXIDASE FROM NITROSOMONAS EUROPAEA; COMPND MOL_ID: 1; COMPND 2 MOLECULE: DI-HEME PEROXIDASE; COMPND 3 CHAIN: A, B, C, D	ELECTRON TRANSPORT 17-JUL-12 4B2N; TITLE LATEX OXYGENASE ROXA; COMPND MOL_ID: 1; COMPND 2 MOLECULE: 70 KDA PROTEIN; COMPND 3 CHAIN: A, B; COMPND 4 FRAGMENT: RESIDUES 17-678; COMPND 5 SYNONYM: ROXA	2.51	18.538	0.738	-5.816	-6.94033
1j99A_1q20A	1j99 A	1q20 A	TRANSFERASE 24-MAY-01 1J99; TITLE CRYSTAL STRUCTURE OF HUMAN DEHYDROEPIANDROSTERONE SULFOTRANSFERASE IN; TITLE 2 COMPLEX WITH SUBSTRATE; COMPND MOL_ID: 1; COMPND 2 MOLECULE: ALCOHOL SULFOTRANSFERASE; COMPND 3 CHAIN: A; COMPND 4 SYNONYM: DEHYDROEPIANDROSTERONE SULFOTRANSFERASE, DHEA-ST,; COMPND 5 HYDROXYSTEROID SULFOTRANSFERASE, HST; COMPND 6 EC: 2.8.2.2; COMPND 7 ENGINEERED: YES	TRANSFERASE 23-JUL-03 1Q20; TITLE CRYSTAL STRUCTURE OF HUMAN CHOLESTEROL SULFOTRANSFERASE (SULT2B1B) IN; TITLE 2 THE PRESENCE OF PAP AND PREGNENOLONE; COMPND MOL_ID: 1; COMPND 2 MOLECULE: SULFOTRANSFERASE FAMILY, CYTOSOLIC, 2B, MEMBER 1 ISOFORM B; COMPND 3 CHAIN: A; COMPND 4 SYNONYM: SULT2B1B; COMPND 5 ENGINEERED: YES	3.35	65.902	5.635	24.738	4.31351
1jq5A_3rf7A	1jq5 A	3rf7 A	OXIDOREDUCTASE 03-AUG-01 1JQ5; TITLE BACILLUS STEAROTHERMOPHILUS GLYCEROL DEHYDROGENASE COMPLEX WITH NAD+; COMPND MOL_ID: 1; COMPND 2 MOLECULE: GLYCEROL DEHYDROGENASE; COMPND 3 CHAIN: A; COMPND 4 EC: 1.1.1.6; COMPND 5 ENGINEERED: YES; COMPND 6 MUTATION: YES	OXIDOREDUCTASE 05-APR-11 3RF7; TITLE CRYSTAL STRUCTURE OF AN IRON-CONTAINING ALCOHOL DEHYDROGENASE; TITLE 2 (SDEN_2133) FROM SHEWANELLA DENITRIFICANS OS-217 AT 2.12 A RESOLUTION; COMPND MOL_ID: 1; COMPND 2 MOLECULE: IRON-CONTAINING ALCOHOL DEHYDROGENASE; COMPND 3 CHAIN: A; COMPND 4 ENGINEERED: YES	2.23	-2.695	0.605	-10.184	-14.4454
1jqiA_2uxwA	1jqi A	2uxw A	OXIDOREDUCTASE 07-AUG-01 1JQI; TITLE CRYSTAL STRUCTURE OF RAT SHORT CHAIN ACYL-COA DEHYDROGENASE COMPLEXED; TITLE 2 WITH ACETOACETYL-COA; COMPND MOL_ID: 1; COMPND 2 MOLECULE: SHORT CHAIN ACYL-COA DEHYDROGENASE; COMPND 3 CHAIN: A, B; COMPND 4 EC: 1.3.99.2; COMPND 5 ENGINEERED: YES	OXIDOREDUCTASE 30-MAR-07 2UXW; TITLE CRYSTAL STRUCTURE OF HUMAN VERY LONG CHAIN ACYL-COA DEHYDROGENASE; TITLE 2 (ACADVL); COMPND MOL_ID: 1; COMPND 2 MOLECULE: VERY-LONG-CHAIN SPECIFIC ACYL-COA DEHYDROGENASE; COMPND 3 CHAIN: A; COMPND 4 FRAGMENT: RESIDUES 72-655; COMPND 5 SYNONYM: VLCAD, ACYL-COA DEHYDROGENASE; COMPND 6 EC: 1.3.99.-; COMPND 7 ENGINEERED: YES	3.9	-5.779	0.138	-8.361	-35.1303
1jqiA_4xvxA	1jqi A	4xvx A	OXIDOREDUCTASE 07-AUG-01 1JQI; TITLE CRYSTAL STRUCTURE OF RAT SHORT CHAIN ACYL-COA DEHYDROGENASE COMPLEXED; TITLE 2 WITH ACETOACETYL-COA; COMPND MOL_ID: 1; COMPND 2 MOLECULE: SHORT CHAIN ACYL-COA DEHYDROGENASE; COMPND 3 CHAIN: A, B; COMPND 4 EC: 1.3.99.2; COMPND 5 ENGINEERED: YES	OXIDOREDUCTASE 28-JAN-15 4XVX; TITLE CRYSTAL STRUCTURE OF AN ACYL-ACP DEHYDROGENASE; COMPND MOL_ID: 1; COMPND 2 MOLECULE: ACYL-[ACYL-CARRIER-PROTEIN] DEHYDROGENASE MBTN; COMPND 3 CHAIN: A, B; COMPND 4 SYNONYM: ACYL-ACP DEHYDROGENASE MBTN,MYCOBACTIN SYNTHASE PROTEIN N; COMPND 5 EC: 1.3.99.-; COMPND 6 ENGINEERED: YES	2.02	-4.474	0.432	-7.543	-14.1786
1kvkA_2a2cA	1kvk A	2a2c A	TRANSFERASE 26-JAN-02 1KVK; TITLE THE STRUCTURE OF BINARY COMPLEX BETWEEN A MAMMALIAN MEVALONATE KINASE; TITLE 2 AND ATP: INSIGHTS INTO THE REACTION MECHANISM AND HUMAN INHERITED; TITLE 3 DISEASE; COMPND MOL_ID: 1; COMPND 2 MOLECULE: MEVALONATE KINASE; COMPND 3 CHAIN: A; COMPND 4 SYNONYM: MK; COMPND 5 EC: 2.7.1.36; COMPND 6 ENGINEERED: YES	TRANSFERASE 22-JUN-05 2A2C; TITLE X-RAY STRUCTURE OF HUMAN N-ACETYL GALACTOSAMINE KINASE COMPLEXED WITH; TITLE 2 MG-ADP AND N-ACETYL GALACTOSAMINE 1-PHOSPHATE; COMPND MOL_ID: 1; COMPND 2 MOLECULE: N-ACETYLGALACTOSAMINE KINASE; COMPND 3 CHAIN: A; COMPND 4 SYNONYM: GALNAC KINASE, GALACTOKINASE 2; COMPND 5 EC: 2.7.1.-; COMPND 6 ENGINEERED: YES	2.13	31.057	1.844	-7.116	-3.66049
1kvkA_2x7iA	1kvk A	2x7i A	TRANSFERASE 26-JAN-02 1KVK; TITLE THE STRUCTURE OF BINARY COMPLEX BETWEEN A MAMMALIAN MEVALONATE KINASE; TITLE 2 AND ATP: INSIGHTS INTO THE REACTION MECHANISM AND HUMAN INHERITED; TITLE 3 DISEASE; COMPND MOL_ID: 1; COMPND 2 MOLECULE: MEVALONATE KINASE; COMPND 3 CHAIN: A; COMPND 4 SYNONYM: MK; COMPND 5 EC: 2.7.1.36; COMPND 6 ENGINEERED: YES	TRANSFERASE 27-FEB-10 2X7I; TITLE CRYSTAL STRUCTURE OF MEVALONATE KINASE FROM METHICILLIN-; TITLE 2 RESISTANT STAPHYLOCOCCUS AUREUS MRSA252; COMPND MOL_ID: 1; COMPND 2 MOLECULE: MEVALONATE KINASE; COMPND 3 CHAIN: A; COMPND 4 ENGINEERED: YES	2.33	64.388	1.448	26.281	16.9774
1mi3A_2hejA	1mi3 A	2hej A	OXIDOREDUCTASE 21-AUG-02 1MI3; TITLE 1.8 ANGSTROM STRUCTURE OF XYLOSE REDUCTASE FROM CANDIDA TENUIS IN; TITLE 2 COMPLEX WITH NAD; COMPND MOL_ID: 1; COMPND 2 MOLECULE: XYLOSE REDUCTASE; COMPND 3 CHAIN: A, B, C, D; COMPND 4 SYNONYM: NAD(P)H-DEPENDENT XYLOSE REDUCTASE; XR; COMPND 5 EC: 1.1.1.21; COMPND 6 ENGINEERED: YES	OXIDOREDUCTASE 21-JUN-06 2HEJ; TITLE CRYSTAL STRUCTURE OF 17ALPHA-HYDROXYSTEROID DEHYDROGENASE IN COMPLEX; TITLE 2 WITH NADP(H) IN A CLOSED CONFORMATION; COMPND MOL_ID: 1; COMPND 2 MOLECULE: ALDO-KETO REDUCTASE FAMILY 1, MEMBER C21; COMPND 3 CHAIN: A, B; COMPND 4 ENGINEERED: YES	2.41	3.116	0.976	-10.331	-9.6013
1mi3A_3f7jA	1mi3 A	3f7j A	OXIDOREDUCTASE 21-AUG-02 1MI3; TITLE 1.8 ANGSTROM STRUCTURE OF XYLOSE REDUCTASE FROM CANDIDA TENUIS IN; TITLE 2 COMPLEX WITH NAD; COMPND MOL_ID: 1; COMPND 2 MOLECULE: XYLOSE REDUCTASE; COMPND 3 CHAIN: A, B, C, D; COMPND 4 SYNONYM: NAD(P)H-DEPENDENT XYLOSE REDUCTASE; XR; COMPND 5 EC: 1.1.1.21; COMPND 6 ENGINEERED: YES	OXIDOREDUCTASE 09-NOV-08 3F7J; TITLE B.SUBTILIS YVGN; COMPND MOL_ID: 1; COMPND 2 MOLECULE: YVGN PROTEIN; COMPND 3 CHAIN: A, B; COMPND 4 SYNONYM: PUTATIVE REDUCTASE PROTEIN, YVGN; COMPND 5 ENGINEERED: YES	2.27	122.991	0.448	69.49	126.807
1mi3A_3wbwA	1mi3 A	3wbw A	OXIDOREDUCTASE 21-AUG-02 1MI3; TITLE 1.8 ANGSTROM STRUCTURE OF XYLOSE REDUCTASE FROM CANDIDA TENUIS IN; TITLE 2 COMPLEX WITH NAD; COMPND MOL_ID: 1; COMPND 2 MOLECULE: XYLOSE REDUCTASE; COMPND 3 CHAIN: A, B, C, D; COMPND 4 SYNONYM: NAD(P)H-DEPENDENT XYLOSE REDUCTASE; XR; COMPND 5 EC: 1.1.1.21; COMPND 6 ENGINEERED: YES	OXIDOREDUCTASE 22-MAY-13 3WBW; TITLE CRYSTAL STRUCTURE OF GOX0644 IN COMPLEX WITH NADPH; COMPND MOL_ID: 1; COMPND 2 MOLECULE: PUTATIVE 2,5-DIKETO-D-GLUCONIC ACID REDUCTASE; COMPND 3 CHAIN: A, B; COMPND 4 EC: 1.1.1.-; COMPND 5 ENGINEERED: YES	2.33	-5.607	0.531	-10.796	-17.1094
1mi3A_4otkA	1mi3 A	4otk A	OXIDOREDUCTASE 21-AUG-02 1MI3; TITLE 1.8 ANGSTROM STRUCTURE OF XYLOSE REDUCTASE FROM CANDIDA TENUIS IN; TITLE 2 COMPLEX WITH NAD; COMPND MOL_ID: 1; COMPND 2 MOLECULE: XYLOSE REDUCTASE; COMPND 3 CHAIN: A, B, C, D; COMPND 4 SYNONYM: NAD(P)H-DEPENDENT XYLOSE REDUCTASE; XR; COMPND 5 EC: 1.1.1.21; COMPND 6 ENGINEERED: YES	OXIDOREDUCTASE 13-FEB-14 4OTK; TITLE A STRUCTURAL CHARACTERIZATION OF THE ISONIAZID MYCOBACTERIUM; TITLE 2 TUBERCULOSIS DRUG TARGET, RV2971, IN ITS UNLIGANDED FORM; COMPND MOL_ID: 1; COMPND 2 MOLECULE: MYCOBACTERIAL ENZYME RV2971; COMPND 3 CHAIN: A; COMPND 4 EC: 1.-.-.-; COMPND 5 ENGINEERED: YES	2.15	41.981	1.169	18.283	14.4074
1o04A_4i8pA	1o04 A	4i8p A	OXIDOREDUCTASE 20-FEB-03 1O04; TITLE CYS302SER MUTANT OF HUMAN MITOCHONDRIAL ALDEHYDE DEHYDROGENASE; TITLE 2 COMPLEXED WITH NAD+ AND MG2+; COMPND MOL_ID: 1; COMPND 2 MOLECULE: ALDEHYDE DEHYDROGENASE, MITOCHONDRIAL PRECURSOR; COMPND 3 CHAIN: A, B, C, D, E, F, G, H; COMPND 4 FRAGMENT: COMPLETE MATURE SEQUENCE (DOES NOT CONTAIN MITOCHONDRIAL; COMPND 5 LEADER SEQUENCE).; COMPND 6 SYNONYM: ALDH CLASS …	OXIDOREDUCTASE 04-DEC-12 4I8P; TITLE CRYSTAL STRUCTURE OF AMINOALDEHYDE DEHYDROGENASE 1A FROM ZEA MAYS; TITLE 2 (ZMAMADH1A); COMPND MOL_ID: 1; COMPND 2 MOLECULE: AMINOALDEHYDE DEHYDROGENASE 1; COMPND 3 CHAIN: A, B; COMPND 4 SYNONYM: AMADH; COMPND 5 EC: 1.2.1.19; COMPND 6 ENGINEERED: YES	3.73	-8.71	0.143	-9.442	-38.856
1o04A_4o5hA	1o04 A	4o5h A	OXIDOREDUCTASE 20-FEB-03 1O04; TITLE CYS302SER MUTANT OF HUMAN MITOCHONDRIAL ALDEHYDE DEHYDROGENASE; TITLE 2 COMPLEXED WITH NAD+ AND MG2+; COMPND MOL_ID: 1; COMPND 2 MOLECULE: ALDEHYDE DEHYDROGENASE, MITOCHONDRIAL PRECURSOR; COMPND 3 CHAIN: A, B, C, D, E, F, G, H; COMPND 4 FRAGMENT: COMPLETE MATURE SEQUENCE (DOES NOT CONTAIN MITOCHONDRIAL; COMPND 5 LEADER SEQUENCE).; COMPND 6 SYNONYM: ALDH CLASS …	OXIDOREDUCTASE 19-DEC-13 4O5H; TITLE X-RAY CRYSTAL STRUCTURE OF A PUTATIVE PHENYLACETALDEHYDE DEHYDROGENASE; TITLE 2 FROM BURKHOLDERIA CENOCEPACIA; COMPND MOL_ID: 1; COMPND 2 MOLECULE: PHENYLACETALDEHYDE DEHYDROGENASE; COMPND 3 CHAIN: A, B, C, D; COMPND 4 EC: 1.2.1.39; COMPND 5 ENGINEERED: YES	3.78	-4.458	0.437	-7.043	-13.1155
1po5A_3a4gA	1po5 A	3a4g A	OXIDOREDUCTASE 13-JUN-03 1PO5; TITLE STRUCTURE OF MAMMALIAN CYTOCHROME P450 2B4; COMPND MOL_ID: 1; COMPND 2 MOLECULE: CYTOCHROME P450 2B4; COMPND 3 CHAIN: A; COMPND 4 SYNONYM: CYPIIB4, P450-LM2, ISOZYME 2, P450 TYPE B0; COMPND 5 EC: 1.14.14.1; COMPND 6 ENGINEERED: YES; COMPND 7 MUTATION: YES	OXIDOREDUCTASE 07-JUL-09 3A4G; TITLE STRUCTURE OF CYTOCHROME P450 VDH FROM PSEUDONOCARDIA AUTOTROPHICA; TITLE 2 (TRIGONAL CRYSTAL FORM); COMPND MOL_ID: 1; COMPND 2 MOLECULE: VITAMIN D HYDROXYLASE; COMPND 3 CHAIN: A; COMPND 4 ENGINEERED: YES	2.62	-4.04	0.554	-13.331	-20.3838
1po5A_3zpiA	1po5 A	3zpi A	OXIDOREDUCTASE 13-JUN-03 1PO5; TITLE STRUCTURE OF MAMMALIAN CYTOCHROME P450 2B4; COMPND MOL_ID: 1; COMPND 2 MOLECULE: CYTOCHROME P450 2B4; COMPND 3 CHAIN: A; COMPND 4 SYNONYM: CYPIIB4, P450-LM2, ISOZYME 2, P450 TYPE B0; COMPND 5 EC: 1.14.14.1; COMPND 6 ENGINEERED: YES; COMPND 7 MUTATION: YES	ELECTRON TRANSPORT 27-FEB-13 3ZPI; TITLE PIKC D50N MUTANT IN P21 SPACE GROUP; COMPND MOL_ID: 1; COMPND 2 MOLECULE: CYTOCHROME P450 HYDROXYLASE PIKC; COMPND 3 CHAIN: A, B; COMPND 4 SYNONYM: CYTOCHROME P450 MONOOXYGENASE; COMPND 5 ENGINEERED: YES; COMPND 6 MUTATION: YES	2.58	3.221	0.604	-12.344	-17.5341
1soxA_1mj4A	1sox A	1mj4 A	OXIDOREDUCTASE 31-DEC-97 1SOX; TITLE SULFITE OXIDASE FROM CHICKEN LIVER; COMPND MOL_ID: 1; COMPND 2 MOLECULE: SULFITE OXIDASE; COMPND 3 CHAIN: A, B; COMPND 4 EC: 1.8.3.1	OXIDOREDUCTASE 26-AUG-02 1MJ4; TITLE CRYSTAL STRUCTURE ANALYSIS OF THE CYTOCHROME B5 DOMAIN OF HUMAN; TITLE 2 SULFITE OXIDASE; COMPND MOL_ID: 1; COMPND 2 MOLECULE: SULFITE OXIDASE; COMPND 3 CHAIN: A; COMPND 4 FRAGMENT: CYTOCHROME B5 DOMAIN, RESIDUES 22-103 OF SWS P51687; COMPND 5 EC: 1.8.3.1; COMPND 6 ENGINEERED: YES	3.77	-3.975	0.316	-7.418	-17.8317
