# Supplementary material for: Spacio-Linear Screening for Ligand-Docking Cavities in Protein Structures: SLAM Algorithm
Source: Life (Basel). 2026 Feb 7;16(2):285. doi: 10.3390/life16020285 (PMC12942009; doi:10.3390/life16020285)
Supplement: Supplementary file 1 [file life-16-00285-s001.zip › SupplTable-S3_SLAM&ProBiS_ligand_457prot.xlsx]

## Sheet: Sheet1
Probe-Target pair	Probe-Protein chain	Target-Protein chain	Probe PDB header	Target PDB header	Probe-ligand	Ligand in Target-Protein	NCorr5	SLAM_initial_FE	SLAM Shift by AutoDock Vina	SLAM_Optimized FE	SLAM_FE-score	ProBiS_z_score	ProBiS_initial_FE	ProBiS_Shift	ProBiS_FE-score
12asA_1b76A	12as A	1b76 A	LIGASE 02-DEC-97 12AS; TITLE ASPARAGINE SYNTHETASE MUTANT C51A, C315A COMPLEXED WITH L-ASPARAGINE; TITLE 2 AND AMP; COMPND MOL_ID: 1; COMPND 2 MOLECULE: ASPARAGINE SYNTHETASE; COMPND 3 CHAIN: A, B; COMPND 4 SYNONYM: L-ASPARTATE\:AMMONIA LIGASE (AMP-FORMING); COMPND 5 EC: 6.3.1.1; COMPND 6 ENGINEERED: YES; COMPND 7 MUTATION: YES	LIGASE 27-JAN-99 1B76; TITLE GLYCYL-TRNA SYNTHETASE FROM THERMUS THERMOPHILUS COMPLEXED WITH ATP; COMPND MOL_ID: 1; COMPND 2 MOLECULE: GLYCINE--TRNA LIGASE; COMPND 3 CHAIN: A, B; COMPND 4 SYNONYM: GLYCYL-TRNA SYNTHETASE,GLYRS,GLYCYL-TRNA SYNTHETASE,GLYRS; COMPND 5 EC: 6.1.1.14; COMPND 6 ENGINEERED: YES; COMPND 7 OTHER_DETAILS: ATP BOUND IN ACTIVE SITE OF EACH MONOMER	AMP-332	ATP-1552	56.92	-2.375	0.635	-7.21	-9.80952	2.03	-6.996	0.517	-11.3387
12asA_1b8aA	12as A	1b8a A	LIGASE 02-DEC-97 12AS; TITLE ASPARAGINE SYNTHETASE MUTANT C51A, C315A COMPLEXED WITH L-ASPARAGINE; TITLE 2 AND AMP; COMPND MOL_ID: 1; COMPND 2 MOLECULE: ASPARAGINE SYNTHETASE; COMPND 3 CHAIN: A, B; COMPND 4 SYNONYM: L-ASPARTATE\:AMMONIA LIGASE (AMP-FORMING); COMPND 5 EC: 6.3.1.1; COMPND 6 ENGINEERED: YES; COMPND 7 MUTATION: YES	LIGASE 27-JAN-99 1B8A; TITLE ASPARTYL-TRNA SYNTHETASE; COMPND MOL_ID: 1; COMPND 2 MOLECULE: PROTEIN (ASPARTYL-TRNA SYNTHETASE); COMPND 3 CHAIN: A, B; COMPND 4 SYNONYM: ASPARTYL TRNA LIGASE; COMPND 5 EC: 6.1.1.12; COMPND 6 ENGINEERED: YES	AMP-332	ATP-500	89.889	-4.757	0.485	-7.531	-12.8735	2.61	-7.337	0.565	-11.0331
12asA_1c0aA	12as A	1c0a A	LIGASE 02-DEC-97 12AS; TITLE ASPARAGINE SYNTHETASE MUTANT C51A, C315A COMPLEXED WITH L-ASPARAGINE; TITLE 2 AND AMP; COMPND MOL_ID: 1; COMPND 2 MOLECULE: ASPARAGINE SYNTHETASE; COMPND 3 CHAIN: A, B; COMPND 4 SYNONYM: L-ASPARTATE\:AMMONIA LIGASE (AMP-FORMING); COMPND 5 EC: 6.3.1.1; COMPND 6 ENGINEERED: YES; COMPND 7 MUTATION: YES	LIGASE/RNA 15-JUL-99 1C0A; TITLE CRYSTAL STRUCTURE OF THE E. COLI ASPARTYL-TRNA SYNTHETASE :; TITLE 2 TRNAASP : ASPARTYL-ADENYLATE COMPLEX; COMPND MOL_ID: 1; COMPND 2 MOLECULE: ASPARTYL TRNA; COMPND 3 CHAIN: B; COMPND 4 ENGINEERED: YES; COMPND 5 MOL_ID: 2; COMPND 6 MOLECULE: ASPARTYL TRNA SYNTHETASE; COMPND 7 CHAIN: A; COMPND 8 SYNONYM: ASPARTATE-TRNA LIGASE, ASPRS; COMPND 9 EC: 6.1.1.12; COMPND …	AMP-332	AMO-831	37.095	-3.561	0.417	-8.108	-15.6828	2.28	-8.191	0.298	-20.5804
12asA_1x54A	12as A	1x54 A	LIGASE 02-DEC-97 12AS; TITLE ASPARAGINE SYNTHETASE MUTANT C51A, C315A COMPLEXED WITH L-ASPARAGINE; TITLE 2 AND AMP; COMPND MOL_ID: 1; COMPND 2 MOLECULE: ASPARAGINE SYNTHETASE; COMPND 3 CHAIN: A, B; COMPND 4 SYNONYM: L-ASPARTATE\:AMMONIA LIGASE (AMP-FORMING); COMPND 5 EC: 6.3.1.1; COMPND 6 ENGINEERED: YES; COMPND 7 MUTATION: YES	LIGASE 15-MAY-05 1X54; TITLE CRYSTAL STRUCTURE OF ASPARAGINYL-TRNA SYNTHETASE FROM PYROCOCCUS; TITLE 2 HORIKOSHII COMPLEXED WITH ASPARAGINYL-ADENYLATE; COMPND MOL_ID: 1; COMPND 2 MOLECULE: ASPARAGINYL-TRNA SYNTHETASE; COMPND 3 CHAIN: A; COMPND 4 SYNONYM: ASPARAGINE-TRNA LIGASE, ASNRS; COMPND 5 EC: 6.1.1.22; COMPND 6 ENGINEERED: YES	AMP-332	4AD-2001	65.355	-5.983	0.276	-8.52	-22.6596	2.53	-8.513	0.618	-11.8565
12asA_2dq0A	12as A	2dq0 A	LIGASE 02-DEC-97 12AS; TITLE ASPARAGINE SYNTHETASE MUTANT C51A, C315A COMPLEXED WITH L-ASPARAGINE; TITLE 2 AND AMP; COMPND MOL_ID: 1; COMPND 2 MOLECULE: ASPARAGINE SYNTHETASE; COMPND 3 CHAIN: A, B; COMPND 4 SYNONYM: L-ASPARTATE\:AMMONIA LIGASE (AMP-FORMING); COMPND 5 EC: 6.3.1.1; COMPND 6 ENGINEERED: YES; COMPND 7 MUTATION: YES	LIGASE 18-MAY-06 2DQ0; TITLE CRYSTAL STRUCTURE OF SERYL-TRNA SYNTHETASE FROM PYROCOCCUS HORIKOSHII; TITLE 2 COMPLEXED WITH A SERYL-ADENYLATE ANALOG; COMPND MOL_ID: 1; COMPND 2 MOLECULE: SERYL-TRNA SYNTHETASE; COMPND 3 CHAIN: A, B; COMPND 4 SYNONYM: SERINE--TRNA LIGASE, SERRS; COMPND 5 EC: 6.1.1.11; COMPND 6 ENGINEERED: YES	AMP-332	SSA-1001	60.96	-4.882	0.419	-8.296	-15.9846	2.16	-7.912	0.563	-11.9336
12asA_2dq3A	12as A	2dq3 A	LIGASE 02-DEC-97 12AS; TITLE ASPARAGINE SYNTHETASE MUTANT C51A, C315A COMPLEXED WITH L-ASPARAGINE; TITLE 2 AND AMP; COMPND MOL_ID: 1; COMPND 2 MOLECULE: ASPARAGINE SYNTHETASE; COMPND 3 CHAIN: A, B; COMPND 4 SYNONYM: L-ASPARTATE\:AMMONIA LIGASE (AMP-FORMING); COMPND 5 EC: 6.3.1.1; COMPND 6 ENGINEERED: YES; COMPND 7 MUTATION: YES	LIGASE 18-MAY-06 2DQ3; TITLE CRYSTAL STRUCTURE OF AQ_298; COMPND MOL_ID: 1; COMPND 2 MOLECULE: SERYL-TRNA SYNTHETASE; COMPND 3 CHAIN: A, B; COMPND 4 SYNONYM: SERINE--TRNA LIGASE, SERRS; COMPND 5 EC: 6.1.1.11; COMPND 6 ENGINEERED: YES	AMP-332	SSA-1001	64.929	-1.969	0.51	-6.722	-11.0197	2.01	-6.189	0.724	-7.51092
12asA_2xgtA	12as A	2xgt A	LIGASE 02-DEC-97 12AS; TITLE ASPARAGINE SYNTHETASE MUTANT C51A, C315A COMPLEXED WITH L-ASPARAGINE; TITLE 2 AND AMP; COMPND MOL_ID: 1; COMPND 2 MOLECULE: ASPARAGINE SYNTHETASE; COMPND 3 CHAIN: A, B; COMPND 4 SYNONYM: L-ASPARTATE\:AMMONIA LIGASE (AMP-FORMING); COMPND 5 EC: 6.3.1.1; COMPND 6 ENGINEERED: YES; COMPND 7 MUTATION: YES	LIGASE 07-JUN-10 2XGT; TITLE ASPARAGINYL-TRNA SYNTHETASE FROM BRUGIA MALAYI COMPLEXED; TITLE 2 WITH THE SULPHAMOYL ANALOGUE OF ASPARAGINYL-ADENYLATE; COMPND MOL_ID: 1; COMPND 2 MOLECULE: ASPARAGINYL-TRNA SYNTHETASE, CYTOPLASMIC; COMPND 3 CHAIN: A, B; COMPND 4 FRAGMENT: CATALYTICALLY ACTIVE FRAGMENT LACKING N- TERMINAL; COMPND 5 EXTENSION, RESIDUES 114-548; COMPND 6 EC: 6.1.1.4; COMPND 7 ENGINEERE…	AMP-332	MG-1551	30.823	-6.199	0.442	-8.313	-15.3376	2.47	-8.754	0.204	-28.7961
12asA_3a5yA	12as A	3a5y A	LIGASE 02-DEC-97 12AS; TITLE ASPARAGINE SYNTHETASE MUTANT C51A, C315A COMPLEXED WITH L-ASPARAGINE; TITLE 2 AND AMP; COMPND MOL_ID: 1; COMPND 2 MOLECULE: ASPARAGINE SYNTHETASE; COMPND 3 CHAIN: A, B; COMPND 4 SYNONYM: L-ASPARTATE\:AMMONIA LIGASE (AMP-FORMING); COMPND 5 EC: 6.3.1.1; COMPND 6 ENGINEERED: YES; COMPND 7 MUTATION: YES	LIGASE 17-AUG-09 3A5Y; TITLE CRYSTAL STRUCTURE OF GENX FROM ESCHERICHIA COLI IN COMPLEX WITH; TITLE 2 LYSYLADENYLATE ANALOG; COMPND MOL_ID: 1; COMPND 2 MOLECULE: PUTATIVE LYSYL-TRNA SYNTHETASE; COMPND 3 CHAIN: A, B, C, D; COMPND 4 SYNONYM: GENX; COMPND 5 EC: 6.1.1.6; COMPND 6 ENGINEERED: YES	AMP-332	KAA-1990	69.321	-1.961	0.464	-9.026	-16.0035	2.17	-8.982	0.471	-15.7303
12asA_3a74A	12as A	3a74 A	LIGASE 02-DEC-97 12AS; TITLE ASPARAGINE SYNTHETASE MUTANT C51A, C315A COMPLEXED WITH L-ASPARAGINE; TITLE 2 AND AMP; COMPND MOL_ID: 1; COMPND 2 MOLECULE: ASPARAGINE SYNTHETASE; COMPND 3 CHAIN: A, B; COMPND 4 SYNONYM: L-ASPARTATE\:AMMONIA LIGASE (AMP-FORMING); COMPND 5 EC: 6.3.1.1; COMPND 6 ENGINEERED: YES; COMPND 7 MUTATION: YES	LIGASE 13-SEP-09 3A74; TITLE LYSYL-TRNA SYNTHETASE FROM BACILLUS STEAROTHERMOPHILUS COMPLEXED WITH; TITLE 2 DIADENOSINE TETRAPHOSPHATE (AP4A); COMPND MOL_ID: 1; COMPND 2 MOLECULE: LYSYL-TRNA SYNTHETASE; COMPND 3 CHAIN: A, B, C, D; COMPND 4 SYNONYM: LYSINE--TRNA LIGASE, LYSRS; COMPND 5 EC: 6.1.1.6; COMPND 6 ENGINEERED: YES	AMP-332	MG-1001	25.797	-6.63	0.214	-7.874	-25.0764	2.29	-8.714	0.722	-10.601
12asA_3g1zA	12as A	3g1z A	LIGASE 02-DEC-97 12AS; TITLE ASPARAGINE SYNTHETASE MUTANT C51A, C315A COMPLEXED WITH L-ASPARAGINE; TITLE 2 AND AMP; COMPND MOL_ID: 1; COMPND 2 MOLECULE: ASPARAGINE SYNTHETASE; COMPND 3 CHAIN: A, B; COMPND 4 SYNONYM: L-ASPARTATE\:AMMONIA LIGASE (AMP-FORMING); COMPND 5 EC: 6.3.1.1; COMPND 6 ENGINEERED: YES; COMPND 7 MUTATION: YES	LIGASE 30-JAN-09 3G1Z; TITLE STRUCTURE OF IDP01693/YJEA, A POTENTIAL T-RNA SYNTHETASE FROM; TITLE 2 SALMONELLA TYPHIMURIUM; COMPND MOL_ID: 1; COMPND 2 MOLECULE: PUTATIVE LYSYL-TRNA SYNTHETASE; COMPND 3 CHAIN: A, B; COMPND 4 SYNONYM: LYSINE--TRNA LIGASE, LYSRS, GX; COMPND 5 EC: 6.1.1.6; COMPND 6 ENGINEERED: YES	AMP-332	AMP-401	83.605	-3.36	0.328	-8.802	-20.5654	2.09	-8.681	0.701	-10.8377
12asA_3m4pA	12as A	3m4p A	LIGASE 02-DEC-97 12AS; TITLE ASPARAGINE SYNTHETASE MUTANT C51A, C315A COMPLEXED WITH L-ASPARAGINE; TITLE 2 AND AMP; COMPND MOL_ID: 1; COMPND 2 MOLECULE: ASPARAGINE SYNTHETASE; COMPND 3 CHAIN: A, B; COMPND 4 SYNONYM: L-ASPARTATE\:AMMONIA LIGASE (AMP-FORMING); COMPND 5 EC: 6.3.1.1; COMPND 6 ENGINEERED: YES; COMPND 7 MUTATION: YES	LIGASE 11-MAR-10 3M4P; TITLE ENTAMOEBA HISTOLYTICA ASPARAGINYL-TRNA SYNTHETASE (ASNRS) IN COMPLEX; TITLE 2 WITH ASPARAGINYL-ADENYLATE; COMPND MOL_ID: 1; COMPND 2 MOLECULE: ASPARAGINYL-TRNA SYNTHETASE, PUTATIVE; COMPND 3 CHAIN: A, B, C, D; COMPND 4 SYNONYM: EHASNRS; COMPND 5 EC: 6.1.1.22; COMPND 6 ENGINEERED: YES	AMP-332	4AD-500	68.597	-6.613	0.246	-8.595	-24.841	2.2	-7.16	0.52	-11.5484
12asA_3wqyA	12as A	3wqy A	LIGASE 02-DEC-97 12AS; TITLE ASPARAGINE SYNTHETASE MUTANT C51A, C315A COMPLEXED WITH L-ASPARAGINE; TITLE 2 AND AMP; COMPND MOL_ID: 1; COMPND 2 MOLECULE: ASPARAGINE SYNTHETASE; COMPND 3 CHAIN: A, B; COMPND 4 SYNONYM: L-ASPARTATE\:AMMONIA LIGASE (AMP-FORMING); COMPND 5 EC: 6.3.1.1; COMPND 6 ENGINEERED: YES; COMPND 7 MUTATION: YES	LIGASE/RNA 05-FEB-14 3WQY; TITLE CRYSTAL STRUCTURE OF ARCHAEOGLOBUS FULGIDUS ALANYL-TRNA SYNTHETASE IN; TITLE 2 COMPLEX WITH WILD-TYPE TRNA(ALA) HAVING G3.U70; COMPND MOL_ID: 1; COMPND 2 MOLECULE: ALANINE--TRNA LIGASE; COMPND 3 CHAIN: A, B; COMPND 4 SYNONYM: ALANYL-TRNA SYNTHETASE, ALARS; COMPND 5 EC: 6.1.1.7; COMPND 6 ENGINEERED: YES; COMPND 7 MOL_ID: 2; COMPND 8 MOLECULE: RNA (75-MER); COMPND 9…	AMP-332	A5A-1001	56.944	-5.878	0.394	-8.087	-16.3704	2.08	-8.324	0.685	-10.6038
12asA_4cs4A	12as A	4cs4 A	LIGASE 02-DEC-97 12AS; TITLE ASPARAGINE SYNTHETASE MUTANT C51A, C315A COMPLEXED WITH L-ASPARAGINE; TITLE 2 AND AMP; COMPND MOL_ID: 1; COMPND 2 MOLECULE: ASPARAGINE SYNTHETASE; COMPND 3 CHAIN: A, B; COMPND 4 SYNONYM: L-ASPARTATE\:AMMONIA LIGASE (AMP-FORMING); COMPND 5 EC: 6.3.1.1; COMPND 6 ENGINEERED: YES; COMPND 7 MUTATION: YES	LIGASE 04-MAR-14 4CS4; TITLE CATALYTIC DOMAIN OF PYRROLYSYL-TRNA SYNTHETASE MUTANT Y306A,; TITLE 2 Y384F IN COMPLEX WITH AMPPNP; COMPND MOL_ID: 1; COMPND 2 MOLECULE: PYRROLYSYL-TRNA SYNTHETASE; COMPND 3 CHAIN: A; COMPND 4 FRAGMENT: C-TERMINAL FRAGMENT, RESIDUES 188-454; COMPND 5 SYNONYM: PYRROLYSINE--TRNA(PYL) LIGASE, PYRROLYSYL-TRNA SYNTHETASE,; COMPND 6 PYLRS, PYRROLYSYL-TRNA SYNTHETASE; COMPND…	AMP-332	EDO-1477	28.273	-5.252	0.092	-9.012	-46.9375	2.01	-9.01	0.399	-18.0561
12asA_4ycuA	12as A	4ycu A	LIGASE 02-DEC-97 12AS; TITLE ASPARAGINE SYNTHETASE MUTANT C51A, C315A COMPLEXED WITH L-ASPARAGINE; TITLE 2 AND AMP; COMPND MOL_ID: 1; COMPND 2 MOLECULE: ASPARAGINE SYNTHETASE; COMPND 3 CHAIN: A, B; COMPND 4 SYNONYM: L-ASPARTATE\:AMMONIA LIGASE (AMP-FORMING); COMPND 5 EC: 6.3.1.1; COMPND 6 ENGINEERED: YES; COMPND 7 MUTATION: YES	LIGASE/ LIGASE INHIBITOR 20-FEB-15 4YCU; TITLE CRYSTAL STRUCTURE OF CLADOSPORIN IN COMPLEX WITH HUMAN LYSYL-TRNA; TITLE 2 SYNTHETASE; COMPND MOL_ID: 1; COMPND 2 MOLECULE: LYSINE--TRNA LIGASE; COMPND 3 CHAIN: A, B; COMPND 4 SYNONYM: LYSYL-TRNA SYNTHETASE,LYSRS; COMPND 5 EC: 6.1.1.6; COMPND 6 ENGINEERED: YES; COMPND 7 MOL_ID: 2; COMPND 8 MOLECULE: AMINOACYL TRNA SYNTHASE COMPLEX-INTERACTING MULTIFU…	AMP-332	KRS-601	68.029	-2.937	0.519	-7.624	-12.3166	2.19	-7.838	0.42	-15.0731
1a0iA_1ckmA	1a0i A	1ckm A	LIGASE 01-DEC-97 1A0I; TITLE ATP-DEPENDENT DNA LIGASE FROM BACTERIOPHAGE T7 COMPLEX WITH; TITLE 2 ATP; COMPND MOL_ID: 1; COMPND 2 MOLECULE: DNA LIGASE; COMPND 3 CHAIN: A; COMPND 4 EC: 6.5.1.1; COMPND 5 ENGINEERED: YES; COMPND 6 MUTATION: YES	CAPPING ENZYME 20-APR-97 1CKM; TITLE STRUCTURE OF TWO DIFFERENT CONFORMATIONS OF MRNA CAPPING; TITLE 2 ENZYME IN COMPLEX WITH GTP; COMPND MOL_ID: 1; COMPND 2 MOLECULE: MRNA CAPPING ENZYME; COMPND 3 CHAIN: A, B; COMPND 4 SYNONYM: RNA GUANYLYLTRANSFERASE; COMPND 5 EC: 2.7.7.50; COMPND 6 ENGINEERED: YES	ATP-1	GTP-899	71.887	-0.021	0.496	-7.246	-12.1577	2.04	-7.109	1.21	-5.42672
1a0iA_1fviA	1a0i A	1fvi A	LIGASE 01-DEC-97 1A0I; TITLE ATP-DEPENDENT DNA LIGASE FROM BACTERIOPHAGE T7 COMPLEX WITH; TITLE 2 ATP; COMPND MOL_ID: 1; COMPND 2 MOLECULE: DNA LIGASE; COMPND 3 CHAIN: A; COMPND 4 EC: 6.5.1.1; COMPND 5 ENGINEERED: YES; COMPND 6 MUTATION: YES	LIGASE 20-SEP-00 1FVI; TITLE CRYSTAL STRUCTURE OF CHLORELLA VIRUS DNA LIGASE-ADENYLATE; COMPND MOL_ID: 1; COMPND 2 MOLECULE: CHLORELLA VIRUS DNA LIGASE-ADENYLATE; COMPND 3 CHAIN: A; COMPND 4 EC: 6.5.1.-; COMPND 5 ENGINEERED: YES; COMPND 6 MUTATION: YES	ATP-1	AMP-501	56.575	-0.06	0.673	-7.108	-9.19534	2.27	-6.283	0.524	-10.0689
1a0iA_2cfmA	1a0i A	2cfm A	LIGASE 01-DEC-97 1A0I; TITLE ATP-DEPENDENT DNA LIGASE FROM BACTERIOPHAGE T7 COMPLEX WITH; TITLE 2 ATP; COMPND MOL_ID: 1; COMPND 2 MOLECULE: DNA LIGASE; COMPND 3 CHAIN: A; COMPND 4 EC: 6.5.1.1; COMPND 5 ENGINEERED: YES; COMPND 6 MUTATION: YES	LIGASE 22-FEB-06 2CFM; TITLE ATP-DEPENDENT DNA LIGASE FROM PYROCOCCUS FURIOSUS; COMPND MOL_ID: 1; COMPND 2 MOLECULE: THERMOSTABLE DNA LIGASE; COMPND 3 CHAIN: A; COMPND 4 SYNONYM: POLYDEOXYRIBONUCLEOTIDE SYNTHASE [ATP], PFU DNA LIGASE; COMPND 5 EC: 6.5.1.1; COMPND 6 ENGINEERED: YES; COMPND 7 OTHER_DETAILS: AMP IS BOUND IN THE POCKET NON-COVALENTLY	ATP-1	MG-1562	42.983	10.49	0.799	-6.368	-7.08343	2.67	-5.734	0.345	-12.8854
1a0iA_3gdeA	1a0i A	3gde A	LIGASE 01-DEC-97 1A0I; TITLE ATP-DEPENDENT DNA LIGASE FROM BACTERIOPHAGE T7 COMPLEX WITH; TITLE 2 ATP; COMPND MOL_ID: 1; COMPND 2 MOLECULE: DNA LIGASE; COMPND 3 CHAIN: A; COMPND 4 EC: 6.5.1.1; COMPND 5 ENGINEERED: YES; COMPND 6 MUTATION: YES	LIGASE 24-FEB-09 3GDE; TITLE THE CLOSED CONFORMATION OF ATP-DEPENDENT DNA LIGASE FROM ARCHAEOGLOBUS; TITLE 2 FULGIDUS; COMPND MOL_ID: 1; COMPND 2 MOLECULE: DNA LIGASE; COMPND 3 CHAIN: A; COMPND 4 SYNONYM: ATP-DEPENDENT DNA LIGASE, POLYDEOXYRIBONUCLEOTIDE SYNTHASE; COMPND 5 [ATP]; COMPND 6 EC: 6.5.1.1; COMPND 7 ENGINEERED: YES	ATP-1	PO4-556	19.281	7.451	0.835	-7.667	-8.2	2.5	-6.221	1.014	-5.58438
1a0iA_3l2pA	1a0i A	3l2p A	LIGASE 01-DEC-97 1A0I; TITLE ATP-DEPENDENT DNA LIGASE FROM BACTERIOPHAGE T7 COMPLEX WITH; TITLE 2 ATP; COMPND MOL_ID: 1; COMPND 2 MOLECULE: DNA LIGASE; COMPND 3 CHAIN: A; COMPND 4 EC: 6.5.1.1; COMPND 5 ENGINEERED: YES; COMPND 6 MUTATION: YES	LIGASE/DNA 15-DEC-09 3L2P; TITLE HUMAN DNA LIGASE III RECOGNIZES DNA ENDS BY DYNAMIC SWITCHING BETWEEN; TITLE 2 TWO DNA BOUND STATES; COMPND MOL_ID: 1; COMPND 2 MOLECULE: DNA LIGASE 3; COMPND 3 CHAIN: A; COMPND 4 FRAGMENT: UNP RESIDUES 257-833; COMPND 5 SYNONYM: DNA LIGASE III, POLYDEOXYRIBONUCLEOTIDE SYNTHASE [ATP] 3; COMPND 6 EC: 6.5.1.1; COMPND 7 ENGINEERED: YES; COMPND 8 MOL_ID: 2; COMPND 9 M…	ATP-1	AMP-901	116.75	-0.541	1.062	-6.906	-5.9432	2.83	-6.805	1.213	-5.18279
1a0iA_3w1bA	1a0i A	3w1b A	LIGASE 01-DEC-97 1A0I; TITLE ATP-DEPENDENT DNA LIGASE FROM BACTERIOPHAGE T7 COMPLEX WITH; TITLE 2 ATP; COMPND MOL_ID: 1; COMPND 2 MOLECULE: DNA LIGASE; COMPND 3 CHAIN: A; COMPND 4 EC: 6.5.1.1; COMPND 5 ENGINEERED: YES; COMPND 6 MUTATION: YES	LIGASE 14-NOV-12 3W1B; TITLE CRYSTAL STRUCTURE OF HUMAN DNA LIGASE IV-ARTEMIS COMPLEX (MERCURY; TITLE 2 DERIVATIVE); COMPND MOL_ID: 1; COMPND 2 MOLECULE: DNA LIGASE 4; COMPND 3 CHAIN: A; COMPND 4 FRAGMENT: CATALYTIC REGION, UNP RESIDUES 1-609; COMPND 5 SYNONYM: DNA LIGASE IV, POLYDEOXYRIBONUCLEOTIDE SYNTHASE [ATP] 4; COMPND 6 EC: 6.5.1.1; COMPND 7 ENGINEERED: YES; COMPND 8 MOL_ID: 2; COMPND 9 MOL…	ATP-1	SO4-708	51.535	0.427	0.548	-5.691	-8.78241	2.63	-6.031	0.783	-6.83012
1a0iA_4e6nA	1a0i A	4e6n A	LIGASE 01-DEC-97 1A0I; TITLE ATP-DEPENDENT DNA LIGASE FROM BACTERIOPHAGE T7 COMPLEX WITH; TITLE 2 ATP; COMPND MOL_ID: 1; COMPND 2 MOLECULE: DNA LIGASE; COMPND 3 CHAIN: A; COMPND 4 EC: 6.5.1.1; COMPND 5 ENGINEERED: YES; COMPND 6 MUTATION: YES	PROTEIN BINDING 15-MAR-12 4E6N; TITLE CRYSTAL STRUCTURE OF BACTERIAL PNKP-C/HEN1-N HETERODIMER; COMPND MOL_ID: 1; COMPND 2 MOLECULE: METALLOPHOSPHOESTERASE; COMPND 3 CHAIN: A, C; COMPND 4 ENGINEERED: YES; COMPND 5 MOL_ID: 2; COMPND 6 MOLECULE: METHYLTRANSFERASE TYPE 12; COMPND 7 CHAIN: B, D; COMPND 8 ENGINEERED: YES	ATP-1	AMP-902	67.829	5.115	1.425	-7.424	-4.8682	2.32	-7.455	1.305	-5.30605
1a0iA_4eq5A	1a0i A	4eq5 A	LIGASE 01-DEC-97 1A0I; TITLE ATP-DEPENDENT DNA LIGASE FROM BACTERIOPHAGE T7 COMPLEX WITH; TITLE 2 ATP; COMPND MOL_ID: 1; COMPND 2 MOLECULE: DNA LIGASE; COMPND 3 CHAIN: A; COMPND 4 EC: 6.5.1.1; COMPND 5 ENGINEERED: YES; COMPND 6 MUTATION: YES	LIGASE 18-APR-12 4EQ5; TITLE DNA LIGASE FROM THE ARCHAEON THERMOCOCCUS SIBIRICUS; COMPND MOL_ID: 1; COMPND 2 MOLECULE: DNA LIGASE; COMPND 3 CHAIN: A; COMPND 4 SYNONYM: POLYDEOXYRIBONUCLEOTIDE SYNTHASE [ATP]; COMPND 5 EC: 6.5.1.1; COMPND 6 ENGINEERED: YES	ATP-1	AMP-601	121.346	2.021	0.559	-6.593	-10.0046	3.01	-6.776	0.429	-12.8091
1amuA_1mdbA	1amu A	1mdb A	PEPTIDE SYNTHETASE 18-JUN-97 1AMU; TITLE PHENYLALANINE ACTIVATING DOMAIN OF GRAMICIDIN SYNTHETASE 1; TITLE 2 IN A COMPLEX WITH AMP AND PHENYLALANINE; COMPND MOL_ID: 1; COMPND 2 MOLECULE: GRAMICIDIN SYNTHETASE 1; COMPND 3 CHAIN: A, B; COMPND 4 FRAGMENT: ADENYLATE FORMING DOMAIN, RESIDUES 1 - 556 PLUS; COMPND 5 A 7 RESIDUE C-TERMINAL TAG - SHHHHHH; COMPND 6 SYNONYM: GRSA; COMPND 7 EC: 5.1.1.11; COM…	LIGASE 07-AUG-02 1MDB; TITLE CRYSTAL STRUCTURE OF DHBE IN COMPLEX WITH DHB-ADENYLATE; COMPND MOL_ID: 1; COMPND 2 MOLECULE: 2,3-DIHYDROXYBENZOATE-AMP LIGASE; COMPND 3 CHAIN: A; COMPND 4 SYNONYM: DHBE, DIHYDROXYBENZOIC ACID-ACTIVATING ENZYME; COMPND 5 EC: 6.3.2.-; COMPND 6 ENGINEERED: YES	AMP-567	AMP-600	71.126	7.159	0.577	-4.58	-6.76514	2.28	-6.09	0.797	-6.7893
1amuA_1pg4A	1amu A	1pg4 A	PEPTIDE SYNTHETASE 18-JUN-97 1AMU; TITLE PHENYLALANINE ACTIVATING DOMAIN OF GRAMICIDIN SYNTHETASE 1; TITLE 2 IN A COMPLEX WITH AMP AND PHENYLALANINE; COMPND MOL_ID: 1; COMPND 2 MOLECULE: GRAMICIDIN SYNTHETASE 1; COMPND 3 CHAIN: A, B; COMPND 4 FRAGMENT: ADENYLATE FORMING DOMAIN, RESIDUES 1 - 556 PLUS; COMPND 5 A 7 RESIDUE C-TERMINAL TAG - SHHHHHH; COMPND 6 SYNONYM: GRSA; COMPND 7 EC: 5.1.1.11; COM…	LIGASE 27-MAY-03 1PG4; TITLE ACETYL COA SYNTHETASE, SALMONELLA ENTERICA; COMPND MOL_ID: 1; COMPND 2 MOLECULE: ACETYL-COA SYNTHETASE; COMPND 3 CHAIN: A, B; COMPND 4 EC: 6.2.1.1; COMPND 5 ENGINEERED: YES; COMPND 6 MUTATION: YES	AMP-567	PRX-999	55.786	6.055	0.41	-8.5	-16.6667	2.11	-8.717	0.639	-11.7957
1amuA_1ry2A	1amu A	1ry2 A	PEPTIDE SYNTHETASE 18-JUN-97 1AMU; TITLE PHENYLALANINE ACTIVATING DOMAIN OF GRAMICIDIN SYNTHETASE 1; TITLE 2 IN A COMPLEX WITH AMP AND PHENYLALANINE; COMPND MOL_ID: 1; COMPND 2 MOLECULE: GRAMICIDIN SYNTHETASE 1; COMPND 3 CHAIN: A, B; COMPND 4 FRAGMENT: ADENYLATE FORMING DOMAIN, RESIDUES 1 - 556 PLUS; COMPND 5 A 7 RESIDUE C-TERMINAL TAG - SHHHHHH; COMPND 6 SYNONYM: GRSA; COMPND 7 EC: 5.1.1.11; COM…	LIGASE 19-DEC-03 1RY2; TITLE CRYSTAL STRUCTURE OF YEAST ACETYL-COENZYME A SYNTHETASE IN COMPLEX; TITLE 2 WITH AMP; COMPND MOL_ID: 1; COMPND 2 MOLECULE: ACETYL-COENZYME A SYNTHETASE 1; COMPND 3 CHAIN: A; COMPND 4 SYNONYM: ACETATE--COA LIGASE 1; ACYL-ACTIVATING ENZYME 1; ACS1; COMPND 5 EC: 6.2.1.1; COMPND 6 ENGINEERED: YES	AMP-567	AMP-720	62.554	-1.931	0.352	-7.443	-16.4668	2.62	-7.813	0.586	-11.3892
1amuA_1v25A	1amu A	1v25 A	PEPTIDE SYNTHETASE 18-JUN-97 1AMU; TITLE PHENYLALANINE ACTIVATING DOMAIN OF GRAMICIDIN SYNTHETASE 1; TITLE 2 IN A COMPLEX WITH AMP AND PHENYLALANINE; COMPND MOL_ID: 1; COMPND 2 MOLECULE: GRAMICIDIN SYNTHETASE 1; COMPND 3 CHAIN: A, B; COMPND 4 FRAGMENT: ADENYLATE FORMING DOMAIN, RESIDUES 1 - 556 PLUS; COMPND 5 A 7 RESIDUE C-TERMINAL TAG - SHHHHHH; COMPND 6 SYNONYM: GRSA; COMPND 7 EC: 5.1.1.11; COM…	LIGASE 07-OCT-03 1V25; TITLE CRYSTAL STRUCTURE OF TT0168 FROM THERMUS THERMOPHILUS HB8; COMPND MOL_ID: 1; COMPND 2 MOLECULE: LONG-CHAIN-FATTY-ACID-COA SYNTHETASE; COMPND 3 CHAIN: A, B; COMPND 4 EC: 6.2.1.3; COMPND 5 ENGINEERED: YES	AMP-567	ANP-666	82.226	-6.83	0.332	-8.57	-19.838	2.29	-8.37	0.635	-11.3878
1amuA_2d1sA	1amu A	2d1s A	PEPTIDE SYNTHETASE 18-JUN-97 1AMU; TITLE PHENYLALANINE ACTIVATING DOMAIN OF GRAMICIDIN SYNTHETASE 1; TITLE 2 IN A COMPLEX WITH AMP AND PHENYLALANINE; COMPND MOL_ID: 1; COMPND 2 MOLECULE: GRAMICIDIN SYNTHETASE 1; COMPND 3 CHAIN: A, B; COMPND 4 FRAGMENT: ADENYLATE FORMING DOMAIN, RESIDUES 1 - 556 PLUS; COMPND 5 A 7 RESIDUE C-TERMINAL TAG - SHHHHHH; COMPND 6 SYNONYM: GRSA; COMPND 7 EC: 5.1.1.11; COM…	OXIDOREDUCTASE 31-AUG-05 2D1S; TITLE CRYSTAL STRUCTURE OF THE THERMOSTABLE JAPANESE FIREFLY LUCIFERASE; TITLE 2 COMPLEXED WITH HIGH-ENERGY INTERMEDIATE ANALOGUE; COMPND MOL_ID: 1; COMPND 2 MOLECULE: LUCIFERIN 4-MONOOXYGENASE; COMPND 3 CHAIN: A; COMPND 4 SYNONYM: LUCIFERASE; COMPND 5 EC: 1.13.12.7; COMPND 6 ENGINEERED: YES; COMPND 7 MUTATION: YES	AMP-567	SLU-2001	62.157	-5.904	0.494	-8.109	-13.6515	2.33	-8.151	0.566	-12.2387
1amuA_2vsqA	1amu A	2vsq A	PEPTIDE SYNTHETASE 18-JUN-97 1AMU; TITLE PHENYLALANINE ACTIVATING DOMAIN OF GRAMICIDIN SYNTHETASE 1; TITLE 2 IN A COMPLEX WITH AMP AND PHENYLALANINE; COMPND MOL_ID: 1; COMPND 2 MOLECULE: GRAMICIDIN SYNTHETASE 1; COMPND 3 CHAIN: A, B; COMPND 4 FRAGMENT: ADENYLATE FORMING DOMAIN, RESIDUES 1 - 556 PLUS; COMPND 5 A 7 RESIDUE C-TERMINAL TAG - SHHHHHH; COMPND 6 SYNONYM: GRSA; COMPND 7 EC: 5.1.1.11; COM…	LIGASE 29-APR-08 2VSQ; TITLE STRUCTURE OF SURFACTIN A SYNTHETASE C (SRFA-C), A NONRIBOSOMAL PEPTIDE; TITLE 2 SYNTHETASE TERMINATION MODULE; COMPND MOL_ID: 1; COMPND 2 MOLECULE: SURFACTIN SYNTHETASE SUBUNIT 3; COMPND 3 CHAIN: A; COMPND 4 FRAGMENT: TERMINATION MODULE OF SURFACTIN A BIOSYNTHESIS CLUSTER,; COMPND 5 RESIDUES 1-1009,1015-1274; COMPND 6 SYNONYM: SURFACTIN A SYNTHETASE C; COMPND 7 ENGINE…	AMP-567	LEU-2291	33.947	-7.162	0.183	-7.439	-26.2862	3.47	-7.453	0.206	-24.3562
1amuA_3c5eA	1amu A	3c5e A	PEPTIDE SYNTHETASE 18-JUN-97 1AMU; TITLE PHENYLALANINE ACTIVATING DOMAIN OF GRAMICIDIN SYNTHETASE 1; TITLE 2 IN A COMPLEX WITH AMP AND PHENYLALANINE; COMPND MOL_ID: 1; COMPND 2 MOLECULE: GRAMICIDIN SYNTHETASE 1; COMPND 3 CHAIN: A, B; COMPND 4 FRAGMENT: ADENYLATE FORMING DOMAIN, RESIDUES 1 - 556 PLUS; COMPND 5 A 7 RESIDUE C-TERMINAL TAG - SHHHHHH; COMPND 6 SYNONYM: GRSA; COMPND 7 EC: 5.1.1.11; COM…	LIGASE 31-JAN-08 3C5E; TITLE CRYSTAL STRUCTURE OF HUMAN ACYL-COA SYNTHETASE MEDIUM-CHAIN FAMILY; TITLE 2 MEMBER 2A (L64P MUTATION) IN COMPLEX WITH ATP; COMPND MOL_ID: 1; COMPND 2 MOLECULE: ACYL-COENZYME A SYNTHETASE ACSM2A, MITOCHONDRIAL PRECURSOR; COMPND 3 CHAIN: A; COMPND 4 FRAGMENT: RESIDUES 32-577; COMPND 5 SYNONYM: ACYL-COA SYNTHETASE MEDIUM-CHAIN FAMILY MEMBER 2A, MIDDLE-; COMPND 6 CHAIN AC…	AMP-567	UNL-807	29.801	-5.41	0	-5.41	-54.1	2.97	-8.463	0.13	-36.7957
1amuA_3cw9A	1amu A	3cw9 A	PEPTIDE SYNTHETASE 18-JUN-97 1AMU; TITLE PHENYLALANINE ACTIVATING DOMAIN OF GRAMICIDIN SYNTHETASE 1; TITLE 2 IN A COMPLEX WITH AMP AND PHENYLALANINE; COMPND MOL_ID: 1; COMPND 2 MOLECULE: GRAMICIDIN SYNTHETASE 1; COMPND 3 CHAIN: A, B; COMPND 4 FRAGMENT: ADENYLATE FORMING DOMAIN, RESIDUES 1 - 556 PLUS; COMPND 5 A 7 RESIDUE C-TERMINAL TAG - SHHHHHH; COMPND 6 SYNONYM: GRSA; COMPND 7 EC: 5.1.1.11; COM…	LIGASE 21-APR-08 3CW9; TITLE 4-CHLOROBENZOYL-COA LIGASE/SYNTHETASE IN THE THIOESTER-FORMING; TITLE 2 CONFORMATION, BOUND TO 4-CHLOROPHENACYL-COA; COMPND MOL_ID: 1; COMPND 2 MOLECULE: 4-CHLOROBENZOYL COA LIGASE; COMPND 3 CHAIN: A, B; COMPND 4 SYNONYM: CHLOROBENZOATE COA LIGASE/SYNTHETASE; COMPND 5 EC: 6.2.1.33; COMPND 6 ENGINEERED: YES	AMP-567	01A-990	34.104	-5.687	0.098	-8.466	-42.7576	2.79	-8.332	0.245	-24.1507
1amuA_3e7wA	1amu A	3e7w A	PEPTIDE SYNTHETASE 18-JUN-97 1AMU; TITLE PHENYLALANINE ACTIVATING DOMAIN OF GRAMICIDIN SYNTHETASE 1; TITLE 2 IN A COMPLEX WITH AMP AND PHENYLALANINE; COMPND MOL_ID: 1; COMPND 2 MOLECULE: GRAMICIDIN SYNTHETASE 1; COMPND 3 CHAIN: A, B; COMPND 4 FRAGMENT: ADENYLATE FORMING DOMAIN, RESIDUES 1 - 556 PLUS; COMPND 5 A 7 RESIDUE C-TERMINAL TAG - SHHHHHH; COMPND 6 SYNONYM: GRSA; COMPND 7 EC: 5.1.1.11; COM…	LIGASE 19-AUG-08 3E7W; TITLE CRYSTAL STRUCTURE OF DLTA: IMPLICATIONS FOR THE REACTION MECHANISM OF; TITLE 2 NON-RIBOSOMAL PEPTIDE SYNTHETASE (NRPS) ADENYLATION DOMAINS; COMPND MOL_ID: 1; COMPND 2 MOLECULE: D-ALANINE--POLY(PHOSPHORIBITOL) LIGASE SUBUNIT 1; COMPND 3 CHAIN: A; COMPND 4 SYNONYM: DLTA PROTEIN, D-ALANINE-ACTIVATING ENZYME, DAE, D-ALANINE-D-; COMPND 5 ALANYL CARRIER PROTEIN LIGASE, DCL;…	AMP-567	AMP-513	124.33	14.336	1.065	-7.386	-6.33991	2.16	-2.234	3.263	-0.664288
1amuA_3etcA	1amu A	3etc A	PEPTIDE SYNTHETASE 18-JUN-97 1AMU; TITLE PHENYLALANINE ACTIVATING DOMAIN OF GRAMICIDIN SYNTHETASE 1; TITLE 2 IN A COMPLEX WITH AMP AND PHENYLALANINE; COMPND MOL_ID: 1; COMPND 2 MOLECULE: GRAMICIDIN SYNTHETASE 1; COMPND 3 CHAIN: A, B; COMPND 4 FRAGMENT: ADENYLATE FORMING DOMAIN, RESIDUES 1 - 556 PLUS; COMPND 5 A 7 RESIDUE C-TERMINAL TAG - SHHHHHH; COMPND 6 SYNONYM: GRSA; COMPND 7 EC: 5.1.1.11; COM…	LIGASE 07-OCT-08 3ETC; TITLE 2.1 A STRUCTURE OF ACYL-ADENYLATE SYNTHETASE FROM METHANOSARCINA; TITLE 2 ACETIVORANS CONTAINING A LINK BETWEEN LYS256 AND CYS298; COMPND MOL_ID: 1; COMPND 2 MOLECULE: AMP-BINDING PROTEIN; COMPND 3 CHAIN: A, B; COMPND 4 FRAGMENT: UNP RESIDUES 4-560; COMPND 5 EC: 6.2.1.-; COMPND 6 ENGINEERED: YES	AMP-567	1PE-994	66.426	2.871	0.859	-2.523	-2.63087	2.7	-1.496	1.24	-1.11642
1amuA_3fceA	1amu A	3fce A	PEPTIDE SYNTHETASE 18-JUN-97 1AMU; TITLE PHENYLALANINE ACTIVATING DOMAIN OF GRAMICIDIN SYNTHETASE 1; TITLE 2 IN A COMPLEX WITH AMP AND PHENYLALANINE; COMPND MOL_ID: 1; COMPND 2 MOLECULE: GRAMICIDIN SYNTHETASE 1; COMPND 3 CHAIN: A, B; COMPND 4 FRAGMENT: ADENYLATE FORMING DOMAIN, RESIDUES 1 - 556 PLUS; COMPND 5 A 7 RESIDUE C-TERMINAL TAG - SHHHHHH; COMPND 6 SYNONYM: GRSA; COMPND 7 EC: 5.1.1.11; COM…	LIGASE 21-NOV-08 3FCE; TITLE CRYSTAL STRUCTURE OF BACILLUS CEREUS D-ALANYL CARRIER PROTEIN LIGASE; TITLE 2 DLTA IN COMPLEX WITH ATP: IMPLICATIONS FOR ADENYLATION MECHANISM; COMPND MOL_ID: 1; COMPND 2 MOLECULE: D-ALANINE--POLY(PHOSPHORIBITOL) LIGASE SUBUNIT 1; COMPND 3 CHAIN: A; COMPND 4 SYNONYM: D-ALANINE-ACTIVATING ENZYME, DAE, D-ALANINE-D-ALANYL CARRIER; COMPND 5 PROTEIN LIGASE, DCL; COMPND 6 E…	AMP-567	ATP-711	144.12	-4.454	0.35	-8.194	-18.2089	3.71	-8.253	0.481	-14.2048
1amuA_3kxwA	1amu A	3kxw A	PEPTIDE SYNTHETASE 18-JUN-97 1AMU; TITLE PHENYLALANINE ACTIVATING DOMAIN OF GRAMICIDIN SYNTHETASE 1; TITLE 2 IN A COMPLEX WITH AMP AND PHENYLALANINE; COMPND MOL_ID: 1; COMPND 2 MOLECULE: GRAMICIDIN SYNTHETASE 1; COMPND 3 CHAIN: A, B; COMPND 4 FRAGMENT: ADENYLATE FORMING DOMAIN, RESIDUES 1 - 556 PLUS; COMPND 5 A 7 RESIDUE C-TERMINAL TAG - SHHHHHH; COMPND 6 SYNONYM: GRSA; COMPND 7 EC: 5.1.1.11; COM…	LIGASE 04-DEC-09 3KXW; TITLE THE CRYSTAL STRUCTURE OF FATTY ACID AMP LIGASE FROM LEGIONELLA; TITLE 2 PNEUMOPHILA; COMPND MOL_ID: 1; COMPND 2 MOLECULE: SAFRAMYCIN MX1 SYNTHETASE B; COMPND 3 CHAIN: A; COMPND 4 SYNONYM: FATTY ACID AMP LIGASE; COMPND 5 ENGINEERED: YES	AMP-567	1ZZ-589	51.522	-1.559	0.143	-7.302	-30.0494	2.67	-7.628	0.319	-18.2053
1amuA_3ni2A	1amu A	3ni2 A	PEPTIDE SYNTHETASE 18-JUN-97 1AMU; TITLE PHENYLALANINE ACTIVATING DOMAIN OF GRAMICIDIN SYNTHETASE 1; TITLE 2 IN A COMPLEX WITH AMP AND PHENYLALANINE; COMPND MOL_ID: 1; COMPND 2 MOLECULE: GRAMICIDIN SYNTHETASE 1; COMPND 3 CHAIN: A, B; COMPND 4 FRAGMENT: ADENYLATE FORMING DOMAIN, RESIDUES 1 - 556 PLUS; COMPND 5 A 7 RESIDUE C-TERMINAL TAG - SHHHHHH; COMPND 6 SYNONYM: GRSA; COMPND 7 EC: 5.1.1.11; COM…	LIGASE 14-JUN-10 3NI2; TITLE CRYSTAL STRUCTURES AND ENZYMATIC MECHANISMS OF A POPULUS TOMENTOSA 4-; TITLE 2 COUMARATE:COA LIGASE; COMPND MOL_ID: 1; COMPND 2 MOLECULE: 4-COUMARATE:COA LIGASE; COMPND 3 CHAIN: A; COMPND 4 EC: 6.2.1.12; COMPND 5 ENGINEERED: YES	AMP-567	AYL-537	66.323	-3.024	0.758	-7.49	-8.7296	2.43	-8.876	0.303	-22.0248
1amuA_3nyqA	1amu A	3nyq A	PEPTIDE SYNTHETASE 18-JUN-97 1AMU; TITLE PHENYLALANINE ACTIVATING DOMAIN OF GRAMICIDIN SYNTHETASE 1; TITLE 2 IN A COMPLEX WITH AMP AND PHENYLALANINE; COMPND MOL_ID: 1; COMPND 2 MOLECULE: GRAMICIDIN SYNTHETASE 1; COMPND 3 CHAIN: A, B; COMPND 4 FRAGMENT: ADENYLATE FORMING DOMAIN, RESIDUES 1 - 556 PLUS; COMPND 5 A 7 RESIDUE C-TERMINAL TAG - SHHHHHH; COMPND 6 SYNONYM: GRSA; COMPND 7 EC: 5.1.1.11; COM…	LIGASE 15-JUL-10 3NYQ; TITLE MALONYL-COA LIGASE TERNARY PRODUCT COMPLEX WITH METHYLMALONYL-COA AND; TITLE 2 AMP BOUND; COMPND MOL_ID: 1; COMPND 2 MOLECULE: MALONYL-COA LIGASE; COMPND 3 CHAIN: A; COMPND 4 ENGINEERED: YES	AMP-567	AMP-487	75.833	-2.838	0.208	-7.792	-25.2987	2.68	-8.212	0.29	-21.0564
1amuA_3o83A	1amu A	3o83 A	PEPTIDE SYNTHETASE 18-JUN-97 1AMU; TITLE PHENYLALANINE ACTIVATING DOMAIN OF GRAMICIDIN SYNTHETASE 1; TITLE 2 IN A COMPLEX WITH AMP AND PHENYLALANINE; COMPND MOL_ID: 1; COMPND 2 MOLECULE: GRAMICIDIN SYNTHETASE 1; COMPND 3 CHAIN: A, B; COMPND 4 FRAGMENT: ADENYLATE FORMING DOMAIN, RESIDUES 1 - 556 PLUS; COMPND 5 A 7 RESIDUE C-TERMINAL TAG - SHHHHHH; COMPND 6 SYNONYM: GRSA; COMPND 7 EC: 5.1.1.11; COM…	LIGASE 02-AUG-10 3O83; TITLE STRUCTURE OF BASE N-TERMINAL DOMAIN FROM ACINETOBACTER BAUMANNII BOUND; TITLE 2 TO 2-(4-N-DODECYL-1,2,3-TRIAZOL-1-YL)-5'-O-[N-(2-HYDROXYBENZOYL); TITLE 3 SULFAMOYL]ADENOSINE; COMPND MOL_ID: 1; COMPND 2 MOLECULE: PEPTIDE ARYLATION ENZYME; COMPND 3 CHAIN: A, B; COMPND 4 FRAGMENT: BASE; COMPND 5 EC: 6.2.1.-; COMPND 6 ENGINEERED: YES; COMPND 7 MUTATION: YES	AMP-567	IXN-800	56.451	0.927	1.15	-5.84	-4.672	2.15	-6.09	1.049	-5.30026
1amuA_3rixA	1amu A	3rix A	PEPTIDE SYNTHETASE 18-JUN-97 1AMU; TITLE PHENYLALANINE ACTIVATING DOMAIN OF GRAMICIDIN SYNTHETASE 1; TITLE 2 IN A COMPLEX WITH AMP AND PHENYLALANINE; COMPND MOL_ID: 1; COMPND 2 MOLECULE: GRAMICIDIN SYNTHETASE 1; COMPND 3 CHAIN: A, B; COMPND 4 FRAGMENT: ADENYLATE FORMING DOMAIN, RESIDUES 1 - 556 PLUS; COMPND 5 A 7 RESIDUE C-TERMINAL TAG - SHHHHHH; COMPND 6 SYNONYM: GRSA; COMPND 7 EC: 5.1.1.11; COM…	OXIDOREDUCTASE/OXIDOREDUCTASE INHIBITOR 14-APR-11 3RIX; TITLE 1.7A RESOLUTION STRUCTURE OF A FIREFLY LUCIFERASE-ASPULVINONE J; TITLE 2 INHIBITOR COMPLEX; COMPND MOL_ID: 1; COMPND 2 MOLECULE: LUCIFERIN 4-MONOOXYGENASE; COMPND 3 CHAIN: A; COMPND 4 SYNONYM: LUCIFERASE; COMPND 5 EC: 1.13.12.7	AMP-567	923-552	43.667	83.474	5.36	-5.382	-0.985714	2.24	0.249	2.775	0.0866087
1amuA_3vnrA	1amu A	3vnr A	PEPTIDE SYNTHETASE 18-JUN-97 1AMU; TITLE PHENYLALANINE ACTIVATING DOMAIN OF GRAMICIDIN SYNTHETASE 1; TITLE 2 IN A COMPLEX WITH AMP AND PHENYLALANINE; COMPND MOL_ID: 1; COMPND 2 MOLECULE: GRAMICIDIN SYNTHETASE 1; COMPND 3 CHAIN: A, B; COMPND 4 FRAGMENT: ADENYLATE FORMING DOMAIN, RESIDUES 1 - 556 PLUS; COMPND 5 A 7 RESIDUE C-TERMINAL TAG - SHHHHHH; COMPND 6 SYNONYM: GRSA; COMPND 7 EC: 5.1.1.11; COM…	LIGASE 17-JAN-12 3VNR; TITLE CO-CRYSTAL STRUCTURE OF NRPS ADENYLATION PROTEIN CYTC1 WITH; TITLE 2 AMINOBUTYRIC ACID AND AMP FROM STREPTOMYCES; COMPND MOL_ID: 1; COMPND 2 MOLECULE: NRPS ADENYLATION PROTEIN CYTC1; COMPND 3 CHAIN: A; COMPND 4 ENGINEERED: YES	AMP-567	AMP-601	153.28	-7.497	0.038	-8.797	-63.7464	3.69	-8.711	0.51	-14.2803
1amuA_3wvnA	1amu A	3wvn A	PEPTIDE SYNTHETASE 18-JUN-97 1AMU; TITLE PHENYLALANINE ACTIVATING DOMAIN OF GRAMICIDIN SYNTHETASE 1; TITLE 2 IN A COMPLEX WITH AMP AND PHENYLALANINE; COMPND MOL_ID: 1; COMPND 2 MOLECULE: GRAMICIDIN SYNTHETASE 1; COMPND 3 CHAIN: A, B; COMPND 4 FRAGMENT: ADENYLATE FORMING DOMAIN, RESIDUES 1 - 556 PLUS; COMPND 5 A 7 RESIDUE C-TERMINAL TAG - SHHHHHH; COMPND 6 SYNONYM: GRSA; COMPND 7 EC: 5.1.1.11; COM…	LIGASE 30-MAY-14 3WVN; TITLE COMPLEX STRUCTURE OF VINN WITH L-ASPARTATE; COMPND MOL_ID: 1; COMPND 2 MOLECULE: NON-RIBOSOMAL PEPTIDE SYNTHETASE; COMPND 3 CHAIN: A, B; COMPND 4 EC: 6.2.1.-; COMPND 5 ENGINEERED: YES	AMP-567	ASP-601	36.381	6.338	0.694	-5.503	-6.93073	2.11	-3.735	3.41	-1.0641
1amuA_4b2gA	1amu A	4b2g A	PEPTIDE SYNTHETASE 18-JUN-97 1AMU; TITLE PHENYLALANINE ACTIVATING DOMAIN OF GRAMICIDIN SYNTHETASE 1; TITLE 2 IN A COMPLEX WITH AMP AND PHENYLALANINE; COMPND MOL_ID: 1; COMPND 2 MOLECULE: GRAMICIDIN SYNTHETASE 1; COMPND 3 CHAIN: A, B; COMPND 4 FRAGMENT: ADENYLATE FORMING DOMAIN, RESIDUES 1 - 556 PLUS; COMPND 5 A 7 RESIDUE C-TERMINAL TAG - SHHHHHH; COMPND 6 SYNONYM: GRSA; COMPND 7 EC: 5.1.1.11; COM…	SIGNALING PROTEIN 16-JUL-12 4B2G; TITLE CRYSTAL STRUCTURE OF AN INDOLE-3-ACETIC ACID AMIDO SYNTHASE FROM VITIS; TITLE 2 VINIFERA INVOLVED IN AUXIN HOMEOSTASIS; COMPND MOL_ID: 1; COMPND 2 MOLECULE: GH3-1 AUXIN CONJUGATING ENZYME; COMPND 3 CHAIN: A, B; COMPND 4 ENGINEERED: YES	AMP-567	V1N-1600	41.932	-6.126	0.225	-7.77	-23.9077	2.22	-7.989	0.419	-15.3931
1amuA_4d57A	1amu A	4d57 A	PEPTIDE SYNTHETASE 18-JUN-97 1AMU; TITLE PHENYLALANINE ACTIVATING DOMAIN OF GRAMICIDIN SYNTHETASE 1; TITLE 2 IN A COMPLEX WITH AMP AND PHENYLALANINE; COMPND MOL_ID: 1; COMPND 2 MOLECULE: GRAMICIDIN SYNTHETASE 1; COMPND 3 CHAIN: A, B; COMPND 4 FRAGMENT: ADENYLATE FORMING DOMAIN, RESIDUES 1 - 556 PLUS; COMPND 5 A 7 RESIDUE C-TERMINAL TAG - SHHHHHH; COMPND 6 SYNONYM: GRSA; COMPND 7 EC: 5.1.1.11; COM…	TRANSCRIPTION 03-NOV-14 4D57; TITLE UNDERSTANDING BI-SPECIFICITY OF A-DOMAINS; COMPND MOL_ID: 1; COMPND 2 MOLECULE: APNA A1; COMPND 3 CHAIN: A; COMPND 4 ENGINEERED: YES	AMP-567	ARG-1491	76.814	4.923	0.675	-8.66	-11.1742	3.08	-8.162	0.614	-11.4314
1amuA_4dg8A	1amu A	4dg8 A	PEPTIDE SYNTHETASE 18-JUN-97 1AMU; TITLE PHENYLALANINE ACTIVATING DOMAIN OF GRAMICIDIN SYNTHETASE 1; TITLE 2 IN A COMPLEX WITH AMP AND PHENYLALANINE; COMPND MOL_ID: 1; COMPND 2 MOLECULE: GRAMICIDIN SYNTHETASE 1; COMPND 3 CHAIN: A, B; COMPND 4 FRAGMENT: ADENYLATE FORMING DOMAIN, RESIDUES 1 - 556 PLUS; COMPND 5 A 7 RESIDUE C-TERMINAL TAG - SHHHHHH; COMPND 6 SYNONYM: GRSA; COMPND 7 EC: 5.1.1.11; COM…	LIGASE 25-JAN-12 4DG8; TITLE STRUCTURE OF PA1221, AN NRPS PROTEIN CONTAINING ADENYLATION AND PCP; TITLE 2 DOMAINS; COMPND MOL_ID: 1; COMPND 2 MOLECULE: PA1221; COMPND 3 CHAIN: A; COMPND 4 EC: 6.2.1.-; COMPND 5 ENGINEERED: YES	AMP-567	AMP-701	138.83	11.401	0.335	-9.433	-21.6851	2.88	-9.437	0.334	-21.7442
1amuA_4fuqA	1amu A	4fuq A	PEPTIDE SYNTHETASE 18-JUN-97 1AMU; TITLE PHENYLALANINE ACTIVATING DOMAIN OF GRAMICIDIN SYNTHETASE 1; TITLE 2 IN A COMPLEX WITH AMP AND PHENYLALANINE; COMPND MOL_ID: 1; COMPND 2 MOLECULE: GRAMICIDIN SYNTHETASE 1; COMPND 3 CHAIN: A, B; COMPND 4 FRAGMENT: ADENYLATE FORMING DOMAIN, RESIDUES 1 - 556 PLUS; COMPND 5 A 7 RESIDUE C-TERMINAL TAG - SHHHHHH; COMPND 6 SYNONYM: GRSA; COMPND 7 EC: 5.1.1.11; COM…	LIGASE 28-JUN-12 4FUQ; TITLE CRYSTAL STRUCTURE OF APO MATB FROM RHODOPSEUDOMONAS PALUSTRIS; COMPND MOL_ID: 1; COMPND 2 MOLECULE: MALONYL COA SYNTHETASE; COMPND 3 CHAIN: A, B, C, D; COMPND 4 EC: 6.2.1.-; COMPND 5 ENGINEERED: YES	AMP-567	GOL-603	19.107	-3.705	0.226	-4.494	-13.7853	2.51	-5.66	0.291	-14.4757
1amuA_4gr5A	1amu A	4gr5 A	PEPTIDE SYNTHETASE 18-JUN-97 1AMU; TITLE PHENYLALANINE ACTIVATING DOMAIN OF GRAMICIDIN SYNTHETASE 1; TITLE 2 IN A COMPLEX WITH AMP AND PHENYLALANINE; COMPND MOL_ID: 1; COMPND 2 MOLECULE: GRAMICIDIN SYNTHETASE 1; COMPND 3 CHAIN: A, B; COMPND 4 FRAGMENT: ADENYLATE FORMING DOMAIN, RESIDUES 1 - 556 PLUS; COMPND 5 A 7 RESIDUE C-TERMINAL TAG - SHHHHHH; COMPND 6 SYNONYM: GRSA; COMPND 7 EC: 5.1.1.11; COM…	LIGASE 24-AUG-12 4GR5; TITLE CRYSTAL STRUCTURE OF SLGN1DELTAASUB IN COMPLEX WITH AMPCPP; COMPND MOL_ID: 1; COMPND 2 MOLECULE: NON-RIBOSOMAL PEPTIDE SYNTHETASE; COMPND 3 CHAIN: A, B, C, D; COMPND 4 ENGINEERED: YES	AMP-567	APC-601	136.474	-6.329	0.118	-7.763	-35.6101	3.3	-7.813	0.2	-26.0433
1amuA_4oxiA	1amu A	4oxi A	PEPTIDE SYNTHETASE 18-JUN-97 1AMU; TITLE PHENYLALANINE ACTIVATING DOMAIN OF GRAMICIDIN SYNTHETASE 1; TITLE 2 IN A COMPLEX WITH AMP AND PHENYLALANINE; COMPND MOL_ID: 1; COMPND 2 MOLECULE: GRAMICIDIN SYNTHETASE 1; COMPND 3 CHAIN: A, B; COMPND 4 FRAGMENT: ADENYLATE FORMING DOMAIN, RESIDUES 1 - 556 PLUS; COMPND 5 A 7 RESIDUE C-TERMINAL TAG - SHHHHHH; COMPND 6 SYNONYM: GRSA; COMPND 7 EC: 5.1.1.11; COM…	LIGASE 04-FEB-14 4OXI; TITLE CRYSTAL STRUCTURE OF VIBRIO CHOLERAE ADENYLATION DOMAIN ALME IN; TITLE 2 COMPLEX WITH GLYCYL-ADENOSINE-5'-PHOSPHATE; COMPND MOL_ID: 1; COMPND 2 MOLECULE: ENTEROBACTIN SYNTHETASE COMPONENT F-RELATED PROTEIN; COMPND 3 CHAIN: A; COMPND 4 ENGINEERED: YES	AMP-567	GAP-601	151.803	6.942	0.386	-8.483	-17.4547	3.11	-8.757	0.4	-17.514
1amuA_4rvnA	1amu A	4rvn A	PEPTIDE SYNTHETASE 18-JUN-97 1AMU; TITLE PHENYLALANINE ACTIVATING DOMAIN OF GRAMICIDIN SYNTHETASE 1; TITLE 2 IN A COMPLEX WITH AMP AND PHENYLALANINE; COMPND MOL_ID: 1; COMPND 2 MOLECULE: GRAMICIDIN SYNTHETASE 1; COMPND 3 CHAIN: A, B; COMPND 4 FRAGMENT: ADENYLATE FORMING DOMAIN, RESIDUES 1 - 556 PLUS; COMPND 5 A 7 RESIDUE C-TERMINAL TAG - SHHHHHH; COMPND 6 SYNONYM: GRSA; COMPND 7 EC: 5.1.1.11; COM…	LIGASE 26-NOV-14 4RVN; TITLE CRYSTAL STRUCTURE OF A PUTATIVE ACYL-COA LIGASE (BT_0428) FROM; TITLE 2 BACTEROIDES THETAIOTAOMICRON VPI-5482 AT 2.20 A RESOLUTION; COMPND MOL_ID: 1; COMPND 2 MOLECULE: PHENYLACETATE-COENZYME A LIGASE; COMPND 3 CHAIN: A, B, C, D; COMPND 4 ENGINEERED: YES	AMP-567	AMP-502	69.112	0.465	0.42	-7.979	-15.3442	2.36	-7.001	0.428	-13.2595
1b8aA_12asA	1b8a A	12as A	LIGASE 27-JAN-99 1B8A; TITLE ASPARTYL-TRNA SYNTHETASE; COMPND MOL_ID: 1; COMPND 2 MOLECULE: PROTEIN (ASPARTYL-TRNA SYNTHETASE); COMPND 3 CHAIN: A, B; COMPND 4 SYNONYM: ASPARTYL TRNA LIGASE; COMPND 5 EC: 6.1.1.12; COMPND 6 ENGINEERED: YES	LIGASE 02-DEC-97 12AS; TITLE ASPARAGINE SYNTHETASE MUTANT C51A, C315A COMPLEXED WITH L-ASPARAGINE; TITLE 2 AND AMP; COMPND MOL_ID: 1; COMPND 2 MOLECULE: ASPARAGINE SYNTHETASE; COMPND 3 CHAIN: A, B; COMPND 4 SYNONYM: L-ASPARTATE\:AMMONIA LIGASE (AMP-FORMING); COMPND 5 EC: 6.3.1.1; COMPND 6 ENGINEERED: YES; COMPND 7 MUTATION: YES	ATP-500	AMP-332	100.956	-6.979	0.289	-8.282	-21.2905	2.67	-8.283	0.342	-18.7398
1b8aA_1b76A	1b8a A	1b76 A	LIGASE 27-JAN-99 1B8A; TITLE ASPARTYL-TRNA SYNTHETASE; COMPND MOL_ID: 1; COMPND 2 MOLECULE: PROTEIN (ASPARTYL-TRNA SYNTHETASE); COMPND 3 CHAIN: A, B; COMPND 4 SYNONYM: ASPARTYL TRNA LIGASE; COMPND 5 EC: 6.1.1.12; COMPND 6 ENGINEERED: YES	LIGASE 27-JAN-99 1B76; TITLE GLYCYL-TRNA SYNTHETASE FROM THERMUS THERMOPHILUS COMPLEXED WITH ATP; COMPND MOL_ID: 1; COMPND 2 MOLECULE: GLYCINE--TRNA LIGASE; COMPND 3 CHAIN: A, B; COMPND 4 SYNONYM: GLYCYL-TRNA SYNTHETASE,GLYRS,GLYCYL-TRNA SYNTHETASE,GLYRS; COMPND 5 EC: 6.1.1.14; COMPND 6 ENGINEERED: YES; COMPND 7 OTHER_DETAILS: ATP BOUND IN ACTIVE SITE OF EACH MONOMER	ATP-500	ATP-1552	71.388	-3.236	0.312	-7.18	-17.4272	2.1	-7.298	0.762	-8.46636
1b8aA_1c0aA	1b8a A	1c0a A	LIGASE 27-JAN-99 1B8A; TITLE ASPARTYL-TRNA SYNTHETASE; COMPND MOL_ID: 1; COMPND 2 MOLECULE: PROTEIN (ASPARTYL-TRNA SYNTHETASE); COMPND 3 CHAIN: A, B; COMPND 4 SYNONYM: ASPARTYL TRNA LIGASE; COMPND 5 EC: 6.1.1.12; COMPND 6 ENGINEERED: YES	LIGASE/RNA 15-JUL-99 1C0A; TITLE CRYSTAL STRUCTURE OF THE E. COLI ASPARTYL-TRNA SYNTHETASE :; TITLE 2 TRNAASP : ASPARTYL-ADENYLATE COMPLEX; COMPND MOL_ID: 1; COMPND 2 MOLECULE: ASPARTYL TRNA; COMPND 3 CHAIN: B; COMPND 4 ENGINEERED: YES; COMPND 5 MOL_ID: 2; COMPND 6 MOLECULE: ASPARTYL TRNA SYNTHETASE; COMPND 7 CHAIN: A; COMPND 8 SYNONYM: ASPARTATE-TRNA LIGASE, ASPRS; COMPND 9 EC: 6.1.1.12; COMPND …	ATP-500	AMO-831	58.205	2.405	0.524	-7.442	-11.9263	2.77	-6.226	1.085	-5.25401
1b8aA_1e1oA	1b8a A	1e1o A	LIGASE 27-JAN-99 1B8A; TITLE ASPARTYL-TRNA SYNTHETASE; COMPND MOL_ID: 1; COMPND 2 MOLECULE: PROTEIN (ASPARTYL-TRNA SYNTHETASE); COMPND 3 CHAIN: A, B; COMPND 4 SYNONYM: ASPARTYL TRNA LIGASE; COMPND 5 EC: 6.1.1.12; COMPND 6 ENGINEERED: YES	LIGASE 09-MAY-00 1E1O; TITLE LYSYL-TRNA SYNTHETASE (LYSU) HEXAGONAL FORM, COMPLEXED WITH LYSINE; COMPND MOL_ID: 1; COMPND 2 MOLECULE: LYSYL-TRNA SYNTHETASE, HEAT INDUCIBLE; COMPND 3 CHAIN: A; COMPND 4 SYNONYM: LYSYL-TRNA SYNTHETASE, LYSINE--TRNA LIGASE, LYSRS; COMPND 5 EC: 6.1.1.6; COMPND 6 ENGINEERED: YES	ATP-500	GOL-525	62.615	1.636	0.884	-6.414	-6.51829	2.72	-6.368	2.96	-2.08105
1b8aA_1kmmA	1b8a A	1kmm A	LIGASE 27-JAN-99 1B8A; TITLE ASPARTYL-TRNA SYNTHETASE; COMPND MOL_ID: 1; COMPND 2 MOLECULE: PROTEIN (ASPARTYL-TRNA SYNTHETASE); COMPND 3 CHAIN: A, B; COMPND 4 SYNONYM: ASPARTYL TRNA LIGASE; COMPND 5 EC: 6.1.1.12; COMPND 6 ENGINEERED: YES	AMINOACYL-TRNA SYNTHASE 09-MAY-97 1KMM; TITLE HISTIDYL-TRNA SYNTHETASE COMPLEXED WITH HISTIDYL-ADENYLATE; COMPND MOL_ID: 1; COMPND 2 MOLECULE: HISTIDYL-TRNA SYNTHETASE; COMPND 3 CHAIN: A, B, C, D; COMPND 4 SYNONYM: HISTIDINE-TRNA LIGASE; COMPND 5 EC: 6.1.1.21; COMPND 6 ENGINEERED: YES	ATP-500	HAM-450	34.369	-4.713	0.631	-8.572	-11.7264	2.53	-8.513	0.402	-16.9582
1b8aA_1nj1A	1b8a A	1nj1 A	LIGASE 27-JAN-99 1B8A; TITLE ASPARTYL-TRNA SYNTHETASE; COMPND MOL_ID: 1; COMPND 2 MOLECULE: PROTEIN (ASPARTYL-TRNA SYNTHETASE); COMPND 3 CHAIN: A, B; COMPND 4 SYNONYM: ASPARTYL TRNA LIGASE; COMPND 5 EC: 6.1.1.12; COMPND 6 ENGINEERED: YES	LIGASE 30-DEC-02 1NJ1; TITLE CRYSTAL STRUCTURE OF PROLYL-TRNA SYNTHETASE FROM METHANOTHERMOBACTER; TITLE 2 THERMAUTOTROPHICUS BOUND TO CYSTEINE SULFAMOYL ADENYLATE; COMPND MOL_ID: 1; COMPND 2 MOLECULE: PROLINE-TRNA SYNTHETASE; COMPND 3 CHAIN: A; COMPND 4 FRAGMENT: N TERMINALLY HIS TAGGED ENZYME; COMPND 5 SYNONYM: PROLYL-TRNA SYNTHETASE; PROLINE--TRNA LIGASE; PRORS; COMPND 6 EC: 6.1.1.15; COMPND 7…	ATP-500	5CA-512	56.253	-5.197	0.331	-8.385	-19.4548	2.55	-8.667	0.895	-8.71055
1b8aA_1sesA	1b8a A	1ses A	LIGASE 27-JAN-99 1B8A; TITLE ASPARTYL-TRNA SYNTHETASE; COMPND MOL_ID: 1; COMPND 2 MOLECULE: PROTEIN (ASPARTYL-TRNA SYNTHETASE); COMPND 3 CHAIN: A, B; COMPND 4 SYNONYM: ASPARTYL TRNA LIGASE; COMPND 5 EC: 6.1.1.12; COMPND 6 ENGINEERED: YES	LIGASE 21-FEB-94 1SES; TITLE CRYSTAL STRUCTURES AT 2.5 ANGSTROMS RESOLUTION OF SERYL-TRNA; TITLE 2 SYNTHETASE COMPLEXED WITH TWO DIFFERENT ANALOGUES OF SERYL-ADENYLATE; COMPND MOL_ID: 1; COMPND 2 MOLECULE: SERYL-TRNA SYNTHETASE; COMPND 3 CHAIN: A, B; COMPND 4 EC: 6.1.1.11; COMPND 5 ENGINEERED: YES	ATP-500	AHX-422	56.512	-5.413	0.409	-7.732	-15.1906	2.24	-7.69	0.846	-8.12896
1b8aA_1wleA	1b8a A	1wle A	LIGASE 27-JAN-99 1B8A; TITLE ASPARTYL-TRNA SYNTHETASE; COMPND MOL_ID: 1; COMPND 2 MOLECULE: PROTEIN (ASPARTYL-TRNA SYNTHETASE); COMPND 3 CHAIN: A, B; COMPND 4 SYNONYM: ASPARTYL TRNA LIGASE; COMPND 5 EC: 6.1.1.12; COMPND 6 ENGINEERED: YES	LIGASE 25-JUN-04 1WLE; TITLE CRYSTAL STRUCTURE OF MAMMALIAN MITOCHONDRIAL SERYL-TRNA SYNTHETASE; TITLE 2 COMPLEXED WITH SERYL-ADENYLATE; COMPND MOL_ID: 1; COMPND 2 MOLECULE: SERYL-TRNA SYNTHETASE; COMPND 3 CHAIN: A, B; COMPND 4 SYNONYM: MITOCHONDRIAL SERYL-TRNA SYNTHETASE, SERINE--TRNA LIGASE,; COMPND 5 SERRSMT; COMPND 6 EC: 6.1.1.11; COMPND 7 ENGINEERED: YES	ATP-500	SRP-900	73.35	-7.455	0.1	-8.792	-43.96	2.59	-8.593	0.349	-19.1381
1b8aA_1wydA	1b8a A	1wyd A	LIGASE 27-JAN-99 1B8A; TITLE ASPARTYL-TRNA SYNTHETASE; COMPND MOL_ID: 1; COMPND 2 MOLECULE: PROTEIN (ASPARTYL-TRNA SYNTHETASE); COMPND 3 CHAIN: A, B; COMPND 4 SYNONYM: ASPARTYL TRNA LIGASE; COMPND 5 EC: 6.1.1.12; COMPND 6 ENGINEERED: YES	LIGASE 12-FEB-05 1WYD; TITLE CRYSTAL STRUCTURE OF ASPARTYL-TRNA SYNTHETASE FROM SULFOLOBUS TOKODAII; COMPND MOL_ID: 1; COMPND 2 MOLECULE: HYPOTHETICAL ASPARTYL-TRNA SYNTHETASE; COMPND 3 CHAIN: A, B; COMPND 4 SYNONYM: ASPARTYL-TRNA SYNTHETASE; COMPND 5 ENGINEERED: YES	ATP-500	EPE-1003	47.97	-5.406	0.314	-6.823	-16.4807	3.77	-7.231	0.233	-21.7147
1b8aA_1x54A	1b8a A	1x54 A	LIGASE 27-JAN-99 1B8A; TITLE ASPARTYL-TRNA SYNTHETASE; COMPND MOL_ID: 1; COMPND 2 MOLECULE: PROTEIN (ASPARTYL-TRNA SYNTHETASE); COMPND 3 CHAIN: A, B; COMPND 4 SYNONYM: ASPARTYL TRNA LIGASE; COMPND 5 EC: 6.1.1.12; COMPND 6 ENGINEERED: YES	LIGASE 15-MAY-05 1X54; TITLE CRYSTAL STRUCTURE OF ASPARAGINYL-TRNA SYNTHETASE FROM PYROCOCCUS; TITLE 2 HORIKOSHII COMPLEXED WITH ASPARAGINYL-ADENYLATE; COMPND MOL_ID: 1; COMPND 2 MOLECULE: ASPARAGINYL-TRNA SYNTHETASE; COMPND 3 CHAIN: A; COMPND 4 SYNONYM: ASPARAGINE-TRNA LIGASE, ASNRS; COMPND 5 EC: 6.1.1.22; COMPND 6 ENGINEERED: YES	ATP-500	4AD-2001	117.035	-7.708	0.29	-9.137	-23.4282	3.81	-9.055	0.458	-16.2276
1b8aA_2alyA	1b8a A	2aly A	LIGASE 27-JAN-99 1B8A; TITLE ASPARTYL-TRNA SYNTHETASE; COMPND MOL_ID: 1; COMPND 2 MOLECULE: PROTEIN (ASPARTYL-TRNA SYNTHETASE); COMPND 3 CHAIN: A, B; COMPND 4 SYNONYM: ASPARTYL TRNA LIGASE; COMPND 5 EC: 6.1.1.12; COMPND 6 ENGINEERED: YES	LIGASE 04-AUG-05 2ALY; TITLE CRYSTAL STRUCTURE OF T.THERMOPHILUS PHENYLALANYL-TRNA SYNTHETASE; TITLE 2 COMPLEXED WITH 5'-O-[N-(L-TYROSYL)SULPHAMOYL]ADENOSINE; COMPND MOL_ID: 1; COMPND 2 MOLECULE: PHENYLALANYL-TRNA SYNTHETASE ALPHA CHAIN; COMPND 3 CHAIN: A; COMPND 4 SYNONYM: PHENYLALANINE--TRNA LIGASE ALPHA CHAIN; PHERS; COMPND 5 EC: 6.1.1.20; COMPND 6 MOL_ID: 2; COMPND 7 MOLECULE: PHENYLALANYL-TR…	ATP-500	YSA-999	78.282	-4.685	0.268	-7.286	-19.7989	2.06	-3.371	0.604	-4.78835
1b8aA_2cjaA	1b8a A	2cja A	LIGASE 27-JAN-99 1B8A; TITLE ASPARTYL-TRNA SYNTHETASE; COMPND MOL_ID: 1; COMPND 2 MOLECULE: PROTEIN (ASPARTYL-TRNA SYNTHETASE); COMPND 3 CHAIN: A, B; COMPND 4 SYNONYM: ASPARTYL TRNA LIGASE; COMPND 5 EC: 6.1.1.12; COMPND 6 ENGINEERED: YES	LIGASE 30-MAR-06 2CJA; TITLE CRYSTAL STRUCTURE OF METHANOSARCINA BARKERI SERYL-TRNA; TITLE 2 SYNTHETASE COMPLEXED WITH ATP; COMPND MOL_ID: 1; COMPND 2 MOLECULE: SERYL-TRNA SYNTHETASE; COMPND 3 CHAIN: A, B; COMPND 4 EC: 6.1.1.11; COMPND 5 ENGINEERED: YES; COMPND 6 OTHER_DETAILS: ZINC ION IN ACTIVE SITE	ATP-500	ATP-1505	66.777	-5.136	0.499	-8.614	-14.3806	2.51	-8.426	0.697	-10.5721
1b8aA_2dq3A	1b8a A	2dq3 A	LIGASE 27-JAN-99 1B8A; TITLE ASPARTYL-TRNA SYNTHETASE; COMPND MOL_ID: 1; COMPND 2 MOLECULE: PROTEIN (ASPARTYL-TRNA SYNTHETASE); COMPND 3 CHAIN: A, B; COMPND 4 SYNONYM: ASPARTYL TRNA LIGASE; COMPND 5 EC: 6.1.1.12; COMPND 6 ENGINEERED: YES	LIGASE 18-MAY-06 2DQ3; TITLE CRYSTAL STRUCTURE OF AQ_298; COMPND MOL_ID: 1; COMPND 2 MOLECULE: SERYL-TRNA SYNTHETASE; COMPND 3 CHAIN: A, B; COMPND 4 SYNONYM: SERINE--TRNA LIGASE, SERRS; COMPND 5 EC: 6.1.1.11; COMPND 6 ENGINEERED: YES	ATP-500	SSA-1001	65.655	-0.296	0.509	-7.295	-11.9787	2.32	-7.229	0.241	-21.1994
1b8aA_2j3mA	1b8a A	2j3m A	LIGASE 27-JAN-99 1B8A; TITLE ASPARTYL-TRNA SYNTHETASE; COMPND MOL_ID: 1; COMPND 2 MOLECULE: PROTEIN (ASPARTYL-TRNA SYNTHETASE); COMPND 3 CHAIN: A, B; COMPND 4 SYNONYM: ASPARTYL TRNA LIGASE; COMPND 5 EC: 6.1.1.12; COMPND 6 ENGINEERED: YES	LIGASE 22-AUG-06 2J3M; TITLE PROLYL-TRNA SYNTHETASE FROM ENTEROCOCCUS FAECALIS COMPLEXED WITH ATP,; TITLE 2 MANGANESE AND PROLINOL; COMPND MOL_ID: 1; COMPND 2 MOLECULE: PROLYL-TRNA SYNTHETASE; COMPND 3 CHAIN: A, B; COMPND 4 EC: 6.1.1.15; COMPND 5 ENGINEERED: YES	ATP-500	ATP-701	52.159	1.453	0.843	-9.841	-10.4358	2.08	-9.01	1.175	-7.06667
1b8aA_2xgtA	1b8a A	2xgt A	LIGASE 27-JAN-99 1B8A; TITLE ASPARTYL-TRNA SYNTHETASE; COMPND MOL_ID: 1; COMPND 2 MOLECULE: PROTEIN (ASPARTYL-TRNA SYNTHETASE); COMPND 3 CHAIN: A, B; COMPND 4 SYNONYM: ASPARTYL TRNA LIGASE; COMPND 5 EC: 6.1.1.12; COMPND 6 ENGINEERED: YES	LIGASE 07-JUN-10 2XGT; TITLE ASPARAGINYL-TRNA SYNTHETASE FROM BRUGIA MALAYI COMPLEXED; TITLE 2 WITH THE SULPHAMOYL ANALOGUE OF ASPARAGINYL-ADENYLATE; COMPND MOL_ID: 1; COMPND 2 MOLECULE: ASPARAGINYL-TRNA SYNTHETASE, CYTOPLASMIC; COMPND 3 CHAIN: A, B; COMPND 4 FRAGMENT: CATALYTICALLY ACTIVE FRAGMENT LACKING N- TERMINAL; COMPND 5 EXTENSION, RESIDUES 114-548; COMPND 6 EC: 6.1.1.4; COMPND 7 ENGINEERE…	ATP-500	MG-1551	34.062	-7.132	0.183	-9.035	-31.9258	3.4	-8.616	0.496	-14.4564
1b8aA_2zt5A	1b8a A	2zt5 A	LIGASE 27-JAN-99 1B8A; TITLE ASPARTYL-TRNA SYNTHETASE; COMPND MOL_ID: 1; COMPND 2 MOLECULE: PROTEIN (ASPARTYL-TRNA SYNTHETASE); COMPND 3 CHAIN: A, B; COMPND 4 SYNONYM: ASPARTYL TRNA LIGASE; COMPND 5 EC: 6.1.1.12; COMPND 6 ENGINEERED: YES	LIGASE 19-SEP-08 2ZT5; TITLE CRYSTAL STRUCTURE OF HUMAN GLYCYL-TRNA SYNTHETASE (GLYRS) IN COMPLEX; TITLE 2 WITH AP4A (COCRYSTALLIZED WITH ATP); COMPND MOL_ID: 1; COMPND 2 MOLECULE: GLYCYL-TRNA SYNTHETASE; COMPND 3 CHAIN: A; COMPND 4 FRAGMENT: UNP RESIDUES 55-739; COMPND 5 SYNONYM: GLYCINE-TRNA LIGASE, GLYRS; COMPND 6 EC: 6.1.1.14; COMPND 7 ENGINEERED: YES	ATP-500	B4P-1101	48.058	-3.769	0.346	-8.889	-19.9305	2.22	-8.743	1.069	-7.47904
1b8aA_2ztgA	1b8a A	2ztg A	LIGASE 27-JAN-99 1B8A; TITLE ASPARTYL-TRNA SYNTHETASE; COMPND MOL_ID: 1; COMPND 2 MOLECULE: PROTEIN (ASPARTYL-TRNA SYNTHETASE); COMPND 3 CHAIN: A, B; COMPND 4 SYNONYM: ASPARTYL TRNA LIGASE; COMPND 5 EC: 6.1.1.12; COMPND 6 ENGINEERED: YES	LIGASE 01-OCT-08 2ZTG; TITLE CRYSTAL STRUCTURE OF ARCHAEOGLOBUS FULGIDUS ALANYL-TRNA; TITLE 2 SYNTHETASE LACKING THE C-TERMINAL DIMERIZATION DOMAIN IN; TITLE 3 COMPLEX WITH ALA-SA; COMPND MOL_ID: 1; COMPND 2 MOLECULE: ALANYL-TRNA SYNTHETASE; COMPND 3 CHAIN: A; COMPND 4 FRAGMENT: ALARS-DELTAC; COMPND 5 SYNONYM: ALANINE-TRNA LIGASE, ALARS; COMPND 6 EC: 6.1.1.7; COMPND 7 ENGINEERED: YES	ATP-500	A5A-801	99.14	-7.458	0.17	-9.132	-33.8222	2.56	-9.02	0.38	-18.7917
1b8aA_3a5yA	1b8a A	3a5y A	LIGASE 27-JAN-99 1B8A; TITLE ASPARTYL-TRNA SYNTHETASE; COMPND MOL_ID: 1; COMPND 2 MOLECULE: PROTEIN (ASPARTYL-TRNA SYNTHETASE); COMPND 3 CHAIN: A, B; COMPND 4 SYNONYM: ASPARTYL TRNA LIGASE; COMPND 5 EC: 6.1.1.12; COMPND 6 ENGINEERED: YES	LIGASE 17-AUG-09 3A5Y; TITLE CRYSTAL STRUCTURE OF GENX FROM ESCHERICHIA COLI IN COMPLEX WITH; TITLE 2 LYSYLADENYLATE ANALOG; COMPND MOL_ID: 1; COMPND 2 MOLECULE: PUTATIVE LYSYL-TRNA SYNTHETASE; COMPND 3 CHAIN: A, B, C, D; COMPND 4 SYNONYM: GENX; COMPND 5 EC: 6.1.1.6; COMPND 6 ENGINEERED: YES	ATP-500	KAA-1990	91.222	-6.102	0.253	-9.191	-26.0368	2.86	-9.32	0.466	-16.4664
1b8aA_3a74A	1b8a A	3a74 A	LIGASE 27-JAN-99 1B8A; TITLE ASPARTYL-TRNA SYNTHETASE; COMPND MOL_ID: 1; COMPND 2 MOLECULE: PROTEIN (ASPARTYL-TRNA SYNTHETASE); COMPND 3 CHAIN: A, B; COMPND 4 SYNONYM: ASPARTYL TRNA LIGASE; COMPND 5 EC: 6.1.1.12; COMPND 6 ENGINEERED: YES	LIGASE 13-SEP-09 3A74; TITLE LYSYL-TRNA SYNTHETASE FROM BACILLUS STEAROTHERMOPHILUS COMPLEXED WITH; TITLE 2 DIADENOSINE TETRAPHOSPHATE (AP4A); COMPND MOL_ID: 1; COMPND 2 MOLECULE: LYSYL-TRNA SYNTHETASE; COMPND 3 CHAIN: A, B, C, D; COMPND 4 SYNONYM: LYSINE--TRNA LIGASE, LYSRS; COMPND 5 EC: 6.1.1.6; COMPND 6 ENGINEERED: YES	ATP-500	MG-1001	38.053	-4.498	0.386	-8.543	-17.5782	2.95	-8.777	0.606	-12.432
1b8aA_3errA	1b8a A	3err A	LIGASE 27-JAN-99 1B8A; TITLE ASPARTYL-TRNA SYNTHETASE; COMPND MOL_ID: 1; COMPND 2 MOLECULE: PROTEIN (ASPARTYL-TRNA SYNTHETASE); COMPND 3 CHAIN: A, B; COMPND 4 SYNONYM: ASPARTYL TRNA LIGASE; COMPND 5 EC: 6.1.1.12; COMPND 6 ENGINEERED: YES	LIGASE 03-OCT-08 3ERR; TITLE MICROTUBULE BINDING DOMAIN FROM MOUSE CYTOPLASMIC DYNEIN AS A FUSION; TITLE 2 WITH SERYL-TRNA SYNTHETASE; COMPND MOL_ID: 1; COMPND 2 MOLECULE: FUSION PROTEIN OF MICROTUBULE BINDING DOMAIN FROM MOUSE; COMPND 3 CYTOPLASMIC DYNEIN AND SERYL-TRNA SYNTHETASE FROM THERMUS; COMPND 4 THERMOPHILUS; COMPND 5 CHAIN: A, B; COMPND 6 SYNONYM: CYTOPLASMIC DYNEIN HEAVY CHAIN 1, DYNEI…	ATP-500	AMP-1507	57.245	-4.669	0.468	-7.821	-13.7694	2.35	-8.171	0.855	-8.55602
1b8aA_3g1zA	1b8a A	3g1z A	LIGASE 27-JAN-99 1B8A; TITLE ASPARTYL-TRNA SYNTHETASE; COMPND MOL_ID: 1; COMPND 2 MOLECULE: PROTEIN (ASPARTYL-TRNA SYNTHETASE); COMPND 3 CHAIN: A, B; COMPND 4 SYNONYM: ASPARTYL TRNA LIGASE; COMPND 5 EC: 6.1.1.12; COMPND 6 ENGINEERED: YES	LIGASE 30-JAN-09 3G1Z; TITLE STRUCTURE OF IDP01693/YJEA, A POTENTIAL T-RNA SYNTHETASE FROM; TITLE 2 SALMONELLA TYPHIMURIUM; COMPND MOL_ID: 1; COMPND 2 MOLECULE: PUTATIVE LYSYL-TRNA SYNTHETASE; COMPND 3 CHAIN: A, B; COMPND 4 SYNONYM: LYSINE--TRNA LIGASE, LYSRS, GX; COMPND 5 EC: 6.1.1.6; COMPND 6 ENGINEERED: YES	ATP-500	AMP-401	109.092	-5.369	0.188	-9.2	-31.9444	2.64	-9.068	0.727	-10.9649
1b8aA_3hxwA	1b8a A	3hxw A	LIGASE 27-JAN-99 1B8A; TITLE ASPARTYL-TRNA SYNTHETASE; COMPND MOL_ID: 1; COMPND 2 MOLECULE: PROTEIN (ASPARTYL-TRNA SYNTHETASE); COMPND 3 CHAIN: A, B; COMPND 4 SYNONYM: ASPARTYL TRNA LIGASE; COMPND 5 EC: 6.1.1.12; COMPND 6 ENGINEERED: YES	LIGASE 22-JUN-09 3HXW; TITLE CRYSTAL STRUCTURE OF CATALYTIC FRAGMENT OF E. COLI ALARS IN COMPLEX; TITLE 2 WITH SERSA; COMPND MOL_ID: 1; COMPND 2 MOLECULE: ALANYL-TRNA SYNTHETASE; COMPND 3 CHAIN: A; COMPND 4 FRAGMENT: N-TERMINAL CATALYTIC FRAGMENT RESIDUES 2-442; COMPND 5 SYNONYM: ALANINE-TRNA LIGASE, ALARS; COMPND 6 EC: 6.1.1.7; COMPND 7 ENGINEERED: YES; COMPND 8 MUTATION: YES	ATP-500	SSA-442	81.014	-7.64	0.254	-10.22	-28.8701	2.34	-10.216	0.684	-13.0306
1b8aA_3lssA	1b8a A	3lss A	LIGASE 27-JAN-99 1B8A; TITLE ASPARTYL-TRNA SYNTHETASE; COMPND MOL_ID: 1; COMPND 2 MOLECULE: PROTEIN (ASPARTYL-TRNA SYNTHETASE); COMPND 3 CHAIN: A, B; COMPND 4 SYNONYM: ASPARTYL TRNA LIGASE; COMPND 5 EC: 6.1.1.12; COMPND 6 ENGINEERED: YES	LIGASE 12-FEB-10 3LSS; TITLE TRYPANOSOMA BRUCEI SERYL-TRNA SYNTHETASE IN COMPLEX WITH ATP; COMPND MOL_ID: 1; COMPND 2 MOLECULE: SERYL-TRNA SYNTHETASE; COMPND 3 CHAIN: A, B; COMPND 4 EC: 6.1.1.11; COMPND 5 ENGINEERED: YES	ATP-500	ATP-501	71.439	-4.257	0.275	-8.758	-23.3547	2.29	-8.944	0.341	-20.2812
1b8aA_3m4pA	1b8a A	3m4p A	LIGASE 27-JAN-99 1B8A; TITLE ASPARTYL-TRNA SYNTHETASE; COMPND MOL_ID: 1; COMPND 2 MOLECULE: PROTEIN (ASPARTYL-TRNA SYNTHETASE); COMPND 3 CHAIN: A, B; COMPND 4 SYNONYM: ASPARTYL TRNA LIGASE; COMPND 5 EC: 6.1.1.12; COMPND 6 ENGINEERED: YES	LIGASE 11-MAR-10 3M4P; TITLE ENTAMOEBA HISTOLYTICA ASPARAGINYL-TRNA SYNTHETASE (ASNRS) IN COMPLEX; TITLE 2 WITH ASPARAGINYL-ADENYLATE; COMPND MOL_ID: 1; COMPND 2 MOLECULE: ASPARAGINYL-TRNA SYNTHETASE, PUTATIVE; COMPND 3 CHAIN: A, B, C, D; COMPND 4 SYNONYM: EHASNRS; COMPND 5 EC: 6.1.1.22; COMPND 6 ENGINEERED: YES	ATP-500	4AD-500	114.769	-6.541	0.323	-8.376	-19.8014	3.45	-8.201	0.502	-13.6229
1b8aA_3pcoA	1b8a A	3pco A	LIGASE 27-JAN-99 1B8A; TITLE ASPARTYL-TRNA SYNTHETASE; COMPND MOL_ID: 1; COMPND 2 MOLECULE: PROTEIN (ASPARTYL-TRNA SYNTHETASE); COMPND 3 CHAIN: A, B; COMPND 4 SYNONYM: ASPARTYL TRNA LIGASE; COMPND 5 EC: 6.1.1.12; COMPND 6 ENGINEERED: YES	LIGASE 21-OCT-10 3PCO; TITLE CRYSTAL STRUCTURE OF E. COLI PHENYLALANINE-TRNA SYNTHETASE COMPLEXED; TITLE 2 WITH PHENYLALANINE AND AMP; COMPND MOL_ID: 1; COMPND 2 MOLECULE: PHENYLALANYL-TRNA SYNTHETASE, ALPHA SUBUNIT; COMPND 3 CHAIN: A, C; COMPND 4 FRAGMENT: LIGASE; COMPND 5 ENGINEERED: YES; COMPND 6 MOL_ID: 2; COMPND 7 MOLECULE: PHENYLALANYL-TRNA SYNTHETASE, BETA CHAIN; COMPND 8 CHAIN: B, D; COMP…	ATP-500	AMP-992	57.855	-2.092	0.268	-5.441	-14.7853	2.02	-5.67	0.12	-25.7727
1b8aA_3tegA	1b8a A	3teg A	LIGASE 27-JAN-99 1B8A; TITLE ASPARTYL-TRNA SYNTHETASE; COMPND MOL_ID: 1; COMPND 2 MOLECULE: PROTEIN (ASPARTYL-TRNA SYNTHETASE); COMPND 3 CHAIN: A, B; COMPND 4 SYNONYM: ASPARTYL TRNA LIGASE; COMPND 5 EC: 6.1.1.12; COMPND 6 ENGINEERED: YES	LIGASE 14-AUG-11 3TEG; TITLE BACTERIAL AND EUKARYOTIC PHENYLALANYL-TRNA SYNTHETASES CATALYZE; TITLE 2 MISAMINOACYLATION OF TRNAPHE WITH 3,4-DIHYDROXY-L-PHENYLALANINE (L-; TITLE 3 DOPA); COMPND MOL_ID: 1; COMPND 2 MOLECULE: PHENYLALANYL-TRNA SYNTHETASE, MITOCHONDRIAL; COMPND 3 CHAIN: A; COMPND 4 SYNONYM: PHENYLALANINE--TRNA LIGASE, PHERS; COMPND 5 EC: 6.1.1.20; COMPND 6 ENGINEERED: YES	ATP-500	DAH-416	36.203	-2.735	0.846	-6.113	-6.46195	2.24	-4.864	1.84	-2.50722
1b8aA_3wqyA	1b8a A	3wqy A	LIGASE 27-JAN-99 1B8A; TITLE ASPARTYL-TRNA SYNTHETASE; COMPND MOL_ID: 1; COMPND 2 MOLECULE: PROTEIN (ASPARTYL-TRNA SYNTHETASE); COMPND 3 CHAIN: A, B; COMPND 4 SYNONYM: ASPARTYL TRNA LIGASE; COMPND 5 EC: 6.1.1.12; COMPND 6 ENGINEERED: YES	LIGASE/RNA 05-FEB-14 3WQY; TITLE CRYSTAL STRUCTURE OF ARCHAEOGLOBUS FULGIDUS ALANYL-TRNA SYNTHETASE IN; TITLE 2 COMPLEX WITH WILD-TYPE TRNA(ALA) HAVING G3.U70; COMPND MOL_ID: 1; COMPND 2 MOLECULE: ALANINE--TRNA LIGASE; COMPND 3 CHAIN: A, B; COMPND 4 SYNONYM: ALANYL-TRNA SYNTHETASE, ALARS; COMPND 5 EC: 6.1.1.7; COMPND 6 ENGINEERED: YES; COMPND 7 MOL_ID: 2; COMPND 8 MOLECULE: RNA (75-MER); COMPND 9…	ATP-500	A5A-1001	95.498	-6.561	0.537	-8.469	-13.2951	2.42	-7.987	1.021	-7.12489
1b8aA_4cs4A	1b8a A	4cs4 A	LIGASE 27-JAN-99 1B8A; TITLE ASPARTYL-TRNA SYNTHETASE; COMPND MOL_ID: 1; COMPND 2 MOLECULE: PROTEIN (ASPARTYL-TRNA SYNTHETASE); COMPND 3 CHAIN: A, B; COMPND 4 SYNONYM: ASPARTYL TRNA LIGASE; COMPND 5 EC: 6.1.1.12; COMPND 6 ENGINEERED: YES	LIGASE 04-MAR-14 4CS4; TITLE CATALYTIC DOMAIN OF PYRROLYSYL-TRNA SYNTHETASE MUTANT Y306A,; TITLE 2 Y384F IN COMPLEX WITH AMPPNP; COMPND MOL_ID: 1; COMPND 2 MOLECULE: PYRROLYSYL-TRNA SYNTHETASE; COMPND 3 CHAIN: A; COMPND 4 FRAGMENT: C-TERMINAL FRAGMENT, RESIDUES 188-454; COMPND 5 SYNONYM: PYRROLYSINE--TRNA(PYL) LIGASE, PYRROLYSYL-TRNA SYNTHETASE,; COMPND 6 PYLRS, PYRROLYSYL-TRNA SYNTHETASE; COMPND…	ATP-500	ANP-1457	114.977	-7.42	0.128	-9.148	-40.1228	2.9	-9.316	0.193	-31.7952
1b8aA_4hvcA	1b8a A	4hvc A	LIGASE 27-JAN-99 1B8A; TITLE ASPARTYL-TRNA SYNTHETASE; COMPND MOL_ID: 1; COMPND 2 MOLECULE: PROTEIN (ASPARTYL-TRNA SYNTHETASE); COMPND 3 CHAIN: A, B; COMPND 4 SYNONYM: ASPARTYL TRNA LIGASE; COMPND 5 EC: 6.1.1.12; COMPND 6 ENGINEERED: YES	LIGASE/LIGASE INHIBITOR 06-NOV-12 4HVC; TITLE CRYSTAL STRUCTURE OF HUMAN PROLYL-TRNA SYNTHETASE IN COMPLEX WITH; TITLE 2 HALOFUGINONE AND ATP ANALOGUE; COMPND MOL_ID: 1; COMPND 2 MOLECULE: BIFUNCTIONAL GLUTAMATE/PROLINE--TRNA LIGASE; COMPND 3 CHAIN: A, B; COMPND 4 FRAGMENT: PRORS PART OF EPRS (UNP RESIDUES 1003-1513); COMPND 5 SYNONYM: BIFUNCTIONAL AMINOACYL-TRNA SYNTHETASE, CELL PROLIFERATION-; …	ATP-500	ANP-1601	55.445	-4.296	0.454	-7.626	-13.7653	2.29	-7.49	0.612	-10.5197
1b8aA_4pg3A	1b8a A	4pg3 A	LIGASE 27-JAN-99 1B8A; TITLE ASPARTYL-TRNA SYNTHETASE; COMPND MOL_ID: 1; COMPND 2 MOLECULE: PROTEIN (ASPARTYL-TRNA SYNTHETASE); COMPND 3 CHAIN: A, B; COMPND 4 SYNONYM: ASPARTYL TRNA LIGASE; COMPND 5 EC: 6.1.1.12; COMPND 6 ENGINEERED: YES	LIGASE/LIGASE INHIBITOR 01-MAY-14 4PG3; TITLE CRYSTAL STRUCTURE OF KRS COMPLEXED WITH INHIBITOR; COMPND MOL_ID: 1; COMPND 2 MOLECULE: LYSINE--TRNA LIGASE; COMPND 3 CHAIN: A, B, C, D; COMPND 4 FRAGMENT: UNP RESIDUES 77-583; COMPND 5 SYNONYM: LYSYL-TRNA SYNTHETASE; COMPND 6 EC: 6.1.1.6; COMPND 7 ENGINEERED: YES	ATP-500	KRS-602	103.433	3.875	0.478	-7.665	-13.2612	2.85	0.635	0	6.35
1b8aA_4up7A	1b8a A	4up7 A	LIGASE 27-JAN-99 1B8A; TITLE ASPARTYL-TRNA SYNTHETASE; COMPND MOL_ID: 1; COMPND 2 MOLECULE: PROTEIN (ASPARTYL-TRNA SYNTHETASE); COMPND 3 CHAIN: A, B; COMPND 4 SYNONYM: ASPARTYL TRNA LIGASE; COMPND 5 EC: 6.1.1.12; COMPND 6 ENGINEERED: YES	LIGASE 14-JUN-14 4UP7; TITLE CRYSTAL STRUCTURE OF ENTAMOEBA HISTOLYTICA LYSYL-TRNA SYNTHETASE; TITLE 2 IN COMPLEX WITH LYSYL-ADENYLATE; COMPND MOL_ID: 1; COMPND 2 MOLECULE: LYSINE--TRNA LIGASE; COMPND 3 CHAIN: A; COMPND 4 SYNONYM: LYSYL-TRNA SYNTHETASE; COMPND 5 EC: 6.1.1.6; COMPND 6 ENGINEERED: YES; COMPND 7 MUTATION: YES	ATP-500	LAD-1584	94.125	-3.377	0.341	-8.514	-19.3061	2.72	-8.251	0.384	-17.0475
1b8aA_4ycuA	1b8a A	4ycu A	LIGASE 27-JAN-99 1B8A; TITLE ASPARTYL-TRNA SYNTHETASE; COMPND MOL_ID: 1; COMPND 2 MOLECULE: PROTEIN (ASPARTYL-TRNA SYNTHETASE); COMPND 3 CHAIN: A, B; COMPND 4 SYNONYM: ASPARTYL TRNA LIGASE; COMPND 5 EC: 6.1.1.12; COMPND 6 ENGINEERED: YES	LIGASE/ LIGASE INHIBITOR 20-FEB-15 4YCU; TITLE CRYSTAL STRUCTURE OF CLADOSPORIN IN COMPLEX WITH HUMAN LYSYL-TRNA; TITLE 2 SYNTHETASE; COMPND MOL_ID: 1; COMPND 2 MOLECULE: LYSINE--TRNA LIGASE; COMPND 3 CHAIN: A, B; COMPND 4 SYNONYM: LYSYL-TRNA SYNTHETASE,LYSRS; COMPND 5 EC: 6.1.1.6; COMPND 6 ENGINEERED: YES; COMPND 7 MOL_ID: 2; COMPND 8 MOLECULE: AMINOACYL TRNA SYNTHASE COMPLEX-INTERACTING MULTIFU…	ATP-500	KRS-601	98.324	4.305	0.338	-8.076	-18.4384	2.53	-8.218	0.356	-18.0219
1bdgA_1bg3A	1bdg A	1bg3 A	HEXOKINASE 08-MAY-98 1BDG; TITLE HEXOKINASE FROM SCHISTOSOMA MANSONI COMPLEXED WITH GLUCOSE; COMPND MOL_ID: 1; COMPND 2 MOLECULE: HEXOKINASE; COMPND 3 CHAIN: A; COMPND 4 SYNONYM: ATP/:D-HEXOSE-6-PHOSPHOTRANSFERASE; COMPND 5 EC: 2.7.1.1; COMPND 6 ENGINEERED: YES	HEXOKINASE 04-JUN-98 1BG3; TITLE RAT BRAIN HEXOKINASE TYPE I COMPLEX WITH GLUCOSE AND INHIBITOR; TITLE 2 GLUCOSE-6-PHOSPHATE; COMPND MOL_ID: 1; COMPND 2 MOLECULE: HEXOKINASE; COMPND 3 CHAIN: A, B; COMPND 4 SYNONYM: ATP-D-HEXOSE-6-PHOSPHOTRANSFERASE; COMPND 5 EC: 2.7.1.1; COMPND 6 OTHER_DETAILS: BOTH MONOMERS HAVE TWO SMALL BREAKS AT KNOWN OR LIKELY; COMPND 7 TRYPSIN CLEAVAGE SITES. ALTHOUGH ENZYM…	GLC-501	G6P-1004	79.011	-5.426	0.419	-6.669	-12.8497	3.55	-6.744	0.382	-13.9917
1bdgA_1czaN	1bdg A	1cza N	HEXOKINASE 08-MAY-98 1BDG; TITLE HEXOKINASE FROM SCHISTOSOMA MANSONI COMPLEXED WITH GLUCOSE; COMPND MOL_ID: 1; COMPND 2 MOLECULE: HEXOKINASE; COMPND 3 CHAIN: A; COMPND 4 SYNONYM: ATP/:D-HEXOSE-6-PHOSPHOTRANSFERASE; COMPND 5 EC: 2.7.1.1; COMPND 6 ENGINEERED: YES	TRANSFERASE 01-SEP-99 1CZA; TITLE MUTANT MONOMER OF RECOMBINANT HUMAN HEXOKINASE TYPE I COMPLEXED WITH; TITLE 2 GLUCOSE, GLUCOSE-6-PHOSPHATE, AND ADP; COMPND MOL_ID: 1; COMPND 2 MOLECULE: HEXOKINASE TYPE I; COMPND 3 CHAIN: N; COMPND 4 EC: 2.7.1.1; COMPND 5 ENGINEERED: YES; COMPND 6 MUTATION: YES	GLC-501	GLC-920	189.457	-6.511	0.145	-7.134	-29.1184	3.82	-7.107	0.119	-32.4521
1bdgA_1sz2A	1bdg A	1sz2 A	HEXOKINASE 08-MAY-98 1BDG; TITLE HEXOKINASE FROM SCHISTOSOMA MANSONI COMPLEXED WITH GLUCOSE; COMPND MOL_ID: 1; COMPND 2 MOLECULE: HEXOKINASE; COMPND 3 CHAIN: A; COMPND 4 SYNONYM: ATP/:D-HEXOSE-6-PHOSPHOTRANSFERASE; COMPND 5 EC: 2.7.1.1; COMPND 6 ENGINEERED: YES	TRANSFERASE 02-APR-04 1SZ2; TITLE CRYSTAL STRUCTURE OF E. COLI GLUCOKINASE IN COMPLEX WITH GLUCOSE; COMPND MOL_ID: 1; COMPND 2 MOLECULE: GLUCOKINASE; COMPND 3 CHAIN: A, B; COMPND 4 FRAGMENT: GLUCOKINASE; COMPND 5 SYNONYM: GLUCOSE KINASE; COMPND 6 EC: 2.7.1.2; COMPND 7 ENGINEERED: YES	GLC-501	BGC-1001	47.014	-5.188	0.285	-5.9	-15.3247	2.03	-5.999	0.671	-7.7808
1bdgA_1woqA	1bdg A	1woq A	HEXOKINASE 08-MAY-98 1BDG; TITLE HEXOKINASE FROM SCHISTOSOMA MANSONI COMPLEXED WITH GLUCOSE; COMPND MOL_ID: 1; COMPND 2 MOLECULE: HEXOKINASE; COMPND 3 CHAIN: A; COMPND 4 SYNONYM: ATP/:D-HEXOSE-6-PHOSPHOTRANSFERASE; COMPND 5 EC: 2.7.1.1; COMPND 6 ENGINEERED: YES	TRANSFERASE 24-AUG-04 1WOQ; TITLE CRYSTAL STRUCTURE OF INORGANIC POLYPHOSPHATE/ATP-GLUCOMANNOKINASE FROM; TITLE 2 ARTHROBACTER SP. STRAIN KM AT 1.8 A RESOLUTION; COMPND MOL_ID: 1; COMPND 2 MOLECULE: INORGANIC POLYPHOSPHATE/ATP-GLUCOMANNOKINASE; COMPND 3 CHAIN: A, B; COMPND 4 EC: 2.7.1.63; COMPND 5 ENGINEERED: YES	GLC-501	BGC-290	41.99	-5.705	0.265	-6.513	-17.8438	2.02	-6.164	0.587	-8.97234
1bdgA_2ch5A	1bdg A	2ch5 A	HEXOKINASE 08-MAY-98 1BDG; TITLE HEXOKINASE FROM SCHISTOSOMA MANSONI COMPLEXED WITH GLUCOSE; COMPND MOL_ID: 1; COMPND 2 MOLECULE: HEXOKINASE; COMPND 3 CHAIN: A; COMPND 4 SYNONYM: ATP/:D-HEXOSE-6-PHOSPHOTRANSFERASE; COMPND 5 EC: 2.7.1.1; COMPND 6 ENGINEERED: YES	TRANSFERASE 13-MAR-06 2CH5; TITLE CRYSTAL STRUCTURE OF HUMAN N-ACETYLGLUCOSAMINE KINASE IN COMPLEX WITH; TITLE 2 N-ACETYLGLUCOSAMINE; COMPND MOL_ID: 1; COMPND 2 MOLECULE: NAGK PROTEIN; COMPND 3 CHAIN: A, B, C, D; COMPND 4 SYNONYM: HUMAN N-ACETYLGLUCOSAMINE KINASE, PROTEIN TMP_LOCUS_2,; COMPND 5 GLCNAC KINASE; COMPND 6 EC: 2.7.1.59; COMPND 7 ENGINEERED: YES	GLC-501	NAG-500	38.19	-4.557	0.402	-5.419	-10.7948	2.06	-5.604	0.612	-7.87079
1bdgA_2nztA	1bdg A	2nzt A	HEXOKINASE 08-MAY-98 1BDG; TITLE HEXOKINASE FROM SCHISTOSOMA MANSONI COMPLEXED WITH GLUCOSE; COMPND MOL_ID: 1; COMPND 2 MOLECULE: HEXOKINASE; COMPND 3 CHAIN: A; COMPND 4 SYNONYM: ATP/:D-HEXOSE-6-PHOSPHOTRANSFERASE; COMPND 5 EC: 2.7.1.1; COMPND 6 ENGINEERED: YES	TRANSFERASE 25-NOV-06 2NZT; TITLE CRYSTAL STRUCTURE OF HUMAN HEXOKINASE II; COMPND MOL_ID: 1; COMPND 2 MOLECULE: HEXOKINASE-2; COMPND 3 CHAIN: A, B; COMPND 4 SYNONYM: HEXOKINASE TYPE II, HK II, MUSCLE FORM HEXOKINASE; COMPND 5 EC: 2.7.1.1; COMPND 6 ENGINEERED: YES	GLC-501	GLC-1003	188.797	-6.307	0.122	-7.082	-31.9009	3.47	-7.085	0.186	-24.7727
1bdgA_3b8aX	1bdg A	3b8a X	HEXOKINASE 08-MAY-98 1BDG; TITLE HEXOKINASE FROM SCHISTOSOMA MANSONI COMPLEXED WITH GLUCOSE; COMPND MOL_ID: 1; COMPND 2 MOLECULE: HEXOKINASE; COMPND 3 CHAIN: A; COMPND 4 SYNONYM: ATP/:D-HEXOSE-6-PHOSPHOTRANSFERASE; COMPND 5 EC: 2.7.1.1; COMPND 6 ENGINEERED: YES	TRANSFERASE 31-OCT-07 3B8A; TITLE CRYSTAL STRUCTURE OF YEAST HEXOKINASE PI IN COMPLEX WITH GLUCOSE; COMPND MOL_ID: 1; COMPND 2 MOLECULE: HEXOKINASE-1; COMPND 3 CHAIN: X; COMPND 4 SYNONYM: HEXOKINASE-A, HEXOKINASE PI; COMPND 5 EC: 2.7.1.1	GLC-501	BGC-501	138.912	-5.818	0.324	-6.731	-15.875	3.12	-6.746	0.464	-11.961
1bdgA_3f9mA	1bdg A	3f9m A	HEXOKINASE 08-MAY-98 1BDG; TITLE HEXOKINASE FROM SCHISTOSOMA MANSONI COMPLEXED WITH GLUCOSE; COMPND MOL_ID: 1; COMPND 2 MOLECULE: HEXOKINASE; COMPND 3 CHAIN: A; COMPND 4 SYNONYM: ATP/:D-HEXOSE-6-PHOSPHOTRANSFERASE; COMPND 5 EC: 2.7.1.1; COMPND 6 ENGINEERED: YES	TRANSFERASE 14-NOV-08 3F9M; TITLE HUMAN PANCREATIC GLUCOKINASE IN COMPLEX WITH GLUCOSE AND ACTIVATOR; TITLE 2 SHOWING A MOBILE FLAP; COMPND MOL_ID: 1; COMPND 2 MOLECULE: GLUCOKINASE; COMPND 3 CHAIN: A; COMPND 4 FRAGMENT: UNP RESIDUES 12-465; COMPND 5 SYNONYM: HEXOKINASE TYPE IV, HK IV, HEXOKINASE-4, HK4, HEXOKINASE-D; COMPND 6 EC: 2.7.1.2; COMPND 7 ENGINEERED: YES	GLC-501	GLC-500	176.089	-6.155	0.161	-7.308	-28	3.82	-7.395	0.234	-22.1407
1bdgA_3hm8A	1bdg A	3hm8 A	HEXOKINASE 08-MAY-98 1BDG; TITLE HEXOKINASE FROM SCHISTOSOMA MANSONI COMPLEXED WITH GLUCOSE; COMPND MOL_ID: 1; COMPND 2 MOLECULE: HEXOKINASE; COMPND 3 CHAIN: A; COMPND 4 SYNONYM: ATP/:D-HEXOSE-6-PHOSPHOTRANSFERASE; COMPND 5 EC: 2.7.1.1; COMPND 6 ENGINEERED: YES	TRANSFERASE 28-MAY-09 3HM8; TITLE CRYSTAL STRUCTURE OF THE C-TERMINAL HEXOKINASE DOMAIN OF HUMAN HK3; COMPND MOL_ID: 1; COMPND 2 MOLECULE: HEXOKINASE-3; COMPND 3 CHAIN: A, B, C, D; COMPND 4 SYNONYM: HEXOKINASE TYPE III, HK III; COMPND 5 EC: 2.7.1.1; COMPND 6 ENGINEERED: YES	GLC-501	BG6-1002	83.797	-6.291	0.164	-7.233	-27.3977	3.83	-7.323	0.282	-19.1702
1bdgA_3o8mA	1bdg A	3o8m A	HEXOKINASE 08-MAY-98 1BDG; TITLE HEXOKINASE FROM SCHISTOSOMA MANSONI COMPLEXED WITH GLUCOSE; COMPND MOL_ID: 1; COMPND 2 MOLECULE: HEXOKINASE; COMPND 3 CHAIN: A; COMPND 4 SYNONYM: ATP/:D-HEXOSE-6-PHOSPHOTRANSFERASE; COMPND 5 EC: 2.7.1.1; COMPND 6 ENGINEERED: YES	TRANSFERASE 03-AUG-10 3O8M; TITLE CRYSTAL STRUCTURE OF MONOMERIC KLHXK1 IN CRYSTAL FORM XI WITH GLUCOSE; TITLE 2 BOUND (CLOSED STATE); COMPND MOL_ID: 1; COMPND 2 MOLECULE: HEXOKINASE; COMPND 3 CHAIN: A; COMPND 4 EC: 2.7.1.1; COMPND 5 ENGINEERED: YES	GLC-501	GLC-486	163.666	-6.609	0.169	-7.233	-26.8885	3.29	-7.252	0.129	-31.6681
1brwA_1uouA	1brw A	1uou A	TRANSFERASE 25-AUG-98 1BRW; TITLE THE CRYSTAL STRUCTURE OF PYRIMIDINE NUCLEOSIDE PHOSPHORYLASE IN A; TITLE 2 CLOSED CONFORMATION; COMPND MOL_ID: 1; COMPND 2 MOLECULE: PROTEIN (PYRIMIDINE NUCLEOSIDE PHOSPHORYLASE); COMPND 3 CHAIN: A, B; COMPND 4 SYNONYM: PYNP; COMPND 5 EC: 2.4.2.2	TRANSFERASE 23-SEP-03 1UOU; TITLE CRYSTAL STRUCTURE OF HUMAN THYMIDINE PHOSPHORYLASE IN COMPLEX WITH A; TITLE 2 SMALL MOLECULE INHIBITOR; COMPND MOL_ID: 1; COMPND 2 MOLECULE: THYMIDINE PHOSPHORYLASE; COMPND 3 CHAIN: A; COMPND 4 FRAGMENT: RESIDUES 12-408,411-482; COMPND 5 SYNONYM: TDRPASE, TP, PLATELET-DERIVED ENDOTHELIAL CELL GROWTH; COMPND 6 FACTOR, PD-ECGF, GLIOSTATIN; COMPND 7 EC: 2.4.2.4; COM…	PO4-2001	CMU-1481	81.822	-2.297	0.389	-3.214	-6.5726	3.26	-3.05	0.946	-2.91587
1brwA_3h5qA	1brw A	3h5q A	TRANSFERASE 25-AUG-98 1BRW; TITLE THE CRYSTAL STRUCTURE OF PYRIMIDINE NUCLEOSIDE PHOSPHORYLASE IN A; TITLE 2 CLOSED CONFORMATION; COMPND MOL_ID: 1; COMPND 2 MOLECULE: PROTEIN (PYRIMIDINE NUCLEOSIDE PHOSPHORYLASE); COMPND 3 CHAIN: A, B; COMPND 4 SYNONYM: PYNP; COMPND 5 EC: 2.4.2.2	TRANSFERASE 22-APR-09 3H5Q; TITLE CRYSTAL STRUCTURE OF A PUTATIVE PYRIMIDINE-NUCLEOSIDE PHOSPHORYLASE; TITLE 2 FROM STAPHYLOCOCCUS AUREUS; COMPND MOL_ID: 1; COMPND 2 MOLECULE: PYRIMIDINE-NUCLEOSIDE PHOSPHORYLASE; COMPND 3 CHAIN: A; COMPND 4 SYNONYM: PYNP; COMPND 5 EC: 2.4.2.2; COMPND 6 ENGINEERED: YES; COMPND 7 MUTATION: YES	PO4-2001	SO4-436	70.26	-1.328	0.566	-2.427	-3.64414	3.44	-2.457	0.877	-2.51484
1brwA_4eadA	1brw A	4ead A	TRANSFERASE 25-AUG-98 1BRW; TITLE THE CRYSTAL STRUCTURE OF PYRIMIDINE NUCLEOSIDE PHOSPHORYLASE IN A; TITLE 2 CLOSED CONFORMATION; COMPND MOL_ID: 1; COMPND 2 MOLECULE: PROTEIN (PYRIMIDINE NUCLEOSIDE PHOSPHORYLASE); COMPND 3 CHAIN: A, B; COMPND 4 SYNONYM: PYNP; COMPND 5 EC: 2.4.2.2	TRANSFERASE/TRANSFERASE INHIBITOR 22-MAR-12 4EAD; TITLE THYMIDINE PHOSPHORYLASE FROM E.COLI WITH 3'-AZIDO-2'-FLUORO-; TITLE 2 DIDEOXYURIDINE; COMPND MOL_ID: 1; COMPND 2 MOLECULE: THYMIDINE PHOSPHORYLASE; COMPND 3 CHAIN: A; COMPND 4 SYNONYM: TDRPASE; COMPND 5 EC: 2.4.2.4; COMPND 6 ENGINEERED: YES	PO4-2001	SO4-502	99.204	-2.79	0.403	-3.738	-7.43141	3.46	-3.954	0.266	-10.8033
1brwA_4ga4A	1brw A	4ga4 A	TRANSFERASE 25-AUG-98 1BRW; TITLE THE CRYSTAL STRUCTURE OF PYRIMIDINE NUCLEOSIDE PHOSPHORYLASE IN A; TITLE 2 CLOSED CONFORMATION; COMPND MOL_ID: 1; COMPND 2 MOLECULE: PROTEIN (PYRIMIDINE NUCLEOSIDE PHOSPHORYLASE); COMPND 3 CHAIN: A, B; COMPND 4 SYNONYM: PYNP; COMPND 5 EC: 2.4.2.2	TRANSFERASE 25-JUL-12 4GA4; TITLE CRYSTAL STRUCTURE OF AMP PHOSPHORYLASE N-TERMINAL DELETION MUTANT; COMPND MOL_ID: 1; COMPND 2 MOLECULE: PUTATIVE THYMIDINE PHOSPHORYLASE; COMPND 3 CHAIN: A, B; COMPND 4 FRAGMENT: UNP RESIDUES 85-503; COMPND 5 SYNONYM: TDRPASE; COMPND 6 EC: 2.4.2.4; COMPND 7 ENGINEERED: YES	PO4-2001	PO4-601	53.348	6.824	4.718	-1.882	-0.390619	2.39	-2.832	1.655	-1.61368
1brwA_4ga6A	1brw A	4ga6 A	TRANSFERASE 25-AUG-98 1BRW; TITLE THE CRYSTAL STRUCTURE OF PYRIMIDINE NUCLEOSIDE PHOSPHORYLASE IN A; TITLE 2 CLOSED CONFORMATION; COMPND MOL_ID: 1; COMPND 2 MOLECULE: PROTEIN (PYRIMIDINE NUCLEOSIDE PHOSPHORYLASE); COMPND 3 CHAIN: A, B; COMPND 4 SYNONYM: PYNP; COMPND 5 EC: 2.4.2.2	TRANSFERASE 25-JUL-12 4GA6; TITLE CRYSTAL STRUCTURE OF AMP PHOSPHORYLASE C-TERMINAL DELETION MUTANT IN; TITLE 2 COMPLEX WITH SUBSTRATES; COMPND MOL_ID: 1; COMPND 2 MOLECULE: PUTATIVE THYMIDINE PHOSPHORYLASE; COMPND 3 CHAIN: A, B; COMPND 4 FRAGMENT: UNP RESIDUES 1-493; COMPND 5 SYNONYM: TDRPASE; COMPND 6 EC: 2.4.2.4; COMPND 7 ENGINEERED: YES	PO4-2001	AMP-601	37.638	-0.429	0.475	-3.912	-6.80348	2.31	-3.571	0.632	-4.87842
1cqxA_1fndA	1cqx A	1fnd A	LIPID BINDING PROTEIN 12-AUG-99 1CQX; TITLE CRYSTAL STRUCTURE OF THE FLAVOHEMOGLOBIN FROM ALCALIGENES EUTROPHUS AT; TITLE 2 1.75 A RESOLUTION; COMPND MOL_ID: 1; COMPND 2 MOLECULE: FLAVOHEMOPROTEIN; COMPND 3 CHAIN: A, B	OXIDOREDUCTASE (NADP+(A),FERREDOXIN(A)) 05-JAN-95 1FND; TITLE REFINED CRYSTAL STRUCTURE OF SPINACH FERREDOXIN REDUCTASE; TITLE 2 AT 1.7 ANGSTROMS RESOLUTION: OXIDIZED, REDUCED, AND 2'-; TITLE 3 PHOSPHO-5'-AMP BOUND STATES; COMPND MOL_ID: 1; COMPND 2 MOLECULE: FERREDOXIN-NADP+ REDUCTASE; COMPND 3 CHAIN: A; COMPND 4 EC: 1.18.1.2; COMPND 5 ENGINEERED: YES	FAD-405	FAD-315	67.579	30.066	2.539	-3.968	-1.5036	2.15	-7.866	2	-3.74571
1cqxA_1gawA	1cqx A	1gaw A	LIPID BINDING PROTEIN 12-AUG-99 1CQX; TITLE CRYSTAL STRUCTURE OF THE FLAVOHEMOGLOBIN FROM ALCALIGENES EUTROPHUS AT; TITLE 2 1.75 A RESOLUTION; COMPND MOL_ID: 1; COMPND 2 MOLECULE: FLAVOHEMOPROTEIN; COMPND 3 CHAIN: A, B	OXIDOREDUCTASE/ELECTRON TRANSPORT 17-MAY-00 1GAW; TITLE CRYSTAL STRUCTURE ANALYSIS OF THE FERREDOXIN-NADP+; TITLE 2 REDUCTASE FROM MAIZE LEAF; COMPND MOL_ID: 1; COMPND 2 MOLECULE: FERREDOXIN-NADP+ REDUCTASE; COMPND 3 CHAIN: A, B; COMPND 4 SYNONYM: FNR; COMPND 5 EC: 1.18.1.2; COMPND 6 ENGINEERED: YES	FAD-405	FAD-320	60.867	4.971	2.024	-7.883	-3.71139	2.13	-6.597	1.552	-3.99334
1cqxA_1gvhA	1cqx A	1gvh A	LIPID BINDING PROTEIN 12-AUG-99 1CQX; TITLE CRYSTAL STRUCTURE OF THE FLAVOHEMOGLOBIN FROM ALCALIGENES EUTROPHUS AT; TITLE 2 1.75 A RESOLUTION; COMPND MOL_ID: 1; COMPND 2 MOLECULE: FLAVOHEMOPROTEIN; COMPND 3 CHAIN: A, B	OXIDOREDUCTASE 13-FEB-02 1GVH; TITLE THE X-RAY STRUCTURE OF FERRIC ESCHERICHIA COLI; TITLE 2 FLAVOHEMOGLOBIN REVEALS AN UNESPECTED GEOMETRY OF THE; TITLE 3 DISTAL HEME POCKET; COMPND MOL_ID: 1; COMPND 2 MOLECULE: FLAVOHEMOPROTEIN; COMPND 3 CHAIN: A; COMPND 4 SYNONYM: FLAVOHEMOGLOBIN, DIHYDROPTERIDINE REDUCTASE,; COMPND 5 HEMOGLOBIN-LIKE PROTEIN, DIHYDROPTERIDINE REDUCTASE,; COMPND 6 FERRISIDEROPH…	FAD-405	HEM-1398	26.167	126.013	2.715	32.599	11.5805	3.6	20.827	0.001	206.208
1cqxA_1sm4A	1cqx A	1sm4 A	LIPID BINDING PROTEIN 12-AUG-99 1CQX; TITLE CRYSTAL STRUCTURE OF THE FLAVOHEMOGLOBIN FROM ALCALIGENES EUTROPHUS AT; TITLE 2 1.75 A RESOLUTION; COMPND MOL_ID: 1; COMPND 2 MOLECULE: FLAVOHEMOPROTEIN; COMPND 3 CHAIN: A, B	OXIDOREDUCTASE 08-MAR-04 1SM4; TITLE CRYSTAL STRUCTURE ANALYSIS OF THE FERREDOXIN-NADP+ REDUCTASE FROM; TITLE 2 PAPRIKA; COMPND MOL_ID: 1; COMPND 2 MOLECULE: CHLOROPLAST FERREDOXIN-NADP+ OXIDOREDUCTASE; COMPND 3 CHAIN: A, B; COMPND 4 EC: 1.18.1.2; COMPND 5 ENGINEERED: YES	FAD-405	FAD-364	69.952	17.119	1.807	-7.876	-4.13005	2.13	-7.519	2.266	-3.17794
1cqxA_2piaA	1cqx A	2pia A	LIPID BINDING PROTEIN 12-AUG-99 1CQX; TITLE CRYSTAL STRUCTURE OF THE FLAVOHEMOGLOBIN FROM ALCALIGENES EUTROPHUS AT; TITLE 2 1.75 A RESOLUTION; COMPND MOL_ID: 1; COMPND 2 MOLECULE: FLAVOHEMOPROTEIN; COMPND 3 CHAIN: A, B	REDUCTASE 15-FEB-93 2PIA; TITLE PHTHALATE DIOXYGENASE REDUCTASE: A MODULAR STRUCTURE FOR ELECTRON; TITLE 2 TRANSFER FROM PYRIDINE NUCLEOTIDES TO [2FE-2S]; COMPND MOL_ID: 1; COMPND 2 MOLECULE: PHTHALATE DIOXYGENASE REDUCTASE; COMPND 3 CHAIN: A; COMPND 4 EC: 1.18.1.-; COMPND 5 ENGINEERED: YES	FAD-405	FMN-322	68.095	123.739	2.173	8.844	3.89089	2.21	29.337	4.128	6.93874
1cqxA_3lo8A	1cqx A	3lo8 A	LIPID BINDING PROTEIN 12-AUG-99 1CQX; TITLE CRYSTAL STRUCTURE OF THE FLAVOHEMOGLOBIN FROM ALCALIGENES EUTROPHUS AT; TITLE 2 1.75 A RESOLUTION; COMPND MOL_ID: 1; COMPND 2 MOLECULE: FLAVOHEMOPROTEIN; COMPND 3 CHAIN: A, B	OXIDOREDUCTASE 03-FEB-10 3LO8; TITLE CRYSTAL STRUCTURE OF THE OXIDIZED FORM OF FERREDOXIN:NADP+ REDUCTASE; TITLE 2 FROM MAIZE ROOT AT 1.05 ANGSTROMS; COMPND MOL_ID: 1; COMPND 2 MOLECULE: FERREDOXIN--NADP REDUCTASE; COMPND 3 CHAIN: A; COMPND 4 EC: 1.18.1.2; COMPND 5 ENGINEERED: YES	FAD-405	FAD-415	44.03	-0.857	3.808	-4.176	-1.06858	2.07	-9.287	0.651	-12.3662
1cqxA_3mhpA	1cqx A	3mhp A	LIPID BINDING PROTEIN 12-AUG-99 1CQX; TITLE CRYSTAL STRUCTURE OF THE FLAVOHEMOGLOBIN FROM ALCALIGENES EUTROPHUS AT; TITLE 2 1.75 A RESOLUTION; COMPND MOL_ID: 1; COMPND 2 MOLECULE: FLAVOHEMOPROTEIN; COMPND 3 CHAIN: A, B	OXIDOREDUCTASE 08-APR-10 3MHP; TITLE FNR-RECRUITMENT TO THE THYLAKOID; COMPND MOL_ID: 1; COMPND 2 MOLECULE: FERREDOXIN--NADP REDUCTASE, LEAF ISOZYME, CHLOROPLASTIC; COMPND 3 CHAIN: A, B; COMPND 4 FRAGMENT: UNP RESIDUES 66-360, FAD-BINDING FR-TYPE DOMAIN; COMPND 5 SYNONYM: FNR; COMPND 6 EC: 1.18.1.2; COMPND 7 ENGINEERED: YES; COMPND 8 MOL_ID: 2; COMPND 9 MOLECULE: TIC62_PEPTIDE; COMPND 10 CHAIN: C…	FAD-405	FAD-999	59.385	1.509	1.717	-8.825	-4.85691	2.13	-7.841	1.892	-3.93624
1cqxA_3vo1A	1cqx A	3vo1 A	LIPID BINDING PROTEIN 12-AUG-99 1CQX; TITLE CRYSTAL STRUCTURE OF THE FLAVOHEMOGLOBIN FROM ALCALIGENES EUTROPHUS AT; TITLE 2 1.75 A RESOLUTION; COMPND MOL_ID: 1; COMPND 2 MOLECULE: FLAVOHEMOPROTEIN; COMPND 3 CHAIN: A, B	OXIDOREDUCTASE 18-JAN-12 3VO1; TITLE CRYSTAL STRUCTURE OF ZEA MAYS LEAF FERREDOXIN-NADP+ REDUCTASE II; COMPND MOL_ID: 1; COMPND 2 MOLECULE: FERREDOXIN; COMPND 3 CHAIN: A, B; COMPND 4 FRAGMENT: UNP RESIDUES 56-368; COMPND 5 SYNONYM: FERREDOXIN-NADP+ REDUCTASE; COMPND 6 EC: 1.18.1.2; COMPND 7 ENGINEERED: YES	FAD-405	FAD-401	62.224	8.884	2.785	-2.677	-0.927903	2.17	3.376	0.001	33.4257
1cqxA_3vo2A	1cqx A	3vo2 A	LIPID BINDING PROTEIN 12-AUG-99 1CQX; TITLE CRYSTAL STRUCTURE OF THE FLAVOHEMOGLOBIN FROM ALCALIGENES EUTROPHUS AT; TITLE 2 1.75 A RESOLUTION; COMPND MOL_ID: 1; COMPND 2 MOLECULE: FLAVOHEMOPROTEIN; COMPND 3 CHAIN: A, B	OXIDOREDUCTASE 18-JAN-12 3VO2; TITLE CRYSTAL STRUCTURE OF ZEA MAYS LEAF FERREDOXIN-NADP+ REDUCTASE III; COMPND MOL_ID: 1; COMPND 2 MOLECULE: PUTATIVE UNCHARACTERIZED PROTEIN; COMPND 3 CHAIN: A, B; COMPND 4 FRAGMENT: UNP RESIDUES 61-369; COMPND 5 SYNONYM: FERREDOXIN-NADP+ REDUCTASE; COMPND 6 EC: 1.18.1.2; COMPND 7 ENGINEERED: YES	FAD-405	FAD-401	65.19	26.958	4.712	-4.294	-0.892352	2.08	-7.829	4.831	-1.58771
1cqxA_4eh1A	1cqx A	4eh1 A	LIPID BINDING PROTEIN 12-AUG-99 1CQX; TITLE CRYSTAL STRUCTURE OF THE FLAVOHEMOGLOBIN FROM ALCALIGENES EUTROPHUS AT; TITLE 2 1.75 A RESOLUTION; COMPND MOL_ID: 1; COMPND 2 MOLECULE: FLAVOHEMOPROTEIN; COMPND 3 CHAIN: A, B	OXIDOREDUCTASE 02-APR-12 4EH1; TITLE CRYSTAL STRUCTURE OF THE FLAVOHEM-LIKE-FAD/NAD BINDING DOMAIN OF; TITLE 2 NITRIC OXIDE DIOXYGENASE FROM VIBRIO CHOLERAE O1 BIOVAR EL TOR; COMPND MOL_ID: 1; COMPND 2 MOLECULE: FLAVOHEMOPROTEIN; COMPND 3 CHAIN: A, B; COMPND 4 FRAGMENT: FAD_NAD(P)H BINDING DOMAIN, UNP RESIDUES 152-394; COMPND 5 SYNONYM: FLAVOHEMOGLOBIN, HEMOGLOBIN-LIKE PROTEIN, NITRIC OXIDE; COMP…	FAD-405	FAD-301	98.891	-8.294	0.497	-9.754	-16.3384	3.17	-9.553	0.541	-14.9033
1cqxA_4g1vA	1cqx A	4g1v A	LIPID BINDING PROTEIN 12-AUG-99 1CQX; TITLE CRYSTAL STRUCTURE OF THE FLAVOHEMOGLOBIN FROM ALCALIGENES EUTROPHUS AT; TITLE 2 1.75 A RESOLUTION; COMPND MOL_ID: 1; COMPND 2 MOLECULE: FLAVOHEMOPROTEIN; COMPND 3 CHAIN: A, B	OXIDOREDUCTASE 11-JUL-12 4G1V; TITLE X-RAY STRUCTURE OF YEAST FLAVOHEMOGLOBIN; COMPND MOL_ID: 1; COMPND 2 MOLECULE: FLAVOHEMOGLOBIN; COMPND 3 CHAIN: A; COMPND 4 ENGINEERED: YES	FAD-405	FAD-402	68.388	-8.869	0.255	-11.398	-32.107	3.01	-11.615	0.231	-35.0906
1ct9A_1jgtA	1ct9 A	1jgt A	LIGASE 20-AUG-99 1CT9; TITLE CRYSTAL STRUCTURE OF ASPARAGINE SYNTHETASE B FROM ESCHERICHIA COLI; COMPND MOL_ID: 1; COMPND 2 MOLECULE: ASPARAGINE SYNTHETASE B; COMPND 3 CHAIN: A, B, C, D; COMPND 4 EC: 6.3.5.4; COMPND 5 ENGINEERED: YES; COMPND 6 MUTATION: YES	HYDROLASE 26-JUN-01 1JGT; TITLE CRYSTAL STRUCTURE OF BETA-LACTAM SYNTHETASE; COMPND MOL_ID: 1; COMPND 2 MOLECULE: BETA-LACTAM SYNTHETASE; COMPND 3 CHAIN: A, B; COMPND 4 ENGINEERED: YES	AMP-1100	MG-902	37.783	-4.325	0.483	-6.829	-11.7136	2.53	-6.89	0.284	-17.9427
1dk0A_4o6uA	1dk0 A	4o6u A	TRANSPORT PROTEIN 06-DEC-99 1DK0; TITLE CRYSTAL STRUCTURE OF THE HEMOPHORE HASA FROM SERRATIA; TITLE 2 MARCESCENS CRYSTAL FORM P2(1), PH8; COMPND MOL_ID: 1; COMPND 2 MOLECULE: HEME-BINDING PROTEIN A; COMPND 3 CHAIN: A, B; COMPND 4 SYNONYM: HASA; COMPND 5 ENGINEERED: YES	HEME BINDING PROTEIN 23-DEC-13 4O6U; TITLE 0.89A RESOLUTION STRUCTURE OF THE HEMOPHORE HASA FROM PSEUDOMONAS; TITLE 2 AERUGINOSA (H83A MUTANT); COMPND MOL_ID: 1; COMPND 2 MOLECULE: HASAP; COMPND 3 CHAIN: A; COMPND 4 ENGINEERED: YES; COMPND 5 MUTATION: YES	HEM-200	EDO-202	27.51	-3.658	0.317	-9.938	-23.8321	3.52	-10.47	0.519	-16.9144
1dnlA_1ci0A	1dnl A	1ci0 A	OXIDOREDUCTASE 16-DEC-99 1DNL; TITLE X-RAY STRUCTURE OF ESCHERICHIA COLI PYRIDOXINE 5'-PHOSPHATE OXIDASE; TITLE 2 COMPLEXED WITH FMN AT 1.8 ANGSTROM RESOLUTION; COMPND MOL_ID: 1; COMPND 2 MOLECULE: PYRIDOXINE 5'-PHOSPHATE OXIDASE; COMPND 3 CHAIN: A; COMPND 4 EC: 1.4.3.5; COMPND 5 ENGINEERED: YES	OXIDOREDUCTASE 06-APR-99 1CI0; TITLE PNP OXIDASE FROM SACCHAROMYCES CEREVISIAE; COMPND MOL_ID: 1; COMPND 2 MOLECULE: PROTEIN (PNP OXIDASE); COMPND 3 CHAIN: A, B; COMPND 4 EC: 1.4.3.5; COMPND 5 ENGINEERED: YES	FMN-250	FMN-301	101.422	-1.488	0.628	-6.697	-9.19918	2.99	-6.862	0.568	-10.2725
1dnlA_1nrgA	1dnl A	1nrg A	OXIDOREDUCTASE 16-DEC-99 1DNL; TITLE X-RAY STRUCTURE OF ESCHERICHIA COLI PYRIDOXINE 5'-PHOSPHATE OXIDASE; TITLE 2 COMPLEXED WITH FMN AT 1.8 ANGSTROM RESOLUTION; COMPND MOL_ID: 1; COMPND 2 MOLECULE: PYRIDOXINE 5'-PHOSPHATE OXIDASE; COMPND 3 CHAIN: A; COMPND 4 EC: 1.4.3.5; COMPND 5 ENGINEERED: YES	OXIDOREDUCTASE 24-JAN-03 1NRG; TITLE STRUCTURE AND PROPERTIES OF RECOMBINANT HUMAN PYRIDOXINE-5'-PHOSPHATE; TITLE 2 OXIDASE; COMPND MOL_ID: 1; COMPND 2 MOLECULE: PYRIDOXINE 5'-PHOSPHATE OXIDASE; COMPND 3 CHAIN: A; COMPND 4 ENGINEERED: YES	FMN-250	PO4-340	39.358	-5.609	0.317	-7.584	-18.1871	3.24	-7.525	0.378	-15.7427
1dnlA_1t9mA	1dnl A	1t9m A	OXIDOREDUCTASE 16-DEC-99 1DNL; TITLE X-RAY STRUCTURE OF ESCHERICHIA COLI PYRIDOXINE 5'-PHOSPHATE OXIDASE; TITLE 2 COMPLEXED WITH FMN AT 1.8 ANGSTROM RESOLUTION; COMPND MOL_ID: 1; COMPND 2 MOLECULE: PYRIDOXINE 5'-PHOSPHATE OXIDASE; COMPND 3 CHAIN: A; COMPND 4 EC: 1.4.3.5; COMPND 5 ENGINEERED: YES	OXIDOREDUCTASE 18-MAY-04 1T9M; TITLE X-RAY CRYSTAL STRUCTURE OF PHZG FROM PSEUDOMONAS AERUGINOSA; COMPND MOL_ID: 1; COMPND 2 MOLECULE: PROBABLE PYRIDOXAMINE 5'-PHOSPHATE OXIDASE; COMPND 3 CHAIN: A, B; COMPND 4 ENGINEERED: YES	FMN-250	FMN-250	117.527	-6.497	0.267	-7.198	-19.6131	2.44	-7.266	0.327	-17.0164
1dnlA_2i51A	1dnl A	2i51 A	OXIDOREDUCTASE 16-DEC-99 1DNL; TITLE X-RAY STRUCTURE OF ESCHERICHIA COLI PYRIDOXINE 5'-PHOSPHATE OXIDASE; TITLE 2 COMPLEXED WITH FMN AT 1.8 ANGSTROM RESOLUTION; COMPND MOL_ID: 1; COMPND 2 MOLECULE: PYRIDOXINE 5'-PHOSPHATE OXIDASE; COMPND 3 CHAIN: A; COMPND 4 EC: 1.4.3.5; COMPND 5 ENGINEERED: YES	FLAVOPROTEIN 23-AUG-06 2I51; TITLE CRYSTAL STRUCTURE OF A PYRIDOXAMINE 5'-PHOSPHATE OXIDASE-RELATED, FMN; TITLE 2 BINDING PROTEIN (NPUN_F5749) FROM NOSTOC PUNCTIFORME PCC 73102 AT; TITLE 3 1.40 A RESOLUTION; COMPND MOL_ID: 1; COMPND 2 MOLECULE: UNCHARACTERIZED CONSERVED PROTEIN OF COG5135; COMPND 3 CHAIN: A, B; COMPND 4 ENGINEERED: YES	FMN-250	FMN-300	61.16	-3.501	0.536	-6.888	-10.8302	2.28	-6.855	0.403	-13.6282
1dnlA_2ou5A	1dnl A	2ou5 A	OXIDOREDUCTASE 16-DEC-99 1DNL; TITLE X-RAY STRUCTURE OF ESCHERICHIA COLI PYRIDOXINE 5'-PHOSPHATE OXIDASE; TITLE 2 COMPLEXED WITH FMN AT 1.8 ANGSTROM RESOLUTION; COMPND MOL_ID: 1; COMPND 2 MOLECULE: PYRIDOXINE 5'-PHOSPHATE OXIDASE; COMPND 3 CHAIN: A; COMPND 4 EC: 1.4.3.5; COMPND 5 ENGINEERED: YES	FLAVOPROTEIN 09-FEB-07 2OU5; TITLE CRYSTAL STRUCTURE OF A PYRIDOXAMINE 5'-PHOSPHATE OXIDASE-RELATED FMN-; TITLE 2 BINDING PROTEIN (JANN_0254) FROM JANNASCHIA SP. CCS1 AT 1.60 A; TITLE 3 RESOLUTION; COMPND MOL_ID: 1; COMPND 2 MOLECULE: PYRIDOXAMINE 5'-PHOSPHATE OXIDASE-RELATED, FMN-BINDING; COMPND 3 CHAIN: A, B; COMPND 4 ENGINEERED: YES	FMN-250	FMN-300	82.2	-5.191	0.406	-7.017	-13.8676	2.11	-7.008	0.765	-8.10173
1dnlA_4hmsA	1dnl A	4hms A	OXIDOREDUCTASE 16-DEC-99 1DNL; TITLE X-RAY STRUCTURE OF ESCHERICHIA COLI PYRIDOXINE 5'-PHOSPHATE OXIDASE; TITLE 2 COMPLEXED WITH FMN AT 1.8 ANGSTROM RESOLUTION; COMPND MOL_ID: 1; COMPND 2 MOLECULE: PYRIDOXINE 5'-PHOSPHATE OXIDASE; COMPND 3 CHAIN: A; COMPND 4 EC: 1.4.3.5; COMPND 5 ENGINEERED: YES	OXIDOREDUCTASE 18-OCT-12 4HMS; TITLE CRYSTAL STRUCTURE OF PHZG FROM PSEUDOMONAS FLUORESCENS 2-79 IN COMPLEX; TITLE 2 WITH A SECOND FMN IN THE SUBSTRATE BINDING SITE; COMPND MOL_ID: 1; COMPND 2 MOLECULE: PHENAZINE BIOSYNTHESIS PROTEIN PHZG; COMPND 3 CHAIN: A, B; COMPND 4 EC: 1.4.-.-; COMPND 5 ENGINEERED: YES	FMN-250	FMN-301	116.354	-6.857	0.302	-7.702	-19.1592	2.31	-7.632	0.41	-14.9647
1dnlA_4hmwA	1dnl A	4hmw A	OXIDOREDUCTASE 16-DEC-99 1DNL; TITLE X-RAY STRUCTURE OF ESCHERICHIA COLI PYRIDOXINE 5'-PHOSPHATE OXIDASE; TITLE 2 COMPLEXED WITH FMN AT 1.8 ANGSTROM RESOLUTION; COMPND MOL_ID: 1; COMPND 2 MOLECULE: PYRIDOXINE 5'-PHOSPHATE OXIDASE; COMPND 3 CHAIN: A; COMPND 4 EC: 1.4.3.5; COMPND 5 ENGINEERED: YES	OXIDOREDUCTASE 18-OCT-12 4HMW; TITLE CRYSTAL STRUCTURE OF PHZG FROM BURKHOLDERIA LATA 383; COMPND MOL_ID: 1; COMPND 2 MOLECULE: PYRIDOXAMINE 5'-PHOSPHATE OXIDASE; COMPND 3 CHAIN: A, B; COMPND 4 EC: 1.4.3.5; COMPND 5 ENGINEERED: YES	FMN-250	FMN-301	88.578	-6.477	0.315	-7.703	-18.5614	2.06	-7.616	0.205	-24.9705
1e8gA_1wvfA	1e8g A	1wvf A	OXIDOREDUCTASE 20-SEP-00 1E8G; TITLE STRUCTURE OF THE H61T DOUBLE MUTANT OF VANILLYL-ALCOHOL OXIDASE IN; TITLE 2 COMPLEX WITH FLUORO-CRESOL; COMPND MOL_ID: 1; COMPND 2 MOLECULE: VANILLYL-ALCOHOL OXIDASE; COMPND 3 CHAIN: A, B; COMPND 4 SYNONYM: ARYL-ALCOHOL OXIDASE, 4-ALLYLPHENOL OXIDASE; COMPND 5 EC: 1.1.3.38; COMPND 6 ENGINEERED: YES; COMPND 7 MUTATION: YES	OXIDOREDUCTASE 15-DEC-04 1WVF; TITLE P-CRESOL METHYLHYDROXYLASE: ALTERATION OF THE STRUCTURE OF THE; TITLE 2 FLAVOPROTEIN SUBUNIT UPON ITS BINDING TO THE CYTOCHROME SUBUNIT; COMPND MOL_ID: 1; COMPND 2 MOLECULE: 4-CRESOL DEHYDROGENASE [HYDROXYLATING] FLAVOPROTEIN; COMPND 3 SUBUNIT; COMPND 4 CHAIN: A; COMPND 5 SYNONYM: P-CRESOL METHYLHYDROXYLASE, PCMH; COMPND 6 EC: 1.17.99.1; COMPND 7 ENGINEERED: Y…	FAD-600	FAD-599	54.018	-3.617	0.46	-10.956	-19.5643	3.51	-10.927	0.533	-17.2622
1e9gA_1sxvA	1e9g A	1sxv A	HYDROLASE 12-OCT-00 1E9G; TITLE STRUCTURE OF INORGANIC PYROPHOSPHATASE; COMPND MOL_ID: 1; COMPND 2 MOLECULE: INORGANIC PYROPHOSPHATASE; COMPND 3 CHAIN: A, B; COMPND 4 SYNONYM: PPASE; COMPND 5 EC: 3.6.1.1; COMPND 6 ENGINEERED: YES; COMPND 7 OTHER_DETAILS: PRODUCT COMPLEX	HYDROLASE 31-MAR-04 1SXV; TITLE 1.3A CRYSTAL STRUCTURE OF RV3628, MYCOBACTERIUM TUBERCULOSIS INORGANIC; TITLE 2 PYROPHOSPHATASE (PPASE) AT PH5.0; COMPND MOL_ID: 1; COMPND 2 MOLECULE: INORGANIC PYROPHOSPHATASE; COMPND 3 CHAIN: A; COMPND 4 SYNONYM: PYROPHOSPHATE PHOSPHO- HYDROLASE, PPASE; COMPND 5 EC: 3.6.1.1; COMPND 6 ENGINEERED: YES	PO4-3001	SO4-304	96.598	-0.518	0.522	-3.305	-5.3135	2.75	-3.46	0.705	-4.29814
1e9gA_2au7A	1e9g A	2au7 A	HYDROLASE 12-OCT-00 1E9G; TITLE STRUCTURE OF INORGANIC PYROPHOSPHATASE; COMPND MOL_ID: 1; COMPND 2 MOLECULE: INORGANIC PYROPHOSPHATASE; COMPND 3 CHAIN: A, B; COMPND 4 SYNONYM: PPASE; COMPND 5 EC: 3.6.1.1; COMPND 6 ENGINEERED: YES; COMPND 7 OTHER_DETAILS: PRODUCT COMPLEX	HYDROLASE 27-AUG-05 2AU7; TITLE THE R43Q ACTIVE SITE VARIANT OF E.COLI INORGANIC PYROPHOSPHATASE; COMPND MOL_ID: 1; COMPND 2 MOLECULE: INORGANIC PYROPHOSPHATASE; COMPND 3 CHAIN: A; COMPND 4 SYNONYM: PYROPHOSPHATE PHOSPHO- HYDROLASE, PPASE; COMPND 5 EC: 3.6.1.1; COMPND 6 ENGINEERED: YES; COMPND 7 MUTATION: YES	PO4-3001	MN-202	49.626	1.68	2.493	-1.96	-0.755881	2.81	-2.465	0.888	-2.49494
1e9gA_2prdA	1e9g A	2prd A	HYDROLASE 12-OCT-00 1E9G; TITLE STRUCTURE OF INORGANIC PYROPHOSPHATASE; COMPND MOL_ID: 1; COMPND 2 MOLECULE: INORGANIC PYROPHOSPHATASE; COMPND 3 CHAIN: A, B; COMPND 4 SYNONYM: PPASE; COMPND 5 EC: 3.6.1.1; COMPND 6 ENGINEERED: YES; COMPND 7 OTHER_DETAILS: PRODUCT COMPLEX	HYDROLASE 21-DEC-93 2PRD; TITLE CRYSTAL STRUCTURE OF INORGANIC PYROPHOSPHATASE FROM THERMUS; TITLE 2 THERMOPHILUS; COMPND MOL_ID: 1; COMPND 2 MOLECULE: PYROPHOSPHATE PHOSPHOHYDROLASE; COMPND 3 CHAIN: A; COMPND 4 EC: 3.6.1.1	PO4-3001	SO4-175	95.619	-1.28	0.415	-2.979	-5.78447	2.67	-2.653	0.79	-2.9809
1e9gA_3fq3A	1e9g A	3fq3 A	HYDROLASE 12-OCT-00 1E9G; TITLE STRUCTURE OF INORGANIC PYROPHOSPHATASE; COMPND MOL_ID: 1; COMPND 2 MOLECULE: INORGANIC PYROPHOSPHATASE; COMPND 3 CHAIN: A, B; COMPND 4 SYNONYM: PPASE; COMPND 5 EC: 3.6.1.1; COMPND 6 ENGINEERED: YES; COMPND 7 OTHER_DETAILS: PRODUCT COMPLEX	HYDROLASE 06-JAN-09 3FQ3; TITLE CRYSTAL STRUCTURE OF INORGANIC PHOSPHATASE FROM BRUCELLA MELITENSIS; COMPND MOL_ID: 1; COMPND 2 MOLECULE: INORGANIC PYROPHOSPHATASE:BACTERIAL/ARCHAEAL INORGANIC; COMPND 3 PYROPHOSPHATASE; COMPND 4 CHAIN: A, B, C, D, E, F, G, H, I, J, K, L; COMPND 5 EC: 3.6.1.1; COMPND 6 ENGINEERED: YES	PO4-3001	PO4-178	54.253	21.574	2.356	-1.707	-0.695033	2.7	-1.715	2.035	-0.803279
1e9gA_3gvfA	1e9g A	3gvf A	HYDROLASE 12-OCT-00 1E9G; TITLE STRUCTURE OF INORGANIC PYROPHOSPHATASE; COMPND MOL_ID: 1; COMPND 2 MOLECULE: INORGANIC PYROPHOSPHATASE; COMPND 3 CHAIN: A, B; COMPND 4 SYNONYM: PPASE; COMPND 5 EC: 3.6.1.1; COMPND 6 ENGINEERED: YES; COMPND 7 OTHER_DETAILS: PRODUCT COMPLEX	HYDROLASE 30-MAR-09 3GVF; TITLE 1.7 ANGSTROM CRYSTAL STRUCTURE OF INORGANIC PYROPHOSPHATASE FROM; TITLE 2 BURKHOLDERIA PSEUDOMALLEI BOUND WITH PHOSPHATE; COMPND MOL_ID: 1; COMPND 2 MOLECULE: INORGANIC PYROPHOSPHATASE; COMPND 3 CHAIN: A; COMPND 4 EC: 3.6.1.1; COMPND 5 ENGINEERED: YES	PO4-3001	PO4-176	98.936	-1.591	0.562	-3.236	-4.88822	2.89	-3.055	0.23	-9.25758
1e9gA_3ld3A	1e9g A	3ld3 A	HYDROLASE 12-OCT-00 1E9G; TITLE STRUCTURE OF INORGANIC PYROPHOSPHATASE; COMPND MOL_ID: 1; COMPND 2 MOLECULE: INORGANIC PYROPHOSPHATASE; COMPND 3 CHAIN: A, B; COMPND 4 SYNONYM: PPASE; COMPND 5 EC: 3.6.1.1; COMPND 6 ENGINEERED: YES; COMPND 7 OTHER_DETAILS: PRODUCT COMPLEX	HYDROLASE 12-JAN-10 3LD3; TITLE CRYSTAL STRUCTURE OF INORGANIC PHOSPHATASE FROM ANAPLASMA; TITLE 2 PHAGOCYTOPHILUM AT 1.75A RESOLUTION; COMPND MOL_ID: 1; COMPND 2 MOLECULE: INORGANIC PYROPHOSPHATASE; COMPND 3 CHAIN: A, B; COMPND 4 EC: 3.6.1.1; COMPND 5 ENGINEERED: YES	PO4-3001	PO4-200	83.719	0.186	0.879	-2.552	-2.60674	2.77	-2.434	0.675	-3.14065
1e9gA_3lo0A	1e9g A	3lo0 A	HYDROLASE 12-OCT-00 1E9G; TITLE STRUCTURE OF INORGANIC PYROPHOSPHATASE; COMPND MOL_ID: 1; COMPND 2 MOLECULE: INORGANIC PYROPHOSPHATASE; COMPND 3 CHAIN: A, B; COMPND 4 SYNONYM: PPASE; COMPND 5 EC: 3.6.1.1; COMPND 6 ENGINEERED: YES; COMPND 7 OTHER_DETAILS: PRODUCT COMPLEX	HYDROLASE 03-FEB-10 3LO0; TITLE CRYSTAL STRUCTURE OF INORGANIC PYROPHOSPHATASE FROM EHRLICHIA; TITLE 2 CHAFFEENSIS; COMPND MOL_ID: 1; COMPND 2 MOLECULE: INORGANIC PYROPHOSPHATASE; COMPND 3 CHAIN: A; COMPND 4 EC: 3.6.1.1; COMPND 5 ENGINEERED: YES	PO4-3001	SO4-173	64.562	-0.18	0	-0.18	-1.8	2.68	-1.516	0.473	-2.64572
1e9gA_3q46A	1e9g A	3q46 A	HYDROLASE 12-OCT-00 1E9G; TITLE STRUCTURE OF INORGANIC PYROPHOSPHATASE; COMPND MOL_ID: 1; COMPND 2 MOLECULE: INORGANIC PYROPHOSPHATASE; COMPND 3 CHAIN: A, B; COMPND 4 SYNONYM: PPASE; COMPND 5 EC: 3.6.1.1; COMPND 6 ENGINEERED: YES; COMPND 7 OTHER_DETAILS: PRODUCT COMPLEX	HYDROLASE 23-DEC-10 3Q46; TITLE MAGNESIUM ACTIVATED INORGANIC PYROPHOSPHATASE FROM THERMOCOCCUS; TITLE 2 THIOREDUCENS BOUND TO HYDROLYZED PRODUCT AT 0.99 ANGSTROM RESOLUTION; COMPND MOL_ID: 1; COMPND 2 MOLECULE: TT-IPPASE; COMPND 3 CHAIN: A; COMPND 4 ENGINEERED: YES	PO4-3001	CL-310	98.163	2.841	0.977	-1.994	-1.85144	3.1	-2.241	0.68	-2.87308
1e9gA_4ecpA	1e9g A	4ecp A	HYDROLASE 12-OCT-00 1E9G; TITLE STRUCTURE OF INORGANIC PYROPHOSPHATASE; COMPND MOL_ID: 1; COMPND 2 MOLECULE: INORGANIC PYROPHOSPHATASE; COMPND 3 CHAIN: A, B; COMPND 4 SYNONYM: PPASE; COMPND 5 EC: 3.6.1.1; COMPND 6 ENGINEERED: YES; COMPND 7 OTHER_DETAILS: PRODUCT COMPLEX	HYDROLASE 26-MAR-12 4ECP; TITLE X-RAY CRYSTAL STRUCTURE OF INORGANIC PYROPHOSPHATE PPA FROM; TITLE 2 MYCOBACTERIUM LEPRAE; COMPND MOL_ID: 1; COMPND 2 MOLECULE: INORGANIC PYROPHOSPHATASE; COMPND 3 CHAIN: A, B; COMPND 4 SYNONYM: PYROPHOSPHATE PHOSPHO-HYDROLASE, PPASE; COMPND 5 EC: 3.6.1.1; COMPND 6 ENGINEERED: YES	PO4-3001	EDO-201	35.915	-1.537	1.356	-2.262	-1.55357	2.62	-2.683	0.563	-4.04676
1e9gA_4qlzA	1e9g A	4qlz A	HYDROLASE 12-OCT-00 1E9G; TITLE STRUCTURE OF INORGANIC PYROPHOSPHATASE; COMPND MOL_ID: 1; COMPND 2 MOLECULE: INORGANIC PYROPHOSPHATASE; COMPND 3 CHAIN: A, B; COMPND 4 SYNONYM: PPASE; COMPND 5 EC: 3.6.1.1; COMPND 6 ENGINEERED: YES; COMPND 7 OTHER_DETAILS: PRODUCT COMPLEX	HYDROLASE, METAL BINDING PROTEIN 13-JUN-14 4QLZ; TITLE THE STRUCTURE OF INORGANIC PYROPHOSPHATASE FROM SCHISTOSOMA JAPONICUM; COMPND MOL_ID: 1; COMPND 2 MOLECULE: SJCHGC07024 PROTEIN; COMPND 3 CHAIN: A, B; COMPND 4 SYNONYM: INORGANIC PYROPHOSPHATASE; COMPND 5 ENGINEERED: YES; COMPND 6 MUTATION: YES	PO4-3001	CO-402	57.338	-2.078	0.261	-2.717	-7.52632	3.65	-2.756	0.436	-5.14179
1ej2A_1f9aA	1ej2 A	1f9a A	TRANSFERASE 29-FEB-00 1EJ2; TITLE CRYSTAL STRUCTURE OF METHANOBACTERIUM THERMOAUTOTROPHICUM NICOTINAMIDE; TITLE 2 MONONUCLEOTIDE ADENYLYLTRANSFERASE WITH BOUND NAD+; COMPND MOL_ID: 1; COMPND 2 MOLECULE: NICOTINAMIDE MONONUCLEOTIDE ADENYLYLTRANSFERASE; COMPND 3 CHAIN: A; COMPND 4 EC: 2.7.7.1; COMPND 5 ENGINEERED: YES	TRANSFERASE 09-JUL-00 1F9A; TITLE CRYSTAL STRUCTURE ANALYSIS OF NMN ADENYLYLTRANSFERASE FROM; TITLE 2 METHANOCOCCUS JANNASCHII; COMPND MOL_ID: 1; COMPND 2 MOLECULE: HYPOTHETICAL PROTEIN MJ0541; COMPND 3 CHAIN: A, B, C, D, E, F; COMPND 4 FRAGMENT: NMN ADENYLYLTRANSFERASE; COMPND 5 ENGINEERED: YES	NAD-1339	ATP-700	70.018	-6.988	0.309	-9.463	-23.1369	3.8	-9.12	0.421	-17.5048
1ej2A_1lw7A	1ej2 A	1lw7 A	TRANSFERASE 29-FEB-00 1EJ2; TITLE CRYSTAL STRUCTURE OF METHANOBACTERIUM THERMOAUTOTROPHICUM NICOTINAMIDE; TITLE 2 MONONUCLEOTIDE ADENYLYLTRANSFERASE WITH BOUND NAD+; COMPND MOL_ID: 1; COMPND 2 MOLECULE: NICOTINAMIDE MONONUCLEOTIDE ADENYLYLTRANSFERASE; COMPND 3 CHAIN: A; COMPND 4 EC: 2.7.7.1; COMPND 5 ENGINEERED: YES	TRANSFERASE 30-MAY-02 1LW7; TITLE NADR PROTEIN FROM HAEMOPHILUS INFLUENZAE; COMPND MOL_ID: 1; COMPND 2 MOLECULE: TRANSCRIPTIONAL REGULATOR NADR; COMPND 3 CHAIN: A; COMPND 4 FRAGMENT: NADR; COMPND 5 ENGINEERED: YES	NAD-1339	NAD-601	44.454	33.904	1.778	-10.476	-5.57827	2.48	-6.974	4.72	-1.44689
1ej2A_2h29A	1ej2 A	2h29 A	TRANSFERASE 29-FEB-00 1EJ2; TITLE CRYSTAL STRUCTURE OF METHANOBACTERIUM THERMOAUTOTROPHICUM NICOTINAMIDE; TITLE 2 MONONUCLEOTIDE ADENYLYLTRANSFERASE WITH BOUND NAD+; COMPND MOL_ID: 1; COMPND 2 MOLECULE: NICOTINAMIDE MONONUCLEOTIDE ADENYLYLTRANSFERASE; COMPND 3 CHAIN: A; COMPND 4 EC: 2.7.7.1; COMPND 5 ENGINEERED: YES	TRANSFERASE 18-MAY-06 2H29; TITLE CRYSTAL STRUCTURE OF NICOTINIC ACID MONONUCLEOTIDE; TITLE 2 ADENYLYLTRANSFERASE FROM STAPHYLOCOCCUS AUREUS: PRODUCT; TITLE 3 BOUND FORM 1; COMPND MOL_ID: 1; COMPND 2 MOLECULE: PROBABLE NICOTINATE-NUCLEOTIDE; COMPND 3 ADENYLYLTRANSFERASE; COMPND 4 CHAIN: A, B; COMPND 5 SYNONYM: DEAMIDO-NAD+, PYROPHOSPHORYLASE, DEAMIDO-NAD+,; COMPND 6 DIPHOSPHORYLASE, NICOTINATE MO…	NAD-1339	DND-998	37.969	70.774	6.442	-5.685	-0.869	2.1	-4.09	0.821	-4.44083
1ej2A_2qjoA	1ej2 A	2qjo A	TRANSFERASE 29-FEB-00 1EJ2; TITLE CRYSTAL STRUCTURE OF METHANOBACTERIUM THERMOAUTOTROPHICUM NICOTINAMIDE; TITLE 2 MONONUCLEOTIDE ADENYLYLTRANSFERASE WITH BOUND NAD+; COMPND MOL_ID: 1; COMPND 2 MOLECULE: NICOTINAMIDE MONONUCLEOTIDE ADENYLYLTRANSFERASE; COMPND 3 CHAIN: A; COMPND 4 EC: 2.7.7.1; COMPND 5 ENGINEERED: YES	TRANSFERASE, HYDROLASE 08-JUL-07 2QJO; TITLE CRYSTAL STRUCTURE OF A BIFUNCTIONAL NMN ADENYLYLTRANSFERASE/ADP RIBOSE; TITLE 2 PYROPHOSPHATASE (NADM) COMPLEXED WITH ADPRP AND NAD FROM; TITLE 3 SYNECHOCYSTIS SP.; COMPND MOL_ID: 1; COMPND 2 MOLECULE: BIFUNCTIONAL NMN ADENYLYLTRANSFERASE/NUDIX HYDROLASE; COMPND 3 CHAIN: A, B, C; COMPND 4 SYNONYM: NICOTINAMIDE-NUCLEOTIDE ADENYLYLTRANSFERASE, NAD(+); CO…	NAD-1339	NAD-601	76.227	-2.331	0.418	-11.085	-21.3996	3.13	-9.239	3.061	-2.92281
1ej2A_2x0kA	1ej2 A	2x0k A	TRANSFERASE 29-FEB-00 1EJ2; TITLE CRYSTAL STRUCTURE OF METHANOBACTERIUM THERMOAUTOTROPHICUM NICOTINAMIDE; TITLE 2 MONONUCLEOTIDE ADENYLYLTRANSFERASE WITH BOUND NAD+; COMPND MOL_ID: 1; COMPND 2 MOLECULE: NICOTINAMIDE MONONUCLEOTIDE ADENYLYLTRANSFERASE; COMPND 3 CHAIN: A; COMPND 4 EC: 2.7.7.1; COMPND 5 ENGINEERED: YES	TRANSFERASE 15-DEC-09 2X0K; TITLE CRYSTAL STRUCTURE OF MODULAR FAD SYNTHETASE FROM; TITLE 2 CORYNEBACTERIUM AMMONIAGENES; COMPND MOL_ID: 1; COMPND 2 MOLECULE: RIBOFLAVIN BIOSYNTHESIS PROTEIN RIBF; COMPND 3 CHAIN: A, B; COMPND 4 ENGINEERED: YES	NAD-1339	PPV-1340	33.074	70.641	0.001	70.641	699.416	2.05	-6.456	4.112	-1.53276
1ew0A_2vv6A	1ew0 A	2vv6 A	TRANSFERASE 21-APR-00 1EW0; TITLE CRYSTAL STRUCTURE ANALYSIS OF THE SENSOR DOMAIN OF RMFIXL(FERROUS; TITLE 2 FORM); COMPND MOL_ID: 1; COMPND 2 MOLECULE: FIXL; COMPND 3 CHAIN: A; COMPND 4 FRAGMENT: SENSOR DOMAIN; COMPND 5 EC: 2.7.3.-; COMPND 6 ENGINEERED: YES	SIGNALING PROTEIN, TRANSFERASE 04-JUN-08 2VV6; TITLE BJFIXLH IN FERRIC FORM; COMPND MOL_ID: 1; COMPND 2 MOLECULE: SENSOR PROTEIN FIXL; COMPND 3 CHAIN: A, B, C, D; COMPND 4 FRAGMENT: HEME DOMAIN, RESIDUES 151-269; COMPND 5 SYNONYM: FIXL; COMPND 6 EC: 2.7.13.3, 2.7.3.-; COMPND 7 ENGINEERED: YES	HEM-501	HEM-1258	106.714	-13.245	0.21	-13.89	-44.8065	3.6	-13.784	0.253	-39.0482
1f5vA_1bkjA	1f5v A	1bkj A	OXIDOREDUCTASE 17-JUN-00 1F5V; TITLE STRUCTURE AND SITE-DIRECTED MUTAGENESIS OF A FLAVOPROTEIN; TITLE 2 FROM ESCHERICHIA COLI THAT REDUCES NITROCOMPOUNDS.; TITLE 3 ALTERATION OF PYRIDINE NUCLEOTIDE BINDING BY A SINGLE; TITLE 4 AMINO ACID SUBSTITUTION; COMPND MOL_ID: 1; COMPND 2 MOLECULE: OXYGEN-INSENSITIVE NADPH NITROREDUCTASE; COMPND 3 CHAIN: A, B; COMPND 4 EC: 1.6.99.6; COMPND 5 ENGINEERED: YES	OXIDOREDUCTASE 08-JUL-98 1BKJ; TITLE NADPH:FMN OXIDOREDUCTASE FROM VIBRIO HARVEYI; COMPND MOL_ID: 1; COMPND 2 MOLECULE: NADPH-FLAVIN OXIDOREDUCTASE; COMPND 3 CHAIN: A, B; COMPND 4 SYNONYM: FLAVIN REDUCTASE P, FRP, FMN REDUCTASE, NADPH\:FMN; COMPND 5 OXIDOREDUCTASE; COMPND 6 EC: 1.6.99.-; COMPND 7 ENGINEERED: YES	FMN-360	FMN-241	158.512	-6.806	0.218	-7.667	-24.1101	2.38	-7.515	0.543	-11.6874
1f5vA_1noxA	1f5v A	1nox A	OXIDOREDUCTASE 17-JUN-00 1F5V; TITLE STRUCTURE AND SITE-DIRECTED MUTAGENESIS OF A FLAVOPROTEIN; TITLE 2 FROM ESCHERICHIA COLI THAT REDUCES NITROCOMPOUNDS.; TITLE 3 ALTERATION OF PYRIDINE NUCLEOTIDE BINDING BY A SINGLE; TITLE 4 AMINO ACID SUBSTITUTION; COMPND MOL_ID: 1; COMPND 2 MOLECULE: OXYGEN-INSENSITIVE NADPH NITROREDUCTASE; COMPND 3 CHAIN: A, B; COMPND 4 EC: 1.6.99.6; COMPND 5 ENGINEERED: YES	FLAVOENZYME 20-NOV-96 1NOX; TITLE NADH OXIDASE FROM THERMUS THERMOPHILUS; COMPND MOL_ID: 1; COMPND 2 MOLECULE: NADH OXIDASE; COMPND 3 CHAIN: A; COMPND 4 EC: 1.6.99.3; COMPND 5 ENGINEERED: YES	FMN-360	FMN-300	58.491	-4.59	0.189	-6.459	-22.3495	2.29	-6.5	0.34	-14.7727
1f5vA_1zchA	1f5v A	1zch A	OXIDOREDUCTASE 17-JUN-00 1F5V; TITLE STRUCTURE AND SITE-DIRECTED MUTAGENESIS OF A FLAVOPROTEIN; TITLE 2 FROM ESCHERICHIA COLI THAT REDUCES NITROCOMPOUNDS.; TITLE 3 ALTERATION OF PYRIDINE NUCLEOTIDE BINDING BY A SINGLE; TITLE 4 AMINO ACID SUBSTITUTION; COMPND MOL_ID: 1; COMPND 2 MOLECULE: OXYGEN-INSENSITIVE NADPH NITROREDUCTASE; COMPND 3 CHAIN: A, B; COMPND 4 EC: 1.6.99.6; COMPND 5 ENGINEERED: YES	OXIDOREDUCTASE 12-APR-05 1ZCH; TITLE STRUCTURE OF THE HYPOTHETICAL OXIDOREDUCTASE YCND FROM BACILLUS; TITLE 2 SUBTILIS; COMPND MOL_ID: 1; COMPND 2 MOLECULE: HYPOTHETICAL OXIDOREDUCTASE YCND; COMPND 3 CHAIN: A; COMPND 4 EC: 1.-.-.-; COMPND 5 ENGINEERED: YES	FMN-360	FMN-301	102.867	-5.197	0.122	-7.097	-31.9685	2.52	-4.153	3.801	-1.0646
1f5vA_2i7hA	1f5v A	2i7h A	OXIDOREDUCTASE 17-JUN-00 1F5V; TITLE STRUCTURE AND SITE-DIRECTED MUTAGENESIS OF A FLAVOPROTEIN; TITLE 2 FROM ESCHERICHIA COLI THAT REDUCES NITROCOMPOUNDS.; TITLE 3 ALTERATION OF PYRIDINE NUCLEOTIDE BINDING BY A SINGLE; TITLE 4 AMINO ACID SUBSTITUTION; COMPND MOL_ID: 1; COMPND 2 MOLECULE: OXYGEN-INSENSITIVE NADPH NITROREDUCTASE; COMPND 3 CHAIN: A, B; COMPND 4 EC: 1.6.99.6; COMPND 5 ENGINEERED: YES	OXIDOREDUCTASE 30-AUG-06 2I7H; TITLE CRYSTAL STRUCTURE OF THE NITROREDUCTASE-LIKE FAMILY PROTEIN FROM; TITLE 2 BACILLUS CEREUS; COMPND MOL_ID: 1; COMPND 2 MOLECULE: NITROREDUCTASE-LIKE FAMILY PROTEIN; COMPND 3 CHAIN: A, B, C, D, E, F; COMPND 4 ENGINEERED: YES	FMN-360	FMN-1001	56.155	-2.138	0.53	-6.252	-9.92381	2.12	-6.161	0.796	-6.87612
1f5vA_3eofA	1f5v A	3eof A	OXIDOREDUCTASE 17-JUN-00 1F5V; TITLE STRUCTURE AND SITE-DIRECTED MUTAGENESIS OF A FLAVOPROTEIN; TITLE 2 FROM ESCHERICHIA COLI THAT REDUCES NITROCOMPOUNDS.; TITLE 3 ALTERATION OF PYRIDINE NUCLEOTIDE BINDING BY A SINGLE; TITLE 4 AMINO ACID SUBSTITUTION; COMPND MOL_ID: 1; COMPND 2 MOLECULE: OXYGEN-INSENSITIVE NADPH NITROREDUCTASE; COMPND 3 CHAIN: A, B; COMPND 4 EC: 1.6.99.6; COMPND 5 ENGINEERED: YES	OXIDOREDUCTASE 26-SEP-08 3EOF; TITLE CRYSTAL STRUCTURE OF PUTATIVE OXIDOREDUCTASE (YP_213212.1) FROM; TITLE 2 BACTEROIDES FRAGILIS NCTC 9343 AT 1.99 A RESOLUTION; COMPND MOL_ID: 1; COMPND 2 MOLECULE: PUTATIVE OXIDOREDUCTASE; COMPND 3 CHAIN: A, B; COMPND 4 ENGINEERED: YES	FMN-360	FMN-300	69.304	-4.538	0.457	-6.674	-11.982	2.04	-6.81	0.292	-17.3724
1f5vA_3gfaA	1f5v A	3gfa A	OXIDOREDUCTASE 17-JUN-00 1F5V; TITLE STRUCTURE AND SITE-DIRECTED MUTAGENESIS OF A FLAVOPROTEIN; TITLE 2 FROM ESCHERICHIA COLI THAT REDUCES NITROCOMPOUNDS.; TITLE 3 ALTERATION OF PYRIDINE NUCLEOTIDE BINDING BY A SINGLE; TITLE 4 AMINO ACID SUBSTITUTION; COMPND MOL_ID: 1; COMPND 2 MOLECULE: OXYGEN-INSENSITIVE NADPH NITROREDUCTASE; COMPND 3 CHAIN: A, B; COMPND 4 EC: 1.6.99.6; COMPND 5 ENGINEERED: YES	OXIDOREDUCTASE 26-FEB-09 3GFA; TITLE CRYSTAL STRUCTURE OF A PUTATIVE NITROREDUCTASE IN COMPLEX WITH FMN; TITLE 2 (CD3205) FROM CLOSTRIDIUM DIFFICILE 630 AT 1.35 A RESOLUTION; COMPND MOL_ID: 1; COMPND 2 MOLECULE: PUTATIVE NITROREDUCTASE; COMPND 3 CHAIN: A, B; COMPND 4 ENGINEERED: YES	FMN-360	FMN-200	59.846	-4.97	0.417	-7.533	-14.5706	2.19	-7.442	0.382	-15.4398
1f5vA_3n2sA	1f5v A	3n2s A	OXIDOREDUCTASE 17-JUN-00 1F5V; TITLE STRUCTURE AND SITE-DIRECTED MUTAGENESIS OF A FLAVOPROTEIN; TITLE 2 FROM ESCHERICHIA COLI THAT REDUCES NITROCOMPOUNDS.; TITLE 3 ALTERATION OF PYRIDINE NUCLEOTIDE BINDING BY A SINGLE; TITLE 4 AMINO ACID SUBSTITUTION; COMPND MOL_ID: 1; COMPND 2 MOLECULE: OXYGEN-INSENSITIVE NADPH NITROREDUCTASE; COMPND 3 CHAIN: A, B; COMPND 4 EC: 1.6.99.6; COMPND 5 ENGINEERED: YES	OXIDOREDUCTASE 19-MAY-10 3N2S; TITLE STRUCTURE OF NFRA1 NITROREDUCTASE FROM B. SUBTILIS; COMPND MOL_ID: 1; COMPND 2 MOLECULE: NADPH-DEPENDENT NITRO/FLAVIN REDUCTASE; COMPND 3 CHAIN: A, B, C, D; COMPND 4 SYNONYM: NADPH-DEPENDENT OXIDOREDUCTASE, NADPH-DEPENDENT FMN; COMPND 5 REDUCTASE, NADPH-DEPENDENT NITROREDUCTASE; COMPND 6 EC: 1.5.1.29; COMPND 7 ENGINEERED: YES	FMN-360	FMN-400	142.188	-5.996	0.217	-7.182	-22.6562	2.92	-7.11	0.146	-28.9024
1gweA_1a4eA	1gwe A	1a4e A	OXIDOREDUCTASE 15-MAR-02 1GWE; TITLE ATOMIC RESOLUTION STRUCTURE OF MICROCOCCUS LYSODEIKTICUS CATALASE; COMPND MOL_ID: 1; COMPND 2 MOLECULE: CATALASE; COMPND 3 CHAIN: A; COMPND 4 EC: 1.11.1.6	OXIDOREDUCTASE 29-JAN-98 1A4E; TITLE CATALASE A FROM SACCHAROMYCES CEREVISIAE; COMPND MOL_ID: 1; COMPND 2 MOLECULE: CATALASE A; COMPND 3 CHAIN: A, B, C, D; COMPND 4 EC: 1.11.1.6	HEM-504	AZI-504	88.252	-13.596	0.222	-14.428	-44.8075	4.05	-14.362	0.231	-43.3897
1gweA_1dgfA	1gwe A	1dgf A	OXIDOREDUCTASE 15-MAR-02 1GWE; TITLE ATOMIC RESOLUTION STRUCTURE OF MICROCOCCUS LYSODEIKTICUS CATALASE; COMPND MOL_ID: 1; COMPND 2 MOLECULE: CATALASE; COMPND 3 CHAIN: A; COMPND 4 EC: 1.11.1.6	OXIDOREDUCTASE 24-NOV-99 1DGF; TITLE HUMAN ERYTHROCYTE CATALASE; COMPND MOL_ID: 1; COMPND 2 MOLECULE: CATALASE; COMPND 3 CHAIN: A, B, C, D; COMPND 4 EC: 1.11.1.6	HEM-504	HEM-3000	139.943	-11.508	0.225	-14.208	-43.7169	3.84	-14.391	0.208	-46.724
1gweA_1m7sA	1gwe A	1m7s A	OXIDOREDUCTASE 15-MAR-02 1GWE; TITLE ATOMIC RESOLUTION STRUCTURE OF MICROCOCCUS LYSODEIKTICUS CATALASE; COMPND MOL_ID: 1; COMPND 2 MOLECULE: CATALASE; COMPND 3 CHAIN: A; COMPND 4 EC: 1.11.1.6	OXIDOREDUCTASE 22-JUL-02 1M7S; TITLE CRYSTAL STRUCTURE ANALYSIS OF CATALASE CATF OF PSEUDOMONAS; TITLE 2 SYRINGAE; COMPND MOL_ID: 1; COMPND 2 MOLECULE: CATALASE; COMPND 3 CHAIN: A, B, C, D; COMPND 4 EC: 1.11.1.6; COMPND 5 ENGINEERED: YES	HEM-504	HEM-600	111.139	-10.675	0.224	-13.678	-42.216	3.86	-13.753	0.118	-63.0872
1gweA_1m85A	1gwe A	1m85 A	OXIDOREDUCTASE 15-MAR-02 1GWE; TITLE ATOMIC RESOLUTION STRUCTURE OF MICROCOCCUS LYSODEIKTICUS CATALASE; COMPND MOL_ID: 1; COMPND 2 MOLECULE: CATALASE; COMPND 3 CHAIN: A; COMPND 4 EC: 1.11.1.6	OXIDOREDUCTASE 24-JUL-02 1M85; TITLE STRUCTURE OF PROTEUS MIRABILIS CATALASE FOR THE NATIVE FORM; COMPND MOL_ID: 1; COMPND 2 MOLECULE: CATALASE; COMPND 3 CHAIN: A; COMPND 4 EC: 1.11.1.6	HEM-504	HEM-1001	142.236	-13.97	0.165	-14.477	-54.6302	3.87	-14.531	0.078	-81.6348
1gweA_1qwlA	1gwe A	1qwl A	OXIDOREDUCTASE 15-MAR-02 1GWE; TITLE ATOMIC RESOLUTION STRUCTURE OF MICROCOCCUS LYSODEIKTICUS CATALASE; COMPND MOL_ID: 1; COMPND 2 MOLECULE: CATALASE; COMPND 3 CHAIN: A; COMPND 4 EC: 1.11.1.6	OXIDOREDUCTASE 02-SEP-03 1QWL; TITLE STRUCTURE OF HELICOBACTER PYLORI CATALASE; COMPND MOL_ID: 1; COMPND 2 MOLECULE: KATA CATALASE; COMPND 3 CHAIN: A, B; COMPND 4 EC: 1.11.1.6; COMPND 5 ENGINEERED: YES	HEM-504	OXY-1600	60.103	-12.032	0.189	-13.002	-44.9896	4.1	-12.796	0.186	-44.7413
1gweA_1si8A	1gwe A	1si8 A	OXIDOREDUCTASE 15-MAR-02 1GWE; TITLE ATOMIC RESOLUTION STRUCTURE OF MICROCOCCUS LYSODEIKTICUS CATALASE; COMPND MOL_ID: 1; COMPND 2 MOLECULE: CATALASE; COMPND 3 CHAIN: A; COMPND 4 EC: 1.11.1.6	OXIDOREDUCTASE 28-FEB-04 1SI8; TITLE CRYSTAL STRUCTURE OF E. FAECALIS CATALASE; COMPND MOL_ID: 1; COMPND 2 MOLECULE: CATALASE; COMPND 3 CHAIN: A, B, C, D; COMPND 4 SYNONYM: CATALASE/PEROXIDASE; COMPND 5 EC: 1.11.1.6; COMPND 6 ENGINEERED: YES	HEM-504	HEM-501	121.813	-12.897	0.112	-13.561	-63.967	3.98	-13.562	0.151	-54.0319
1gweA_1sy7A	1gwe A	1sy7 A	OXIDOREDUCTASE 15-MAR-02 1GWE; TITLE ATOMIC RESOLUTION STRUCTURE OF MICROCOCCUS LYSODEIKTICUS CATALASE; COMPND MOL_ID: 1; COMPND 2 MOLECULE: CATALASE; COMPND 3 CHAIN: A; COMPND 4 EC: 1.11.1.6	OXIDOREDUCTASE 01-APR-04 1SY7; TITLE CRYSTAL STRUCTURE OF THE CATALASE-1 FROM NEUROSPORA CRASSA, NATIVE; TITLE 2 STRUCTURE AT 1.75A RESOLUTION.; COMPND MOL_ID: 1; COMPND 2 MOLECULE: CATALASE 1; COMPND 3 CHAIN: A, B; COMPND 4 EC: 1.11.1.6	HEM-504	HDD-1880	128.816	-13.338	0.138	-14.168	-59.5294	3.48	-14.076	0.203	-46.4554
1gweA_1u5uA	1gwe A	1u5u A	OXIDOREDUCTASE 15-MAR-02 1GWE; TITLE ATOMIC RESOLUTION STRUCTURE OF MICROCOCCUS LYSODEIKTICUS CATALASE; COMPND MOL_ID: 1; COMPND 2 MOLECULE: CATALASE; COMPND 3 CHAIN: A; COMPND 4 EC: 1.11.1.6	LYASE 28-JUL-04 1U5U; TITLE THE STRUCTURE OF AN ALLENE OXIDE SYNTHASE REVEALS A NOVEL USE FOR A; TITLE 2 CATALASE FOLD; COMPND MOL_ID: 1; COMPND 2 MOLECULE: ALLENE OXIDE SYNTHASE-LIPOXYGENASE PROTEIN; COMPND 3 CHAIN: A, B; COMPND 4 FRAGMENT: ALLENE OXIDE SYNTHASE DOMAIN; COMPND 5 EC: 4.2.1.92; COMPND 6 ENGINEERED: YES	HEM-504	HEM-999	41.442	-5.12	0.603	-12.566	-17.8748	2.61	-12.792	0.294	-32.467
1gweA_2isaA	1gwe A	2isa A	OXIDOREDUCTASE 15-MAR-02 1GWE; TITLE ATOMIC RESOLUTION STRUCTURE OF MICROCOCCUS LYSODEIKTICUS CATALASE; COMPND MOL_ID: 1; COMPND 2 MOLECULE: CATALASE; COMPND 3 CHAIN: A; COMPND 4 EC: 1.11.1.6	OXIDOREDUCTASE 17-OCT-06 2ISA; TITLE CRYSTAL STRUCTURE OF VIBRIO SALMONICIDA CATALASE; COMPND MOL_ID: 1; COMPND 2 MOLECULE: CATALASE; COMPND 3 CHAIN: A, B, C, D, E, F, G, H; COMPND 4 EC: 1.11.1.6; COMPND 5 ENGINEERED: YES	HEM-504	HEM-486	107.291	-12.052	0.23	-13.317	-40.3545	3.88	-13.282	0.178	-47.777
1gweA_2iufA	1gwe A	2iuf A	OXIDOREDUCTASE 15-MAR-02 1GWE; TITLE ATOMIC RESOLUTION STRUCTURE OF MICROCOCCUS LYSODEIKTICUS CATALASE; COMPND MOL_ID: 1; COMPND 2 MOLECULE: CATALASE; COMPND 3 CHAIN: A; COMPND 4 EC: 1.11.1.6	OXIDOREDUCTASE 02-JUN-06 2IUF; TITLE THE STRUCTURES OF PENICILLIUM VITALE CATALASE: RESTING STATE, OXIDISED; TITLE 2 STATE (COMPOUND I) AND COMPLEX WITH AMINOTRIAZOLE; COMPND MOL_ID: 1; COMPND 2 MOLECULE: CATALASE; COMPND 3 CHAIN: A, E; COMPND 4 EC: 1.11.1.6	HEM-504	HDD-1691	112.972	-8.594	0.155	-10.309	-40.4275	3.53	-10.167	0.179	-36.4409
1gweA_2j2mA	1gwe A	2j2m A	OXIDOREDUCTASE 15-MAR-02 1GWE; TITLE ATOMIC RESOLUTION STRUCTURE OF MICROCOCCUS LYSODEIKTICUS CATALASE; COMPND MOL_ID: 1; COMPND 2 MOLECULE: CATALASE; COMPND 3 CHAIN: A; COMPND 4 EC: 1.11.1.6	OXIDOREDUCTASE 17-AUG-06 2J2M; TITLE CRYSTAL STRUCTURE ANALYSIS OF CATALASE FROM EXIGUOBACTERIUM; TITLE 2 OXIDOTOLERANS; COMPND MOL_ID: 1; COMPND 2 MOLECULE: CATALASE; COMPND 3 CHAIN: A, B, C, D; COMPND 4 EC: 1.11.1.6	HEM-504	HEM-501	106.472	-11.655	0.131	-13.633	-59.0173	3.63	-13.725	0.233	-41.2162
1gweA_3e4wA	1gwe A	3e4w A	OXIDOREDUCTASE 15-MAR-02 1GWE; TITLE ATOMIC RESOLUTION STRUCTURE OF MICROCOCCUS LYSODEIKTICUS CATALASE; COMPND MOL_ID: 1; COMPND 2 MOLECULE: CATALASE; COMPND 3 CHAIN: A; COMPND 4 EC: 1.11.1.6	OXIDOREDUCTASE 12-AUG-08 3E4W; TITLE CRYSTAL STRUCTURE OF A 33KDA CATALASE-RELATED PROTEIN FROM; TITLE 2 MYCOBACTERIUM AVIUM SUBSP. PARATUBERCULOSIS. P2(1)2(1)2(1) CRYSTAL; TITLE 3 FORM.; COMPND MOL_ID: 1; COMPND 2 MOLECULE: PUTATIVE UNCHARACTERIZED PROTEIN; COMPND 3 CHAIN: A, B; COMPND 4 ENGINEERED: YES	HEM-504	HEZ-1100	42.116	10.513	0.572	-13.633	-20.2872	2.65	-13.05	0.562	-19.713
1gweA_3rgpA	1gwe A	3rgp A	OXIDOREDUCTASE 15-MAR-02 1GWE; TITLE ATOMIC RESOLUTION STRUCTURE OF MICROCOCCUS LYSODEIKTICUS CATALASE; COMPND MOL_ID: 1; COMPND 2 MOLECULE: CATALASE; COMPND 3 CHAIN: A; COMPND 4 EC: 1.11.1.6	OXIDOREDUCTASE 08-APR-11 3RGP; TITLE STRUCTURAL AND KINETIC ANALYSIS OF THE BEEF LIVER CATALASE COMPLEXED; TITLE 2 WITH NITRIC OXIDE; COMPND MOL_ID: 1; COMPND 2 MOLECULE: CATALASE; COMPND 3 CHAIN: A, B, C, D; COMPND 4 FRAGMENT: UNP RESIDUES 4-502; COMPND 5 EC: 1.11.1.6	HEM-504	NO-502	50.914	-8.537	0.148	-13.274	-53.5242	4.1	-13.186	0.128	-57.8333
1gweA_4aj9A	1gwe A	4aj9 A	OXIDOREDUCTASE 15-MAR-02 1GWE; TITLE ATOMIC RESOLUTION STRUCTURE OF MICROCOCCUS LYSODEIKTICUS CATALASE; COMPND MOL_ID: 1; COMPND 2 MOLECULE: CATALASE; COMPND 3 CHAIN: A; COMPND 4 EC: 1.11.1.6	OXIDOREDUCTASE 16-FEB-12 4AJ9; TITLE CATALASE 3 FROM NEUROSPORA CRASSA; COMPND MOL_ID: 1; COMPND 2 MOLECULE: CATALASE-3; COMPND 3 CHAIN: A, B, C, D; COMPND 4 FRAGMENT: RESIDUES 38-719; COMPND 5 EC: 1.11.1.6; COMPND 6 ENGINEERED: YES	HEM-504	HEM-1715	111.082	-12.728	0.106	-13.889	-67.4223	3.44	-13.967	0.169	-51.9219
1gweA_4aumA	1gwe A	4aum A	OXIDOREDUCTASE 15-MAR-02 1GWE; TITLE ATOMIC RESOLUTION STRUCTURE OF MICROCOCCUS LYSODEIKTICUS CATALASE; COMPND MOL_ID: 1; COMPND 2 MOLECULE: CATALASE; COMPND 3 CHAIN: A; COMPND 4 EC: 1.11.1.6	OXIDOREDUCTASE 18-MAY-12 4AUM; TITLE CRYSTAL STRUCTURE, RECOMBINANT EXPRESSION AND MUTAGENESIS; TITLE 2 STUDIES OF THE BIFUNCTIONAL CATALASE-PHENOL OXIDASE FROM; TITLE 3 SCYTALIDIUM THERMOPHILUM; COMPND MOL_ID: 1; COMPND 2 MOLECULE: CATALASE-PHENOL OXIDASE; COMPND 3 CHAIN: A, B, C, D; COMPND 4 EC: 1.11.1.6; COMPND 5 ENGINEERED: YES	HEM-504	HDD-900	108.833	-10.232	0.249	-11.675	-33.4527	3.58	-11.432	0.186	-39.972
1gweA_4b7hA	1gwe A	4b7h A	OXIDOREDUCTASE 15-MAR-02 1GWE; TITLE ATOMIC RESOLUTION STRUCTURE OF MICROCOCCUS LYSODEIKTICUS CATALASE; COMPND MOL_ID: 1; COMPND 2 MOLECULE: CATALASE; COMPND 3 CHAIN: A; COMPND 4 EC: 1.11.1.6	OXIDOREDUCTASE 20-AUG-12 4B7H; TITLE STRUCTURE OF A HIGHDOSE LIGANDED BACTERIAL CATALASE; COMPND MOL_ID: 1; COMPND 2 MOLECULE: CATALASE; COMPND 3 CHAIN: A, B, C, D; COMPND 4 EC: 1.11.1.6	HEM-504	HEM-1517	122.454	-13.278	0.072	-13.878	-80.686	4.08	-13.947	0.151	-55.5657
1gweA_4cabA	1gwe A	4cab A	OXIDOREDUCTASE 15-MAR-02 1GWE; TITLE ATOMIC RESOLUTION STRUCTURE OF MICROCOCCUS LYSODEIKTICUS CATALASE; COMPND MOL_ID: 1; COMPND 2 MOLECULE: CATALASE; COMPND 3 CHAIN: A; COMPND 4 EC: 1.11.1.6	OXIDOREDUCTASE 08-OCT-13 4CAB; TITLE THE REFINED STRUCTURE OF CATALASE DR1998 FROM DEINOCOCCUS RADIODURANS; TITLE 2 AT 2.6 A RESOLUTION; COMPND MOL_ID: 1; COMPND 2 MOLECULE: CATALASE; COMPND 3 CHAIN: A, B, C, D; COMPND 4 SYNONYM: CATALASE DR1998; COMPND 5 EC: 1.11.1.6	HEM-504	HEM-537	120.568	-13.369	0.114	-14.36	-67.1028	3.42	-13.974	0.301	-34.8479
1gweA_4e37A	1gwe A	4e37 A	OXIDOREDUCTASE 15-MAR-02 1GWE; TITLE ATOMIC RESOLUTION STRUCTURE OF MICROCOCCUS LYSODEIKTICUS CATALASE; COMPND MOL_ID: 1; COMPND 2 MOLECULE: CATALASE; COMPND 3 CHAIN: A; COMPND 4 EC: 1.11.1.6	OXIDOREDUCTASE 09-MAR-12 4E37; TITLE CRYSTAL STRUCTURE OF P. AERUGINOSA CATALASE, KATA TETRAMER; COMPND MOL_ID: 1; COMPND 2 MOLECULE: CATALASE; COMPND 3 CHAIN: A, B, C, D; COMPND 4 FRAGMENT: KATA; COMPND 5 EC: 1.11.1.6; COMPND 6 ENGINEERED: YES	HEM-504	HEM-500	129.62	-13.114	0.077	-13.781	-77.8588	3.93	-13.678	0.088	-72.7553
1gweA_4qolA	1gwe A	4qol A	OXIDOREDUCTASE 15-MAR-02 1GWE; TITLE ATOMIC RESOLUTION STRUCTURE OF MICROCOCCUS LYSODEIKTICUS CATALASE; COMPND MOL_ID: 1; COMPND 2 MOLECULE: CATALASE; COMPND 3 CHAIN: A; COMPND 4 EC: 1.11.1.6	OXIDOREDUCTASE 20-JUN-14 4QOL; TITLE STRUCTURE OF BACILLUS PUMILUS CATALASE; COMPND MOL_ID: 1; COMPND 2 MOLECULE: CATALASE; COMPND 3 CHAIN: A, B, C, D; COMPND 4 EC: 1.11.1.6; COMPND 5 ENGINEERED: YES	HEM-504	HEM-501	117.159	-11.162	0.217	-13.858	-43.7161	3.99	-13.883	0.262	-38.3508
1gweA_5bv2P	1gwe A	5bv2 P	OXIDOREDUCTASE 15-MAR-02 1GWE; TITLE ATOMIC RESOLUTION STRUCTURE OF MICROCOCCUS LYSODEIKTICUS CATALASE; COMPND MOL_ID: 1; COMPND 2 MOLECULE: CATALASE; COMPND 3 CHAIN: A; COMPND 4 EC: 1.11.1.6	OXIDOREDUCTASE 04-JUN-15 5BV2; TITLE CRYSTAL STRUCTURE OF E. COLI HPII CATALASE VARIANT; COMPND MOL_ID: 1; COMPND 2 MOLECULE: CATALASE HPII; COMPND 3 CHAIN: P, Q, R, S; COMPND 4 SYNONYM: HYDROXYPEROXIDASE II; COMPND 5 EC: 1.11.1.6	HEM-504	HDD-801	98.077	-12.592	0.181	-14.277	-50.8078	3.6	-14.067	0.317	-33.7338
1h6lA_3amrA	1h6l A	3amr A	HYDROLASE 19-JUN-01 1H6L; TITLE BETA-PROPELLER PHYTASE IN COMPLEX WITH PHOSPHATE AND CALCIUM IONS; COMPND MOL_ID: 1; COMPND 2 MOLECULE: 3-PHYTASE; COMPND 3 CHAIN: A; COMPND 4 SYNONYM: PHYTASE, PHYTATE 3-PHOSPHATASE, MYO-INOSITOL-HEXAPHOSPHATE; COMPND 5 3-PHOSPHOHYDROLASE; COMPND 6 EC: 3.1.3.8	HYDROLASE/HYDROLASE INHIBITOR 22-AUG-10 3AMR; TITLE CRYSTAL STRUCTURES OF BACILLUS SUBTILIS ALKALINE PHYTASE IN COMPLEX; TITLE 2 WITH CA2+, CO2+, NI2+, MG2+ AND MYO-INOSITOL HEXASULFATE; COMPND MOL_ID: 1; COMPND 2 MOLECULE: 3-PHYTASE; COMPND 3 CHAIN: A; COMPND 4 SYNONYM: ALKALINE PHYTASE, PHYTATE 3-PHOSPHATASE, MYO-INOSITOL-; COMPND 5 HEXAPHOSPHATE 3-PHOSPHOHYDROLASE; COMPND 6 EC: 3.1.3.8; COMPND…	PO4-501	CA-909	75.679	0.337	1.303	-2.021	-1.44048	3.03	-2.118	0.841	-2.2508
1hskA_1uxyA	1hsk A	1uxy A	OXIDOREDUCTASE 27-DEC-00 1HSK; TITLE CRYSTAL STRUCTURE OF S. AUREUS MURB; COMPND MOL_ID: 1; COMPND 2 MOLECULE: UDP-N-ACETYLENOLPYRUVOYLGLUCOSAMINE REDUCTASE; COMPND 3 CHAIN: A; COMPND 4 SYNONYM: UDP-N-ACETYLMURAMATE DEHYDROGENASE; COMPND 5 EC: 1.1.1.158; COMPND 6 ENGINEERED: YES	OXIDOREDUCTASE 08-NOV-96 1UXY; TITLE MURB MUTANT WITH SER 229 REPLACED BY ALA, COMPLEX WITH ENOLPYRUVYL-; TITLE 2 UDP-N-ACETYLGLUCOSAMINE; COMPND MOL_ID: 1; COMPND 2 MOLECULE: URIDINE DIPHOSPHO-N-ACETYLENOLPYRUVYLGLUCOSAMINE REDUCTASE; COMPND 3 CHAIN: A; COMPND 4 SYNONYM: MURB; COMPND 5 EC: 1.1.1.158; COMPND 6 ENGINEERED: YES; COMPND 7 MUTATION: YES	FAD-401	FAD-401	49.432	-1.44	0.001	-1.44	-14.2574	2.54	-11.846	0.675	-15.2852
1hskA_2gqtA	1hsk A	2gqt A	OXIDOREDUCTASE 27-DEC-00 1HSK; TITLE CRYSTAL STRUCTURE OF S. AUREUS MURB; COMPND MOL_ID: 1; COMPND 2 MOLECULE: UDP-N-ACETYLENOLPYRUVOYLGLUCOSAMINE REDUCTASE; COMPND 3 CHAIN: A; COMPND 4 SYNONYM: UDP-N-ACETYLMURAMATE DEHYDROGENASE; COMPND 5 EC: 1.1.1.158; COMPND 6 ENGINEERED: YES	OXIDOREDUCTASE 21-APR-06 2GQT; TITLE CRYSTAL STRUCTURE OF UDP-N-ACETYLENOLPYRUVYLGLUCOSAMINE; TITLE 2 REDUCTASE (MURB) FROM THERMUS CALDOPHILUS; COMPND MOL_ID: 1; COMPND 2 MOLECULE: UDP-N-ACETYLENOLPYRUVYLGLUCOSAMINE REDUCTASE; COMPND 3 CHAIN: A; COMPND 4 EC: 1.1.1.158; COMPND 5 ENGINEERED: YES	FAD-401	FAD-601	73.379	-5.913	0.213	-12.261	-39.1725	2.82	-12.233	0.63	-16.7575
1hskA_3i99A	1hsk A	3i99 A	OXIDOREDUCTASE 27-DEC-00 1HSK; TITLE CRYSTAL STRUCTURE OF S. AUREUS MURB; COMPND MOL_ID: 1; COMPND 2 MOLECULE: UDP-N-ACETYLENOLPYRUVOYLGLUCOSAMINE REDUCTASE; COMPND 3 CHAIN: A; COMPND 4 SYNONYM: UDP-N-ACETYLMURAMATE DEHYDROGENASE; COMPND 5 EC: 1.1.1.158; COMPND 6 ENGINEERED: YES	OXIDOREDUCTASE 10-JUL-09 3I99; TITLE THE CRYSTAL STRUCTURE OF THE UDP-N-ACETYLENOLPYRUVOYLGLUCOSAMINE; TITLE 2 REDUCTASE FROM THE VIBRIO CHOLERAE O1 BIOVAR TOR; COMPND MOL_ID: 1; COMPND 2 MOLECULE: UDP-N-ACETYLENOLPYRUVOYLGLUCOSAMINE REDUCTASE; COMPND 3 CHAIN: A; COMPND 4 EC: 1.1.1.158; COMPND 5 ENGINEERED: YES	FAD-401	FAD-358	39.588	-7.286	0.51	-12.517	-20.5197	2.72	-12.634	0.334	-29.1106
1hskA_3tx1A	1hsk A	3tx1 A	OXIDOREDUCTASE 27-DEC-00 1HSK; TITLE CRYSTAL STRUCTURE OF S. AUREUS MURB; COMPND MOL_ID: 1; COMPND 2 MOLECULE: UDP-N-ACETYLENOLPYRUVOYLGLUCOSAMINE REDUCTASE; COMPND 3 CHAIN: A; COMPND 4 SYNONYM: UDP-N-ACETYLMURAMATE DEHYDROGENASE; COMPND 5 EC: 1.1.1.158; COMPND 6 ENGINEERED: YES	OXIDOREDUCTASE 22-SEP-11 3TX1; TITLE X-RAY CRYSTAL STRUCTURE OF LISTERIA MONOCYTOGENES EGD-E UDP-N-; TITLE 2 ACETYLENOLPYRUVYLGLUCOSAMINE REDUCTASE (MURB); COMPND MOL_ID: 1; COMPND 2 MOLECULE: UDP-N-ACETYLENOLPYRUVOYLGLUCOSAMINE REDUCTASE; COMPND 3 CHAIN: A; COMPND 4 SYNONYM: UDP-N-ACETYLMURAMATE DEHYDROGENASE; COMPND 5 EC: 1.1.1.158; COMPND 6 ENGINEERED: YES	FAD-401	FAD-299	122.407	-7.651	0.3	-12.356	-30.89	3.9	-12.152	0.208	-39.4545
1hskA_4jb1A	1hsk A	4jb1 A	OXIDOREDUCTASE 27-DEC-00 1HSK; TITLE CRYSTAL STRUCTURE OF S. AUREUS MURB; COMPND MOL_ID: 1; COMPND 2 MOLECULE: UDP-N-ACETYLENOLPYRUVOYLGLUCOSAMINE REDUCTASE; COMPND 3 CHAIN: A; COMPND 4 SYNONYM: UDP-N-ACETYLMURAMATE DEHYDROGENASE; COMPND 5 EC: 1.1.1.158; COMPND 6 ENGINEERED: YES	OXIDOREDUCTASE 19-FEB-13 4JB1; TITLE CRYSTAL STRUCTURE OF P. AERUGINOSA MURB IN COMPLEX WITH NADP+; COMPND MOL_ID: 1; COMPND 2 MOLECULE: UDP-N-ACETYLENOLPYRUVOYLGLUCOSAMINE REDUCTASE; COMPND 3 CHAIN: A; COMPND 4 SYNONYM: UDP-N-ACETYLMURAMATE DEHYDROGENASE; COMPND 5 EC: 1.1.1.158; COMPND 6 ENGINEERED: YES	FAD-401	FAD-401	60.713	-10.193	0.26	-13.069	-36.3028	2.89	-12.963	0.255	-36.5155
1hskA_4pytA	1hsk A	4pyt A	OXIDOREDUCTASE 27-DEC-00 1HSK; TITLE CRYSTAL STRUCTURE OF S. AUREUS MURB; COMPND MOL_ID: 1; COMPND 2 MOLECULE: UDP-N-ACETYLENOLPYRUVOYLGLUCOSAMINE REDUCTASE; COMPND 3 CHAIN: A; COMPND 4 SYNONYM: UDP-N-ACETYLMURAMATE DEHYDROGENASE; COMPND 5 EC: 1.1.1.158; COMPND 6 ENGINEERED: YES	OXIDOREDUCTASE 27-MAR-14 4PYT; TITLE CRYSTAL STRUCTURE OF A MURB FAMILY EP-UDP-N-ACETYLGLUCOSAMINE; TITLE 2 REDUCTASE; COMPND MOL_ID: 1; COMPND 2 MOLECULE: UDP-N-ACETYLENOLPYRUVOYLGLUCOSAMINE REDUCTASE; COMPND 3 CHAIN: A; COMPND 4 SYNONYM: UDP-N-ACETYLMURAMATE DEHYDROGENASE; COMPND 5 EC: 1.3.1.98; COMPND 6 ENGINEERED: YES	FAD-401	FAD-401	97.828	-8.879	0.145	-12.942	-52.8245	3.28	-13.002	0.145	-53.0694
1iqcA_1h32A	1iqc A	1h32 A	OXIDOREDUCTASE 20-JUL-01 1IQC; TITLE CRYSTAL STRUCTURE OF DI-HEME PEROXIDASE FROM NITROSOMONAS EUROPAEA; COMPND MOL_ID: 1; COMPND 2 MOLECULE: DI-HEME PEROXIDASE; COMPND 3 CHAIN: A, B, C, D	ELECTRON TRANSFER 21-AUG-02 1H32; TITLE REDUCED SOXAX COMPLEX FROM RHODOVULUM SULFIDOPHILUM; COMPND MOL_ID: 1; COMPND 2 MOLECULE: DIHEME CYTOCHROME C; COMPND 3 CHAIN: A; COMPND 4 SYNONYM: SOXA; COMPND 5 MOL_ID: 2; COMPND 6 MOLECULE: CYTOCHROME C; COMPND 7 CHAIN: B; COMPND 8 SYNONYM: SOXX	HEC-401	HEC-1264	48.537	156.866	3.17	-10.186	-3.11498	2.15	-8.635	1.028	-7.65514
1iqcA_1nmlA	1iqc A	1nml A	OXIDOREDUCTASE 20-JUL-01 1IQC; TITLE CRYSTAL STRUCTURE OF DI-HEME PEROXIDASE FROM NITROSOMONAS EUROPAEA; COMPND MOL_ID: 1; COMPND 2 MOLECULE: DI-HEME PEROXIDASE; COMPND 3 CHAIN: A, B, C, D	OXIDOREDUCTASE 10-JAN-03 1NML; TITLE DI-HAEMIC CYTOCHROME C PEROXIDASE FROM PSEUDOMONAS NAUTICA 617, FORM; TITLE 2 IN (PH 4.0); COMPND MOL_ID: 1; COMPND 2 MOLECULE: DI-HAEM CYTOCHROME C PEROXIDASE; COMPND 3 CHAIN: A; COMPND 4 EC: 1.11.1.5	HEC-401	CIT-502	53.161	2.349	0.505	-5.086	-8.40661	3.54	-5.106	0.732	-6.13702
1iqcA_1zzhA	1iqc A	1zzh A	OXIDOREDUCTASE 20-JUL-01 1IQC; TITLE CRYSTAL STRUCTURE OF DI-HEME PEROXIDASE FROM NITROSOMONAS EUROPAEA; COMPND MOL_ID: 1; COMPND 2 MOLECULE: DI-HEME PEROXIDASE; COMPND 3 CHAIN: A, B, C, D	OXIDOREDUCTASE 14-JUN-05 1ZZH; TITLE STRUCTURE OF THE FULLY OXIDIZED DI-HEME CYTOCHROME C; TITLE 2 PEROXIDASE FROM R. CAPSULATUS; COMPND MOL_ID: 1; COMPND 2 MOLECULE: CYTOCHROME C PEROXIDASE; COMPND 3 CHAIN: A, B, C, D; COMPND 4 EC: 1.11.1.5; COMPND 5 ENGINEERED: YES	HEC-401	CA-401	32.293	16.498	0.63	-6.606	-9.04932	3.42	-6.666	0.449	-12.1421
1iqcA_2c1dA	1iqc A	2c1d A	OXIDOREDUCTASE 20-JUL-01 1IQC; TITLE CRYSTAL STRUCTURE OF DI-HEME PEROXIDASE FROM NITROSOMONAS EUROPAEA; COMPND MOL_ID: 1; COMPND 2 MOLECULE: DI-HEME PEROXIDASE; COMPND 3 CHAIN: A, B, C, D	OXIDOREDUCTASE 13-SEP-05 2C1D; TITLE CRYSTAL STRUCTURE OF SOXXA FROM P. PANTOTROPHUS; COMPND MOL_ID: 1; COMPND 2 MOLECULE: SOXA; COMPND 3 CHAIN: A, C, E, G; COMPND 4 ENGINEERED: YES; COMPND 5 OTHER_DETAILS: DIHEME CYTOCHROME C; COMPND 6 MOL_ID: 2; COMPND 7 MOLECULE: SOXX; COMPND 8 CHAIN: B, D, F, H; COMPND 9 ENGINEERED: YES; COMPND 10 OTHER_DETAILS: CYTOCHROME C	HEC-401	HEC-1292	38.2	2.138	0.26	-8.309	-23.0806	2.1	-8.42	0.837	-8.98613
1iqcA_2c1vA	1iqc A	2c1v A	OXIDOREDUCTASE 20-JUL-01 1IQC; TITLE CRYSTAL STRUCTURE OF DI-HEME PEROXIDASE FROM NITROSOMONAS EUROPAEA; COMPND MOL_ID: 1; COMPND 2 MOLECULE: DI-HEME PEROXIDASE; COMPND 3 CHAIN: A, B, C, D	OXIDOREDUCTASE 21-SEP-05 2C1V; TITLE CRYSTAL STRUCTURE OF THE DI-HAEM CYTOCHROME C PEROXIDASE FROM; TITLE 2 PARACOCCUS PANTOTROPHUS - MIXED VALENCE FORM; COMPND MOL_ID: 1; COMPND 2 MOLECULE: DI-HAEM CYTOCHROME C PEROXIDASE; COMPND 3 CHAIN: A, B; COMPND 4 EC: 1.11.1.5	HEC-401	CA-403	40.883	-5.075	0.084	-8.162	-44.3587	4.22	-8.039	0.242	-23.5058
1iqcA_2vhdA	1iqc A	2vhd A	OXIDOREDUCTASE 20-JUL-01 1IQC; TITLE CRYSTAL STRUCTURE OF DI-HEME PEROXIDASE FROM NITROSOMONAS EUROPAEA; COMPND MOL_ID: 1; COMPND 2 MOLECULE: DI-HEME PEROXIDASE; COMPND 3 CHAIN: A, B, C, D	OXIDOREDUCTASE 20-NOV-07 2VHD; TITLE CRYSTAL STRUCTURE OF THE DI-HAEM CYTOCHROME C PEROXIDASE FROM; TITLE 2 PSEUDOMONAS AERUGINOSA - MIXED VALENCE FORM; COMPND MOL_ID: 1; COMPND 2 MOLECULE: CYTOCHROME C551 PEROXIDASE; COMPND 3 CHAIN: A, B; COMPND 4 FRAGMENT: RESIDUES 24-346; COMPND 5 SYNONYM: CYTOCHROME C PEROXIDASE, CCP; COMPND 6 EC: 1.11.1.5; COMPND 7 ENGINEERED: YES	HEC-401	HEC-401	141.118	-2.253	0.312	-7.669	-18.6141	4.22	-7.841	0.178	-28.205
1iqcA_3hq9A	1iqc A	3hq9 A	OXIDOREDUCTASE 20-JUL-01 1IQC; TITLE CRYSTAL STRUCTURE OF DI-HEME PEROXIDASE FROM NITROSOMONAS EUROPAEA; COMPND MOL_ID: 1; COMPND 2 MOLECULE: DI-HEME PEROXIDASE; COMPND 3 CHAIN: A, B, C, D	OXIDOREDUCTASE 05-JUN-09 3HQ9; TITLE CCPA FROM G. SULFURREDUCENS, S134P VARIANT; COMPND MOL_ID: 1; COMPND 2 MOLECULE: CYTOCHROME C551 PEROXIDASE; COMPND 3 CHAIN: A, B; COMPND 4 EC: 1.11.1.5; COMPND 5 ENGINEERED: YES; COMPND 6 MUTATION: YES	HEC-401	HEM-401	70.154	-3.27	0.269	-6.552	-17.7561	2.61	-6.605	0.359	-14.39
1iqcA_3o5cA	1iqc A	3o5c A	OXIDOREDUCTASE 20-JUL-01 1IQC; TITLE CRYSTAL STRUCTURE OF DI-HEME PEROXIDASE FROM NITROSOMONAS EUROPAEA; COMPND MOL_ID: 1; COMPND 2 MOLECULE: DI-HEME PEROXIDASE; COMPND 3 CHAIN: A, B, C, D	OXIDOREDUCTASE 28-JUL-10 3O5C; TITLE CYTOCHROME C PEROXIDASE BCCP OF SHEWANELLA ONEIDENSIS; COMPND MOL_ID: 1; COMPND 2 MOLECULE: CYTOCHROME C551 PEROXIDASE; COMPND 3 CHAIN: A, B, C, D; COMPND 4 FRAGMENT: UNP RESIDUES 23-333; COMPND 5 ENGINEERED: YES	HEC-401	HEM-401	157.428	-3.442	0.207	-8.547	-27.8404	2.35	-4.609	0.392	-9.36789
1iqcA_3oa8A	1iqc A	3oa8 A	OXIDOREDUCTASE 20-JUL-01 1IQC; TITLE CRYSTAL STRUCTURE OF DI-HEME PEROXIDASE FROM NITROSOMONAS EUROPAEA; COMPND MOL_ID: 1; COMPND 2 MOLECULE: DI-HEME PEROXIDASE; COMPND 3 CHAIN: A, B, C, D	HEME-BINDING PROTEIN/HEME-BINDING PROTEI04-AUG-10 3OA8; TITLE DIHEME SOXAX; COMPND MOL_ID: 1; COMPND 2 MOLECULE: SOXA; COMPND 3 CHAIN: A, C, E; COMPND 4 ENGINEERED: YES; COMPND 5 MOL_ID: 2; COMPND 6 MOLECULE: SOXX; COMPND 7 CHAIN: B, D, F; COMPND 8 ENGINEERED: YES	HEC-401	HEC-401	49.21	8.083	0.717	-8.087	-9.89841	2.12	-8.266	1.308	-5.87074
1iqcA_3sjlA	1iqc A	3sjl A	OXIDOREDUCTASE 20-JUL-01 1IQC; TITLE CRYSTAL STRUCTURE OF DI-HEME PEROXIDASE FROM NITROSOMONAS EUROPAEA; COMPND MOL_ID: 1; COMPND 2 MOLECULE: DI-HEME PEROXIDASE; COMPND 3 CHAIN: A, B, C, D	OXIDOREDUCTASE/ELECTRON TRANSPORT 21-JUN-11 3SJL; TITLE CRYSTAL STRUCTURE OF THE P107S-MAUG/PRE-METHYLAMINE DEHYDROGENASE; TITLE 2 COMPLEX; COMPND MOL_ID: 1; COMPND 2 MOLECULE: METHYLAMINE UTILIZATION PROTEIN MAUG; COMPND 3 CHAIN: A, B; COMPND 4 FRAGMENT: UNP RESIDUES 21-387; COMPND 5 EC: 1.-.-.-; COMPND 6 ENGINEERED: YES; COMPND 7 MUTATION: YES; COMPND 8 MOL_ID: 2; COMPND 9 MOLECULE: METHYLAMINE…	HEC-401	HEC-500	116.264	-4.268	0.13	-5.9	-25.6522	2.15	-5.044	0.49	-8.54915
1iqcA_4aanA	1iqc A	4aan A	OXIDOREDUCTASE 20-JUL-01 1IQC; TITLE CRYSTAL STRUCTURE OF DI-HEME PEROXIDASE FROM NITROSOMONAS EUROPAEA; COMPND MOL_ID: 1; COMPND 2 MOLECULE: DI-HEME PEROXIDASE; COMPND 3 CHAIN: A, B, C, D	OXIDOREDUCTASE 05-DEC-11 4AAN; TITLE MACA WILD-TYPE FULLY REDUCED; COMPND MOL_ID: 1; COMPND 2 MOLECULE: CYTOCHROME C551 PEROXIDASE; COMPND 3 CHAIN: A; COMPND 4 FRAGMENT: RESIDUES 23-346; COMPND 5 SYNONYM: CYTOCHROME C PEROXIDASE; COMPND 6 EC: 1.11.1.5; COMPND 7 ENGINEERED: YES	HEC-401	CA-402	26.714	-3.072	0.154	-7.678	-30.2283	2.39	-1.22	1.022	-1.08734
1iqcA_4b2nA	1iqc A	4b2n A	OXIDOREDUCTASE 20-JUL-01 1IQC; TITLE CRYSTAL STRUCTURE OF DI-HEME PEROXIDASE FROM NITROSOMONAS EUROPAEA; COMPND MOL_ID: 1; COMPND 2 MOLECULE: DI-HEME PEROXIDASE; COMPND 3 CHAIN: A, B, C, D	ELECTRON TRANSPORT 17-JUL-12 4B2N; TITLE LATEX OXYGENASE ROXA; COMPND MOL_ID: 1; COMPND 2 MOLECULE: 70 KDA PROTEIN; COMPND 3 CHAIN: A, B; COMPND 4 FRAGMENT: RESIDUES 17-678; COMPND 5 SYNONYM: ROXA	HEC-401	HEC-700	41.222	16.696	0.396	-6.313	-12.7278	2.51	-5.816	0.738	-6.94033
1iqcA_4pj0V	1iqc A	4pj0 V	OXIDOREDUCTASE 20-JUL-01 1IQC; TITLE CRYSTAL STRUCTURE OF DI-HEME PEROXIDASE FROM NITROSOMONAS EUROPAEA; COMPND MOL_ID: 1; COMPND 2 MOLECULE: DI-HEME PEROXIDASE; COMPND 3 CHAIN: A, B, C, D	OXIDOREDUCTASE, ELECTRON TRANSPORT 10-MAY-14 4PJ0; TITLE STRUCTURE OF T.ELONGATUS PHOTOSYSTEM II, ROWS OF DIMERS CRYSTAL; TITLE 2 PACKING; COMPND MOL_ID: 1; COMPND 2 MOLECULE: PHOTOSYSTEM Q(B) PROTEIN 1; COMPND 3 CHAIN: A, a; COMPND 4 SYNONYM: 32 KDA THYLAKOID MEMBRANE PROTEIN 1,PHOTOSYSTEM II PROTEIN; COMPND 5 D1 1; COMPND 6 EC: 1.10.3.9; COMPND 7 MOL_ID: 2; COMPND 8 MOLECULE: CP47 PROTEIN; COMP…	HEC-401	HEC-201	42.126	8.602	0.215	-1.897	-6.02222	2.04	-2.042	0.47	-3.58246
1j99A_1aquA	1j99 A	1aqu A	TRANSFERASE 24-MAY-01 1J99; TITLE CRYSTAL STRUCTURE OF HUMAN DEHYDROEPIANDROSTERONE SULFOTRANSFERASE IN; TITLE 2 COMPLEX WITH SUBSTRATE; COMPND MOL_ID: 1; COMPND 2 MOLECULE: ALCOHOL SULFOTRANSFERASE; COMPND 3 CHAIN: A; COMPND 4 SYNONYM: DEHYDROEPIANDROSTERONE SULFOTRANSFERASE, DHEA-ST,; COMPND 5 HYDROXYSTEROID SULFOTRANSFERASE, HST; COMPND 6 EC: 2.8.2.2; COMPND 7 ENGINEERED: YES	TRANSFERASE 01-AUG-97 1AQU; TITLE ESTROGEN SULFOTRANSFERASE WITH BOUND INACTIVE COFACTOR PAP AND 17-BETA; TITLE 2 ESTRADIOL; COMPND MOL_ID: 1; COMPND 2 MOLECULE: ESTROGEN SULFOTRANSFERASE; COMPND 3 CHAIN: A, B; COMPND 4 SYNONYM: EST; COMPND 5 EC: 2.8.2.4; COMPND 6 ENGINEERED: YES; COMPND 7 OTHER_DETAILS: COMPLEX WITH 17B-ESTRADIOL AND PAP (ADENOSINE 3',5'-; COMPND 8 DIPHOSPHATE)	AND-401	EST-304	56.733	0.939	1.041	-8.577	-7.51709	2.06	-7.802	0.743	-9.25504
1j99A_1q1qA	1j99 A	1q1q A	TRANSFERASE 24-MAY-01 1J99; TITLE CRYSTAL STRUCTURE OF HUMAN DEHYDROEPIANDROSTERONE SULFOTRANSFERASE IN; TITLE 2 COMPLEX WITH SUBSTRATE; COMPND MOL_ID: 1; COMPND 2 MOLECULE: ALCOHOL SULFOTRANSFERASE; COMPND 3 CHAIN: A; COMPND 4 SYNONYM: DEHYDROEPIANDROSTERONE SULFOTRANSFERASE, DHEA-ST,; COMPND 5 HYDROXYSTEROID SULFOTRANSFERASE, HST; COMPND 6 EC: 2.8.2.2; COMPND 7 ENGINEERED: YES	TRANSFERASE 22-JUL-03 1Q1Q; TITLE CRYSTAL STRUCTURE OF HUMAN PREGNENOLONE SULFOTRANSFERASE (SULT2B1A) IN; TITLE 2 THE PRESENCE OF PAP; COMPND MOL_ID: 1; COMPND 2 MOLECULE: SULFOTRANSFERASE FAMILY, CYTOSOLIC, 2B, MEMBER 1 ISOFORM A; COMPND 3 CHAIN: A; COMPND 4 SYNONYM: SULT2B1A; COMPND 5 ENGINEERED: YES	AND-401	A3P-352	45.579	109.072	2.85	-7.122	-2.41424	3.03	-3.269	2.127	-1.46789
1j99A_1q20A	1j99 A	1q20 A	TRANSFERASE 24-MAY-01 1J99; TITLE CRYSTAL STRUCTURE OF HUMAN DEHYDROEPIANDROSTERONE SULFOTRANSFERASE IN; TITLE 2 COMPLEX WITH SUBSTRATE; COMPND MOL_ID: 1; COMPND 2 MOLECULE: ALCOHOL SULFOTRANSFERASE; COMPND 3 CHAIN: A; COMPND 4 SYNONYM: DEHYDROEPIANDROSTERONE SULFOTRANSFERASE, DHEA-ST,; COMPND 5 HYDROXYSTEROID SULFOTRANSFERASE, HST; COMPND 6 EC: 2.8.2.2; COMPND 7 ENGINEERED: YES	TRANSFERASE 23-JUL-03 1Q20; TITLE CRYSTAL STRUCTURE OF HUMAN CHOLESTEROL SULFOTRANSFERASE (SULT2B1B) IN; TITLE 2 THE PRESENCE OF PAP AND PREGNENOLONE; COMPND MOL_ID: 1; COMPND 2 MOLECULE: SULFOTRANSFERASE FAMILY, CYTOSOLIC, 2B, MEMBER 1 ISOFORM B; COMPND 3 CHAIN: A; COMPND 4 SYNONYM: SULT2B1B; COMPND 5 ENGINEERED: YES	AND-401	PLO-401	68.822	63.17	2.798	-1.854	-0.639752	3.35	24.738	5.635	4.31351
1j99A_2a3rA	1j99 A	2a3r A	TRANSFERASE 24-MAY-01 1J99; TITLE CRYSTAL STRUCTURE OF HUMAN DEHYDROEPIANDROSTERONE SULFOTRANSFERASE IN; TITLE 2 COMPLEX WITH SUBSTRATE; COMPND MOL_ID: 1; COMPND 2 MOLECULE: ALCOHOL SULFOTRANSFERASE; COMPND 3 CHAIN: A; COMPND 4 SYNONYM: DEHYDROEPIANDROSTERONE SULFOTRANSFERASE, DHEA-ST,; COMPND 5 HYDROXYSTEROID SULFOTRANSFERASE, HST; COMPND 6 EC: 2.8.2.2; COMPND 7 ENGINEERED: YES	TRANSFERASE 26-JUN-05 2A3R; TITLE CRYSTAL STRUCTURE OF HUMAN SULFOTRANSFERASE SULT1A3 IN COMPLEX WITH; TITLE 2 DOPAMINE AND 3-PHOSPHOADENOSINE 5-PHOSPHATE; COMPND MOL_ID: 1; COMPND 2 MOLECULE: MONOAMINE-SULFATING PHENOL SULFOTRANSFERASE; COMPND 3 CHAIN: A, B; COMPND 4 SYNONYM: SULT1A3, ARYL SULFOTRANSFERASE 1A3, SULFOTRANSFERASE,; COMPND 5 MONOAMINE-PREFERRING, M-PST, THERMOLABILE PHENOL SULFOTRA…	AND-401	A3P-296	21.776	45.803	3.168	-4.521	-1.38341	2.38	3.642	2.496	1.40293
1j99A_2gwhA	1j99 A	2gwh A	TRANSFERASE 24-MAY-01 1J99; TITLE CRYSTAL STRUCTURE OF HUMAN DEHYDROEPIANDROSTERONE SULFOTRANSFERASE IN; TITLE 2 COMPLEX WITH SUBSTRATE; COMPND MOL_ID: 1; COMPND 2 MOLECULE: ALCOHOL SULFOTRANSFERASE; COMPND 3 CHAIN: A; COMPND 4 SYNONYM: DEHYDROEPIANDROSTERONE SULFOTRANSFERASE, DHEA-ST,; COMPND 5 HYDROXYSTEROID SULFOTRANSFERASE, HST; COMPND 6 EC: 2.8.2.2; COMPND 7 ENGINEERED: YES	TRANSFERASE 04-MAY-06 2GWH; TITLE HUMAN SULFOTRANFERASE SULT1C2 IN COMPLEX WITH PAP AND; TITLE 2 PENTACHLOROPHENOL; COMPND MOL_ID: 1; COMPND 2 MOLECULE: SULFOTRANSFERASE 1C2; COMPND 3 CHAIN: A, B; COMPND 4 SYNONYM: SULT1C, SULT1C#2; COMPND 5 EC: 2.8.2.-; COMPND 6 ENGINEERED: YES	AND-401	PCI-402	48.637	75.054	3.783	1.913	0.49266	2.06	0.838	2.205	0.363557
1j99A_2reoA	1j99 A	2reo A	TRANSFERASE 24-MAY-01 1J99; TITLE CRYSTAL STRUCTURE OF HUMAN DEHYDROEPIANDROSTERONE SULFOTRANSFERASE IN; TITLE 2 COMPLEX WITH SUBSTRATE; COMPND MOL_ID: 1; COMPND 2 MOLECULE: ALCOHOL SULFOTRANSFERASE; COMPND 3 CHAIN: A; COMPND 4 SYNONYM: DEHYDROEPIANDROSTERONE SULFOTRANSFERASE, DHEA-ST,; COMPND 5 HYDROXYSTEROID SULFOTRANSFERASE, HST; COMPND 6 EC: 2.8.2.2; COMPND 7 ENGINEERED: YES	TRANSFERASE 26-SEP-07 2REO; TITLE CRYSTAL STRUCTURE OF HUMAN SULFOTRANSFERASE 1C3 (SULT1C3) IN COMPLEX; TITLE 2 WITH PAP; COMPND MOL_ID: 1; COMPND 2 MOLECULE: PUTATIVE SULFOTRANSFERASE 1C3; COMPND 3 CHAIN: A; COMPND 4 EC: 2.8.2.-; COMPND 5 ENGINEERED: YES; COMPND 6 MUTATION: YES	AND-401	A3P-401	34.165	142.941	3.745	-3.528	-0.917555	2.31	-4.953	2.2	-2.15348
1ja1A_1b1cA	1ja1 A	1b1c A	OXIDOREDUCTASE 29-MAY-01 1JA1; TITLE CYPOR-TRIPLE MUTANT; COMPND MOL_ID: 1; COMPND 2 MOLECULE: NADPH-CYTOCHROME P450 REDUCTASE; COMPND 3 CHAIN: A, B; COMPND 4 SYNONYM: NADPH-CYTOCHROME P450 OXIDOREDUCTASE; COMPND 5 EC: 1.6.2.4; COMPND 6 ENGINEERED: YES; COMPND 7 MUTATION: YES	OXIDOREDUCTASE 19-NOV-98 1B1C; TITLE CRYSTAL STRUCTURE OF THE FMN-BINDING DOMAIN OF HUMAN CYTOCHROME P450; TITLE 2 REDUCTASE AT 1.93A RESOLUTION; COMPND MOL_ID: 1; COMPND 2 MOLECULE: PROTEIN (NADPH-CYTOCHROME P450 REDUCTASE); COMPND 3 CHAIN: A; COMPND 4 FRAGMENT: FMN-BINDING DOMAIN; COMPND 5 SYNONYM: P450R-FMN; COMPND 6 EC: 1.6.2.4	FMN-1751	FMN-190	200.359	-9.435	0.065	-9.958	-60.3515	3.78	-10.076	0.121	-45.5928
1ja1A_1bvyF	1ja1 A	1bvy F	OXIDOREDUCTASE 29-MAY-01 1JA1; TITLE CYPOR-TRIPLE MUTANT; COMPND MOL_ID: 1; COMPND 2 MOLECULE: NADPH-CYTOCHROME P450 REDUCTASE; COMPND 3 CHAIN: A, B; COMPND 4 SYNONYM: NADPH-CYTOCHROME P450 OXIDOREDUCTASE; COMPND 5 EC: 1.6.2.4; COMPND 6 ENGINEERED: YES; COMPND 7 MUTATION: YES	OXIDOREDUCTASE 21-SEP-98 1BVY; TITLE COMPLEX OF THE HEME AND FMN-BINDING DOMAINS OF THE CYTOCHROME P450(BM-; TITLE 2 3); COMPND MOL_ID: 1; COMPND 2 MOLECULE: PROTEIN (CYTOCHROME P450 BM-3); COMPND 3 CHAIN: A, B; COMPND 4 FRAGMENT: HEME-BINDING DOMAIN; COMPND 5 EC: 1.14.14.1; COMPND 6 ENGINEERED: YES; COMPND 7 MOL_ID: 2; COMPND 8 MOLECULE: PROTEIN (CYTOCHROME P450 BM-3); COMPND 9 CHAIN: F; COMPND …	FMN-1751	FMN-1002	70.595	-5.816	0.365	-8.593	-18.4796	2.53	-9.113	0.268	-24.7636
1ja1A_1tllA	1ja1 A	1tll A	OXIDOREDUCTASE 29-MAY-01 1JA1; TITLE CYPOR-TRIPLE MUTANT; COMPND MOL_ID: 1; COMPND 2 MOLECULE: NADPH-CYTOCHROME P450 REDUCTASE; COMPND 3 CHAIN: A, B; COMPND 4 SYNONYM: NADPH-CYTOCHROME P450 OXIDOREDUCTASE; COMPND 5 EC: 1.6.2.4; COMPND 6 ENGINEERED: YES; COMPND 7 MUTATION: YES	OXIDOREDUCTASE 09-JUN-04 1TLL; TITLE CRYSTAL STRUCTURE OF RAT NEURONAL NITRIC-OXIDE SYNTHASE REDUCTASE; TITLE 2 MODULE AT 2.3 A RESOLUTION.; COMPND MOL_ID: 1; COMPND 2 MOLECULE: NITRIC-OXIDE SYNTHASE, BRAIN; COMPND 3 CHAIN: A, B; COMPND 4 SYNONYM: NOS, TYPE I, NEURONAL NOS, N-NOS, NNOS, CONSTITUTIVE NOS,; COMPND 5 NC-NOS, BNOS, REDUCTASE MODULE; COMPND 6 EC: 1.14.13.39; COMPND 7 ENGINEERED: YES	FMN-1751	FMN-1451	81.879	-7.584	0.248	-11.398	-32.7529	2.05	-11.671	2.592	-4.33544
1ja1A_2bpoA	1ja1 A	2bpo A	OXIDOREDUCTASE 29-MAY-01 1JA1; TITLE CYPOR-TRIPLE MUTANT; COMPND MOL_ID: 1; COMPND 2 MOLECULE: NADPH-CYTOCHROME P450 REDUCTASE; COMPND 3 CHAIN: A, B; COMPND 4 SYNONYM: NADPH-CYTOCHROME P450 OXIDOREDUCTASE; COMPND 5 EC: 1.6.2.4; COMPND 6 ENGINEERED: YES; COMPND 7 MUTATION: YES	REDUCTASE 21-APR-05 2BPO; TITLE CRYSTAL STRUCTURE OF THE YEAST CPR TRIPLE MUTANT: D74G, Y75F, K78A.; COMPND MOL_ID: 1; COMPND 2 MOLECULE: NADPH-CYTOCHROM P450 REDUCTASE; COMPND 3 CHAIN: A, B; COMPND 4 SYNONYM: CPR, P450R; COMPND 5 EC: 1.6.2.4; COMPND 6 ENGINEERED: YES; COMPND 7 MUTATION: YES	FMN-1751	FMN-751	127.052	-9.466	0.18	-10.255	-36.625	2.42	-9.264	3.666	-2.4599
1ja1A_3fjoA	1ja1 A	3fjo A	OXIDOREDUCTASE 29-MAY-01 1JA1; TITLE CYPOR-TRIPLE MUTANT; COMPND MOL_ID: 1; COMPND 2 MOLECULE: NADPH-CYTOCHROME P450 REDUCTASE; COMPND 3 CHAIN: A, B; COMPND 4 SYNONYM: NADPH-CYTOCHROME P450 OXIDOREDUCTASE; COMPND 5 EC: 1.6.2.4; COMPND 6 ENGINEERED: YES; COMPND 7 MUTATION: YES	OXIDOREDUCTASE 15-DEC-08 3FJO; TITLE STRUCTURE OF CHIMERIC YH CPR; COMPND MOL_ID: 1; COMPND 2 MOLECULE: NADPH-CYTOCHROME P450 REDUCTASE; COMPND 3 CHAIN: A; COMPND 4 FRAGMENT: YEAST FMN DOMAIN, UNP RESIDUES 44-211, HUMAN FAD DOMAIN; COMPND 5 CPR, UNP RESIDUES 232-677; COMPND 6 SYNONYM: CPR, P450R; COMPND 7 EC: 1.6.2.4; COMPND 8 ENGINEERED: YES	FMN-1751	FMN-751	140.153	-8.953	0.077	-9.931	-56.1073	2.9	-3.664	4.453	-0.804744
1ja1A_3qe2A	1ja1 A	3qe2 A	OXIDOREDUCTASE 29-MAY-01 1JA1; TITLE CYPOR-TRIPLE MUTANT; COMPND MOL_ID: 1; COMPND 2 MOLECULE: NADPH-CYTOCHROME P450 REDUCTASE; COMPND 3 CHAIN: A, B; COMPND 4 SYNONYM: NADPH-CYTOCHROME P450 OXIDOREDUCTASE; COMPND 5 EC: 1.6.2.4; COMPND 6 ENGINEERED: YES; COMPND 7 MUTATION: YES	OXIDOREDUCTASE 19-JAN-11 3QE2; TITLE CRYSTAL STRUCTURE OF HUMAN NADPH-CYTOCHROME P450 REDUCTASE; COMPND MOL_ID: 1; COMPND 2 MOLECULE: NADPH--CYTOCHROME P450 REDUCTASE; COMPND 3 CHAIN: A, B; COMPND 4 FRAGMENT: UNP RESIDUES 64-677; COMPND 5 SYNONYM: CPR, P450R; COMPND 6 EC: 1.6.2.4; COMPND 7 ENGINEERED: YES	FMN-1751	FMN-751	168.282	-9.815	0.176	-10.216	-37.0145	3.97	-10.363	0.595	-14.9108
1ja1A_4h2dA	1ja1 A	4h2d A	OXIDOREDUCTASE 29-MAY-01 1JA1; TITLE CYPOR-TRIPLE MUTANT; COMPND MOL_ID: 1; COMPND 2 MOLECULE: NADPH-CYTOCHROME P450 REDUCTASE; COMPND 3 CHAIN: A, B; COMPND 4 SYNONYM: NADPH-CYTOCHROME P450 OXIDOREDUCTASE; COMPND 5 EC: 1.6.2.4; COMPND 6 ENGINEERED: YES; COMPND 7 MUTATION: YES	OXIDOREDUCTASE 12-SEP-12 4H2D; TITLE CRYSTAL STRUCTURE OF NDOR1; COMPND MOL_ID: 1; COMPND 2 MOLECULE: NADPH-DEPENDENT DIFLAVIN OXIDOREDUCTASE 1; COMPND 3 CHAIN: A, B; COMPND 4 FRAGMENT: FMN-BINDING DOMAIN (UNP RESIDUES 1-161); COMPND 5 SYNONYM: NDOR1, NADPH-DEPENDENT FMN AND FAD-CONTAINING; COMPND 6 OXIDOREDUCTASE, NOVEL REDUCTASE 1; COMPND 7 EC: 1.6.-.-; COMPND 8 ENGINEERED: YES	FMN-1751	FMN-200	128.951	-7.648	0.108	-8.941	-42.9856	2.48	-9.044	0.404	-17.9444
1ja1A_4oxxA	1ja1 A	4oxx A	OXIDOREDUCTASE 29-MAY-01 1JA1; TITLE CYPOR-TRIPLE MUTANT; COMPND MOL_ID: 1; COMPND 2 MOLECULE: NADPH-CYTOCHROME P450 REDUCTASE; COMPND 3 CHAIN: A, B; COMPND 4 SYNONYM: NADPH-CYTOCHROME P450 OXIDOREDUCTASE; COMPND 5 EC: 1.6.2.4; COMPND 6 ENGINEERED: YES; COMPND 7 MUTATION: YES	ELECTRON TRANSPORT 07-FEB-14 4OXX; TITLE CRYSTAL STRUCTURE OF CINDOXIN, SURFACE ENTROPY REDUCTION MUTANT; COMPND MOL_ID: 1; COMPND 2 MOLECULE: CINDOXIN; COMPND 3 CHAIN: A; COMPND 4 SYNONYM: CDX, FMN-CONTAINING REDOX PARTNER; COMPND 5 ENGINEERED: YES; COMPND 6 MUTATION: YES	FMN-1751	FMN-200	117.119	-7.027	0.271	-10.097	-27.2156	2.61	-10.192	0.255	-28.7099
1jp4A_1g0hA	1jp4 A	1g0h A	HYDROLASE 01-AUG-01 1JP4; TITLE CRYSTAL STRUCTURE OF AN ENZYME DISPLAYING BOTH INOSITOL-POLYPHOSPHATE; TITLE 2 1-PHOSPHATASE AND 3'-PHOSPHOADENOSINE-5'-PHOSPHATE PHOSPHATASE; TITLE 3 ACTIVITIES; COMPND MOL_ID: 1; COMPND 2 MOLECULE: 3'(2'),5'-BISPHOSPHATE NUCLEOTIDASE; COMPND 3 CHAIN: A; COMPND 4 SYNONYM: PIPASE: PAP AND INOSITOL 1,4 BISPHOSPHATE PHOSPHATASE; COMPND 5 EC: 3.1.3.7, 3.1.3.57; COMPND…	HYDROLASE 06-OCT-00 1G0H; TITLE CRYSTAL STRUCTURE OF MJ0109 GENE PRODUCT INOSITOL MONOPHOSPHATASE-; TITLE 2 FRUCTOSE 1,6 BISPHOSPHATASE; COMPND MOL_ID: 1; COMPND 2 MOLECULE: INOSITOL MONOPHOSPHATASE; COMPND 3 CHAIN: A, B; COMPND 4 SYNONYM: MJ0109 GENE PRODUCT; COMPND 5 EC: 3.1.3.25; COMPND 6 ENGINEERED: YES	AMP-601	CA-291	37.699	5.483	1.264	-5.772	-4.23167	2.03	-6.374	3.9	-1.5935
1jp4A_1ka1A	1jp4 A	1ka1 A	HYDROLASE 01-AUG-01 1JP4; TITLE CRYSTAL STRUCTURE OF AN ENZYME DISPLAYING BOTH INOSITOL-POLYPHOSPHATE; TITLE 2 1-PHOSPHATASE AND 3'-PHOSPHOADENOSINE-5'-PHOSPHATE PHOSPHATASE; TITLE 3 ACTIVITIES; COMPND MOL_ID: 1; COMPND 2 MOLECULE: 3'(2'),5'-BISPHOSPHATE NUCLEOTIDASE; COMPND 3 CHAIN: A; COMPND 4 SYNONYM: PIPASE: PAP AND INOSITOL 1,4 BISPHOSPHATE PHOSPHATASE; COMPND 5 EC: 3.1.3.7, 3.1.3.57; COMPND…	HYDROLASE 31-OCT-01 1KA1; TITLE THE PAPASE HAL2P COMPLEXED WITH CALCIUM AND MAGNESIUM IONS AND; TITLE 2 REACTION SUBSTRATE: PAP; COMPND MOL_ID: 1; COMPND 2 MOLECULE: HALOTOLERANCE PROTEIN HAL2; COMPND 3 CHAIN: A; COMPND 4 SYNONYM: HAL2P, 3'(2'),5'-BISPHOSPHATE NUCLEOTIDASE, PHOSPHOADENYLATE; COMPND 5 3'-NUCLEOTIDASE, 3'-PHOSPHOADENYLYLSULFATE 3'-PHOSPHATASE; COMPND 6 EC: 3.1.3.7; COMPND 7 ENGINEE…	AMP-601	CA-401	53.014	11.467	0.528	-5.903	-9.39968	2.39	-6.021	0.736	-7.20215
1jp4A_2qflA	1jp4 A	2qfl A	HYDROLASE 01-AUG-01 1JP4; TITLE CRYSTAL STRUCTURE OF AN ENZYME DISPLAYING BOTH INOSITOL-POLYPHOSPHATE; TITLE 2 1-PHOSPHATASE AND 3'-PHOSPHOADENOSINE-5'-PHOSPHATE PHOSPHATASE; TITLE 3 ACTIVITIES; COMPND MOL_ID: 1; COMPND 2 MOLECULE: 3'(2'),5'-BISPHOSPHATE NUCLEOTIDASE; COMPND 3 CHAIN: A; COMPND 4 SYNONYM: PIPASE: PAP AND INOSITOL 1,4 BISPHOSPHATE PHOSPHATASE; COMPND 5 EC: 3.1.3.7, 3.1.3.57; COMPND…	HYDROLASE 27-JUN-07 2QFL; TITLE STRUCTURE OF SUHB: INOSITOL MONOPHOSPHATASE AND EXTRAGENIC SUPPRESSOR; TITLE 2 FROM E. COLI; COMPND MOL_ID: 1; COMPND 2 MOLECULE: INOSITOL-1-MONOPHOSPHATASE; COMPND 3 CHAIN: A; COMPND 4 SYNONYM: IMPASE, INOSITOL-1-PHOSPHATASE, I-1-PASE; COMPND 5 EC: 3.1.3.25; COMPND 6 ENGINEERED: YES; COMPND 7 MUTATION: YES	AMP-601	EEE-376	42.885	83.475	1.79	-7.808	-4.13122	2.12	-5.344	2.368	-2.16532
1jp4A_2wefA	1jp4 A	2wef A	HYDROLASE 01-AUG-01 1JP4; TITLE CRYSTAL STRUCTURE OF AN ENZYME DISPLAYING BOTH INOSITOL-POLYPHOSPHATE; TITLE 2 1-PHOSPHATASE AND 3'-PHOSPHOADENOSINE-5'-PHOSPHATE PHOSPHATASE; TITLE 3 ACTIVITIES; COMPND MOL_ID: 1; COMPND 2 MOLECULE: 3'(2'),5'-BISPHOSPHATE NUCLEOTIDASE; COMPND 3 CHAIN: A; COMPND 4 SYNONYM: PIPASE: PAP AND INOSITOL 1,4 BISPHOSPHATE PHOSPHATASE; COMPND 5 EC: 3.1.3.7, 3.1.3.57; COMPND…	HYDROLASE 30-MAR-09 2WEF; TITLE HUMAN 3'(2'), 5'-BISPHOSPHATE NUCLEOTIDASE 1 (BPNT1) IN COMPLEX WITH; TITLE 2 AMP, PO4 AND MAGNESIUM; COMPND MOL_ID: 1; COMPND 2 MOLECULE: 3'(2')\, 5'-BISPHOSPHATE NUCLEOTIDASE 1; COMPND 3 CHAIN: A; COMPND 4 FRAGMENT: RESIDUES 6-308; COMPND 5 SYNONYM: BISPHOSPHATE 3'-NUCLEOTIDASE 1, PAP-INOSITOL-1\,4-; COMPND 6 PHOSPHATASE, BPNTASE 1, PIP; COMPND 7 EC: 3.1.3.7; COM…	AMP-601	PO4-501	105.821	-7.268	0.102	-7.639	-37.8168	3.65	-7.681	0.179	-27.5305
1jp4A_3b8bA	1jp4 A	3b8b A	HYDROLASE 01-AUG-01 1JP4; TITLE CRYSTAL STRUCTURE OF AN ENZYME DISPLAYING BOTH INOSITOL-POLYPHOSPHATE; TITLE 2 1-PHOSPHATASE AND 3'-PHOSPHOADENOSINE-5'-PHOSPHATE PHOSPHATASE; TITLE 3 ACTIVITIES; COMPND MOL_ID: 1; COMPND 2 MOLECULE: 3'(2'),5'-BISPHOSPHATE NUCLEOTIDASE; COMPND 3 CHAIN: A; COMPND 4 SYNONYM: PIPASE: PAP AND INOSITOL 1,4 BISPHOSPHATE PHOSPHATASE; COMPND 5 EC: 3.1.3.7, 3.1.3.57; COMPND…	HYDROLASE 31-OCT-07 3B8B; TITLE CRYSTAL STRUCTURE OF CYSQ FROM BACTEROIDES THETAIOTAOMICRON, A; TITLE 2 BACTERIAL MEMBER OF THE INOSITOL MONOPHOSPHATASE FAMILY; COMPND MOL_ID: 1; COMPND 2 MOLECULE: CYSQ, SULFITE SYNTHESIS PATHWAY PROTEIN; COMPND 3 CHAIN: A; COMPND 4 ENGINEERED: YES	AMP-601	SO4-269	59.827	1.8	1.31	-4.638	-3.28936	2.53	-5.193	1.243	-3.86672
1jp4A_3t0jA	1jp4 A	3t0j A	HYDROLASE 01-AUG-01 1JP4; TITLE CRYSTAL STRUCTURE OF AN ENZYME DISPLAYING BOTH INOSITOL-POLYPHOSPHATE; TITLE 2 1-PHOSPHATASE AND 3'-PHOSPHOADENOSINE-5'-PHOSPHATE PHOSPHATASE; TITLE 3 ACTIVITIES; COMPND MOL_ID: 1; COMPND 2 MOLECULE: 3'(2'),5'-BISPHOSPHATE NUCLEOTIDASE; COMPND 3 CHAIN: A; COMPND 4 SYNONYM: PIPASE: PAP AND INOSITOL 1,4 BISPHOSPHATE PHOSPHATASE; COMPND 5 EC: 3.1.3.7, 3.1.3.57; COMPND…	HYDROLASE 20-JUL-11 3T0J; TITLE CRYSTAL STRUCTURE OF INOSITOL MONOPHOSPHATASE - II FROM STAPHYLOCOCCUS; TITLE 2 AUREUS MSSA476; COMPND MOL_ID: 1; COMPND 2 MOLECULE: INOSITOL MONOPHOSPHATASE FAMILY PROTEIN; COMPND 3 CHAIN: A, B, C, D; COMPND 4 SYNONYM: IMPASE II; COMPND 5 ENGINEERED: YES	AMP-601	PG4-279	47.658	19.087	3.952	-6.495	-1.60291	2.28	-5.224	2.002	-2.48525
1jp4A_4as4A	1jp4 A	4as4 A	HYDROLASE 01-AUG-01 1JP4; TITLE CRYSTAL STRUCTURE OF AN ENZYME DISPLAYING BOTH INOSITOL-POLYPHOSPHATE; TITLE 2 1-PHOSPHATASE AND 3'-PHOSPHOADENOSINE-5'-PHOSPHATE PHOSPHATASE; TITLE 3 ACTIVITIES; COMPND MOL_ID: 1; COMPND 2 MOLECULE: 3'(2'),5'-BISPHOSPHATE NUCLEOTIDASE; COMPND 3 CHAIN: A; COMPND 4 SYNONYM: PIPASE: PAP AND INOSITOL 1,4 BISPHOSPHATE PHOSPHATASE; COMPND 5 EC: 3.1.3.7, 3.1.3.57; COMPND…	HYDROLASE 27-APR-12 4AS4; TITLE STRUCTURE OF HUMAN INOSITOL MONOPHOSPHATASE 1; COMPND MOL_ID: 1; COMPND 2 MOLECULE: INOSITOL MONOPHOSPHATASE 1; COMPND 3 CHAIN: A, B; COMPND 4 SYNONYM: IMP 1, IMPASE 1, INOSITOL-1(OR 4)-MONOPHOSPHATASE 1,; COMPND 5 LITHIUM-SENSITIVE MYO-INOSITOL MONOPHOSPHATASE A1; COMPND 6 EC: 3.1.3.25; COMPND 7 ENGINEERED: YES; COMPND 8 OTHER_DETAILS: PARTIALLY OCCUPIED DISULPHID…	AMP-601	GOL-1277	72.887	27.456	0.842	-5.428	-5.76221	2.5	-5.547	0.535	-8.73543
1jp4A_4as5A	1jp4 A	4as5 A	HYDROLASE 01-AUG-01 1JP4; TITLE CRYSTAL STRUCTURE OF AN ENZYME DISPLAYING BOTH INOSITOL-POLYPHOSPHATE; TITLE 2 1-PHOSPHATASE AND 3'-PHOSPHOADENOSINE-5'-PHOSPHATE PHOSPHATASE; TITLE 3 ACTIVITIES; COMPND MOL_ID: 1; COMPND 2 MOLECULE: 3'(2'),5'-BISPHOSPHATE NUCLEOTIDASE; COMPND 3 CHAIN: A; COMPND 4 SYNONYM: PIPASE: PAP AND INOSITOL 1,4 BISPHOSPHATE PHOSPHATASE; COMPND 5 EC: 3.1.3.7, 3.1.3.57; COMPND…	HYDROLASE 27-APR-12 4AS5; TITLE STRUCTURE OF MOUSE INOSITOL MONOPHOSPHATASE 1; COMPND MOL_ID: 1; COMPND 2 MOLECULE: INOSITOL MONOPHOSPHATASE 1; COMPND 3 CHAIN: A, B, C, D; COMPND 4 SYNONYM: IMP 1, IMPASE 1, INOSITOL-1(OR 4)- MONOPHOSPHATASE 1,; COMPND 5 LITHIUM-SENSITIVE MYO-INOSITOL MONOPHOSPHATASE A1; COMPND 6 EC: 3.1.3.25; COMPND 7 ENGINEERED: YES	AMP-601	PO4-401	76.369	14.952	1.371	-6.625	-4.50374	2.54	-6.913	0.487	-11.7768
1jp4A_4i3yA	1jp4 A	4i3y A	HYDROLASE 01-AUG-01 1JP4; TITLE CRYSTAL STRUCTURE OF AN ENZYME DISPLAYING BOTH INOSITOL-POLYPHOSPHATE; TITLE 2 1-PHOSPHATASE AND 3'-PHOSPHOADENOSINE-5'-PHOSPHATE PHOSPHATASE; TITLE 3 ACTIVITIES; COMPND MOL_ID: 1; COMPND 2 MOLECULE: 3'(2'),5'-BISPHOSPHATE NUCLEOTIDASE; COMPND 3 CHAIN: A; COMPND 4 SYNONYM: PIPASE: PAP AND INOSITOL 1,4 BISPHOSPHATE PHOSPHATASE; COMPND 5 EC: 3.1.3.7, 3.1.3.57; COMPND…	HYDROLASE 26-NOV-12 4I3Y; TITLE CRYSTAL STRUCTURE OF STAPHYLOCOCCAL INOSITOL MONOPHOSPHATASE-1: 100 MM; TITLE 2 LICL SOAKED INHIBITORY COMPLEX; COMPND MOL_ID: 1; COMPND 2 MOLECULE: INOSITOL MONOPHOSPHATASE FAMILY PROTEIN; COMPND 3 CHAIN: A, B; COMPND 4 EC: 3.1.3.25; COMPND 5 ENGINEERED: YES	AMP-601	GOL-303	43.958	-4.178	0.757	-6.024	-7.02917	2.38	-4.457	2.071	-2.05297
1jp4A_4o7iA	1jp4 A	4o7i A	HYDROLASE 01-AUG-01 1JP4; TITLE CRYSTAL STRUCTURE OF AN ENZYME DISPLAYING BOTH INOSITOL-POLYPHOSPHATE; TITLE 2 1-PHOSPHATASE AND 3'-PHOSPHOADENOSINE-5'-PHOSPHATE PHOSPHATASE; TITLE 3 ACTIVITIES; COMPND MOL_ID: 1; COMPND 2 MOLECULE: 3'(2'),5'-BISPHOSPHATE NUCLEOTIDASE; COMPND 3 CHAIN: A; COMPND 4 SYNONYM: PIPASE: PAP AND INOSITOL 1,4 BISPHOSPHATE PHOSPHATASE; COMPND 5 EC: 3.1.3.7, 3.1.3.57; COMPND…	HYDROLASE 24-DEC-13 4O7I; TITLE STRUCTURAL AND FUNCTIONAL CHARACTERIZATION OF 3'(2'),5'-BISPHOSPHATE; TITLE 2 NUCLEOTIDASE1 FROM ENTAMOEBA HISTOLYTICA; COMPND MOL_ID: 1; COMPND 2 MOLECULE: 3'(2'),5'-BISPHOSPHATE NUCLEOTIDASE, PUTATIVE; COMPND 3 CHAIN: A; COMPND 4 EC: 3.1.3.7; COMPND 5 ENGINEERED: YES	AMP-601	MG-401	51.902	8.048	0.884	-5.789	-5.88313	2.02	-7.025	3.382	-2.01752
1jp4A_4qxdA	1jp4 A	4qxd A	HYDROLASE 01-AUG-01 1JP4; TITLE CRYSTAL STRUCTURE OF AN ENZYME DISPLAYING BOTH INOSITOL-POLYPHOSPHATE; TITLE 2 1-PHOSPHATASE AND 3'-PHOSPHOADENOSINE-5'-PHOSPHATE PHOSPHATASE; TITLE 3 ACTIVITIES; COMPND MOL_ID: 1; COMPND 2 MOLECULE: 3'(2'),5'-BISPHOSPHATE NUCLEOTIDASE; COMPND 3 CHAIN: A; COMPND 4 SYNONYM: PIPASE: PAP AND INOSITOL 1,4 BISPHOSPHATE PHOSPHATASE; COMPND 5 EC: 3.1.3.7, 3.1.3.57; COMPND…	HYDROLASE 19-JUL-14 4QXD; TITLE CRYSTAL STRUCTURE OF INOSITOL POLYPHOSPHATE 1-PHOSPHATASE FROM; TITLE 2 ENTAMOEBA HISTOLYTICA; COMPND MOL_ID: 1; COMPND 2 MOLECULE: 3'(2'),5'-BISPHOSPHATE NUCLEOTIDASE, PUTATIVE; COMPND 3 CHAIN: A, B; COMPND 4 SYNONYM: INOSITOL POLYPHOSPHATE 1-PHOSPHATASE; COMPND 5 EC: 3.1.3.57; COMPND 6 ENGINEERED: YES	AMP-601	PO4-301	57.027	-2.413	0.947	-6.237	-5.95702	2.22	-6.021	0.795	-6.72737
1jq5A_1kq3A	1jq5 A	1kq3 A	OXIDOREDUCTASE 03-AUG-01 1JQ5; TITLE BACILLUS STEAROTHERMOPHILUS GLYCEROL DEHYDROGENASE COMPLEX WITH NAD+; COMPND MOL_ID: 1; COMPND 2 MOLECULE: GLYCEROL DEHYDROGENASE; COMPND 3 CHAIN: A; COMPND 4 EC: 1.1.1.6; COMPND 5 ENGINEERED: YES; COMPND 6 MUTATION: YES	OXIDOREDUCTASE 03-JAN-02 1KQ3; TITLE CRYSTAL STRUCTURE OF A GLYCEROL DEHYDROGENASE (TM0423) FROM THERMOTOGA; TITLE 2 MARITIMA AT 1.5 A RESOLUTION; COMPND MOL_ID: 1; COMPND 2 MOLECULE: GLYCEROL DEHYDROGENASE; COMPND 3 CHAIN: A; COMPND 4 ENGINEERED: YES	NAD-401	TRS-2922	102.455	-3.337	0.373	-7.076	-14.9598	3.67	-7.058	0.501	-11.7438
1jq5A_1rrmA	1jq5 A	1rrm A	OXIDOREDUCTASE 03-AUG-01 1JQ5; TITLE BACILLUS STEAROTHERMOPHILUS GLYCEROL DEHYDROGENASE COMPLEX WITH NAD+; COMPND MOL_ID: 1; COMPND 2 MOLECULE: GLYCEROL DEHYDROGENASE; COMPND 3 CHAIN: A; COMPND 4 EC: 1.1.1.6; COMPND 5 ENGINEERED: YES; COMPND 6 MUTATION: YES	OXIDOREDUCTASE 08-DEC-03 1RRM; TITLE CRYSTAL STRUCTURE OF LACTALDEHYDE REDUCTASE; COMPND MOL_ID: 1; COMPND 2 MOLECULE: LACTALDEHYDE REDUCTASE; COMPND 3 CHAIN: A, B; COMPND 4 SYNONYM: PROPANEDIOL OXIDOREDUCTASE; COMPND 5 EC: 1.1.1.77; COMPND 6 ENGINEERED: YES	NAD-401	APR-389	55.193	-1.549	0.658	-8.629	-11.3839	2.01	-8.908	0.697	-11.1769
1jq5A_1ta9A	1jq5 A	1ta9 A	OXIDOREDUCTASE 03-AUG-01 1JQ5; TITLE BACILLUS STEAROTHERMOPHILUS GLYCEROL DEHYDROGENASE COMPLEX WITH NAD+; COMPND MOL_ID: 1; COMPND 2 MOLECULE: GLYCEROL DEHYDROGENASE; COMPND 3 CHAIN: A; COMPND 4 EC: 1.1.1.6; COMPND 5 ENGINEERED: YES; COMPND 6 MUTATION: YES	OXIDOREDUCTASE 19-MAY-04 1TA9; TITLE CRYSTAL STRUCTURE OF GLYCEROL DEHYDROGENASE FROM SCHIZOSACCHAROMYCES; TITLE 2 POMBE; COMPND MOL_ID: 1; COMPND 2 MOLECULE: GLYCEROL DEHYDROGENASE; COMPND 3 CHAIN: A, B; COMPND 4 EC: 1.1.1.6	NAD-401	GOL-1401	83.775	2.23	0.19	-6.695	-23.0862	3.69	-6.651	1.036	-5.85475
1jq5A_2gruA	1jq5 A	2gru A	OXIDOREDUCTASE 03-AUG-01 1JQ5; TITLE BACILLUS STEAROTHERMOPHILUS GLYCEROL DEHYDROGENASE COMPLEX WITH NAD+; COMPND MOL_ID: 1; COMPND 2 MOLECULE: GLYCEROL DEHYDROGENASE; COMPND 3 CHAIN: A; COMPND 4 EC: 1.1.1.6; COMPND 5 ENGINEERED: YES; COMPND 6 MUTATION: YES	LYASE 25-APR-06 2GRU; TITLE CRYSTAL STRUCTURE OF 2-DEOXY-SCYLLO-INOSOSE SYNTHASE COMPLEXED WITH; TITLE 2 CARBAGLUCOSE-6-PHOSPHATE, NAD+ AND CO2+; COMPND MOL_ID: 1; COMPND 2 MOLECULE: 2-DEOXY-SCYLLO-INOSOSE SYNTHASE; COMPND 3 CHAIN: A, B; COMPND 4 EC: 4.2.3.-; COMPND 5 ENGINEERED: YES	NAD-401	NAD-603	44.204	-2.101	0.833	-7.803	-8.36334	2.26	-5.644	0.344	-12.7117
1jq5A_3rf7A	1jq5 A	3rf7 A	OXIDOREDUCTASE 03-AUG-01 1JQ5; TITLE BACILLUS STEAROTHERMOPHILUS GLYCEROL DEHYDROGENASE COMPLEX WITH NAD+; COMPND MOL_ID: 1; COMPND 2 MOLECULE: GLYCEROL DEHYDROGENASE; COMPND 3 CHAIN: A; COMPND 4 EC: 1.1.1.6; COMPND 5 ENGINEERED: YES; COMPND 6 MUTATION: YES	OXIDOREDUCTASE 05-APR-11 3RF7; TITLE CRYSTAL STRUCTURE OF AN IRON-CONTAINING ALCOHOL DEHYDROGENASE; TITLE 2 (SDEN_2133) FROM SHEWANELLA DENITRIFICANS OS-217 AT 2.12 A RESOLUTION; COMPND MOL_ID: 1; COMPND 2 MOLECULE: IRON-CONTAINING ALCOHOL DEHYDROGENASE; COMPND 3 CHAIN: A; COMPND 4 ENGINEERED: YES	NAD-401	NAD-358	55.93	-1.085	0.806	-10.804	-11.9249	2.23	-10.184	0.605	-14.4454
1jq5A_3uhjA	1jq5 A	3uhj A	OXIDOREDUCTASE 03-AUG-01 1JQ5; TITLE BACILLUS STEAROTHERMOPHILUS GLYCEROL DEHYDROGENASE COMPLEX WITH NAD+; COMPND MOL_ID: 1; COMPND 2 MOLECULE: GLYCEROL DEHYDROGENASE; COMPND 3 CHAIN: A; COMPND 4 EC: 1.1.1.6; COMPND 5 ENGINEERED: YES; COMPND 6 MUTATION: YES	OXIDOREDUCTASE 03-NOV-11 3UHJ; TITLE CRYSTAL STRUCTURE OF A PROBABLE GLYCEROL DEHYDROGENASE FROM; TITLE 2 SINORHIZOBIUM MELILOTI 1021; COMPND MOL_ID: 1; COMPND 2 MOLECULE: PROBABLE GLYCEROL DEHYDROGENASE; COMPND 3 CHAIN: A, B, C, D, E, F, G, H; COMPND 4 EC: 1.1.1.6; COMPND 5 ENGINEERED: YES	NAD-401	ZN-388	64.873	9.405	0.848	-2.454	-2.58861	3.13	-3.702	1.858	-1.8907
1jq5A_3zokA	1jq5 A	3zok A	OXIDOREDUCTASE 03-AUG-01 1JQ5; TITLE BACILLUS STEAROTHERMOPHILUS GLYCEROL DEHYDROGENASE COMPLEX WITH NAD+; COMPND MOL_ID: 1; COMPND 2 MOLECULE: GLYCEROL DEHYDROGENASE; COMPND 3 CHAIN: A; COMPND 4 EC: 1.1.1.6; COMPND 5 ENGINEERED: YES; COMPND 6 MUTATION: YES	LYASE 22-FEB-13 3ZOK; TITLE STRUCTURE OF 3-DEHYDROQUINATE SYNTHASE FROM ACTINIDIA CHINENSIS IN; TITLE 2 COMPLEX WITH NAD; COMPND MOL_ID: 1; COMPND 2 MOLECULE: 3-DEHYDROQUINATE SYNTHASE; COMPND 3 CHAIN: A, B, C, D; COMPND 4 EC: 4.2.3.4; COMPND 5 ENGINEERED: YES	NAD-401	NAD-1381	42.132	-6.073	0.315	-10.282	-24.7759	2.12	8.308	5.907	1.38305
1jq5A_4mcaA	1jq5 A	4mca A	OXIDOREDUCTASE 03-AUG-01 1JQ5; TITLE BACILLUS STEAROTHERMOPHILUS GLYCEROL DEHYDROGENASE COMPLEX WITH NAD+; COMPND MOL_ID: 1; COMPND 2 MOLECULE: GLYCEROL DEHYDROGENASE; COMPND 3 CHAIN: A; COMPND 4 EC: 1.1.1.6; COMPND 5 ENGINEERED: YES; COMPND 6 MUTATION: YES	OXIDOREDUCTASE 21-AUG-13 4MCA; TITLE CRYSTAL STRUCTURE OF GLYCEROL DEHYDROGENASE FROM SERRATIA TO 1.9A; COMPND MOL_ID: 1; COMPND 2 MOLECULE: GLYCEROL DEHYDROGENASE; COMPND 3 CHAIN: A, B; COMPND 4 EC: 1.1.1.6	NAD-401	GOL-1002	92.49	-4.021	0.349	-5.957	-13.2673	3.74	-5.705	0.677	-7.34234
1jq5A_4p53A	1jq5 A	4p53 A	OXIDOREDUCTASE 03-AUG-01 1JQ5; TITLE BACILLUS STEAROTHERMOPHILUS GLYCEROL DEHYDROGENASE COMPLEX WITH NAD+; COMPND MOL_ID: 1; COMPND 2 MOLECULE: GLYCEROL DEHYDROGENASE; COMPND 3 CHAIN: A; COMPND 4 EC: 1.1.1.6; COMPND 5 ENGINEERED: YES; COMPND 6 MUTATION: YES	LYASE 13-MAR-14 4P53; TITLE VALA (2-EPI-5-EPI-VALIOLONE SYNTHASE) FROM STREPTOMYCES HYGROSCOPICUS; TITLE 2 SUBSP. JINGGANGENSIS 5008 WITH NAD+ AND ZN2+ BOUND; COMPND MOL_ID: 1; COMPND 2 MOLECULE: CYCLASE; COMPND 3 CHAIN: A; COMPND 4 ENGINEERED: YES	NAD-401	NAI-502	34.186	-3.488	0.347	-9.82	-21.9687	2.03	-9.168	0.366	-19.6738
1jq5A_4rflA	1jq5 A	4rfl A	OXIDOREDUCTASE 03-AUG-01 1JQ5; TITLE BACILLUS STEAROTHERMOPHILUS GLYCEROL DEHYDROGENASE COMPLEX WITH NAD+; COMPND MOL_ID: 1; COMPND 2 MOLECULE: GLYCEROL DEHYDROGENASE; COMPND 3 CHAIN: A; COMPND 4 EC: 1.1.1.6; COMPND 5 ENGINEERED: YES; COMPND 6 MUTATION: YES	OXIDOREDUCTASE 26-SEP-14 4RFL; TITLE CRYSTAL STRUCTURE OF G1PDH WITH NADPH FROM METHANOCALDOCOCCUS; TITLE 2 JANNASCHII; COMPND MOL_ID: 1; COMPND 2 MOLECULE: GLYCEROL-1-PHOSPHATE DEHYDROGENASE [NAD(P)+]; COMPND 3 CHAIN: A, B, C, D; COMPND 4 SYNONYM: G1P DEHYDROGENASE, G1PDH, ENANTIOMERIC GLYCEROPHOSPHATE; COMPND 5 SYNTHASE, SN-GLYCEROL-1-PHOSPHATE DEHYDROGENASE; COMPND 6 EC: 1.1.1.261; COMPND 7 EN…	NAD-401	NDP-401	59.191	-5.021	0.197	-9.118	-30.7003	2.6	-9	0.34	-20.4545
1jq5A_4rgqA	1jq5 A	4rgq A	OXIDOREDUCTASE 03-AUG-01 1JQ5; TITLE BACILLUS STEAROTHERMOPHILUS GLYCEROL DEHYDROGENASE COMPLEX WITH NAD+; COMPND MOL_ID: 1; COMPND 2 MOLECULE: GLYCEROL DEHYDROGENASE; COMPND 3 CHAIN: A; COMPND 4 EC: 1.1.1.6; COMPND 5 ENGINEERED: YES; COMPND 6 MUTATION: YES	OXIDOREDUCTASE 30-SEP-14 4RGQ; TITLE CRYSTAL STRUCTURE OF THE METHANOCALDOCOCCUS JANNASCHII G1PDH WITH; TITLE 2 NADPH AND DHAP; COMPND MOL_ID: 1; COMPND 2 MOLECULE: GLYCEROL-1-PHOSPHATE DEHYDROGENASE; COMPND 3 CHAIN: A, B, C, D; COMPND 4 SYNONYM: G1P DEHYDROGENASE, G1PDH, ENANTIOMERIC GLYCEROPHOSPHATE; COMPND 5 SYNTHASE, SN-GLYCEROL-1-PHOSPHATE DEHYDROGENASE; COMPND 6 EC: 1.1.1.261; COMPND 7 ENGI…	NAD-401	NDP-401	76.896	-5.163	0.281	-8.505	-22.3228	2.77	-8.507	0.406	-16.8123
1jqiA_1bucA	1jqi A	1buc A	OXIDOREDUCTASE 07-AUG-01 1JQI; TITLE CRYSTAL STRUCTURE OF RAT SHORT CHAIN ACYL-COA DEHYDROGENASE COMPLEXED; TITLE 2 WITH ACETOACETYL-COA; COMPND MOL_ID: 1; COMPND 2 MOLECULE: SHORT CHAIN ACYL-COA DEHYDROGENASE; COMPND 3 CHAIN: A, B; COMPND 4 EC: 1.3.99.2; COMPND 5 ENGINEERED: YES	OXIDOREDUCTASE 06-SEP-94 1BUC; TITLE THREE-DIMENSIONAL STRUCTURE OF BUTYRYL-COA DEHYDROGENASE FROM; TITLE 2 MEGASPHAERA ELSDENII; COMPND MOL_ID: 1; COMPND 2 MOLECULE: BUTYRYL-COA DEHYDROGENASE; COMPND 3 CHAIN: A, B; COMPND 4 EC: 1.3.99.2; COMPND 5 ENGINEERED: YES	FAD-399	CAA-384	109.177	-5.811	0.142	-8.586	-35.4793	3.92	-8.552	0.174	-31.2117
1jqiA_1ivhA	1jqi A	1ivh A	OXIDOREDUCTASE 07-AUG-01 1JQI; TITLE CRYSTAL STRUCTURE OF RAT SHORT CHAIN ACYL-COA DEHYDROGENASE COMPLEXED; TITLE 2 WITH ACETOACETYL-COA; COMPND MOL_ID: 1; COMPND 2 MOLECULE: SHORT CHAIN ACYL-COA DEHYDROGENASE; COMPND 3 CHAIN: A, B; COMPND 4 EC: 1.3.99.2; COMPND 5 ENGINEERED: YES	OXIDOREDUCTASE 15-MAY-97 1IVH; TITLE STRUCTURE OF HUMAN ISOVALERYL-COA DEHYDROGENASE AT 2.6; TITLE 2 ANGSTROMS RESOLUTION: STRUCTURAL BASIS FOR SUBSTRATE; TITLE 3 SPECIFICITY; COMPND MOL_ID: 1; COMPND 2 MOLECULE: ISOVALERYL-COA DEHYDROGENASE; COMPND 3 CHAIN: A, B, C, D; COMPND 4 EC: 1.3.99.10; COMPND 5 ENGINEERED: YES; COMPND 6 OTHER_DETAILS: EACH SUBUNIT CONTAINS ONE NON-COVALENTLY; COMPND 7 BOU…	FAD-399	COS-400	59.309	-6.754	0.343	-8.106	-18.298	4	-8.022	0.483	-13.7599
1jqiA_1r2jA	1jqi A	1r2j A	OXIDOREDUCTASE 07-AUG-01 1JQI; TITLE CRYSTAL STRUCTURE OF RAT SHORT CHAIN ACYL-COA DEHYDROGENASE COMPLEXED; TITLE 2 WITH ACETOACETYL-COA; COMPND MOL_ID: 1; COMPND 2 MOLECULE: SHORT CHAIN ACYL-COA DEHYDROGENASE; COMPND 3 CHAIN: A, B; COMPND 4 EC: 1.3.99.2; COMPND 5 ENGINEERED: YES	OXIDOREDUCTASE 28-SEP-03 1R2J; TITLE FKBI FOR BIOSYNTHESIS OF METHOXYMALONYL EXTENDER UNIT OF FK520; TITLE 2 POLYKETIDE IMMUNOSUPPRESANT; COMPND MOL_ID: 1; COMPND 2 MOLECULE: PROTEIN FKBI; COMPND 3 CHAIN: A; COMPND 4 ENGINEERED: YES; COMPND 5 OTHER_DETAILS: PROBABLE ACYL-COA DEHYDROGENASE	FAD-399	FAD-399	80.053	-5.996	0.118	-8.286	-38.0092	2.76	-8.319	0.42	-15.9981
1jqiA_1rx0A	1jqi A	1rx0 A	OXIDOREDUCTASE 07-AUG-01 1JQI; TITLE CRYSTAL STRUCTURE OF RAT SHORT CHAIN ACYL-COA DEHYDROGENASE COMPLEXED; TITLE 2 WITH ACETOACETYL-COA; COMPND MOL_ID: 1; COMPND 2 MOLECULE: SHORT CHAIN ACYL-COA DEHYDROGENASE; COMPND 3 CHAIN: A, B; COMPND 4 EC: 1.3.99.2; COMPND 5 ENGINEERED: YES	OXIDOREDUCTASE 18-DEC-03 1RX0; TITLE CRYSTAL STRUCTURE OF ISOBUTYRYL-COA DEHYDROGENASE COMPLEXED WITH; TITLE 2 SUBSTRATE/LIGAND.; COMPND MOL_ID: 1; COMPND 2 MOLECULE: ACYL-COA DEHYDROGENASE FAMILY MEMBER 8, MITOCHONDRIAL; COMPND 3 CHAIN: A, B, C, D; COMPND 4 SYNONYM: ACAD-8, ISOBUTYRYL-COA DEHYDROGENASE, ACTIVATOR- RECRUITED; COMPND 5 COFACTOR 42 KDA COMPONENT, ARC42; COMPND 6 EC: 1.3.99.-; COMPN…	FAD-399	FAD-399	138.022	-6.285	0.22	-8.693	-27.1656	3.66	-8.761	0.428	-16.5928
1jqiA_1siqA	1jqi A	1siq A	OXIDOREDUCTASE 07-AUG-01 1JQI; TITLE CRYSTAL STRUCTURE OF RAT SHORT CHAIN ACYL-COA DEHYDROGENASE COMPLEXED; TITLE 2 WITH ACETOACETYL-COA; COMPND MOL_ID: 1; COMPND 2 MOLECULE: SHORT CHAIN ACYL-COA DEHYDROGENASE; COMPND 3 CHAIN: A, B; COMPND 4 EC: 1.3.99.2; COMPND 5 ENGINEERED: YES	OXIDOREDUCTASE 01-MAR-04 1SIQ; TITLE THE CRYSTAL STRUCTURE AND MECHANISM OF HUMAN GLUTARYL-COA; TITLE 2 DEHYDROGENASE; COMPND MOL_ID: 1; COMPND 2 MOLECULE: GLUTARYL-COA DEHYDROGENASE; COMPND 3 CHAIN: A; COMPND 4 SYNONYM: GCD; COMPND 5 EC: 1.3.99.7	FAD-399	FAD-399	109.207	-7.212	0.439	-8.739	-16.2134	3.18	-8.781	0.2	-29.27
1jqiA_1ukwA	1jqi A	1ukw A	OXIDOREDUCTASE 07-AUG-01 1JQI; TITLE CRYSTAL STRUCTURE OF RAT SHORT CHAIN ACYL-COA DEHYDROGENASE COMPLEXED; TITLE 2 WITH ACETOACETYL-COA; COMPND MOL_ID: 1; COMPND 2 MOLECULE: SHORT CHAIN ACYL-COA DEHYDROGENASE; COMPND 3 CHAIN: A, B; COMPND 4 EC: 1.3.99.2; COMPND 5 ENGINEERED: YES	OXIDOREDUCTASE 02-SEP-03 1UKW; TITLE CRYSTAL STRUCTURE OF MEDIUM-CHAIN ACYL-COA DEHYDROGENASE; TITLE 2 FROM THERMUS THERMOPHILUS HB8; COMPND MOL_ID: 1; COMPND 2 MOLECULE: ACYL-COA DEHYDROGENASE; COMPND 3 CHAIN: A, B; COMPND 4 EC: 1.3.99.3; COMPND 5 ENGINEERED: YES	FAD-399	FAD-420	177.494	-6.319	0.21	-8.87	-28.6129	2.18	-8.806	0.339	-20.0592
1jqiA_2d29A	1jqi A	2d29 A	OXIDOREDUCTASE 07-AUG-01 1JQI; TITLE CRYSTAL STRUCTURE OF RAT SHORT CHAIN ACYL-COA DEHYDROGENASE COMPLEXED; TITLE 2 WITH ACETOACETYL-COA; COMPND MOL_ID: 1; COMPND 2 MOLECULE: SHORT CHAIN ACYL-COA DEHYDROGENASE; COMPND 3 CHAIN: A, B; COMPND 4 EC: 1.3.99.2; COMPND 5 ENGINEERED: YES	OXIDOREDUCTASE 05-SEP-05 2D29; TITLE STRUCTURAL STUDY ON PROJECT ID TT0172 FROM THERMUS THERMOPHILUS HB8; COMPND MOL_ID: 1; COMPND 2 MOLECULE: ACYL-COA DEHYDROGENASE; COMPND 3 CHAIN: A, B; COMPND 4 ENGINEERED: YES	FAD-399	FAD-1001	145.971	-6.371	0.282	-7.959	-20.8351	4.06	-7.959	0.314	-19.2246
1jqiA_2dvlA	1jqi A	2dvl A	OXIDOREDUCTASE 07-AUG-01 1JQI; TITLE CRYSTAL STRUCTURE OF RAT SHORT CHAIN ACYL-COA DEHYDROGENASE COMPLEXED; TITLE 2 WITH ACETOACETYL-COA; COMPND MOL_ID: 1; COMPND 2 MOLECULE: SHORT CHAIN ACYL-COA DEHYDROGENASE; COMPND 3 CHAIN: A, B; COMPND 4 EC: 1.3.99.2; COMPND 5 ENGINEERED: YES	OXIDOREDUCTASE 31-JUL-06 2DVL; TITLE CRYSTAL STRUCTURE OF PROJECT TT0160 FROM THERMUS THERMOPHILUS HB8; COMPND MOL_ID: 1; COMPND 2 MOLECULE: ACYL-COA DEHYDROGENASE; COMPND 3 CHAIN: A, B; COMPND 4 SYNONYM: ACYL-COA DEHYDROGENASE, SHORT-CHAIN SPECIFIC; COMPND 5 ENGINEERED: YES	FAD-399	FAD-1001	157.138	-7.366	0.285	-8.248	-21.4234	4.03	-8.284	0.261	-22.9474
1jqiA_2ebaA	1jqi A	2eba A	OXIDOREDUCTASE 07-AUG-01 1JQI; TITLE CRYSTAL STRUCTURE OF RAT SHORT CHAIN ACYL-COA DEHYDROGENASE COMPLEXED; TITLE 2 WITH ACETOACETYL-COA; COMPND MOL_ID: 1; COMPND 2 MOLECULE: SHORT CHAIN ACYL-COA DEHYDROGENASE; COMPND 3 CHAIN: A, B; COMPND 4 EC: 1.3.99.2; COMPND 5 ENGINEERED: YES	OXIDOREDUCTASE 07-FEB-07 2EBA; TITLE CRYSTAL STRUCTURE OF THE PUTATIVE GLUTARYL-COA DEHYDROGENASE FROM; TITLE 2 THERMUS THERMOPHILUS; COMPND MOL_ID: 1; COMPND 2 MOLECULE: PUTATIVE GLUTARYL-COA DEHYDROGENASE; COMPND 3 CHAIN: A, C, D, E, F, G, H, I; COMPND 4 EC: 1.3.99.7; COMPND 5 ENGINEERED: YES	FAD-399	FAD-1001	111.129	-6.641	0.265	-9.017	-24.7041	3.32	-8.977	0.428	-17.0019
1jqiA_2ix5A	1jqi A	2ix5 A	OXIDOREDUCTASE 07-AUG-01 1JQI; TITLE CRYSTAL STRUCTURE OF RAT SHORT CHAIN ACYL-COA DEHYDROGENASE COMPLEXED; TITLE 2 WITH ACETOACETYL-COA; COMPND MOL_ID: 1; COMPND 2 MOLECULE: SHORT CHAIN ACYL-COA DEHYDROGENASE; COMPND 3 CHAIN: A, B; COMPND 4 EC: 1.3.99.2; COMPND 5 ENGINEERED: YES	OXIDOREDUCTASE 07-JUL-06 2IX5; TITLE SHORT CHAIN SPECIFIC ACYL-COA OXIDASE FROM ARABIDOPSIS THALIANA, ACX4; TITLE 2 IN COMPLEX WITH ACETOACETYL-COA; COMPND MOL_ID: 1; COMPND 2 MOLECULE: ACYL-COENZYME A OXIDASE 4, PEROXISOMAL; COMPND 3 CHAIN: A, B, C, D; COMPND 4 SYNONYM: ACYL-COA OXIDASE, AOX 4, SHORT- CHAIN ACYL-COA OXIDASE,; COMPND 5 SAOX, ATCX4, G6P, ATG6; COMPND 6 EC: 1.3.3.6; COMPND 7 ENGINE…	FAD-399	FAD-1433	127.555	-8.033	0.207	-9.476	-30.8664	2.94	-9.444	0.407	-18.6272
1jqiA_2jifA	1jqi A	2jif A	OXIDOREDUCTASE 07-AUG-01 1JQI; TITLE CRYSTAL STRUCTURE OF RAT SHORT CHAIN ACYL-COA DEHYDROGENASE COMPLEXED; TITLE 2 WITH ACETOACETYL-COA; COMPND MOL_ID: 1; COMPND 2 MOLECULE: SHORT CHAIN ACYL-COA DEHYDROGENASE; COMPND 3 CHAIN: A, B; COMPND 4 EC: 1.3.99.2; COMPND 5 ENGINEERED: YES	OXIDOREDUCTASE 28-FEB-07 2JIF; TITLE STRUCTURE OF HUMAN SHORT-BRANCHED CHAIN ACYL-COA DEHYDROGENASE; TITLE 2 (ACADSB); COMPND MOL_ID: 1; COMPND 2 MOLECULE: SHORT/BRANCHED CHAIN SPECIFIC ACYL-COA DEHYDROGENASE; COMPND 3 CHAIN: A, B, C, D; COMPND 4 FRAGMENT: RESIDUES 52-432; COMPND 5 SYNONYM: ACYL-COA DEHYDROGENASE, SBCAD, 2-METHYL BRANCHED CHAIN ACYL-; COMPND 6 COA DEHYDROGENASE, 2-MEBCAD, 2-METHY…	FAD-399	FAD-1433	162.554	-6.557	0.295	-8.477	-21.4608	2.52	-8.402	0.605	-11.9177
1jqiA_2pg0A	1jqi A	2pg0 A	OXIDOREDUCTASE 07-AUG-01 1JQI; TITLE CRYSTAL STRUCTURE OF RAT SHORT CHAIN ACYL-COA DEHYDROGENASE COMPLEXED; TITLE 2 WITH ACETOACETYL-COA; COMPND MOL_ID: 1; COMPND 2 MOLECULE: SHORT CHAIN ACYL-COA DEHYDROGENASE; COMPND 3 CHAIN: A, B; COMPND 4 EC: 1.3.99.2; COMPND 5 ENGINEERED: YES	OXIDOREDUCTASE 06-APR-07 2PG0; TITLE CRYSTAL STRUCTURE OF ACYL-COA DEHYDROGENASE FROM GEOBACILLUS; TITLE 2 KAUSTOPHILUS; COMPND MOL_ID: 1; COMPND 2 MOLECULE: ACYL-COA DEHYDROGENASE; COMPND 3 CHAIN: A, B; COMPND 4 EC: 1.3.99.3; COMPND 5 ENGINEERED: YES	FAD-399	FAD-401	140.261	-4.035	0.205	-8.34	-27.3443	2.51	-8.359	0.516	-13.5698
1jqiA_2uxwA	1jqi A	2uxw A	OXIDOREDUCTASE 07-AUG-01 1JQI; TITLE CRYSTAL STRUCTURE OF RAT SHORT CHAIN ACYL-COA DEHYDROGENASE COMPLEXED; TITLE 2 WITH ACETOACETYL-COA; COMPND MOL_ID: 1; COMPND 2 MOLECULE: SHORT CHAIN ACYL-COA DEHYDROGENASE; COMPND 3 CHAIN: A, B; COMPND 4 EC: 1.3.99.2; COMPND 5 ENGINEERED: YES	OXIDOREDUCTASE 30-MAR-07 2UXW; TITLE CRYSTAL STRUCTURE OF HUMAN VERY LONG CHAIN ACYL-COA DEHYDROGENASE; TITLE 2 (ACADVL); COMPND MOL_ID: 1; COMPND 2 MOLECULE: VERY-LONG-CHAIN SPECIFIC ACYL-COA DEHYDROGENASE; COMPND 3 CHAIN: A; COMPND 4 FRAGMENT: RESIDUES 72-655; COMPND 5 SYNONYM: VLCAD, ACYL-COA DEHYDROGENASE; COMPND 6 EC: 1.3.99.-; COMPND 7 ENGINEERED: YES	FAD-399	FAD-700	175.169	-6.655	0.117	-8.252	-38.0276	3.9	-8.361	0.138	-35.1303
1jqiA_2vigA	1jqi A	2vig A	OXIDOREDUCTASE 07-AUG-01 1JQI; TITLE CRYSTAL STRUCTURE OF RAT SHORT CHAIN ACYL-COA DEHYDROGENASE COMPLEXED; TITLE 2 WITH ACETOACETYL-COA; COMPND MOL_ID: 1; COMPND 2 MOLECULE: SHORT CHAIN ACYL-COA DEHYDROGENASE; COMPND 3 CHAIN: A, B; COMPND 4 EC: 1.3.99.2; COMPND 5 ENGINEERED: YES	OXIDOREDUCTASE 30-NOV-07 2VIG; TITLE CRYSTAL STRUCTURE OF HUMAN SHORT-CHAIN ACYL COA DEHYDROGENASE; COMPND MOL_ID: 1; COMPND 2 MOLECULE: SHORT-CHAIN SPECIFIC ACYL-COA DEHYDROGENASE,; COMPND 3 CHAIN: A, B, C, D, E, F, G, H; COMPND 4 FRAGMENT: RESIDUES 30-412; COMPND 5 SYNONYM: SCAD, BUTYRYL-COA DEHYDROGENASE, ACYL COA DEHYDROGENASE; COMPND 6 EC: 1.3.99.2; COMPND 7 ENGINEERED: YES	FAD-399	FAD-501	219.117	-7.334	0.217	-8.834	-27.8675	4.35	-8.829	0.175	-32.1055
1jqiA_2wbiA	1jqi A	2wbi A	OXIDOREDUCTASE 07-AUG-01 1JQI; TITLE CRYSTAL STRUCTURE OF RAT SHORT CHAIN ACYL-COA DEHYDROGENASE COMPLEXED; TITLE 2 WITH ACETOACETYL-COA; COMPND MOL_ID: 1; COMPND 2 MOLECULE: SHORT CHAIN ACYL-COA DEHYDROGENASE; COMPND 3 CHAIN: A, B; COMPND 4 EC: 1.3.99.2; COMPND 5 ENGINEERED: YES	OXIDOREDUCTASE 28-FEB-09 2WBI; TITLE CRYSTAL STRUCTURE OF HUMAN ACYL-COA DEHYDROGENASE 11; COMPND MOL_ID: 1; COMPND 2 MOLECULE: ACYL-COA DEHYDROGENASE FAMILY MEMBER 11; COMPND 3 CHAIN: A, B; COMPND 4 FRAGMENT: RESIDUES 355-780; COMPND 5 SYNONYM: ACYL-COA DEHYDROGENASE 11, ACAD-11; COMPND 6 ENGINEERED: YES	FAD-399	FAD-600	66.545	-4.208	0.322	-8.135	-19.2773	2.37	-7.942	0.482	-13.646
1jqiA_2z1qA	1jqi A	2z1q A	OXIDOREDUCTASE 07-AUG-01 1JQI; TITLE CRYSTAL STRUCTURE OF RAT SHORT CHAIN ACYL-COA DEHYDROGENASE COMPLEXED; TITLE 2 WITH ACETOACETYL-COA; COMPND MOL_ID: 1; COMPND 2 MOLECULE: SHORT CHAIN ACYL-COA DEHYDROGENASE; COMPND 3 CHAIN: A, B; COMPND 4 EC: 1.3.99.2; COMPND 5 ENGINEERED: YES	OXIDOREDUCTASE 11-MAY-07 2Z1Q; TITLE CRYSTAL STRUCTURE OF ACYL COA DEHYDROGENASE; COMPND MOL_ID: 1; COMPND 2 MOLECULE: ACYL-COA DEHYDROGENASE; COMPND 3 CHAIN: A, B; COMPND 4 EC: 1.3.99.3; COMPND 5 ENGINEERED: YES	FAD-399	FAD-700	171.071	-7.937	0.11	-8.654	-41.2095	2.51	-8.18	0.542	-12.7414
1jqiA_3djlA	1jqi A	3djl A	OXIDOREDUCTASE 07-AUG-01 1JQI; TITLE CRYSTAL STRUCTURE OF RAT SHORT CHAIN ACYL-COA DEHYDROGENASE COMPLEXED; TITLE 2 WITH ACETOACETYL-COA; COMPND MOL_ID: 1; COMPND 2 MOLECULE: SHORT CHAIN ACYL-COA DEHYDROGENASE; COMPND 3 CHAIN: A, B; COMPND 4 EC: 1.3.99.2; COMPND 5 ENGINEERED: YES	OXIDOREDUCTASE 23-JUN-08 3DJL; TITLE CRYSTAL STRUCTURE OF ALKYLATION RESPONSE PROTEIN E. COLI AIDB; COMPND MOL_ID: 1; COMPND 2 MOLECULE: PROTEIN AIDB; COMPND 3 CHAIN: A; COMPND 4 ENGINEERED: YES	FAD-399	FAD-602	42.087	52.881	0.001	52.881	523.574	2.24	-8.501	0.681	-10.8848
1jqiA_3mddA	1jqi A	3mdd A	OXIDOREDUCTASE 07-AUG-01 1JQI; TITLE CRYSTAL STRUCTURE OF RAT SHORT CHAIN ACYL-COA DEHYDROGENASE COMPLEXED; TITLE 2 WITH ACETOACETYL-COA; COMPND MOL_ID: 1; COMPND 2 MOLECULE: SHORT CHAIN ACYL-COA DEHYDROGENASE; COMPND 3 CHAIN: A, B; COMPND 4 EC: 1.3.99.2; COMPND 5 ENGINEERED: YES	OXIDOREDUCTASE 13-JUL-94 3MDD; TITLE CRYSTAL STRUCTURES OF MEDIUM CHAIN ACYL-COA DEHYDROGENASE FROM PIG; TITLE 2 LIVER MITOCHONDRIA WITH AND WITHOUT SUBSTRATE; COMPND MOL_ID: 1; COMPND 2 MOLECULE: MEDIUM CHAIN ACYL-COA DEHYDROGENASE; COMPND 3 CHAIN: A, B; COMPND 4 EC: 1.3.99.3; COMPND 5 ENGINEERED: YES	FAD-399	FAD-399	134.643	-6.604	0.165	-8.151	-30.7585	3.64	-8.173	0.112	-38.5519
1jqiA_3mpiA	1jqi A	3mpi A	OXIDOREDUCTASE 07-AUG-01 1JQI; TITLE CRYSTAL STRUCTURE OF RAT SHORT CHAIN ACYL-COA DEHYDROGENASE COMPLEXED; TITLE 2 WITH ACETOACETYL-COA; COMPND MOL_ID: 1; COMPND 2 MOLECULE: SHORT CHAIN ACYL-COA DEHYDROGENASE; COMPND 3 CHAIN: A, B; COMPND 4 EC: 1.3.99.2; COMPND 5 ENGINEERED: YES	OXIDOREDUCTASE 27-APR-10 3MPI; TITLE STRUCTURE OF THE GLUTARYL-COENZYME A DEHYDROGENASE GLUTARYL-COA; TITLE 2 COMPLEX; COMPND MOL_ID: 1; COMPND 2 MOLECULE: GLUTARYL-COA DEHYDROGENASE; COMPND 3 CHAIN: A, B, C, D; COMPND 4 EC: 1.3.99.7; COMPND 5 ENGINEERED: YES	FAD-399	FAD-400	107.652	-5.821	0.204	-7.523	-24.7467	2.96	-7.712	0.302	-19.1841
1jqiA_3nf4A	1jqi A	3nf4 A	OXIDOREDUCTASE 07-AUG-01 1JQI; TITLE CRYSTAL STRUCTURE OF RAT SHORT CHAIN ACYL-COA DEHYDROGENASE COMPLEXED; TITLE 2 WITH ACETOACETYL-COA; COMPND MOL_ID: 1; COMPND 2 MOLECULE: SHORT CHAIN ACYL-COA DEHYDROGENASE; COMPND 3 CHAIN: A, B; COMPND 4 EC: 1.3.99.2; COMPND 5 ENGINEERED: YES	OXIDOREDUCTASE 09-JUN-10 3NF4; TITLE CRYSTAL STRUCTURE OF ACYL-COA DEHYDROGENASE FROM MYCOBACTERIUM; TITLE 2 THERMORESISTIBILE BOUND TO FLAVIN ADENINE DINUCLEOTIDE; COMPND MOL_ID: 1; COMPND 2 MOLECULE: ACYL-COA DEHYDROGENASE; COMPND 3 CHAIN: A, B; COMPND 4 ENGINEERED: YES	FAD-399	FAD-384	150.178	-6.677	0.341	-7.913	-17.9433	3.8	-7.973	0.249	-22.8453
1jqiA_3owaA	1jqi A	3owa A	OXIDOREDUCTASE 07-AUG-01 1JQI; TITLE CRYSTAL STRUCTURE OF RAT SHORT CHAIN ACYL-COA DEHYDROGENASE COMPLEXED; TITLE 2 WITH ACETOACETYL-COA; COMPND MOL_ID: 1; COMPND 2 MOLECULE: SHORT CHAIN ACYL-COA DEHYDROGENASE; COMPND 3 CHAIN: A, B; COMPND 4 EC: 1.3.99.2; COMPND 5 ENGINEERED: YES	OXIDOREDUCTASE 17-SEP-10 3OWA; TITLE CRYSTAL STRUCTURE OF ACYL-COA DEHYDROGENASE COMPLEXED WITH FAD FROM; TITLE 2 BACILLUS ANTHRACIS; COMPND MOL_ID: 1; COMPND 2 MOLECULE: ACYL-COA DEHYDROGENASE; COMPND 3 CHAIN: A, B, C, D; COMPND 4 EC: 1.3.99.-; COMPND 5 ENGINEERED: YES	FAD-399	FAD-601	154.986	-6.838	0.318	-8.562	-20.4833	2.89	-8.395	0.419	-16.1753
1jqiA_3p4tA	1jqi A	3p4t A	OXIDOREDUCTASE 07-AUG-01 1JQI; TITLE CRYSTAL STRUCTURE OF RAT SHORT CHAIN ACYL-COA DEHYDROGENASE COMPLEXED; TITLE 2 WITH ACETOACETYL-COA; COMPND MOL_ID: 1; COMPND 2 MOLECULE: SHORT CHAIN ACYL-COA DEHYDROGENASE; COMPND 3 CHAIN: A, B; COMPND 4 EC: 1.3.99.2; COMPND 5 ENGINEERED: YES	OXIDOREDUCTASE 07-OCT-10 3P4T; TITLE CRYSTAL STRUCTURE OF A PUTATIVE ACYL-COA DEHYDROGENASE FROM; TITLE 2 MYCOBACTERIUM SMEGMATIS; COMPND MOL_ID: 1; COMPND 2 MOLECULE: PUTATIVE ACYL-COA DEHYDROGENASE; COMPND 3 CHAIN: A, B; COMPND 4 EC: 1.1.1.35; COMPND 5 ENGINEERED: YES	FAD-399	FAO-500	132.088	-3.538	0.61	-7.199	-10.1394	2.86	-7.461	0.313	-18.0654
1jqiA_3pfdA	1jqi A	3pfd A	OXIDOREDUCTASE 07-AUG-01 1JQI; TITLE CRYSTAL STRUCTURE OF RAT SHORT CHAIN ACYL-COA DEHYDROGENASE COMPLEXED; TITLE 2 WITH ACETOACETYL-COA; COMPND MOL_ID: 1; COMPND 2 MOLECULE: SHORT CHAIN ACYL-COA DEHYDROGENASE; COMPND 3 CHAIN: A, B; COMPND 4 EC: 1.3.99.2; COMPND 5 ENGINEERED: YES	OXIDOREDUCTASE 28-OCT-10 3PFD; TITLE CRYSTAL STRUCTURE OF AN ACYL-COA DEHYDROGENASE FROM MYCOBACTERIUM; TITLE 2 THERMORESISTIBILE BOUND TO REDUCED FLAVIN ADENINE DINUCLEOTIDE SOLVED; TITLE 3 BY COMBINED IODIDE ION SAD MR; COMPND MOL_ID: 1; COMPND 2 MOLECULE: ACYL-COA DEHYDROGENASE; COMPND 3 CHAIN: A, B, C, D; COMPND 4 EC: 1.3.99.3; COMPND 5 ENGINEERED: YES	FAD-399	IOD-406	28.186	-5.323	0.249	-8.695	-24.914	3.73	-8.574	0.454	-15.4765
1jqiA_3r7kA	1jqi A	3r7k A	OXIDOREDUCTASE 07-AUG-01 1JQI; TITLE CRYSTAL STRUCTURE OF RAT SHORT CHAIN ACYL-COA DEHYDROGENASE COMPLEXED; TITLE 2 WITH ACETOACETYL-COA; COMPND MOL_ID: 1; COMPND 2 MOLECULE: SHORT CHAIN ACYL-COA DEHYDROGENASE; COMPND 3 CHAIN: A, B; COMPND 4 EC: 1.3.99.2; COMPND 5 ENGINEERED: YES	OXIDOREDUCTASE 22-MAR-11 3R7K; TITLE CRYSTAL STRUCTURE OF A PROBABLE ACYL COA DEHYDROGENASE FROM; TITLE 2 MYCOBACTERIUM ABSCESSUS ATCC 19977 / DSM 44196; COMPND MOL_ID: 1; COMPND 2 MOLECULE: PROBABLE ACYL COA DEHYDROGENASE; COMPND 3 CHAIN: A, B, C, D; COMPND 4 ENGINEERED: YES	FAD-399	FDA-420	119.669	-4.93	0.364	-7.47	-16.0991	2.16	-6.085	1.456	-3.91067
1jqiA_3sf6A	1jqi A	3sf6 A	OXIDOREDUCTASE 07-AUG-01 1JQI; TITLE CRYSTAL STRUCTURE OF RAT SHORT CHAIN ACYL-COA DEHYDROGENASE COMPLEXED; TITLE 2 WITH ACETOACETYL-COA; COMPND MOL_ID: 1; COMPND 2 MOLECULE: SHORT CHAIN ACYL-COA DEHYDROGENASE; COMPND 3 CHAIN: A, B; COMPND 4 EC: 1.3.99.2; COMPND 5 ENGINEERED: YES	OXIDOREDUCTASE 12-JUN-11 3SF6; TITLE CRYSTAL STRUCTURE OF GLUTARYL-COA DEHYDROGENASE FROM MYCOBACTERIUM; TITLE 2 SMEGMATIS; COMPND MOL_ID: 1; COMPND 2 MOLECULE: GLUTARYL-COA DEHYDROGENASE; COMPND 3 CHAIN: A; COMPND 4 EC: 1.3.99.7; COMPND 5 ENGINEERED: YES	FAD-399	UNL-402	49.671	-3.222	0.382	-8.815	-18.2884	3.43	-8.954	0.226	-27.4663
1jqiA_3swoA	1jqi A	3swo A	OXIDOREDUCTASE 07-AUG-01 1JQI; TITLE CRYSTAL STRUCTURE OF RAT SHORT CHAIN ACYL-COA DEHYDROGENASE COMPLEXED; TITLE 2 WITH ACETOACETYL-COA; COMPND MOL_ID: 1; COMPND 2 MOLECULE: SHORT CHAIN ACYL-COA DEHYDROGENASE; COMPND 3 CHAIN: A, B; COMPND 4 EC: 1.3.99.2; COMPND 5 ENGINEERED: YES	OXIDOREDUCTASE 14-JUL-11 3SWO; TITLE CRYSTAL STRUCTURE OF A GLUTARYL-COA DEHYDROGENASE FROM MYCOBACTERIUM; TITLE 2 SMEGMATIS IN COMPLEX WITH FADH2; COMPND MOL_ID: 1; COMPND 2 MOLECULE: GLUTARYL-COA DEHYDROGENASE; COMPND 3 CHAIN: A, B, C, D; COMPND 4 EC: 1.3.99.7; COMPND 5 ENGINEERED: YES	FAD-399	FDA-500	127.077	-2.385	0.607	-7.985	-11.2942	3.18	-8.036	1.016	-7.20072
1jqiA_4irnA	1jqi A	4irn A	OXIDOREDUCTASE 07-AUG-01 1JQI; TITLE CRYSTAL STRUCTURE OF RAT SHORT CHAIN ACYL-COA DEHYDROGENASE COMPLEXED; TITLE 2 WITH ACETOACETYL-COA; COMPND MOL_ID: 1; COMPND 2 MOLECULE: SHORT CHAIN ACYL-COA DEHYDROGENASE; COMPND 3 CHAIN: A, B; COMPND 4 EC: 1.3.99.2; COMPND 5 ENGINEERED: YES	OXIDOREDUCTASE 15-JAN-13 4IRN; TITLE CRYSTAL STRUCTURE OF THE PROLYL ACYL CARRIER PROTEIN OXIDASE ANAB; COMPND MOL_ID: 1; COMPND 2 MOLECULE: PROLYL-ACP DEHYDROGENASE; COMPND 3 CHAIN: A, B, C, D, E, F, G, H; COMPND 4 EC: 1.3.99.-; COMPND 5 ENGINEERED: YES	FAD-399	FAD-400	104.072	-7.459	0.22	-8.67	-27.0938	2.64	-8.498	0.464	-15.0674
1jqiA_4iv6A	1jqi A	4iv6 A	OXIDOREDUCTASE 07-AUG-01 1JQI; TITLE CRYSTAL STRUCTURE OF RAT SHORT CHAIN ACYL-COA DEHYDROGENASE COMPLEXED; TITLE 2 WITH ACETOACETYL-COA; COMPND MOL_ID: 1; COMPND 2 MOLECULE: SHORT CHAIN ACYL-COA DEHYDROGENASE; COMPND 3 CHAIN: A, B; COMPND 4 EC: 1.3.99.2; COMPND 5 ENGINEERED: YES	OXIDOREDUCTASE 22-JAN-13 4IV6; TITLE X-RAY CRYSTAL STRUCTURE OF AN ISOVALERYL-COA DEHYDROGENASE FROM; TITLE 2 MYCOBACTERIUM SMEGMATIS; COMPND MOL_ID: 1; COMPND 2 MOLECULE: ACYL-COA DEHYDROGENASE FADE3; COMPND 3 CHAIN: A, B; COMPND 4 SYNONYM: ISOVALERYL-COA DEHYDROGENASE; COMPND 5 EC: 1.3.8.1; COMPND 6 ENGINEERED: YES	FAD-399	FDA-401	93.778	-5.546	0.23	-8.341	-25.2758	2.2	-8.319	0.166	-31.2744
1jqiA_4ktoA	1jqi A	4kto A	OXIDOREDUCTASE 07-AUG-01 1JQI; TITLE CRYSTAL STRUCTURE OF RAT SHORT CHAIN ACYL-COA DEHYDROGENASE COMPLEXED; TITLE 2 WITH ACETOACETYL-COA; COMPND MOL_ID: 1; COMPND 2 MOLECULE: SHORT CHAIN ACYL-COA DEHYDROGENASE; COMPND 3 CHAIN: A, B; COMPND 4 EC: 1.3.99.2; COMPND 5 ENGINEERED: YES	OXIDOREDUCTASE 20-MAY-13 4KTO; TITLE CRYSTAL STRUCTURE OF A PUTATIVE ISOVALERYL-COA DEHYDROGENASE (PSI-; TITLE 2 NYSGRC-012251) FROM SINORHIZOBIUM MELILOTI 1021; COMPND MOL_ID: 1; COMPND 2 MOLECULE: ISOVALERYL-COA DEHYDROGENASE; COMPND 3 CHAIN: A, B, C, D; COMPND 4 EC: 1.3.99.10; COMPND 5 ENGINEERED: YES; COMPND 6 MUTATION: YES	FAD-399	FAD-401	137.648	7.36	0.491	-4.618	-7.81387	2.75	-2.666	4.055	-0.641637
1jqiA_4l1fA	1jqi A	4l1f A	OXIDOREDUCTASE 07-AUG-01 1JQI; TITLE CRYSTAL STRUCTURE OF RAT SHORT CHAIN ACYL-COA DEHYDROGENASE COMPLEXED; TITLE 2 WITH ACETOACETYL-COA; COMPND MOL_ID: 1; COMPND 2 MOLECULE: SHORT CHAIN ACYL-COA DEHYDROGENASE; COMPND 3 CHAIN: A, B; COMPND 4 EC: 1.3.99.2; COMPND 5 ENGINEERED: YES	ELECTRON TRANSPORT 03-JUN-13 4L1F; TITLE ELECTRON TRANSFERRING FLAVOPROTEIN OF ACIDAMINOCOCCUS FERMENTANS:; TITLE 2 TOWARDS A MECHANISM OF FLAVIN-BASED ELECTRON BIFURCATION; COMPND MOL_ID: 1; COMPND 2 MOLECULE: ACYL-COA DEHYDROGENASE DOMAIN PROTEIN; COMPND 3 CHAIN: A, B	FAD-399	FAD-401	168.478	-4.792	0.317	-8.373	-20.0791	3.95	-8.431	0.331	-19.5615
1jqiA_4n5fA	1jqi A	4n5f A	OXIDOREDUCTASE 07-AUG-01 1JQI; TITLE CRYSTAL STRUCTURE OF RAT SHORT CHAIN ACYL-COA DEHYDROGENASE COMPLEXED; TITLE 2 WITH ACETOACETYL-COA; COMPND MOL_ID: 1; COMPND 2 MOLECULE: SHORT CHAIN ACYL-COA DEHYDROGENASE; COMPND 3 CHAIN: A, B; COMPND 4 EC: 1.3.99.2; COMPND 5 ENGINEERED: YES	OXIDOREDUCTASE 09-OCT-13 4N5F; TITLE CRYSTAL STRUCTURE OF A PUTATIVE ACYL-COA DEHYDROGENASE WITH BOUND; TITLE 2 FADH2 FROM BURKHOLDERIA CENOCEPACIA J2315; COMPND MOL_ID: 1; COMPND 2 MOLECULE: PUTATIVE ACYL-COA DEHYDROGENASE; COMPND 3 CHAIN: A, B; COMPND 4 EC: 1.3.99.-; COMPND 5 ENGINEERED: YES	FAD-399	FDA-401	161.238	-5.548	0.203	-8.133	-26.8416	3.87	-8.164	0.193	-27.8635
1jqiA_4p13A	1jqi A	4p13 A	OXIDOREDUCTASE 07-AUG-01 1JQI; TITLE CRYSTAL STRUCTURE OF RAT SHORT CHAIN ACYL-COA DEHYDROGENASE COMPLEXED; TITLE 2 WITH ACETOACETYL-COA; COMPND MOL_ID: 1; COMPND 2 MOLECULE: SHORT CHAIN ACYL-COA DEHYDROGENASE; COMPND 3 CHAIN: A, B; COMPND 4 EC: 1.3.99.2; COMPND 5 ENGINEERED: YES	OXIDOREDUCTASE 14-FEB-14 4P13; TITLE MEDIUM CHAIN ACYL-COA DEHYDROGENASE, K304E MUTANT; COMPND MOL_ID: 1; COMPND 2 MOLECULE: MEDIUM-CHAIN SPECIFIC ACYL-COA DEHYDROGENASE,; COMPND 3 MITOCHONDRIAL; COMPND 4 CHAIN: A, B, C, D; COMPND 5 SYNONYM: MCAD; COMPND 6 EC: 1.3.8.7; COMPND 7 ENGINEERED: YES; COMPND 8 MUTATION: YES	FAD-399	FAD-401	155.839	-7.021	0.081	-7.977	-44.0718	3.62	-8.089	0.113	-37.9765
1jqiA_4x28A	1jqi A	4x28 A	OXIDOREDUCTASE 07-AUG-01 1JQI; TITLE CRYSTAL STRUCTURE OF RAT SHORT CHAIN ACYL-COA DEHYDROGENASE COMPLEXED; TITLE 2 WITH ACETOACETYL-COA; COMPND MOL_ID: 1; COMPND 2 MOLECULE: SHORT CHAIN ACYL-COA DEHYDROGENASE; COMPND 3 CHAIN: A, B; COMPND 4 EC: 1.3.99.2; COMPND 5 ENGINEERED: YES	OXIDOREDUCTASE 26-NOV-14 4X28; TITLE CRYSTAL STRUCTURE OF THE CHSE4-CHSE5 COMPLEX FROM MYCOBACTERIUM; TITLE 2 TUBERCULOSIS; COMPND MOL_ID: 1; COMPND 2 MOLECULE: ACYL-COA DEHYDROGENASE; COMPND 3 CHAIN: A, B; COMPND 4 SYNONYM: ACYL-COA DEHYDROGENASE FADE26,PROBABLE ACYL-COA; COMPND 5 DEHYDROGENASE FADE26; COMPND 6 ENGINEERED: YES; COMPND 7 MOL_ID: 2; COMPND 8 MOLECULE: ACYL-COA DEHYDROGENASE; COMPN…	FAD-399	FDA-501	54.016	1.025	0.646	-7.288	-9.76944	2.29	-7.448	0.666	-9.72324
1jqiA_4xvxA	1jqi A	4xvx A	OXIDOREDUCTASE 07-AUG-01 1JQI; TITLE CRYSTAL STRUCTURE OF RAT SHORT CHAIN ACYL-COA DEHYDROGENASE COMPLEXED; TITLE 2 WITH ACETOACETYL-COA; COMPND MOL_ID: 1; COMPND 2 MOLECULE: SHORT CHAIN ACYL-COA DEHYDROGENASE; COMPND 3 CHAIN: A, B; COMPND 4 EC: 1.3.99.2; COMPND 5 ENGINEERED: YES	OXIDOREDUCTASE 28-JAN-15 4XVX; TITLE CRYSTAL STRUCTURE OF AN ACYL-ACP DEHYDROGENASE; COMPND MOL_ID: 1; COMPND 2 MOLECULE: ACYL-[ACYL-CARRIER-PROTEIN] DEHYDROGENASE MBTN; COMPND 3 CHAIN: A, B; COMPND 4 SYNONYM: ACYL-ACP DEHYDROGENASE MBTN,MYCOBACTIN SYNTHASE PROTEIN N; COMPND 5 EC: 1.3.99.-; COMPND 6 ENGINEERED: YES	FAD-399	FDA-402	91.562	-5.322	0.337	-7.513	-17.1922	2.02	-7.543	0.432	-14.1786
1jqiA_4y9jA	1jqi A	4y9j A	OXIDOREDUCTASE 07-AUG-01 1JQI; TITLE CRYSTAL STRUCTURE OF RAT SHORT CHAIN ACYL-COA DEHYDROGENASE COMPLEXED; TITLE 2 WITH ACETOACETYL-COA; COMPND MOL_ID: 1; COMPND 2 MOLECULE: SHORT CHAIN ACYL-COA DEHYDROGENASE; COMPND 3 CHAIN: A, B; COMPND 4 EC: 1.3.99.2; COMPND 5 ENGINEERED: YES	OXIDOREDUCTASE 17-FEB-15 4Y9J; TITLE CRYSTAL STRUCTURE OF CAENORHABDITIS ELEGANS ACDH-11 IN COMPLEX WITH; TITLE 2 C11-COA; COMPND MOL_ID: 1; COMPND 2 MOLECULE: PROTEIN ACDH-11, ISOFORM B; COMPND 3 CHAIN: A, B; COMPND 4 FRAGMENT: UNP RESIDUES 10-602; COMPND 5 EC: 1.3.8.9; COMPND 6 ENGINEERED: YES	FAD-399	FAD-701	63.343	-5.433	0.079	-7.881	-44.0279	2.22	-7.912	0.216	-25.038
1jqiA_5af7A	1jqi A	5af7 A	OXIDOREDUCTASE 07-AUG-01 1JQI; TITLE CRYSTAL STRUCTURE OF RAT SHORT CHAIN ACYL-COA DEHYDROGENASE COMPLEXED; TITLE 2 WITH ACETOACETYL-COA; COMPND MOL_ID: 1; COMPND 2 MOLECULE: SHORT CHAIN ACYL-COA DEHYDROGENASE; COMPND 3 CHAIN: A, B; COMPND 4 EC: 1.3.99.2; COMPND 5 ENGINEERED: YES	HYDROLASE 20-JAN-15 5AF7; TITLE 3-SULFINOPROPIONYL-COENZYME A (3SP-COA) DESULFINASE FROM ADVENELLA; TITLE 2 MIMIGARDEFORDENSIS DPN7T: CRYSTAL STRUCTURE AND FUNCTION OF A; TITLE 3 DESULFINASE WITH AN ACYL-COA DEHYDROGENASE FOLD. NATIVE CRYSTAL; TITLE 4 STRUCTURE; COMPND MOL_ID: 1; COMPND 2 MOLECULE: ACYL-COA DEHYDROGENASE; COMPND 3 CHAIN: A, B; COMPND 4 SYNONYM: 3-SULFINOPROPIONYL-COENZYME A DESUL…	FAD-399	FAD-410	67.856	-7.613	0.3	-8.926	-22.315	2.28	-7.533	1.812	-3.93985
1kvkA_1kkhA	1kvk A	1kkh A	TRANSFERASE 26-JAN-02 1KVK; TITLE THE STRUCTURE OF BINARY COMPLEX BETWEEN A MAMMALIAN MEVALONATE KINASE; TITLE 2 AND ATP: INSIGHTS INTO THE REACTION MECHANISM AND HUMAN INHERITED; TITLE 3 DISEASE; COMPND MOL_ID: 1; COMPND 2 MOLECULE: MEVALONATE KINASE; COMPND 3 CHAIN: A; COMPND 4 SYNONYM: MK; COMPND 5 EC: 2.7.1.36; COMPND 6 ENGINEERED: YES	TRANSFERASE 08-DEC-01 1KKH; TITLE CRYSTAL STRUCTURE OF THE METHANOCOCCUS JANNASCHII; TITLE 2 MEVALONATE KINASE; COMPND MOL_ID: 1; COMPND 2 MOLECULE: MEVALONATE KINASE; COMPND 3 CHAIN: A; COMPND 4 EC: 2.7.1.36; COMPND 5 ENGINEERED: YES	ATP-535	DIO-319	56.156	-0.389	0.83	-6.763	-7.27204	2.43	-6.295	1.499	-3.93684
1kvkA_1pieA	1kvk A	1pie A	TRANSFERASE 26-JAN-02 1KVK; TITLE THE STRUCTURE OF BINARY COMPLEX BETWEEN A MAMMALIAN MEVALONATE KINASE; TITLE 2 AND ATP: INSIGHTS INTO THE REACTION MECHANISM AND HUMAN INHERITED; TITLE 3 DISEASE; COMPND MOL_ID: 1; COMPND 2 MOLECULE: MEVALONATE KINASE; COMPND 3 CHAIN: A; COMPND 4 SYNONYM: MK; COMPND 5 EC: 2.7.1.36; COMPND 6 ENGINEERED: YES	TRANSFERASE 30-MAY-03 1PIE; TITLE CRYSTAL STRUCTURE OF LACTOCOCCUS LACTIS GALACTOKINASE COMPLEXED WITH; TITLE 2 GALACTOSE; COMPND MOL_ID: 1; COMPND 2 MOLECULE: GALACTOKINASE; COMPND 3 CHAIN: A; COMPND 4 SYNONYM: GALACTOSE KINASE; COMPND 5 EC: 2.7.1.6; COMPND 6 ENGINEERED: YES	ATP-535	PO4-401	48.513	9.125	1.413	-7.827	-5.17317	2.36	-7.675	0.914	-7.56903
1kvkA_1s4eA	1kvk A	1s4e A	TRANSFERASE 26-JAN-02 1KVK; TITLE THE STRUCTURE OF BINARY COMPLEX BETWEEN A MAMMALIAN MEVALONATE KINASE; TITLE 2 AND ATP: INSIGHTS INTO THE REACTION MECHANISM AND HUMAN INHERITED; TITLE 3 DISEASE; COMPND MOL_ID: 1; COMPND 2 MOLECULE: MEVALONATE KINASE; COMPND 3 CHAIN: A; COMPND 4 SYNONYM: MK; COMPND 5 EC: 2.7.1.36; COMPND 6 ENGINEERED: YES	TRANSFERASE 16-JAN-04 1S4E; TITLE PYROCOCCUS FURIOSUS GALACTOKINASE IN COMPLEX WITH GALACTOSE, ADP AND; TITLE 2 MAGNESIUM; COMPND MOL_ID: 1; COMPND 2 MOLECULE: GALACTOKINASE; COMPND 3 CHAIN: A, B, C, D, E, F, G, H, I; COMPND 4 SYNONYM: GALACTOSE KINASE; COMPND 5 EC: 2.7.1.6; COMPND 6 ENGINEERED: YES	ATP-535	ADP-400	38.111	1.05	0.177	-5.583	-20.1552	2.32	-5.646	0.12	-25.6636
1kvkA_1wuuA	1kvk A	1wuu A	TRANSFERASE 26-JAN-02 1KVK; TITLE THE STRUCTURE OF BINARY COMPLEX BETWEEN A MAMMALIAN MEVALONATE KINASE; TITLE 2 AND ATP: INSIGHTS INTO THE REACTION MECHANISM AND HUMAN INHERITED; TITLE 3 DISEASE; COMPND MOL_ID: 1; COMPND 2 MOLECULE: MEVALONATE KINASE; COMPND 3 CHAIN: A; COMPND 4 SYNONYM: MK; COMPND 5 EC: 2.7.1.36; COMPND 6 ENGINEERED: YES	TRANSFERASE 08-DEC-04 1WUU; TITLE CRYSTAL STRUCTURE OF HUMAN GALACTOKINASE COMPLEXED WITH MGAMPPNP AND; TITLE 2 GALACTOSE; COMPND MOL_ID: 1; COMPND 2 MOLECULE: GALACTOKINASE; COMPND 3 CHAIN: A, B, C, D; COMPND 4 SYNONYM: GALACTOSE KINASE; COMPND 5 EC: 2.7.1.6; COMPND 6 ENGINEERED: YES	ATP-535	ANP-395	46.881	-4.692	0.229	-7.046	-21.4164	2.41	-6.821	0.328	-15.9369
1kvkA_2a2cA	1kvk A	2a2c A	TRANSFERASE 26-JAN-02 1KVK; TITLE THE STRUCTURE OF BINARY COMPLEX BETWEEN A MAMMALIAN MEVALONATE KINASE; TITLE 2 AND ATP: INSIGHTS INTO THE REACTION MECHANISM AND HUMAN INHERITED; TITLE 3 DISEASE; COMPND MOL_ID: 1; COMPND 2 MOLECULE: MEVALONATE KINASE; COMPND 3 CHAIN: A; COMPND 4 SYNONYM: MK; COMPND 5 EC: 2.7.1.36; COMPND 6 ENGINEERED: YES	TRANSFERASE 22-JUN-05 2A2C; TITLE X-RAY STRUCTURE OF HUMAN N-ACETYL GALACTOSAMINE KINASE COMPLEXED WITH; TITLE 2 MG-ADP AND N-ACETYL GALACTOSAMINE 1-PHOSPHATE; COMPND MOL_ID: 1; COMPND 2 MOLECULE: N-ACETYLGALACTOSAMINE KINASE; COMPND 3 CHAIN: A; COMPND 4 SYNONYM: GALNAC KINASE, GALACTOKINASE 2; COMPND 5 EC: 2.7.1.-; COMPND 6 ENGINEERED: YES	ATP-535	ADP-463	33.295	13.668	1.19	-7.32	-5.67442	2.13	-7.116	1.844	-3.66049
1kvkA_2dejA	1kvk A	2dej A	TRANSFERASE 26-JAN-02 1KVK; TITLE THE STRUCTURE OF BINARY COMPLEX BETWEEN A MAMMALIAN MEVALONATE KINASE; TITLE 2 AND ATP: INSIGHTS INTO THE REACTION MECHANISM AND HUMAN INHERITED; TITLE 3 DISEASE; COMPND MOL_ID: 1; COMPND 2 MOLECULE: MEVALONATE KINASE; COMPND 3 CHAIN: A; COMPND 4 SYNONYM: MK; COMPND 5 EC: 2.7.1.36; COMPND 6 ENGINEERED: YES	TRANSFERASE 10-FEB-06 2DEJ; TITLE CRYSTAL STRUCTURE OF GALAKTOKINASE FROM PYROCOCCUS HORIKOSHII WITH; TITLE 2 AMP-PN AND GALACTOSE; COMPND MOL_ID: 1; COMPND 2 MOLECULE: PROBABLE GALACTOKINASE; COMPND 3 CHAIN: A; COMPND 4 SYNONYM: GALACTOSE KINASE; COMPND 5 EC: 2.7.1.6; COMPND 6 ENGINEERED: YES	ATP-535	APW-402	48.007	0.426	0.464	-6.625	-11.7465	2.34	-6.031	0.156	-23.5586
1kvkA_2x7iA	1kvk A	2x7i A	TRANSFERASE 26-JAN-02 1KVK; TITLE THE STRUCTURE OF BINARY COMPLEX BETWEEN A MAMMALIAN MEVALONATE KINASE; TITLE 2 AND ATP: INSIGHTS INTO THE REACTION MECHANISM AND HUMAN INHERITED; TITLE 3 DISEASE; COMPND MOL_ID: 1; COMPND 2 MOLECULE: MEVALONATE KINASE; COMPND 3 CHAIN: A; COMPND 4 SYNONYM: MK; COMPND 5 EC: 2.7.1.36; COMPND 6 ENGINEERED: YES	TRANSFERASE 27-FEB-10 2X7I; TITLE CRYSTAL STRUCTURE OF MEVALONATE KINASE FROM METHICILLIN-; TITLE 2 RESISTANT STAPHYLOCOCCUS AUREUS MRSA252; COMPND MOL_ID: 1; COMPND 2 MOLECULE: MEVALONATE KINASE; COMPND 3 CHAIN: A; COMPND 4 ENGINEERED: YES	ATP-535	CIT-1307	65.964	59.385	1.416	26.389	17.407	2.33	26.281	1.448	16.9774
1kvkA_3hulA	1kvk A	3hul A	TRANSFERASE 26-JAN-02 1KVK; TITLE THE STRUCTURE OF BINARY COMPLEX BETWEEN A MAMMALIAN MEVALONATE KINASE; TITLE 2 AND ATP: INSIGHTS INTO THE REACTION MECHANISM AND HUMAN INHERITED; TITLE 3 DISEASE; COMPND MOL_ID: 1; COMPND 2 MOLECULE: MEVALONATE KINASE; COMPND 3 CHAIN: A; COMPND 4 SYNONYM: MK; COMPND 5 EC: 2.7.1.36; COMPND 6 ENGINEERED: YES	TRANSFERASE 15-JUN-09 3HUL; TITLE STRUCTURE OF PUTATIVE HOMOSERINE KINASE THRB FROM LISTERIA; TITLE 2 MONOCYTOGENES; COMPND MOL_ID: 1; COMPND 2 MOLECULE: HOMOSERINE KINASE; COMPND 3 CHAIN: A, B; COMPND 4 SYNONYM: HSK, HK; COMPND 5 EC: 2.7.1.39; COMPND 6 ENGINEERED: YES	ATP-535	SO4-297	48.91	0.053	1.222	-4.966	-3.75643	2.12	-4.988	1.302	-3.55777
1kvkA_4rpfA	1kvk A	4rpf A	TRANSFERASE 26-JAN-02 1KVK; TITLE THE STRUCTURE OF BINARY COMPLEX BETWEEN A MAMMALIAN MEVALONATE KINASE; TITLE 2 AND ATP: INSIGHTS INTO THE REACTION MECHANISM AND HUMAN INHERITED; TITLE 3 DISEASE; COMPND MOL_ID: 1; COMPND 2 MOLECULE: MEVALONATE KINASE; COMPND 3 CHAIN: A; COMPND 4 SYNONYM: MK; COMPND 5 EC: 2.7.1.36; COMPND 6 ENGINEERED: YES	TRANSFERASE 30-OCT-14 4RPF; TITLE CRYSTAL STRUCTURE OF HOMOSERINE KINASE FROM YERSINIA PESTIS NEPAL516,; TITLE 2 NYSGRC TARGET 032715; COMPND MOL_ID: 1; COMPND 2 MOLECULE: HOMOSERINE KINASE; COMPND 3 CHAIN: A, B, C; COMPND 4 SYNONYM: HK, HSK; COMPND 5 EC: 2.7.1.39; COMPND 6 ENGINEERED: YES	ATP-535	CIT-401	45.758	44.887	2.206	-5.048	-2.18907	2.12	-2.756	1.082	-2.33164
1lyvA_1wchA	1lyv A	1wch A	HYDROLASE 08-JUN-02 1LYV; TITLE HIGH-RESOLUTION STRUCTURE OF THE CATALYTICALLY INACTIVE YERSINIA; TITLE 2 TYROSINE PHOSPHATASE C403A MUTANT IN COMPLEX WITH PHOSPHATE.; COMPND MOL_ID: 1; COMPND 2 MOLECULE: PROTEIN-TYROSINE PHOSPHATASE YOPH; COMPND 3 CHAIN: A; COMPND 4 FRAGMENT: PTPASE DOMAIN; COMPND 5 SYNONYM: VIRULENCE PROTEIN; COMPND 6 EC: 3.1.3.48; COMPND 7 ENGINEERED: YES; COMPND 8 MUTATION: Y…	HYDROLASE 16-NOV-04 1WCH; TITLE CRYSTAL STRUCTURE OF PTPL1 HUMAN TYROSINE PHOSPHATASE MUTATED IN; TITLE 2 COLORECTAL CANCER - EVIDENCE FOR A SECOND PHOSPHOTYROSINE SUBSTRATE; TITLE 3 RECOGNITION POCKET; COMPND MOL_ID: 1; COMPND 2 MOLECULE: PROTEIN TYROSINE PHOSPHATASE, NON-RECEPTOR TYPE 13; COMPND 3 CHAIN: A; COMPND 4 FRAGMENT: RESIDUES 2163-2477; COMPND 5 SYNONYM: PROTEIN TYROSINE PHOSPHATASE LI…	PO4-1000	PO4-3478	102.07	-2.958	0.545	-4.324	-6.70388	2.38	-4.356	0.857	-4.55172
1lyvA_1zc0A	1lyv A	1zc0 A	HYDROLASE 08-JUN-02 1LYV; TITLE HIGH-RESOLUTION STRUCTURE OF THE CATALYTICALLY INACTIVE YERSINIA; TITLE 2 TYROSINE PHOSPHATASE C403A MUTANT IN COMPLEX WITH PHOSPHATE.; COMPND MOL_ID: 1; COMPND 2 MOLECULE: PROTEIN-TYROSINE PHOSPHATASE YOPH; COMPND 3 CHAIN: A; COMPND 4 FRAGMENT: PTPASE DOMAIN; COMPND 5 SYNONYM: VIRULENCE PROTEIN; COMPND 6 EC: 3.1.3.48; COMPND 7 ENGINEERED: YES; COMPND 8 MUTATION: Y…	HYDROLASE 09-APR-05 1ZC0; TITLE CRYSTAL STRUCTURE OF HUMAN HEMATOPOIETIC TYROSINE PHOSPHATASE (HEPTP); TITLE 2 CATALYTIC DOMAIN; COMPND MOL_ID: 1; COMPND 2 MOLECULE: TYROSINE-PROTEIN PHOSPHATASE, NON-RECEPTOR TYPE 7; COMPND 3 CHAIN: A; COMPND 4 FRAGMENT: CATALYTIC PHOSPHATASE DOMAIN; COMPND 5 SYNONYM: PROTEIN-TYROSINE PHOSPHATASE LC-PTP, HEMATOPOIETIC PROTEIN-; COMPND 6 TYROSINE PHOSPHATASE, HEPT…	PO4-1000	PO4-436	117.607	-0.734	0.566	-3.066	-4.6036	2.41	-2.98	0.539	-4.66354
1lyvA_2f71A	1lyv A	2f71 A	HYDROLASE 08-JUN-02 1LYV; TITLE HIGH-RESOLUTION STRUCTURE OF THE CATALYTICALLY INACTIVE YERSINIA; TITLE 2 TYROSINE PHOSPHATASE C403A MUTANT IN COMPLEX WITH PHOSPHATE.; COMPND MOL_ID: 1; COMPND 2 MOLECULE: PROTEIN-TYROSINE PHOSPHATASE YOPH; COMPND 3 CHAIN: A; COMPND 4 FRAGMENT: PTPASE DOMAIN; COMPND 5 SYNONYM: VIRULENCE PROTEIN; COMPND 6 EC: 3.1.3.48; COMPND 7 ENGINEERED: YES; COMPND 8 MUTATION: Y…	HYDROLASE 29-NOV-05 2F71; TITLE PROTEIN TYROSINE PHOSPHATASE 1B WITH SULFAMIC ACID INHIBITORS; COMPND MOL_ID: 1; COMPND 2 MOLECULE: TYROSINE-PROTEIN PHOSPHATASE, NON-RECEPTOR TYPE 1; COMPND 3 CHAIN: A; COMPND 4 FRAGMENT: CATALYTIC DOMAIN, RESIDUES 1-298; COMPND 5 SYNONYM: PROTEIN-TYROSINE PHOSPHATASE 1B, PTP-1B; COMPND 6 EC: 3.1.3.48; COMPND 7 ENGINEERED: YES	PO4-1000	CL-605	41.289	-2.37	0.618	-4.122	-5.74095	2.07	-4.12	0.602	-5.86895
1lyvA_2i6jA	1lyv A	2i6j A	HYDROLASE 08-JUN-02 1LYV; TITLE HIGH-RESOLUTION STRUCTURE OF THE CATALYTICALLY INACTIVE YERSINIA; TITLE 2 TYROSINE PHOSPHATASE C403A MUTANT IN COMPLEX WITH PHOSPHATE.; COMPND MOL_ID: 1; COMPND 2 MOLECULE: PROTEIN-TYROSINE PHOSPHATASE YOPH; COMPND 3 CHAIN: A; COMPND 4 FRAGMENT: PTPASE DOMAIN; COMPND 5 SYNONYM: VIRULENCE PROTEIN; COMPND 6 EC: 3.1.3.48; COMPND 7 ENGINEERED: YES; COMPND 8 MUTATION: Y…	HYDROLASE 29-AUG-06 2I6J; TITLE CRYSTAL STRUCTURE OF THE COMPLEX OF THE ARCHAEAL SULFOLOBUS PTP-FOLD; TITLE 2 PHOSPHATASE WITH PHOSPHATE ION; COMPND MOL_ID: 1; COMPND 2 MOLECULE: SULFOLOBUS SOLFATARICUS PROTEIN TYROSINE PHOSPHATASE; COMPND 3 CHAIN: A; COMPND 4 SYNONYM: SSOPTP; COMPND 5 EC: 3.1.3.48; COMPND 6 ENGINEERED: YES	PO4-1000	PO4-2902	70.811	1.399	1.045	-3.128	-2.73188	2.18	-3.144	1.415	-2.07525
1lyvA_2nz6A	1lyv A	2nz6 A	HYDROLASE 08-JUN-02 1LYV; TITLE HIGH-RESOLUTION STRUCTURE OF THE CATALYTICALLY INACTIVE YERSINIA; TITLE 2 TYROSINE PHOSPHATASE C403A MUTANT IN COMPLEX WITH PHOSPHATE.; COMPND MOL_ID: 1; COMPND 2 MOLECULE: PROTEIN-TYROSINE PHOSPHATASE YOPH; COMPND 3 CHAIN: A; COMPND 4 FRAGMENT: PTPASE DOMAIN; COMPND 5 SYNONYM: VIRULENCE PROTEIN; COMPND 6 EC: 3.1.3.48; COMPND 7 ENGINEERED: YES; COMPND 8 MUTATION: Y…	HYDROLASE 22-NOV-06 2NZ6; TITLE CRYSTAL STRUCTURE OF THE PTPRJ INACTIVATING MUTANT C1239S; COMPND MOL_ID: 1; COMPND 2 MOLECULE: RECEPTOR-TYPE TYROSINE-PROTEIN PHOSPHATASE ETA; COMPND 3 CHAIN: A; COMPND 4 FRAGMENT: TYROSINE-PROTEIN PHOSPHATASE; COMPND 5 SYNONYM: PROTEIN-TYROSINE PHOSPHATASE ETA, R-PTP-ETA, HPTP ETA,; COMPND 6 PROTEIN- TYROSINE PHOSPHATASE RECEPTOR TYPE J, DENSITY-ENHANCED; COMPND …	PO4-1000	CL-208	45.008	-4.05	0.359	-4.889	-10.6514	2.22	-4.875	0.54	-7.61719
1lyvA_2pi7A	1lyv A	2pi7 A	HYDROLASE 08-JUN-02 1LYV; TITLE HIGH-RESOLUTION STRUCTURE OF THE CATALYTICALLY INACTIVE YERSINIA; TITLE 2 TYROSINE PHOSPHATASE C403A MUTANT IN COMPLEX WITH PHOSPHATE.; COMPND MOL_ID: 1; COMPND 2 MOLECULE: PROTEIN-TYROSINE PHOSPHATASE YOPH; COMPND 3 CHAIN: A; COMPND 4 FRAGMENT: PTPASE DOMAIN; COMPND 5 SYNONYM: VIRULENCE PROTEIN; COMPND 6 EC: 3.1.3.48; COMPND 7 ENGINEERED: YES; COMPND 8 MUTATION: Y…	HYDROLASE 13-APR-07 2PI7; TITLE STRUCTURE OF THE CATALYTIC DOMAIN OF THE CHICK RETINAL NEURITE; TITLE 2 INHIBITOR-RECEPTOR PROTEIN TYROSINE PHOSPHATASE CRYP-2/CPTPRO; COMPND MOL_ID: 1; COMPND 2 MOLECULE: PROTEIN TYROSINE PHOSPHATASE CRYP-2; COMPND 3 CHAIN: A, B; COMPND 4 FRAGMENT: CATALYTIC DOMAIN, RESIDUES 956-1267; COMPND 5 ENGINEERED: YES	PO4-1000	NO3-2001	100.606	-1.951	0.661	-3.571	-4.69251	2.23	-3.653	0.492	-6.17061
1lyvA_3m4uA	1lyv A	3m4u A	HYDROLASE 08-JUN-02 1LYV; TITLE HIGH-RESOLUTION STRUCTURE OF THE CATALYTICALLY INACTIVE YERSINIA; TITLE 2 TYROSINE PHOSPHATASE C403A MUTANT IN COMPLEX WITH PHOSPHATE.; COMPND MOL_ID: 1; COMPND 2 MOLECULE: PROTEIN-TYROSINE PHOSPHATASE YOPH; COMPND 3 CHAIN: A; COMPND 4 FRAGMENT: PTPASE DOMAIN; COMPND 5 SYNONYM: VIRULENCE PROTEIN; COMPND 6 EC: 3.1.3.48; COMPND 7 ENGINEERED: YES; COMPND 8 MUTATION: Y…	HYDROLASE 12-MAR-10 3M4U; TITLE CRYSTAL STRUCTURE OF TRYPANOSOMA BRUCEI PROTEIN TYROSINE PHOSPHATASE; TITLE 2 TBPTP1; COMPND MOL_ID: 1; COMPND 2 MOLECULE: TYROSINE SPECIFIC PROTEIN PHOSPHATASE, PUTATIVE; COMPND 3 CHAIN: A, B; COMPND 4 EC: 3.1.3.48; COMPND 5 ENGINEERED: YES	PO4-1000	PO4-307	117.517	-3.129	0.356	-4.121	-9.03728	2.42	-4.956	1.005	-4.48507
1lyvA_3ps5A	1lyv A	3ps5 A	HYDROLASE 08-JUN-02 1LYV; TITLE HIGH-RESOLUTION STRUCTURE OF THE CATALYTICALLY INACTIVE YERSINIA; TITLE 2 TYROSINE PHOSPHATASE C403A MUTANT IN COMPLEX WITH PHOSPHATE.; COMPND MOL_ID: 1; COMPND 2 MOLECULE: PROTEIN-TYROSINE PHOSPHATASE YOPH; COMPND 3 CHAIN: A; COMPND 4 FRAGMENT: PTPASE DOMAIN; COMPND 5 SYNONYM: VIRULENCE PROTEIN; COMPND 6 EC: 3.1.3.48; COMPND 7 ENGINEERED: YES; COMPND 8 MUTATION: Y…	HYDROLASE, SIGNALING PROTEIN 30-NOV-10 3PS5; TITLE CRYSTAL STRUCTURE OF THE FULL-LENGTH HUMAN PROTEIN TYROSINE; TITLE 2 PHOSPHATASE SHP-1; COMPND MOL_ID: 1; COMPND 2 MOLECULE: TYROSINE-PROTEIN PHOSPHATASE NON-RECEPTOR TYPE 6; COMPND 3 CHAIN: A; COMPND 4 SYNONYM: HEMATOPOIETIC CELL PROTEIN-TYROSINE PHOSPHATASE, PROTEIN-; COMPND 5 TYROSINE PHOSPHATASE 1C, PTP-1C, PROTEIN-TYROSINE PHOSPHATASE SHP-1,…	PO4-1000	SO4-599	72.545	-3.266	0.117	-3.513	-16.1889	2.12	-3.549	0.587	-5.16594
1lyvA_4ge6A	1lyv A	4ge6 A	HYDROLASE 08-JUN-02 1LYV; TITLE HIGH-RESOLUTION STRUCTURE OF THE CATALYTICALLY INACTIVE YERSINIA; TITLE 2 TYROSINE PHOSPHATASE C403A MUTANT IN COMPLEX WITH PHOSPHATE.; COMPND MOL_ID: 1; COMPND 2 MOLECULE: PROTEIN-TYROSINE PHOSPHATASE YOPH; COMPND 3 CHAIN: A; COMPND 4 FRAGMENT: PTPASE DOMAIN; COMPND 5 SYNONYM: VIRULENCE PROTEIN; COMPND 6 EC: 3.1.3.48; COMPND 7 ENGINEERED: YES; COMPND 8 MUTATION: Y…	HYDROLASE/HYDROLASE INHIBITOR 01-AUG-12 4GE6; TITLE CRYSTAL STRUCTURE OF HUMAN PROTEIN TYROSINE PHOSPHATASE PTPN9 (MEG2); TITLE 2 COMPLEX WITH COMPOUND 7; COMPND MOL_ID: 1; COMPND 2 MOLECULE: TYROSINE-PROTEIN PHOSPHATASE NON-RECEPTOR TYPE 9; COMPND 3 CHAIN: A, B; COMPND 4 FRAGMENT: TYROSINE-PROTEIN PHOSPHATASE DOMAIN (UNP RESIDUES 277-582); COMPND 5 SYNONYM: PROTEIN-TYROSINE PHOSPHATASE MEG2, PTP…	PO4-1000	B26-601	75.584	2.176	3.763	-2.047	-0.529899	2.09	-2.97	1.247	-2.2049
1lyvA_4grzA	1lyv A	4grz A	HYDROLASE 08-JUN-02 1LYV; TITLE HIGH-RESOLUTION STRUCTURE OF THE CATALYTICALLY INACTIVE YERSINIA; TITLE 2 TYROSINE PHOSPHATASE C403A MUTANT IN COMPLEX WITH PHOSPHATE.; COMPND MOL_ID: 1; COMPND 2 MOLECULE: PROTEIN-TYROSINE PHOSPHATASE YOPH; COMPND 3 CHAIN: A; COMPND 4 FRAGMENT: PTPASE DOMAIN; COMPND 5 SYNONYM: VIRULENCE PROTEIN; COMPND 6 EC: 3.1.3.48; COMPND 7 ENGINEERED: YES; COMPND 8 MUTATION: Y…	HYDROLASE 27-AUG-12 4GRZ; TITLE CRYSTAL STRUCTURE OF SHP1 CATALYTIC DOMAIN WITH PO4; COMPND MOL_ID: 1; COMPND 2 MOLECULE: TYROSINE-PROTEIN PHOSPHATASE NON-RECEPTOR TYPE 6; COMPND 3 CHAIN: A; COMPND 4 FRAGMENT: PHOSPHATASE DOMAIN UNP RESIDUES 242-528; COMPND 5 SYNONYM: HEMATOPOIETIC CELL PROTEIN-TYROSINE PHOSPHATASE, PROTEIN-; COMPND 6 TYROSINE PHOSPHATASE 1C, PTP-1C, PROTEIN-TYROSINE PHOSPHATASE …	PO4-1000	PO4-601	107.431	-3.841	0.407	-4.735	-9.33925	2.34	-4.754	0.668	-6.1901
1lyvA_4ikcA	1lyv A	4ikc A	HYDROLASE 08-JUN-02 1LYV; TITLE HIGH-RESOLUTION STRUCTURE OF THE CATALYTICALLY INACTIVE YERSINIA; TITLE 2 TYROSINE PHOSPHATASE C403A MUTANT IN COMPLEX WITH PHOSPHATE.; COMPND MOL_ID: 1; COMPND 2 MOLECULE: PROTEIN-TYROSINE PHOSPHATASE YOPH; COMPND 3 CHAIN: A; COMPND 4 FRAGMENT: PTPASE DOMAIN; COMPND 5 SYNONYM: VIRULENCE PROTEIN; COMPND 6 EC: 3.1.3.48; COMPND 7 ENGINEERED: YES; COMPND 8 MUTATION: Y…	HYDROLASE 26-DEC-12 4IKC; TITLE CRYSTAL STRUCTURE OF CATALYTIC DOMAIN OF PTPRQ; COMPND MOL_ID: 1; COMPND 2 MOLECULE: PHOSPHOTIDYLINOSITOL PHOSPHATASE PTPRQ; COMPND 3 CHAIN: A; COMPND 4 FRAGMENT: UNP RESIDUES 2015-2254; COMPND 5 SYNONYM: RECEPTOR-TYPE TYROSINE-PROTEIN PHOSPHATASE Q, PTP-RQ, R-PTP-; COMPND 6 Q; COMPND 7 EC: 3.1.3.48; COMPND 8 ENGINEERED: YES; COMPND 9 MUTATION: YES	PO4-1000	SO4-3001	94.126	-2.855	0.403	-3.643	-7.24254	2.09	-2.865	1.102	-2.38353
1mi3A_1afsA	1mi3 A	1afs A	OXIDOREDUCTASE 21-AUG-02 1MI3; TITLE 1.8 ANGSTROM STRUCTURE OF XYLOSE REDUCTASE FROM CANDIDA TENUIS IN; TITLE 2 COMPLEX WITH NAD; COMPND MOL_ID: 1; COMPND 2 MOLECULE: XYLOSE REDUCTASE; COMPND 3 CHAIN: A, B, C, D; COMPND 4 SYNONYM: NAD(P)H-DEPENDENT XYLOSE REDUCTASE; XR; COMPND 5 EC: 1.1.1.21; COMPND 6 ENGINEERED: YES	OXIDOREDUCTASE 13-MAR-97 1AFS; TITLE RECOMBINANT RAT LIVER 3-ALPHA-HYDROXYSTEROID DEHYDROGENASE (3-ALPHA-; TITLE 2 HSD) COMPLEXED WITH NADP AND TESTOSTERONE; COMPND MOL_ID: 1; COMPND 2 MOLECULE: 3-ALPHA-HYDROXYSTEROID DEHYDROGENASE; COMPND 3 CHAIN: A, B; COMPND 4 SYNONYM: 3-ALPHA-HSD; COMPND 5 EC: 1.1.1.50; COMPND 6 ENGINEERED: YES	NAD-1350	NAP-324	78.564	-5.938	0.527	-10.212	-16.2871	2.25	-10.502	0.65	-14.0027
1mi3A_1ah4A	1mi3 A	1ah4 A	OXIDOREDUCTASE 21-AUG-02 1MI3; TITLE 1.8 ANGSTROM STRUCTURE OF XYLOSE REDUCTASE FROM CANDIDA TENUIS IN; TITLE 2 COMPLEX WITH NAD; COMPND MOL_ID: 1; COMPND 2 MOLECULE: XYLOSE REDUCTASE; COMPND 3 CHAIN: A, B, C, D; COMPND 4 SYNONYM: NAD(P)H-DEPENDENT XYLOSE REDUCTASE; XR; COMPND 5 EC: 1.1.1.21; COMPND 6 ENGINEERED: YES	OXIDOREDUCTASE 12-APR-97 1AH4; TITLE PIG ALDOSE REDUCTASE, HOLO FORM; COMPND MOL_ID: 1; COMPND 2 MOLECULE: ALDOSE REDUCTASE; COMPND 3 CHAIN: A; COMPND 4 EC: 1.1.1.21	NAD-1350	NAP-318	119.539	-1.804	0.653	-10.804	-14.3479	2.33	7.546	7.384	1.00828
1mi3A_1c9wA	1mi3 A	1c9w A	OXIDOREDUCTASE 21-AUG-02 1MI3; TITLE 1.8 ANGSTROM STRUCTURE OF XYLOSE REDUCTASE FROM CANDIDA TENUIS IN; TITLE 2 COMPLEX WITH NAD; COMPND MOL_ID: 1; COMPND 2 MOLECULE: XYLOSE REDUCTASE; COMPND 3 CHAIN: A, B, C, D; COMPND 4 SYNONYM: NAD(P)H-DEPENDENT XYLOSE REDUCTASE; XR; COMPND 5 EC: 1.1.1.21; COMPND 6 ENGINEERED: YES	OXIDOREDUCTASE 03-AUG-99 1C9W; TITLE CHO REDUCTASE WITH NADP+; COMPND MOL_ID: 1; COMPND 2 MOLECULE: CHO REDUCTASE; COMPND 3 CHAIN: A; COMPND 4 EC: 1.1.1.2; COMPND 5 ENGINEERED: YES	NAD-1350	NAP-350	108.646	-7.023	0.456	-11.108	-19.9784	2.21	5.174	7.369	0.69273
1mi3A_1frbA	1mi3 A	1frb A	OXIDOREDUCTASE 21-AUG-02 1MI3; TITLE 1.8 ANGSTROM STRUCTURE OF XYLOSE REDUCTASE FROM CANDIDA TENUIS IN; TITLE 2 COMPLEX WITH NAD; COMPND MOL_ID: 1; COMPND 2 MOLECULE: XYLOSE REDUCTASE; COMPND 3 CHAIN: A, B, C, D; COMPND 4 SYNONYM: NAD(P)H-DEPENDENT XYLOSE REDUCTASE; XR; COMPND 5 EC: 1.1.1.21; COMPND 6 ENGINEERED: YES	OXIDOREDUCTASE (NADP) 08-AUG-95 1FRB; TITLE FR-1 PROTEIN/NADPH/ZOPOLRESTAT COMPLEX; COMPND MOL_ID: 1; COMPND 2 MOLECULE: FR-1 PROTEIN; COMPND 3 CHAIN: A; COMPND 4 ENGINEERED: YES	NAD-1350	NDP-350	106.031	-3.465	0.637	-10.637	-14.4328	2.36	13.186	6.56	1.97988
1mi3A_1lqaA	1mi3 A	1lqa A	OXIDOREDUCTASE 21-AUG-02 1MI3; TITLE 1.8 ANGSTROM STRUCTURE OF XYLOSE REDUCTASE FROM CANDIDA TENUIS IN; TITLE 2 COMPLEX WITH NAD; COMPND MOL_ID: 1; COMPND 2 MOLECULE: XYLOSE REDUCTASE; COMPND 3 CHAIN: A, B, C, D; COMPND 4 SYNONYM: NAD(P)H-DEPENDENT XYLOSE REDUCTASE; XR; COMPND 5 EC: 1.1.1.21; COMPND 6 ENGINEERED: YES	OXIDOREDUCTASE 09-MAY-02 1LQA; TITLE TAS PROTEIN FROM ESCHERICHIA COLI IN COMPLEX WITH NADPH; COMPND MOL_ID: 1; COMPND 2 MOLECULE: TAS PROTEIN; COMPND 3 CHAIN: A, B; COMPND 4 ENGINEERED: YES	NAD-1350	NDP-1400	83.641	-4.978	0.256	-10.826	-30.4101	2.06	-10.748	1.104	-8.92691
1mi3A_1mzrA	1mi3 A	1mzr A	OXIDOREDUCTASE 21-AUG-02 1MI3; TITLE 1.8 ANGSTROM STRUCTURE OF XYLOSE REDUCTASE FROM CANDIDA TENUIS IN; TITLE 2 COMPLEX WITH NAD; COMPND MOL_ID: 1; COMPND 2 MOLECULE: XYLOSE REDUCTASE; COMPND 3 CHAIN: A, B, C, D; COMPND 4 SYNONYM: NAD(P)H-DEPENDENT XYLOSE REDUCTASE; XR; COMPND 5 EC: 1.1.1.21; COMPND 6 ENGINEERED: YES	OXIDOREDUCTASE 09-OCT-02 1MZR; TITLE STRUCTURE OF DKGA FROM E.COLI AT 2.13 A RESOLUTION SOLVED BY MOLECULAR; TITLE 2 REPLACEMENT; COMPND MOL_ID: 1; COMPND 2 MOLECULE: 2,5-DIKETO-D-GLUCONATE REDUCTASE A; COMPND 3 CHAIN: A, B; COMPND 4 EC: 1.1.1.-; COMPND 5 ENGINEERED: YES	NAD-1350	GOL-911	35.02	54.101	1.632	41.108	23.7344	2.43	-2.25	7.028	-0.315657
1mi3A_1pz1A	1mi3 A	1pz1 A	OXIDOREDUCTASE 21-AUG-02 1MI3; TITLE 1.8 ANGSTROM STRUCTURE OF XYLOSE REDUCTASE FROM CANDIDA TENUIS IN; TITLE 2 COMPLEX WITH NAD; COMPND MOL_ID: 1; COMPND 2 MOLECULE: XYLOSE REDUCTASE; COMPND 3 CHAIN: A, B, C, D; COMPND 4 SYNONYM: NAD(P)H-DEPENDENT XYLOSE REDUCTASE; XR; COMPND 5 EC: 1.1.1.21; COMPND 6 ENGINEERED: YES	OXIDOREDUCTASE 09-JUL-03 1PZ1; TITLE STRUCTURE OF NADPH-DEPENDENT FAMILY 11 ALDO-KETO REDUCTASE; TITLE 2 AKR11B(HOLO); COMPND MOL_ID: 1; COMPND 2 MOLECULE: GENERAL STRESS PROTEIN 69; COMPND 3 CHAIN: A, B; COMPND 4 SYNONYM: GSP69; COMPND 5 ENGINEERED: YES	NAD-1350	NAP-500	83.56	21.724	3.021	12.589	4.03364	2.16	-9.999	1.619	-5.81675
1mi3A_1q5mA	1mi3 A	1q5m A	OXIDOREDUCTASE 21-AUG-02 1MI3; TITLE 1.8 ANGSTROM STRUCTURE OF XYLOSE REDUCTASE FROM CANDIDA TENUIS IN; TITLE 2 COMPLEX WITH NAD; COMPND MOL_ID: 1; COMPND 2 MOLECULE: XYLOSE REDUCTASE; COMPND 3 CHAIN: A, B, C, D; COMPND 4 SYNONYM: NAD(P)H-DEPENDENT XYLOSE REDUCTASE; XR; COMPND 5 EC: 1.1.1.21; COMPND 6 ENGINEERED: YES	OXIDOREDUCTASE 08-AUG-03 1Q5M; TITLE BINARY COMPLEX OF RABBIT 20ALPHA-HYDROXYSTEROID DEHYDROGENASE WITH; TITLE 2 NADPH; COMPND MOL_ID: 1; COMPND 2 MOLECULE: PROSTAGLANDIN-E2 9-REDUCTASE; COMPND 3 CHAIN: A, B; COMPND 4 SYNONYM: 20-ALPHA-HYDROXYSTEROID DEHYDROGENASE, 20-ALPHA-HSD; COMPND 5 EC: 1.1.1.189, 1.1.1.149; COMPND 6 ENGINEERED: YES	NAD-1350	NDP-1003	100.098	-7.949	0.337	-11.043	-25.27	2.22	-9.73	1.055	-8.42424
1mi3A_1s1pA	1mi3 A	1s1p A	OXIDOREDUCTASE 21-AUG-02 1MI3; TITLE 1.8 ANGSTROM STRUCTURE OF XYLOSE REDUCTASE FROM CANDIDA TENUIS IN; TITLE 2 COMPLEX WITH NAD; COMPND MOL_ID: 1; COMPND 2 MOLECULE: XYLOSE REDUCTASE; COMPND 3 CHAIN: A, B, C, D; COMPND 4 SYNONYM: NAD(P)H-DEPENDENT XYLOSE REDUCTASE; XR; COMPND 5 EC: 1.1.1.21; COMPND 6 ENGINEERED: YES	OXIDOREDUCTASE 07-JAN-04 1S1P; TITLE CRYSTAL STRUCTURES OF PROSTAGLANDIN D2 11-KETOREDUCTASE; TITLE 2 (AKR1C3) IN COMPLEX WITH THE NON-STEROIDAL ANTI-; TITLE 3 INFLAMMATORY DRUGS FLUFENAMIC ACID AND INDOMETHACIN; COMPND MOL_ID: 1; COMPND 2 MOLECULE: ALDO-KETO REDUCTASE FAMILY 1 MEMBER C3; COMPND 3 CHAIN: A; COMPND 4 SYNONYM: AKR1C3, PROSTAGLANDIN D2 11-KETOREDUCTASE,; COMPND 5 PROSTAGLANDIN F SYN…	NAD-1350	ACT-2001	82.602	-9.861	0.104	-10.802	-52.951	2.1	13.111	0.001	129.812
1mi3A_1us0A	1mi3 A	1us0 A	OXIDOREDUCTASE 21-AUG-02 1MI3; TITLE 1.8 ANGSTROM STRUCTURE OF XYLOSE REDUCTASE FROM CANDIDA TENUIS IN; TITLE 2 COMPLEX WITH NAD; COMPND MOL_ID: 1; COMPND 2 MOLECULE: XYLOSE REDUCTASE; COMPND 3 CHAIN: A, B, C, D; COMPND 4 SYNONYM: NAD(P)H-DEPENDENT XYLOSE REDUCTASE; XR; COMPND 5 EC: 1.1.1.21; COMPND 6 ENGINEERED: YES	OXIDOREDUCTASE 16-NOV-03 1US0; TITLE HUMAN ALDOSE REDUCTASE IN COMPLEX WITH NADP+ AND THE INHIBITOR IDD594; TITLE 2 AT 0.66 ANGSTROM; COMPND MOL_ID: 1; COMPND 2 MOLECULE: ALDOSE REDUCTASE; COMPND 3 CHAIN: A; COMPND 4 SYNONYM: ALDEHYDE REDUCTASE; COMPND 5 EC: 1.1.1.21; COMPND 6 ENGINEERED: YES	NAD-1350	NDP-318	115.935	-1.365	0.658	-9.986	-13.1741	2.1	36.205	0.001	358.465
1mi3A_1vbjA	1mi3 A	1vbj A	OXIDOREDUCTASE 21-AUG-02 1MI3; TITLE 1.8 ANGSTROM STRUCTURE OF XYLOSE REDUCTASE FROM CANDIDA TENUIS IN; TITLE 2 COMPLEX WITH NAD; COMPND MOL_ID: 1; COMPND 2 MOLECULE: XYLOSE REDUCTASE; COMPND 3 CHAIN: A, B, C, D; COMPND 4 SYNONYM: NAD(P)H-DEPENDENT XYLOSE REDUCTASE; XR; COMPND 5 EC: 1.1.1.21; COMPND 6 ENGINEERED: YES	OXIDOREDUCTASE 27-FEB-04 1VBJ; TITLE THE CRYSTAL STRUCTURE OF PROSTAGLANDIN F SYNTHASE FROM TRYPANOSOMA; TITLE 2 BRUCEI; COMPND MOL_ID: 1; COMPND 2 MOLECULE: PROSTAGLANDIN F SYNTHASE; COMPND 3 CHAIN: A, B; COMPND 4 EC: 1.1.1.188; COMPND 5 ENGINEERED: YES	NAD-1350	CIT-4001	94.206	-8.066	0.199	-10.292	-34.4214	3.03	-10.11	0.414	-19.6693
1mi3A_1vp5A	1mi3 A	1vp5 A	OXIDOREDUCTASE 21-AUG-02 1MI3; TITLE 1.8 ANGSTROM STRUCTURE OF XYLOSE REDUCTASE FROM CANDIDA TENUIS IN; TITLE 2 COMPLEX WITH NAD; COMPND MOL_ID: 1; COMPND 2 MOLECULE: XYLOSE REDUCTASE; COMPND 3 CHAIN: A, B, C, D; COMPND 4 SYNONYM: NAD(P)H-DEPENDENT XYLOSE REDUCTASE; XR; COMPND 5 EC: 1.1.1.21; COMPND 6 ENGINEERED: YES	OXIDOREDUCTASE 13-OCT-04 1VP5; TITLE CRYSTAL STRUCTURE OF 2,5-DIKETO-D-GLUCONIC ACID REDUCTASE (TM1009); TITLE 2 FROM THERMOTOGA MARITIMA AT 2.40 A RESOLUTION; COMPND MOL_ID: 1; COMPND 2 MOLECULE: 2,5-DIKETO-D-GLUCONIC ACID REDUCTASE; COMPND 3 CHAIN: A, B; COMPND 4 EC: 1.1.1.274; COMPND 5 ENGINEERED: YES	NAD-1350	NAP-300	95.596	-4.122	0.504	-10.434	-17.2748	3.02	-10.522	0.337	-24.0778
1mi3A_1zgdA	1mi3 A	1zgd A	OXIDOREDUCTASE 21-AUG-02 1MI3; TITLE 1.8 ANGSTROM STRUCTURE OF XYLOSE REDUCTASE FROM CANDIDA TENUIS IN; TITLE 2 COMPLEX WITH NAD; COMPND MOL_ID: 1; COMPND 2 MOLECULE: XYLOSE REDUCTASE; COMPND 3 CHAIN: A, B, C, D; COMPND 4 SYNONYM: NAD(P)H-DEPENDENT XYLOSE REDUCTASE; XR; COMPND 5 EC: 1.1.1.21; COMPND 6 ENGINEERED: YES	PLANT PROTEIN 21-APR-05 1ZGD; TITLE CHALCONE REDUCTASE COMPLEXED WITH NADP+ AT 1.7 ANGSTROM RESOLUTION; COMPND MOL_ID: 1; COMPND 2 MOLECULE: CHALCONE REDUCTASE; COMPND 3 CHAIN: A, B; COMPND 4 ENGINEERED: YES	NAD-1350	NAP-755	79.755	-6.706	0.171	-9.737	-35.9299	2.98	-9.942	0.4	-19.884
1mi3A_1zuaX	1mi3 A	1zua X	OXIDOREDUCTASE 21-AUG-02 1MI3; TITLE 1.8 ANGSTROM STRUCTURE OF XYLOSE REDUCTASE FROM CANDIDA TENUIS IN; TITLE 2 COMPLEX WITH NAD; COMPND MOL_ID: 1; COMPND 2 MOLECULE: XYLOSE REDUCTASE; COMPND 3 CHAIN: A, B, C, D; COMPND 4 SYNONYM: NAD(P)H-DEPENDENT XYLOSE REDUCTASE; XR; COMPND 5 EC: 1.1.1.21; COMPND 6 ENGINEERED: YES	OXIDOREDUCTASE 30-MAY-05 1ZUA; TITLE CRYSTAL STRUCTURE OF AKR1B10 COMPLEXED WITH NADP+ AND TOLRESTAT; COMPND MOL_ID: 1; COMPND 2 MOLECULE: ALDO-KETO REDUCTASE FAMILY 1 MEMBER B10; COMPND 3 CHAIN: X; COMPND 4 SYNONYM: ALDOSE REDUCTASE-LIKE, ARL-1, SMALL INTESTINE REDUCTASE, SI; COMPND 5 REDUCTASE, ALDOSE REDUCTASE-RELATED PROTEIN, ARP, HARP; COMPND 6 EC: 1.1.1.-; COMPND 7 ENGINEERED: YES; COMPND 8…	NAD-1350	NAP-350	114.333	-4.981	0.497	-10.552	-17.675	2.69	-10.32	0.864	-10.7054
1mi3A_2bgsA	1mi3 A	2bgs A	OXIDOREDUCTASE 21-AUG-02 1MI3; TITLE 1.8 ANGSTROM STRUCTURE OF XYLOSE REDUCTASE FROM CANDIDA TENUIS IN; TITLE 2 COMPLEX WITH NAD; COMPND MOL_ID: 1; COMPND 2 MOLECULE: XYLOSE REDUCTASE; COMPND 3 CHAIN: A, B, C, D; COMPND 4 SYNONYM: NAD(P)H-DEPENDENT XYLOSE REDUCTASE; XR; COMPND 5 EC: 1.1.1.21; COMPND 6 ENGINEERED: YES	OXIDOREDUCTASE 05-JAN-05 2BGS; TITLE HOLO ALDOSE REDUCTASE FROM BARLEY; COMPND MOL_ID: 1; COMPND 2 MOLECULE: ALDOSE REDUCTASE; COMPND 3 CHAIN: A; COMPND 4 SYNONYM: AR, ALDEHYDE REDUCTASE; COMPND 5 EC: 1.1.1.21; COMPND 6 ENGINEERED: YES	NAD-1350	BCT-1322	94.916	-6.683	0.516	-11.665	-18.9367	3.17	-11.548	0.135	-49.1404
1mi3A_2fvlA	1mi3 A	2fvl A	OXIDOREDUCTASE 21-AUG-02 1MI3; TITLE 1.8 ANGSTROM STRUCTURE OF XYLOSE REDUCTASE FROM CANDIDA TENUIS IN; TITLE 2 COMPLEX WITH NAD; COMPND MOL_ID: 1; COMPND 2 MOLECULE: XYLOSE REDUCTASE; COMPND 3 CHAIN: A, B, C, D; COMPND 4 SYNONYM: NAD(P)H-DEPENDENT XYLOSE REDUCTASE; XR; COMPND 5 EC: 1.1.1.21; COMPND 6 ENGINEERED: YES	OXIDOREDUCTASE 31-JAN-06 2FVL; TITLE CRYSTAL STRUCTURE OF HUMAN 3-ALPHA HYDROXYSTEROID/DIHYDRODIOL; TITLE 2 DEHYDROGENASE (AKR1C4) COMPLEXED WITH NADP+; COMPND MOL_ID: 1; COMPND 2 MOLECULE: ALDO-KETO REDUCTASE FAMILY 1, MEMBER C4; COMPND 3 CHAIN: A, B, C; COMPND 4 SYNONYM: 3-ALPHA HYDROXYSTEROID/DIHYDRODIOL DEHYDROGENASE; COMPND 5 EC: 1.1.1.225, 1.1.1.50; COMPND 6 ENGINEERED: YES	NAD-1350	NAP-1001	71.03	-8.326	0.385	-9.871	-20.3526	3.02	-9.707	0.313	-23.5036
1mi3A_2hejA	1mi3 A	2hej A	OXIDOREDUCTASE 21-AUG-02 1MI3; TITLE 1.8 ANGSTROM STRUCTURE OF XYLOSE REDUCTASE FROM CANDIDA TENUIS IN; TITLE 2 COMPLEX WITH NAD; COMPND MOL_ID: 1; COMPND 2 MOLECULE: XYLOSE REDUCTASE; COMPND 3 CHAIN: A, B, C, D; COMPND 4 SYNONYM: NAD(P)H-DEPENDENT XYLOSE REDUCTASE; XR; COMPND 5 EC: 1.1.1.21; COMPND 6 ENGINEERED: YES	OXIDOREDUCTASE 21-JUN-06 2HEJ; TITLE CRYSTAL STRUCTURE OF 17ALPHA-HYDROXYSTEROID DEHYDROGENASE IN COMPLEX; TITLE 2 WITH NADP(H) IN A CLOSED CONFORMATION; COMPND MOL_ID: 1; COMPND 2 MOLECULE: ALDO-KETO REDUCTASE FAMILY 1, MEMBER C21; COMPND 3 CHAIN: A, B; COMPND 4 ENGINEERED: YES	NAD-1350	NDP-401	85.214	-7.19	0.534	-10.506	-16.571	2.26	18.704	0.001	185.188
1mi3A_3erpA	1mi3 A	3erp A	OXIDOREDUCTASE 21-AUG-02 1MI3; TITLE 1.8 ANGSTROM STRUCTURE OF XYLOSE REDUCTASE FROM CANDIDA TENUIS IN; TITLE 2 COMPLEX WITH NAD; COMPND MOL_ID: 1; COMPND 2 MOLECULE: XYLOSE REDUCTASE; COMPND 3 CHAIN: A, B, C, D; COMPND 4 SYNONYM: NAD(P)H-DEPENDENT XYLOSE REDUCTASE; XR; COMPND 5 EC: 1.1.1.21; COMPND 6 ENGINEERED: YES	OXIDOREDUCTASE 02-OCT-08 3ERP; TITLE STRUCTURE OF IDP01002, A PUTATIVE OXIDOREDUCTASE FROM AND ESSENTIAL; TITLE 2 GENE OF SALMONELLA TYPHIMURIUM; COMPND MOL_ID: 1; COMPND 2 MOLECULE: PUTATIVE OXIDOREDUCTASE; COMPND 3 CHAIN: A, B; COMPND 4 ENGINEERED: YES	NAD-1350	NA-334	69.549	0.232	0.412	-2.908	-5.67969	2.3	-3.212	0.241	-9.41935
1mi3A_3f7jA	1mi3 A	3f7j A	OXIDOREDUCTASE 21-AUG-02 1MI3; TITLE 1.8 ANGSTROM STRUCTURE OF XYLOSE REDUCTASE FROM CANDIDA TENUIS IN; TITLE 2 COMPLEX WITH NAD; COMPND MOL_ID: 1; COMPND 2 MOLECULE: XYLOSE REDUCTASE; COMPND 3 CHAIN: A, B, C, D; COMPND 4 SYNONYM: NAD(P)H-DEPENDENT XYLOSE REDUCTASE; XR; COMPND 5 EC: 1.1.1.21; COMPND 6 ENGINEERED: YES	OXIDOREDUCTASE 09-NOV-08 3F7J; TITLE B.SUBTILIS YVGN; COMPND MOL_ID: 1; COMPND 2 MOLECULE: YVGN PROTEIN; COMPND 3 CHAIN: A, B; COMPND 4 SYNONYM: PUTATIVE REDUCTASE PROTEIN, YVGN; COMPND 5 ENGINEERED: YES	NAD-1350	NO3-280	13.963	228.245	3.12	134.161	41.6649	2.27	69.49	0.448	126.807
1mi3A_3h4gA	1mi3 A	3h4g A	OXIDOREDUCTASE 21-AUG-02 1MI3; TITLE 1.8 ANGSTROM STRUCTURE OF XYLOSE REDUCTASE FROM CANDIDA TENUIS IN; TITLE 2 COMPLEX WITH NAD; COMPND MOL_ID: 1; COMPND 2 MOLECULE: XYLOSE REDUCTASE; COMPND 3 CHAIN: A, B, C, D; COMPND 4 SYNONYM: NAD(P)H-DEPENDENT XYLOSE REDUCTASE; XR; COMPND 5 EC: 1.1.1.21; COMPND 6 ENGINEERED: YES	OXIDOREDUCTASE 20-APR-09 3H4G; TITLE STRUCTURE OF ALDEHYDE REDUCTASE HOLOENZYME IN COMPLEX WITH POTENT; TITLE 2 ALDOSE REDUCTASE INHIBITOR FIDARESTAT: IMPLICATIONS FOR INHIBITOR; TITLE 3 BINDING AND SELECTIVITY; COMPND MOL_ID: 1; COMPND 2 MOLECULE: ALCOHOL DEHYDROGENASE [NADP+]; COMPND 3 CHAIN: A; COMPND 4 SYNONYM: ALDEHYDE REDUCTASE, ALDO-KETO REDUCTASE FAMILY 1 MEMBER A1; COMPND 5 EC: 1.1.1.2	NAD-1350	FID-2401	92.931	-6.804	0.42	-10.713	-20.6019	2.48	8.54	0.001	84.5545
1mi3A_3h7rA	1mi3 A	3h7r A	OXIDOREDUCTASE 21-AUG-02 1MI3; TITLE 1.8 ANGSTROM STRUCTURE OF XYLOSE REDUCTASE FROM CANDIDA TENUIS IN; TITLE 2 COMPLEX WITH NAD; COMPND MOL_ID: 1; COMPND 2 MOLECULE: XYLOSE REDUCTASE; COMPND 3 CHAIN: A, B, C, D; COMPND 4 SYNONYM: NAD(P)H-DEPENDENT XYLOSE REDUCTASE; XR; COMPND 5 EC: 1.1.1.21; COMPND 6 ENGINEERED: YES	OXIDOREDUCTASE 28-APR-09 3H7R; TITLE CRYSTAL STRUCTURE OF THE PLANT STRESS-RESPONSE ENZYME AKR4C8; COMPND MOL_ID: 1; COMPND 2 MOLECULE: ALDO-KETO REDUCTASE; COMPND 3 CHAIN: A; COMPND 4 SYNONYM: PUTATIVE ALCOHOL DEHYDROGENASE, PROTEIN AT2G37760.2; COMPND 5 ENGINEERED: YES	NAD-1350	ACT-501	90.794	-8.734	0.384	-11.826	-24.4339	2.2	-11.477	0.483	-19.6861
1mi3A_3h7uA	1mi3 A	3h7u A	OXIDOREDUCTASE 21-AUG-02 1MI3; TITLE 1.8 ANGSTROM STRUCTURE OF XYLOSE REDUCTASE FROM CANDIDA TENUIS IN; TITLE 2 COMPLEX WITH NAD; COMPND MOL_ID: 1; COMPND 2 MOLECULE: XYLOSE REDUCTASE; COMPND 3 CHAIN: A, B, C, D; COMPND 4 SYNONYM: NAD(P)H-DEPENDENT XYLOSE REDUCTASE; XR; COMPND 5 EC: 1.1.1.21; COMPND 6 ENGINEERED: YES	OXIDOREDUCTASE 28-APR-09 3H7U; TITLE CRYSTAL STRUCTURE OF THE PLANT STRESS-RESPONSE ENZYME AKR4C9; COMPND MOL_ID: 1; COMPND 2 MOLECULE: ALDO-KETO REDUCTASE; COMPND 3 CHAIN: A; COMPND 4 ENGINEERED: YES	NAD-1350	NAP-401	112.492	-4.605	0.723	-10.783	-13.1021	2.45	-9.496	1.065	-8.15107
1mi3A_3krbA	1mi3 A	3krb A	OXIDOREDUCTASE 21-AUG-02 1MI3; TITLE 1.8 ANGSTROM STRUCTURE OF XYLOSE REDUCTASE FROM CANDIDA TENUIS IN; TITLE 2 COMPLEX WITH NAD; COMPND MOL_ID: 1; COMPND 2 MOLECULE: XYLOSE REDUCTASE; COMPND 3 CHAIN: A, B, C, D; COMPND 4 SYNONYM: NAD(P)H-DEPENDENT XYLOSE REDUCTASE; XR; COMPND 5 EC: 1.1.1.21; COMPND 6 ENGINEERED: YES	OXIDOREDUCTASE 18-NOV-09 3KRB; TITLE STRUCTURE OF ALDOSE REDUCTASE FROM GIARDIA LAMBLIA AT 1.75A RESOLUTION; COMPND MOL_ID: 1; COMPND 2 MOLECULE: ALDOSE REDUCTASE; COMPND 3 CHAIN: A, B; COMPND 4 EC: 1.1.1.21; COMPND 5 ENGINEERED: YES	NAD-1350	NAP-400	104.973	29.107	2.122	-9.168	-4.12601	3.04	7.379	0.001	73.0594
1mi3A_3ln3A	1mi3 A	3ln3 A	OXIDOREDUCTASE 21-AUG-02 1MI3; TITLE 1.8 ANGSTROM STRUCTURE OF XYLOSE REDUCTASE FROM CANDIDA TENUIS IN; TITLE 2 COMPLEX WITH NAD; COMPND MOL_ID: 1; COMPND 2 MOLECULE: XYLOSE REDUCTASE; COMPND 3 CHAIN: A, B, C, D; COMPND 4 SYNONYM: NAD(P)H-DEPENDENT XYLOSE REDUCTASE; XR; COMPND 5 EC: 1.1.1.21; COMPND 6 ENGINEERED: YES	OXIDOREDUCTASE 01-FEB-10 3LN3; TITLE CRYSTAL STRUCTURE OF PUTATIVE REDUCTASE (NP_038806.2) FROM MUS; TITLE 2 MUSCULUS AT 1.18 A RESOLUTION; COMPND MOL_ID: 1; COMPND 2 MOLECULE: DIHYDRODIOL DEHYDROGENASE; COMPND 3 CHAIN: A; COMPND 4 SYNONYM: PUTATIVE REDUCTASE; COMPND 5 ENGINEERED: YES	NAD-1350	NAD-327	90.257	0.786	0.579	-8.052	-11.8586	2.72	-8.159	0.473	-14.2391
1mi3A_3o0kA	1mi3 A	3o0k A	OXIDOREDUCTASE 21-AUG-02 1MI3; TITLE 1.8 ANGSTROM STRUCTURE OF XYLOSE REDUCTASE FROM CANDIDA TENUIS IN; TITLE 2 COMPLEX WITH NAD; COMPND MOL_ID: 1; COMPND 2 MOLECULE: XYLOSE REDUCTASE; COMPND 3 CHAIN: A, B, C, D; COMPND 4 SYNONYM: NAD(P)H-DEPENDENT XYLOSE REDUCTASE; XR; COMPND 5 EC: 1.1.1.21; COMPND 6 ENGINEERED: YES	OXIDOREDUCTASE 19-JUL-10 3O0K; TITLE CRYSTAL STRUCTURE OF ALDO/KETO REDUCTASE FROM BRUCELLA MELITENSIS; COMPND MOL_ID: 1; COMPND 2 MOLECULE: ALDO/KETO REDUCTASE; COMPND 3 CHAIN: A, B, C, D; COMPND 4 FRAGMENT: UNP RESIDUES 19-279; COMPND 5 EC: 1.1.1.-; COMPND 6 ENGINEERED: YES	NAD-1350	GOL-300	85.819	111.759	1.155	62.148	49.5203	2.16	151.377	0.001	1498.78
1mi3A_3qkzA	1mi3 A	3qkz A	OXIDOREDUCTASE 21-AUG-02 1MI3; TITLE 1.8 ANGSTROM STRUCTURE OF XYLOSE REDUCTASE FROM CANDIDA TENUIS IN; TITLE 2 COMPLEX WITH NAD; COMPND MOL_ID: 1; COMPND 2 MOLECULE: XYLOSE REDUCTASE; COMPND 3 CHAIN: A, B, C, D; COMPND 4 SYNONYM: NAD(P)H-DEPENDENT XYLOSE REDUCTASE; XR; COMPND 5 EC: 1.1.1.21; COMPND 6 ENGINEERED: YES	OXIDOREDUCTASE 02-FEB-11 3QKZ; TITLE CRYSTAL STRUCTURE OF MUTANT HIS269ARG AKR1B14; COMPND MOL_ID: 1; COMPND 2 MOLECULE: ALDO-KETO REDUCTASE FAMILY 1, MEMBER B7; COMPND 3 CHAIN: A, B; COMPND 4 SYNONYM: RCG28223, ISOFORM CRA_A; COMPND 5 ENGINEERED: YES; COMPND 6 MUTATION: YES	NAD-1350	NAP-350	105.22	0.237	0.652	-7.203	-9.57846	2.13	10.187	7.197	1.39605
1mi3A_3up8A	1mi3 A	3up8 A	OXIDOREDUCTASE 21-AUG-02 1MI3; TITLE 1.8 ANGSTROM STRUCTURE OF XYLOSE REDUCTASE FROM CANDIDA TENUIS IN; TITLE 2 COMPLEX WITH NAD; COMPND MOL_ID: 1; COMPND 2 MOLECULE: XYLOSE REDUCTASE; COMPND 3 CHAIN: A, B, C, D; COMPND 4 SYNONYM: NAD(P)H-DEPENDENT XYLOSE REDUCTASE; XR; COMPND 5 EC: 1.1.1.21; COMPND 6 ENGINEERED: YES	OXIDOREDUCTASE 17-NOV-11 3UP8; TITLE CRYSTAL STRUCTURE OF A PUTATIVE 2,5-DIKETO-D-GLUCONIC ACID REDUCTASE B; COMPND MOL_ID: 1; COMPND 2 MOLECULE: PUTATIVE 2,5-DIKETO-D-GLUCONIC ACID REDUCTASE B; COMPND 3 CHAIN: A, B; COMPND 4 EC: 1.1.1.274; COMPND 5 ENGINEERED: YES	NAD-1350	ACT-276	102.697	17.282	0.62	4.626	6.425	2.04	31.242	0.001	309.327
1mi3A_3v0sA	1mi3 A	3v0s A	OXIDOREDUCTASE 21-AUG-02 1MI3; TITLE 1.8 ANGSTROM STRUCTURE OF XYLOSE REDUCTASE FROM CANDIDA TENUIS IN; TITLE 2 COMPLEX WITH NAD; COMPND MOL_ID: 1; COMPND 2 MOLECULE: XYLOSE REDUCTASE; COMPND 3 CHAIN: A, B, C, D; COMPND 4 SYNONYM: NAD(P)H-DEPENDENT XYLOSE REDUCTASE; XR; COMPND 5 EC: 1.1.1.21; COMPND 6 ENGINEERED: YES	OXIDOREDUCTASE 08-DEC-11 3V0S; TITLE CRYSTAL STRUCTURE OF PERAKINE REDUCTASE, FOUNDER MEMBER OF A NOVEL AKR; TITLE 2 SUBFAMILY WITH UNIQUE CONFORMATIONAL CHANGES DURING NADPH BINDING; COMPND MOL_ID: 1; COMPND 2 MOLECULE: PERAKINE REDUCTASE; COMPND 3 CHAIN: A; COMPND 4 EC: 1.1.1.-; COMPND 5 ENGINEERED: YES; COMPND 6 MUTATION: YES	NAD-1350	ATR-401	39.961	4.36	4.978	-4.375	-0.86156	2.27	-8.527	0.822	-9.24837
1mi3A_3wbwA	1mi3 A	3wbw A	OXIDOREDUCTASE 21-AUG-02 1MI3; TITLE 1.8 ANGSTROM STRUCTURE OF XYLOSE REDUCTASE FROM CANDIDA TENUIS IN; TITLE 2 COMPLEX WITH NAD; COMPND MOL_ID: 1; COMPND 2 MOLECULE: XYLOSE REDUCTASE; COMPND 3 CHAIN: A, B, C, D; COMPND 4 SYNONYM: NAD(P)H-DEPENDENT XYLOSE REDUCTASE; XR; COMPND 5 EC: 1.1.1.21; COMPND 6 ENGINEERED: YES	OXIDOREDUCTASE 22-MAY-13 3WBW; TITLE CRYSTAL STRUCTURE OF GOX0644 IN COMPLEX WITH NADPH; COMPND MOL_ID: 1; COMPND 2 MOLECULE: PUTATIVE 2,5-DIKETO-D-GLUCONIC ACID REDUCTASE; COMPND 3 CHAIN: A, B; COMPND 4 EC: 1.1.1.-; COMPND 5 ENGINEERED: YES	NAD-1350	NDP-302	75.204	-2.602	1.2	-9.833	-7.56385	2.33	-10.796	0.531	-17.1094
1mi3A_3wczA	1mi3 A	3wcz A	OXIDOREDUCTASE 21-AUG-02 1MI3; TITLE 1.8 ANGSTROM STRUCTURE OF XYLOSE REDUCTASE FROM CANDIDA TENUIS IN; TITLE 2 COMPLEX WITH NAD; COMPND MOL_ID: 1; COMPND 2 MOLECULE: XYLOSE REDUCTASE; COMPND 3 CHAIN: A, B, C, D; COMPND 4 SYNONYM: NAD(P)H-DEPENDENT XYLOSE REDUCTASE; XR; COMPND 5 EC: 1.1.1.21; COMPND 6 ENGINEERED: YES	OXIDOREDUCTASE 05-JUN-13 3WCZ; TITLE CRYSTAL STRUCTURE OF BOMBYX MORI ALDO-KETO REDUCTASE (AKR2E4) IN; TITLE 2 COMPLEX WITH NADP; COMPND MOL_ID: 1; COMPND 2 MOLECULE: ALDO-KETO REDUCTASE 2E; COMPND 3 CHAIN: A; COMPND 4 SYNONYM: UNCHARACTERIZED PROTEIN; COMPND 5 ENGINEERED: YES	NAD-1350	CIT-406	81.423	-4.095	0.51	-10.567	-17.323	2.06	7.183	6.959	1.01757
1mi3A_3wg6A	1mi3 A	3wg6 A	OXIDOREDUCTASE 21-AUG-02 1MI3; TITLE 1.8 ANGSTROM STRUCTURE OF XYLOSE REDUCTASE FROM CANDIDA TENUIS IN; TITLE 2 COMPLEX WITH NAD; COMPND MOL_ID: 1; COMPND 2 MOLECULE: XYLOSE REDUCTASE; COMPND 3 CHAIN: A, B, C, D; COMPND 4 SYNONYM: NAD(P)H-DEPENDENT XYLOSE REDUCTASE; XR; COMPND 5 EC: 1.1.1.21; COMPND 6 ENGINEERED: YES	OXIDOREDUCTASE 28-JUL-13 3WG6; TITLE CRYSTAL STRUCTURE OF CONJUGATED POLYKETONE REDUCTASE C1 FROM CANDIDA; TITLE 2 PARAPSILOSIS COMPLEXED WITH NADPH; COMPND MOL_ID: 1; COMPND 2 MOLECULE: CONJUGATED POLYKETONE REDUCTASE C1; COMPND 3 CHAIN: A, B, C, D; COMPND 4 ENGINEERED: YES	NAD-1350	NDP-3001	89.692	-1.656	0.168	-8.019	-29.9216	2.07	-8.098	0.348	-18.0759
1mi3A_4f40A	1mi3 A	4f40 A	OXIDOREDUCTASE 21-AUG-02 1MI3; TITLE 1.8 ANGSTROM STRUCTURE OF XYLOSE REDUCTASE FROM CANDIDA TENUIS IN; TITLE 2 COMPLEX WITH NAD; COMPND MOL_ID: 1; COMPND 2 MOLECULE: XYLOSE REDUCTASE; COMPND 3 CHAIN: A, B, C, D; COMPND 4 SYNONYM: NAD(P)H-DEPENDENT XYLOSE REDUCTASE; XR; COMPND 5 EC: 1.1.1.21; COMPND 6 ENGINEERED: YES	OXIDOREDUCTASE 09-MAY-12 4F40; TITLE X-RAY CRYSTAL STRUCTURE OF APO PROSTAGLANDIN F SYNTHASE FROM; TITLE 2 LEISHMANIA MAJOR FRIEDLIN; COMPND MOL_ID: 1; COMPND 2 MOLECULE: PROSTAGLANDIN F2-ALPHA SYNTHASE/D-ARABINOSE DEHYDROGENASE; COMPND 3 CHAIN: A, B; COMPND 4 SYNONYM: PROSTAGLANDIN F SYNTHASE; COMPND 5 EC: 1.1.1.188; COMPND 6 ENGINEERED: YES	NAD-1350	EDO-309	19.885	0.696	3.254	-0.694	-0.206917	2.04	-1.83	9.202	-0.196732
1mi3A_4gacA	1mi3 A	4gac A	OXIDOREDUCTASE 21-AUG-02 1MI3; TITLE 1.8 ANGSTROM STRUCTURE OF XYLOSE REDUCTASE FROM CANDIDA TENUIS IN; TITLE 2 COMPLEX WITH NAD; COMPND MOL_ID: 1; COMPND 2 MOLECULE: XYLOSE REDUCTASE; COMPND 3 CHAIN: A, B, C, D; COMPND 4 SYNONYM: NAD(P)H-DEPENDENT XYLOSE REDUCTASE; XR; COMPND 5 EC: 1.1.1.21; COMPND 6 ENGINEERED: YES	OXIDOREDUCTASE 25-JUL-12 4GAC; TITLE HIGH RESOLUTION STRUCTURE OF MOUSE ALDEHYDE REDUCTASE (AKR1A4) IN ITS; TITLE 2 APO-FORM; COMPND MOL_ID: 1; COMPND 2 MOLECULE: ALCOHOL DEHYDROGENASE [NADP(+)]; COMPND 3 CHAIN: A, B; COMPND 4 SYNONYM: ALDEHYDE REDUCTASE, ALDO-KETO REDUCTASE FAMILY 1 MEMBER A1; COMPND 5 EC: 1.1.1.2; COMPND 6 ENGINEERED: YES	NAD-1350	FLC-402	33.684	58.561	9.318	13.018	1.38225	2.46	25.345	5.886	4.23405
1mi3A_4gieA	1mi3 A	4gie A	OXIDOREDUCTASE 21-AUG-02 1MI3; TITLE 1.8 ANGSTROM STRUCTURE OF XYLOSE REDUCTASE FROM CANDIDA TENUIS IN; TITLE 2 COMPLEX WITH NAD; COMPND MOL_ID: 1; COMPND 2 MOLECULE: XYLOSE REDUCTASE; COMPND 3 CHAIN: A, B, C, D; COMPND 4 SYNONYM: NAD(P)H-DEPENDENT XYLOSE REDUCTASE; XR; COMPND 5 EC: 1.1.1.21; COMPND 6 ENGINEERED: YES	OXIDOREDUCTASE 08-AUG-12 4GIE; TITLE CRYSTAL STRUCTURE OF PROSTAGLANDIN F SYNTHASE FROM TRYPANOSOMA CRUZI; TITLE 2 BOUND TO NADP; COMPND MOL_ID: 1; COMPND 2 MOLECULE: PROSTAGLANDIN F SYNTHASE; COMPND 3 CHAIN: A; COMPND 4 EC: 1.1.1.188; COMPND 5 ENGINEERED: YES	NAD-1350	NAP-302	97.039	-7.029	0.391	-10.738	-21.8697	2.33	31.576	0.001	312.634
1mi3A_4ijrA	1mi3 A	4ijr A	OXIDOREDUCTASE 21-AUG-02 1MI3; TITLE 1.8 ANGSTROM STRUCTURE OF XYLOSE REDUCTASE FROM CANDIDA TENUIS IN; TITLE 2 COMPLEX WITH NAD; COMPND MOL_ID: 1; COMPND 2 MOLECULE: XYLOSE REDUCTASE; COMPND 3 CHAIN: A, B, C, D; COMPND 4 SYNONYM: NAD(P)H-DEPENDENT XYLOSE REDUCTASE; XR; COMPND 5 EC: 1.1.1.21; COMPND 6 ENGINEERED: YES	OXIDOREDUCTASE 23-DEC-12 4IJR; TITLE CRYSTAL STRUCTURE OF SACCHAROMYCES CEREVISIAE ARABINOSE DEHYDROGENASE; TITLE 2 ARA1 COMPLEXED WITH NADPH; COMPND MOL_ID: 1; COMPND 2 MOLECULE: D-ARABINOSE DEHYDROGENASE [NAD(P)+] HEAVY CHAIN; COMPND 3 CHAIN: A, C; COMPND 4 SYNONYM: AKR3C, NADP+ DEPENDENT ARABINOSE DEHYDROGENASE; COMPND 5 EC: 1.1.1.117; COMPND 6 ENGINEERED: YES	NAD-1350	NDP-401	81.975	11.265	1.486	-6.295	-3.9691	2.46	-4.081	2.972	-1.32845
1mi3A_4jtrA	1mi3 A	4jtr A	OXIDOREDUCTASE 21-AUG-02 1MI3; TITLE 1.8 ANGSTROM STRUCTURE OF XYLOSE REDUCTASE FROM CANDIDA TENUIS IN; TITLE 2 COMPLEX WITH NAD; COMPND MOL_ID: 1; COMPND 2 MOLECULE: XYLOSE REDUCTASE; COMPND 3 CHAIN: A, B, C, D; COMPND 4 SYNONYM: NAD(P)H-DEPENDENT XYLOSE REDUCTASE; XR; COMPND 5 EC: 1.1.1.21; COMPND 6 ENGINEERED: YES	OXIDOREDUCTASE/OXIDOREDUCTASE INHIBITOR 24-MAR-13 4JTR; TITLE AKR1C2 COMPLEX WITH IBUPROFEN; COMPND MOL_ID: 1; COMPND 2 MOLECULE: ALDO-KETO REDUCTASE FAMILY 1 MEMBER C2; COMPND 3 CHAIN: A, B; COMPND 4 SYNONYM: 3-ALPHA-HSD3, CHLORDECONE REDUCTASE HOMOLOG HAKRD,; COMPND 5 DIHYDRODIOL DEHYDROGENASE 2, DD-2, DD2, DIHYDRODIOL; COMPND 6 DEHYDROGENASE/BILE ACID-BINDING PROTEIN, DD/BABP, TRANS-1,2-; COMP…	NAD-1350	NAP-402	89.991	-10.099	0.287	-11.206	-28.9561	2.3	-9.755	0.816	-10.6496
1mi3A_4mhbA	1mi3 A	4mhb A	OXIDOREDUCTASE 21-AUG-02 1MI3; TITLE 1.8 ANGSTROM STRUCTURE OF XYLOSE REDUCTASE FROM CANDIDA TENUIS IN; TITLE 2 COMPLEX WITH NAD; COMPND MOL_ID: 1; COMPND 2 MOLECULE: XYLOSE REDUCTASE; COMPND 3 CHAIN: A, B, C, D; COMPND 4 SYNONYM: NAD(P)H-DEPENDENT XYLOSE REDUCTASE; XR; COMPND 5 EC: 1.1.1.21; COMPND 6 ENGINEERED: YES	OXIDOREDUCTASE 29-AUG-13 4MHB; TITLE STRUCTURE OF A PUTATIVE REDUCTASE FROM YERSINIA PESTIS; COMPND MOL_ID: 1; COMPND 2 MOLECULE: PUTATIVE ALDO/KETO REDUCTASE; COMPND 3 CHAIN: A, B, C, D, E, F; COMPND 4 SYNONYM: UNCHARACTERIZED PROTEIN; COMPND 5 EC: 1.1.1.-; COMPND 6 ENGINEERED: YES	NAD-1350	SO4-308	32.042	25.375	0.392	4.864	9.88618	2.67	4.491	0.671	5.8249
1mi3A_4otkA	1mi3 A	4otk A	OXIDOREDUCTASE 21-AUG-02 1MI3; TITLE 1.8 ANGSTROM STRUCTURE OF XYLOSE REDUCTASE FROM CANDIDA TENUIS IN; TITLE 2 COMPLEX WITH NAD; COMPND MOL_ID: 1; COMPND 2 MOLECULE: XYLOSE REDUCTASE; COMPND 3 CHAIN: A, B, C, D; COMPND 4 SYNONYM: NAD(P)H-DEPENDENT XYLOSE REDUCTASE; XR; COMPND 5 EC: 1.1.1.21; COMPND 6 ENGINEERED: YES	OXIDOREDUCTASE 13-FEB-14 4OTK; TITLE A STRUCTURAL CHARACTERIZATION OF THE ISONIAZID MYCOBACTERIUM; TITLE 2 TUBERCULOSIS DRUG TARGET, RV2971, IN ITS UNLIGANDED FORM; COMPND MOL_ID: 1; COMPND 2 MOLECULE: MYCOBACTERIAL ENZYME RV2971; COMPND 3 CHAIN: A; COMPND 4 EC: 1.-.-.-; COMPND 5 ENGINEERED: YES	NAD-1350	MLI-302	82.256	40.182	1.074	19.76	16.8313	2.15	18.283	1.169	14.4074
1mi3A_4q3mA	1mi3 A	4q3m A	OXIDOREDUCTASE 21-AUG-02 1MI3; TITLE 1.8 ANGSTROM STRUCTURE OF XYLOSE REDUCTASE FROM CANDIDA TENUIS IN; TITLE 2 COMPLEX WITH NAD; COMPND MOL_ID: 1; COMPND 2 MOLECULE: XYLOSE REDUCTASE; COMPND 3 CHAIN: A, B, C, D; COMPND 4 SYNONYM: NAD(P)H-DEPENDENT XYLOSE REDUCTASE; XR; COMPND 5 EC: 1.1.1.21; COMPND 6 ENGINEERED: YES	HYDROLASE 11-APR-14 4Q3M; TITLE CRYSTAL STRUCTURE OF MGS-M4, AN ALDO-KETO REDUCTASE ENZYME FROM A; TITLE 2 MEDEE BASIN DEEP-SEA METAGENOME LIBRARY; COMPND MOL_ID: 1; COMPND 2 MOLECULE: MGS-M4; COMPND 3 CHAIN: A, B, C, D, E, F; COMPND 4 FRAGMENT: MGS-M4; COMPND 5 ENGINEERED: YES	NAD-1350	SO4-301	38.958	86.225	0.924	42.726	41.7246	2.51	26.015	4.695	5.42544
1mi3A_4wghA	1mi3 A	4wgh A	OXIDOREDUCTASE 21-AUG-02 1MI3; TITLE 1.8 ANGSTROM STRUCTURE OF XYLOSE REDUCTASE FROM CANDIDA TENUIS IN; TITLE 2 COMPLEX WITH NAD; COMPND MOL_ID: 1; COMPND 2 MOLECULE: XYLOSE REDUCTASE; COMPND 3 CHAIN: A, B, C, D; COMPND 4 SYNONYM: NAD(P)H-DEPENDENT XYLOSE REDUCTASE; XR; COMPND 5 EC: 1.1.1.21; COMPND 6 ENGINEERED: YES	OXIDOREDUCTASE 18-SEP-14 4WGH; TITLE CRYSTAL STRUCTURE OF ALDO/KETO REDUCTASE FROM KLEBSIELLA PNEUMONIAE IN; TITLE 2 COMPLEX WITH NADP AND ACETATE AT 1.8 A RESOLUTION; COMPND MOL_ID: 1; COMPND 2 MOLECULE: ALDEHYDE REDUCTASE; COMPND 3 CHAIN: A; COMPND 4 ENGINEERED: YES; COMPND 5 MUTATION: YES; COMPND 6 OTHER_DETAILS: MUTATATION: T279N	NAD-1350	ACT-302	77.632	3.112	0.733	-10.446	-12.5402	2.11	-3.839	0.001	-38.0099
1mi3A_5c7hA	1mi3 A	5c7h A	OXIDOREDUCTASE 21-AUG-02 1MI3; TITLE 1.8 ANGSTROM STRUCTURE OF XYLOSE REDUCTASE FROM CANDIDA TENUIS IN; TITLE 2 COMPLEX WITH NAD; COMPND MOL_ID: 1; COMPND 2 MOLECULE: XYLOSE REDUCTASE; COMPND 3 CHAIN: A, B, C, D; COMPND 4 SYNONYM: NAD(P)H-DEPENDENT XYLOSE REDUCTASE; XR; COMPND 5 EC: 1.1.1.21; COMPND 6 ENGINEERED: YES	OXIDOREDUCTASE 24-JUN-15 5C7H; TITLE CRYSTAL STRUCTURE OF ALDO-KETO REDUCTASE FROM SINORHIZOBIUM MELILOTI; TITLE 2 1021 IN COMPLEX WITH NADPH; COMPND MOL_ID: 1; COMPND 2 MOLECULE: ALDO-KETO REDUCTASE; COMPND 3 CHAIN: A; COMPND 4 EC: 1.1.1.-; COMPND 5 ENGINEERED: YES	NAD-1350	NDP-301	105.246	-5.629	0.497	-10.455	-17.5126	2.17	13.569	0.001	134.347
1mvlA_1g5qA	1mvl A	1g5q A	LYASE 26-SEP-02 1MVL; TITLE PPC DECARBOXYLASE MUTANT C175S; COMPND MOL_ID: 1; COMPND 2 MOLECULE: PPC DECARBOXYLASE ATHAL3A; COMPND 3 CHAIN: A; COMPND 4 SYNONYM: HALOTOLERANCE PROTEIN HAL3A; COMPND 5 EC: 4.1.1.36; COMPND 6 ENGINEERED: YES; COMPND 7 MUTATION: YES	OXIDOREDUCTASE 02-NOV-00 1G5Q; TITLE EPID H67N COMPLEXED WITH SUBSTRATE PEPTIDE DSYTC; COMPND MOL_ID: 1; COMPND 2 MOLECULE: EPIDERMIN MODIFYING ENZYME EPID; COMPND 3 CHAIN: A, D, G, L; COMPND 4 ENGINEERED: YES; COMPND 5 MUTATION: YES; COMPND 6 MOL_ID: 2; COMPND 7 MOLECULE: LANTIBIOTIC EPIDERMIN; COMPND 8 CHAIN: M, N, O, P; COMPND 9 FRAGMENT: C-TERMINUS; COMPND 10 ENGINEERED: YES; COMPND 11 MUTATI…	FMN-1001	FMN-300	112.825	-5.653	0.481	-7.053	-12.1394	2.7	-7.072	0.542	-11.0156
1mvlA_1p3y1	1mvl A	1p3y 1	LYASE 26-SEP-02 1MVL; TITLE PPC DECARBOXYLASE MUTANT C175S; COMPND MOL_ID: 1; COMPND 2 MOLECULE: PPC DECARBOXYLASE ATHAL3A; COMPND 3 CHAIN: A; COMPND 4 SYNONYM: HALOTOLERANCE PROTEIN HAL3A; COMPND 5 EC: 4.1.1.36; COMPND 6 ENGINEERED: YES; COMPND 7 MUTATION: YES	OXIDOREDUCTASE 19-APR-03 1P3Y; TITLE MRSD FROM BACILLUS SP. HIL-Y85/54728; COMPND MOL_ID: 1; COMPND 2 MOLECULE: MRSD PROTEIN; COMPND 3 CHAIN: 1; COMPND 4 ENGINEERED: YES	FMN-1001	FAD-259	81.839	-5.57	0.174	-5.968	-21.781	2.5	-6.1	0.649	-8.14419
1mvlA_1qzuA	1mvl A	1qzu A	LYASE 26-SEP-02 1MVL; TITLE PPC DECARBOXYLASE MUTANT C175S; COMPND MOL_ID: 1; COMPND 2 MOLECULE: PPC DECARBOXYLASE ATHAL3A; COMPND 3 CHAIN: A; COMPND 4 SYNONYM: HALOTOLERANCE PROTEIN HAL3A; COMPND 5 EC: 4.1.1.36; COMPND 6 ENGINEERED: YES; COMPND 7 MUTATION: YES	LYASE 17-SEP-03 1QZU; TITLE CRYSTAL STRUCTURE OF HUMAN PHOSPHOPANTOTHENOYLCYSTEINE DECARBOXYLASE; COMPND MOL_ID: 1; COMPND 2 MOLECULE: HYPOTHETICAL PROTEIN MDS018; COMPND 3 CHAIN: A, B, C, D; COMPND 4 EC: 4.1.1.36; COMPND 5 ENGINEERED: YES	FMN-1001	FMN-801	130.758	-3.938	0.394	-6.78	-13.7247	2.89	-6.686	0.554	-10.2232
1mvlA_3qjgA	1mvl A	3qjg A	LYASE 26-SEP-02 1MVL; TITLE PPC DECARBOXYLASE MUTANT C175S; COMPND MOL_ID: 1; COMPND 2 MOLECULE: PPC DECARBOXYLASE ATHAL3A; COMPND 3 CHAIN: A; COMPND 4 SYNONYM: HALOTOLERANCE PROTEIN HAL3A; COMPND 5 EC: 4.1.1.36; COMPND 6 ENGINEERED: YES; COMPND 7 MUTATION: YES	OXIDOREDUCTASE 28-JAN-11 3QJG; TITLE EPIDERMIN BIOSYNTHESIS PROTEIN EPID FROM STAPHYLOCOCCUS AUREUS; COMPND MOL_ID: 1; COMPND 2 MOLECULE: EPIDERMIN BIOSYNTHESIS PROTEIN EPID; COMPND 3 CHAIN: A, B, C, D, E, F, G, H, I, J, K, L; COMPND 4 ENGINEERED: YES	FMN-1001	FMN-501	93.127	-3.973	0.537	-7.239	-11.3642	2.56	-7.15	0.51	-11.7213
1o04A_1ad3A	1o04 A	1ad3 A	OXIDOREDUCTASE 20-FEB-03 1O04; TITLE CYS302SER MUTANT OF HUMAN MITOCHONDRIAL ALDEHYDE DEHYDROGENASE; TITLE 2 COMPLEXED WITH NAD+ AND MG2+; COMPND MOL_ID: 1; COMPND 2 MOLECULE: ALDEHYDE DEHYDROGENASE, MITOCHONDRIAL PRECURSOR; COMPND 3 CHAIN: A, B, C, D, E, F, G, H; COMPND 4 FRAGMENT: COMPLETE MATURE SEQUENCE (DOES NOT CONTAIN MITOCHONDRIAL; COMPND 5 LEADER SEQUENCE).; COMPND 6 SYNONYM: ALDH CLASS …	OXIDOREDUCTASE 25-JUN-96 1AD3; TITLE CLASS 3 ALDEHYDE DEHYDROGENASE COMPLEX WITH NICOTINAMIDE-; TITLE 2 ADENINE-DINUCLEOTIDE; COMPND MOL_ID: 1; COMPND 2 MOLECULE: ALDEHYDE DEHYDROGENASE (CLASS 3); COMPND 3 CHAIN: A, B; COMPND 4 SYNONYM: ALDH; COMPND 5 EC: 1.2.1.5; COMPND 6 ENGINEERED: YES	NAD-6501	NAD-600	94.781	-3.159	0.539	-6.044	-9.45853	3.07	-5.917	0.554	-9.0474
1o04A_1bi9A	1o04 A	1bi9 A	OXIDOREDUCTASE 20-FEB-03 1O04; TITLE CYS302SER MUTANT OF HUMAN MITOCHONDRIAL ALDEHYDE DEHYDROGENASE; TITLE 2 COMPLEXED WITH NAD+ AND MG2+; COMPND MOL_ID: 1; COMPND 2 MOLECULE: ALDEHYDE DEHYDROGENASE, MITOCHONDRIAL PRECURSOR; COMPND 3 CHAIN: A, B, C, D, E, F, G, H; COMPND 4 FRAGMENT: COMPLETE MATURE SEQUENCE (DOES NOT CONTAIN MITOCHONDRIAL; COMPND 5 LEADER SEQUENCE).; COMPND 6 SYNONYM: ALDH CLASS …	ALDEHYDE DEHYDROGENASE 23-JUN-98 1BI9; TITLE RETINAL DEHYDROGENASE TYPE TWO WITH NAD BOUND; COMPND MOL_ID: 1; COMPND 2 MOLECULE: RETINAL DEHYDROGENASE TYPE II; COMPND 3 CHAIN: A, B, C, D; COMPND 4 SYNONYM: RALDH2; COMPND 5 EC: 1.2.1.-; COMPND 6 ENGINEERED: YES	NAD-6501	NAD-701	154.434	-4.992	0.462	-7.803	-13.8843	3.96	-7.786	0.491	-13.1743
1o04A_1bxsA	1o04 A	1bxs A	OXIDOREDUCTASE 20-FEB-03 1O04; TITLE CYS302SER MUTANT OF HUMAN MITOCHONDRIAL ALDEHYDE DEHYDROGENASE; TITLE 2 COMPLEXED WITH NAD+ AND MG2+; COMPND MOL_ID: 1; COMPND 2 MOLECULE: ALDEHYDE DEHYDROGENASE, MITOCHONDRIAL PRECURSOR; COMPND 3 CHAIN: A, B, C, D, E, F, G, H; COMPND 4 FRAGMENT: COMPLETE MATURE SEQUENCE (DOES NOT CONTAIN MITOCHONDRIAL; COMPND 5 LEADER SEQUENCE).; COMPND 6 SYNONYM: ALDH CLASS …	OXIDOREDUCTASE 08-OCT-98 1BXS; TITLE SHEEP LIVER CLASS 1 ALDEHYDE DEHYDROGENASE WITH NAD BOUND; COMPND MOL_ID: 1; COMPND 2 MOLECULE: ALDEHYDE DEHYDROGENASE; COMPND 3 CHAIN: A, B, C, D; COMPND 4 EC: 1.2.1.3	NAD-6501	NAD-550	163.026	-6.93	0.18	-8.177	-29.2036	3.95	-8.269	0.155	-32.4275
1o04A_1o9jA	1o04 A	1o9j A	OXIDOREDUCTASE 20-FEB-03 1O04; TITLE CYS302SER MUTANT OF HUMAN MITOCHONDRIAL ALDEHYDE DEHYDROGENASE; TITLE 2 COMPLEXED WITH NAD+ AND MG2+; COMPND MOL_ID: 1; COMPND 2 MOLECULE: ALDEHYDE DEHYDROGENASE, MITOCHONDRIAL PRECURSOR; COMPND 3 CHAIN: A, B, C, D, E, F, G, H; COMPND 4 FRAGMENT: COMPLETE MATURE SEQUENCE (DOES NOT CONTAIN MITOCHONDRIAL; COMPND 5 LEADER SEQUENCE).; COMPND 6 SYNONYM: ALDH CLASS …	OXIDOREDUCTASE 15-DEC-02 1O9J; TITLE THE X-RAY CRYSTAL STRUCTURE OF ETA-CRYSTALLIN; COMPND MOL_ID: 1; COMPND 2 MOLECULE: ALDEHYDE DEHYDROGENASE, CYTOSOLIC 1; COMPND 3 CHAIN: A, B, C, D; COMPND 4 SYNONYM: ETA-CRYSTALLIN, ALDH CLASS 1; COMPND 5 EC: 1.2.1.3; COMPND 6 ENGINEERED: YES; COMPND 7 OTHER_DETAILS: NAD COFACTOR PRESENT	NAD-6501	NAD-1501	141.685	-7.497	0.35	-8.478	-18.84	4.13	-8.334	0.332	-19.2917
1o04A_1t90A	1o04 A	1t90 A	OXIDOREDUCTASE 20-FEB-03 1O04; TITLE CYS302SER MUTANT OF HUMAN MITOCHONDRIAL ALDEHYDE DEHYDROGENASE; TITLE 2 COMPLEXED WITH NAD+ AND MG2+; COMPND MOL_ID: 1; COMPND 2 MOLECULE: ALDEHYDE DEHYDROGENASE, MITOCHONDRIAL PRECURSOR; COMPND 3 CHAIN: A, B, C, D, E, F, G, H; COMPND 4 FRAGMENT: COMPLETE MATURE SEQUENCE (DOES NOT CONTAIN MITOCHONDRIAL; COMPND 5 LEADER SEQUENCE).; COMPND 6 SYNONYM: ALDH CLASS …	OXIDOREDUCTASE 14-MAY-04 1T90; TITLE CRYSTAL STRUCTURE OF METHYLMALONATE SEMIALDEHYDE DEHYDROGENASE FROM; TITLE 2 BACILLUS SUBTILIS; COMPND MOL_ID: 1; COMPND 2 MOLECULE: PROBABLE METHYLMALONATE-SEMIALDEHYDE DEHYDROGENASE; COMPND 3 CHAIN: A, B, C, D; COMPND 4 SYNONYM: MMSDH; COMPND 5 EC: 1.2.1.27; COMPND 6 ENGINEERED: YES	NAD-6501	NAD-1490	53.682	-3.321	0.514	-9.28	-15.114	2.44	-8.724	0.651	-11.6165
1o04A_1uxtA	1o04 A	1uxt A	OXIDOREDUCTASE 20-FEB-03 1O04; TITLE CYS302SER MUTANT OF HUMAN MITOCHONDRIAL ALDEHYDE DEHYDROGENASE; TITLE 2 COMPLEXED WITH NAD+ AND MG2+; COMPND MOL_ID: 1; COMPND 2 MOLECULE: ALDEHYDE DEHYDROGENASE, MITOCHONDRIAL PRECURSOR; COMPND 3 CHAIN: A, B, C, D, E, F, G, H; COMPND 4 FRAGMENT: COMPLETE MATURE SEQUENCE (DOES NOT CONTAIN MITOCHONDRIAL; COMPND 5 LEADER SEQUENCE).; COMPND 6 SYNONYM: ALDH CLASS …	OXIDOREDUCTASE 01-MAR-04 1UXT; TITLE STRUCTURAL BASIS FOR ALLOSTERIC REGULATION AND SUBSTRATE SPECIFICITY; TITLE 2 OF THE NON-PHOSPHORYLATING GLYCERALDEHYDE-3-PHOSPHATE DEHYDROGENASE; TITLE 3 (GAPN) FROM THERMOPROTEUS TENAX; COMPND MOL_ID: 1; COMPND 2 MOLECULE: GLYCERALDEHYDE-3-PHOSPHATE DEHYDROGENASE (NADP+); COMPND 3 CHAIN: A; COMPND 4 EC: 1.2.1.9; COMPND 5 ENGINEERED: YES; COMPND 6 MUTATION: Y…	NAD-6501	NAD-1503	79.675	-8.318	0.257	-9.466	-26.5154	3.23	-9.599	0.214	-30.5701
1o04A_2bjkA	1o04 A	2bjk A	OXIDOREDUCTASE 20-FEB-03 1O04; TITLE CYS302SER MUTANT OF HUMAN MITOCHONDRIAL ALDEHYDE DEHYDROGENASE; TITLE 2 COMPLEXED WITH NAD+ AND MG2+; COMPND MOL_ID: 1; COMPND 2 MOLECULE: ALDEHYDE DEHYDROGENASE, MITOCHONDRIAL PRECURSOR; COMPND 3 CHAIN: A, B, C, D, E, F, G, H; COMPND 4 FRAGMENT: COMPLETE MATURE SEQUENCE (DOES NOT CONTAIN MITOCHONDRIAL; COMPND 5 LEADER SEQUENCE).; COMPND 6 SYNONYM: ALDH CLASS …	OXIDOREDUCTASE 04-FEB-05 2BJK; TITLE CRYSTAL ANALYSIS OF 1-PYRROLINE-5-CARBOXYLATE DEHYDROGENASE FROM; TITLE 2 THERMUS WITH BOUND NAD AND CITRATE.; COMPND MOL_ID: 1; COMPND 2 MOLECULE: 1-PYRROLINE-5-CARBOXYLATE DEHYDROGENASE; COMPND 3 CHAIN: A, B; COMPND 4 EC: 1.5.1.12; COMPND 5 ENGINEERED: YES	NAD-6501	NAD-1517	97.837	-8.09	0.163	-9.155	-34.8099	3.46	-9.109	0.123	-40.8475
1o04A_2d4eA	1o04 A	2d4e A	OXIDOREDUCTASE 20-FEB-03 1O04; TITLE CYS302SER MUTANT OF HUMAN MITOCHONDRIAL ALDEHYDE DEHYDROGENASE; TITLE 2 COMPLEXED WITH NAD+ AND MG2+; COMPND MOL_ID: 1; COMPND 2 MOLECULE: ALDEHYDE DEHYDROGENASE, MITOCHONDRIAL PRECURSOR; COMPND 3 CHAIN: A, B, C, D, E, F, G, H; COMPND 4 FRAGMENT: COMPLETE MATURE SEQUENCE (DOES NOT CONTAIN MITOCHONDRIAL; COMPND 5 LEADER SEQUENCE).; COMPND 6 SYNONYM: ALDH CLASS …	OXIDOREDUCTASE 18-OCT-05 2D4E; TITLE CRYSTAL STRUCTURE OF THE HPCC FROM THERMUS THERMOPHILUS HB8; COMPND MOL_ID: 1; COMPND 2 MOLECULE: 5-CARBOXYMETHYL-2-HYDROXYMUCONATE SEMIALDEHYDE; COMPND 3 DEHYDROGENASE; COMPND 4 CHAIN: A, B, C, D; COMPND 5 EC: 1.2.1.60; COMPND 6 ENGINEERED: YES	NAD-6501	GOL-1801	63.45	4.596	0.249	-0.034	-0.0974212	3.59	-0.507	0.342	-1.14706
1o04A_2impA	1o04 A	2imp A	OXIDOREDUCTASE 20-FEB-03 1O04; TITLE CYS302SER MUTANT OF HUMAN MITOCHONDRIAL ALDEHYDE DEHYDROGENASE; TITLE 2 COMPLEXED WITH NAD+ AND MG2+; COMPND MOL_ID: 1; COMPND 2 MOLECULE: ALDEHYDE DEHYDROGENASE, MITOCHONDRIAL PRECURSOR; COMPND 3 CHAIN: A, B, C, D, E, F, G, H; COMPND 4 FRAGMENT: COMPLETE MATURE SEQUENCE (DOES NOT CONTAIN MITOCHONDRIAL; COMPND 5 LEADER SEQUENCE).; COMPND 6 SYNONYM: ALDH CLASS …	OXIDOREDUCTASE 04-OCT-06 2IMP; TITLE CRYSTAL STRUCTURE OF LACTALDEHYDE DEHYDROGENASE FROM E. COLI: THE; TITLE 2 TERNARY COMPLEX WITH LACTATE (OCCUPANCY 0.5) AND NADH. CRYSTALS; TITLE 3 SOAKED WITH (L)-LACTATE.; COMPND MOL_ID: 1; COMPND 2 MOLECULE: LACTALDEHYDE DEHYDROGENASE; COMPND 3 CHAIN: A; COMPND 4 SYNONYM: ALDEHYDE DEHYDROGENASE A, GLYCOLALDEHYDE DEHYDROGENASE; COMPND 5 EC: 1.2.1.21, 1.2.1.22	NAD-6501	NAI-506	78.03	21.085	0.698	-6.586	-8.25313	2.31	-6.415	0.558	-9.74924
1o04A_2j6lA	1o04 A	2j6l A	OXIDOREDUCTASE 20-FEB-03 1O04; TITLE CYS302SER MUTANT OF HUMAN MITOCHONDRIAL ALDEHYDE DEHYDROGENASE; TITLE 2 COMPLEXED WITH NAD+ AND MG2+; COMPND MOL_ID: 1; COMPND 2 MOLECULE: ALDEHYDE DEHYDROGENASE, MITOCHONDRIAL PRECURSOR; COMPND 3 CHAIN: A, B, C, D, E, F, G, H; COMPND 4 FRAGMENT: COMPLETE MATURE SEQUENCE (DOES NOT CONTAIN MITOCHONDRIAL; COMPND 5 LEADER SEQUENCE).; COMPND 6 SYNONYM: ALDH CLASS …	OXIDOREDUCTASE 29-SEP-06 2J6L; TITLE STRUCTURE OF AMINOADIPATE-SEMIALDEHYDE DEHYDROGENASE; COMPND MOL_ID: 1; COMPND 2 MOLECULE: ALDEHYDE DEHYDROGENASE FAMILY 7 MEMBER A1; COMPND 3 CHAIN: A, B, C, D, E, F, G, H; COMPND 4 SYNONYM: ANTIQUITIN-1, AMINOADIPATE-SEMIALDEHYDE DEHYDROGENASE; COMPND 5 EC: 1.2.1.3; COMPND 6 ENGINEERED: YES	NAD-6501	NAI-1501	71.377	-7.884	0.265	-8.836	-24.2082	3.11	-8.99	0.353	-19.8455
1o04A_2jg7A	1o04 A	2jg7 A	OXIDOREDUCTASE 20-FEB-03 1O04; TITLE CYS302SER MUTANT OF HUMAN MITOCHONDRIAL ALDEHYDE DEHYDROGENASE; TITLE 2 COMPLEXED WITH NAD+ AND MG2+; COMPND MOL_ID: 1; COMPND 2 MOLECULE: ALDEHYDE DEHYDROGENASE, MITOCHONDRIAL PRECURSOR; COMPND 3 CHAIN: A, B, C, D, E, F, G, H; COMPND 4 FRAGMENT: COMPLETE MATURE SEQUENCE (DOES NOT CONTAIN MITOCHONDRIAL; COMPND 5 LEADER SEQUENCE).; COMPND 6 SYNONYM: ALDH CLASS …	OXIDOREDUCTASE 09-FEB-07 2JG7; TITLE CRYSTAL STRUCTURE OF SEABREAM ANTIQUITIN AND ELUCIDATION OF ITS; TITLE 2 SUBSTRATE SPECIFICITY; COMPND MOL_ID: 1; COMPND 2 MOLECULE: ANTIQUITIN; COMPND 3 CHAIN: A, B, C, D, E, F, G, H; COMPND 4 FRAGMENT: RESIDUES 2-511; COMPND 5 ENGINEERED: YES	NAD-6501	NAD-1510	71.236	-6.099	0.134	-8.888	-37.9829	3.08	-8.924	0.174	-32.5693
1o04A_2y53A	1o04 A	2y53 A	OXIDOREDUCTASE 20-FEB-03 1O04; TITLE CYS302SER MUTANT OF HUMAN MITOCHONDRIAL ALDEHYDE DEHYDROGENASE; TITLE 2 COMPLEXED WITH NAD+ AND MG2+; COMPND MOL_ID: 1; COMPND 2 MOLECULE: ALDEHYDE DEHYDROGENASE, MITOCHONDRIAL PRECURSOR; COMPND 3 CHAIN: A, B, C, D, E, F, G, H; COMPND 4 FRAGMENT: COMPLETE MATURE SEQUENCE (DOES NOT CONTAIN MITOCHONDRIAL; COMPND 5 LEADER SEQUENCE).; COMPND 6 SYNONYM: ALDH CLASS …	OXIDOREDUCTASE 11-JAN-11 2Y53; TITLE CRYSTAL STRUCTURE OF E257Q MUTANT OF THE BOX PATHWAY; TITLE 2 ENCODED ALDH FROM BURKHOLDERIA XENOVORANS LB400; COMPND MOL_ID: 1; COMPND 2 MOLECULE: ALDEHYDE DEHYDROGENASE (BOX PATHWAY); COMPND 3 CHAIN: A, B; COMPND 4 SYNONYM: ALDEHYDE DEHYDROGENASE; COMPND 5 ENGINEERED: YES; COMPND 6 MUTATION: YES	NAD-6501	NAP-1534	77.538	38.297	5.661	-5.362	-0.930741	2.69	-5.7	5.918	-0.947159
1o04A_3b4wA	1o04 A	3b4w A	OXIDOREDUCTASE 20-FEB-03 1O04; TITLE CYS302SER MUTANT OF HUMAN MITOCHONDRIAL ALDEHYDE DEHYDROGENASE; TITLE 2 COMPLEXED WITH NAD+ AND MG2+; COMPND MOL_ID: 1; COMPND 2 MOLECULE: ALDEHYDE DEHYDROGENASE, MITOCHONDRIAL PRECURSOR; COMPND 3 CHAIN: A, B, C, D, E, F, G, H; COMPND 4 FRAGMENT: COMPLETE MATURE SEQUENCE (DOES NOT CONTAIN MITOCHONDRIAL; COMPND 5 LEADER SEQUENCE).; COMPND 6 SYNONYM: ALDH CLASS …	OXIDOREDUCTASE 24-OCT-07 3B4W; TITLE CRYSTAL STRUCTURE OF MYCOBACTERIUM TUBERCULOSIS ALDEHYDE DEHYDROGENASE; TITLE 2 COMPLEXED WITH NAD+; COMPND MOL_ID: 1; COMPND 2 MOLECULE: ALDEHYDE DEHYDROGENASE; COMPND 3 CHAIN: A; COMPND 4 EC: 1.2.1.-; COMPND 5 ENGINEERED: YES	NAD-6501	NAD-500	78.39	-6.461	0.169	-8.781	-32.6431	2.09	-8.949	0.117	-41.2396
1o04A_3ek1A	1o04 A	3ek1 A	OXIDOREDUCTASE 20-FEB-03 1O04; TITLE CYS302SER MUTANT OF HUMAN MITOCHONDRIAL ALDEHYDE DEHYDROGENASE; TITLE 2 COMPLEXED WITH NAD+ AND MG2+; COMPND MOL_ID: 1; COMPND 2 MOLECULE: ALDEHYDE DEHYDROGENASE, MITOCHONDRIAL PRECURSOR; COMPND 3 CHAIN: A, B, C, D, E, F, G, H; COMPND 4 FRAGMENT: COMPLETE MATURE SEQUENCE (DOES NOT CONTAIN MITOCHONDRIAL; COMPND 5 LEADER SEQUENCE).; COMPND 6 SYNONYM: ALDH CLASS …	OXIDOREDUCTASE 18-SEP-08 3EK1; TITLE CRYSTAL STRUCTURE OF ALDEHYDE DEHYDROGENASE FROM BRUCELLA MELITENSIS; TITLE 2 BIOVAR ABORTUS 2308; COMPND MOL_ID: 1; COMPND 2 MOLECULE: ALDEHYDE DEHYDROGENASE; COMPND 3 CHAIN: A, B, C, D, E, F, G, H; COMPND 4 EC: 1.2.1.16; COMPND 5 ENGINEERED: YES	NAD-6501	MES-485	36.486	4.173	0.32	-0.518	-1.23333	3.22	-0.374	0.143	-1.53909
1o04A_3hazA	1o04 A	3haz A	OXIDOREDUCTASE 20-FEB-03 1O04; TITLE CYS302SER MUTANT OF HUMAN MITOCHONDRIAL ALDEHYDE DEHYDROGENASE; TITLE 2 COMPLEXED WITH NAD+ AND MG2+; COMPND MOL_ID: 1; COMPND 2 MOLECULE: ALDEHYDE DEHYDROGENASE, MITOCHONDRIAL PRECURSOR; COMPND 3 CHAIN: A, B, C, D, E, F, G, H; COMPND 4 FRAGMENT: COMPLETE MATURE SEQUENCE (DOES NOT CONTAIN MITOCHONDRIAL; COMPND 5 LEADER SEQUENCE).; COMPND 6 SYNONYM: ALDH CLASS …	OXIDOREDUCTASE 03-MAY-09 3HAZ; TITLE CRYSTAL STRUCTURE OF BIFUNCTIONAL PROLINE UTILIZATION A; TITLE 2 (PUTA) PROTEIN; COMPND MOL_ID: 1; COMPND 2 MOLECULE: PROLINE DEHYDROGENASE; COMPND 3 CHAIN: A, B; COMPND 4 SYNONYM: PROLINE UTILIZATION A (PUTA) BIFUNCTIONAL PROLINE; COMPND 5 DEHYDROGENASE AND 1-PYRROLINE-5-CARBOXYLATE DEHYDROGENASE; COMPND 6 EC: 1.5.99.8, 1.5.1.12; COMPND 7 ENGINEERED: YES	NAD-6501	NAD-2003	124.009	-5.93	0.172	-9.026	-33.1838	3.24	-8.984	0.184	-31.6338
1o04A_3iwjA	1o04 A	3iwj A	OXIDOREDUCTASE 20-FEB-03 1O04; TITLE CYS302SER MUTANT OF HUMAN MITOCHONDRIAL ALDEHYDE DEHYDROGENASE; TITLE 2 COMPLEXED WITH NAD+ AND MG2+; COMPND MOL_ID: 1; COMPND 2 MOLECULE: ALDEHYDE DEHYDROGENASE, MITOCHONDRIAL PRECURSOR; COMPND 3 CHAIN: A, B, C, D, E, F, G, H; COMPND 4 FRAGMENT: COMPLETE MATURE SEQUENCE (DOES NOT CONTAIN MITOCHONDRIAL; COMPND 5 LEADER SEQUENCE).; COMPND 6 SYNONYM: ALDH CLASS …	OXIDOREDUCTASE 02-SEP-09 3IWJ; TITLE CRYSTAL STRUCTURE OF AMINOALDEHYDE DEHYDROGENASE 2 FROM PISUM SATIVUM; TITLE 2 (PSAMADH2); COMPND MOL_ID: 1; COMPND 2 MOLECULE: PUTATIVE AMINOALDEHYDE DEHYDROGENASE; COMPND 3 CHAIN: A, B; COMPND 4 EC: 1.2.1.19; COMPND 5 ENGINEERED: YES	NAD-6501	GOL-506	22.287	196.318	6.553	-1.491	-0.224109	3.76	0.26	0.197	0.875421
1o04A_3iwkA	1o04 A	3iwk A	OXIDOREDUCTASE 20-FEB-03 1O04; TITLE CYS302SER MUTANT OF HUMAN MITOCHONDRIAL ALDEHYDE DEHYDROGENASE; TITLE 2 COMPLEXED WITH NAD+ AND MG2+; COMPND MOL_ID: 1; COMPND 2 MOLECULE: ALDEHYDE DEHYDROGENASE, MITOCHONDRIAL PRECURSOR; COMPND 3 CHAIN: A, B, C, D, E, F, G, H; COMPND 4 FRAGMENT: COMPLETE MATURE SEQUENCE (DOES NOT CONTAIN MITOCHONDRIAL; COMPND 5 LEADER SEQUENCE).; COMPND 6 SYNONYM: ALDH CLASS …	OXIDOREDUCTASE 02-SEP-09 3IWK; TITLE CRYSTAL STRUCTURE OF AMINOALDEHYDE DEHYDROGENASE 1 FROM PISUM SATIVUM; TITLE 2 (PSAMADH1); COMPND MOL_ID: 1; COMPND 2 MOLECULE: AMINOALDEHYDE DEHYDROGENASE; COMPND 3 CHAIN: A, B, C, D, E, F, G, H, I, J, K, L; COMPND 4 EC: 1.2.1.19; COMPND 5 ENGINEERED: YES	NAD-6501	NAD-505	123.257	26.091	0.391	9.754	19.8656	2.16	9.444	0.356	20.7105
1o04A_3ju8A	1o04 A	3ju8 A	OXIDOREDUCTASE 20-FEB-03 1O04; TITLE CYS302SER MUTANT OF HUMAN MITOCHONDRIAL ALDEHYDE DEHYDROGENASE; TITLE 2 COMPLEXED WITH NAD+ AND MG2+; COMPND MOL_ID: 1; COMPND 2 MOLECULE: ALDEHYDE DEHYDROGENASE, MITOCHONDRIAL PRECURSOR; COMPND 3 CHAIN: A, B, C, D, E, F, G, H; COMPND 4 FRAGMENT: COMPLETE MATURE SEQUENCE (DOES NOT CONTAIN MITOCHONDRIAL; COMPND 5 LEADER SEQUENCE).; COMPND 6 SYNONYM: ALDH CLASS …	OXIDOREDUCTASE 14-SEP-09 3JU8; TITLE CRYSTAL STRUCTURE OF SUCCINYLGLUTAMIC SEMIALDEHYDE DEHYDROGENASE FROM; TITLE 2 PSEUDOMONAS AERUGINOSA.; COMPND MOL_ID: 1; COMPND 2 MOLECULE: SUCCINYLGLUTAMIC SEMIALDEHYDE DEHYDROGENASE; COMPND 3 CHAIN: A, B; COMPND 4 SYNONYM: N-SUCCINYLGLUTAMATE 5-SEMIALDEHYDE DEHYDROGENASE, SGSD; COMPND 5 EC: 1.2.1.71; COMPND 6 ENGINEERED: YES	NAD-6501	NAD-501	79.016	-5.687	0.513	-6.94	-11.3214	2.75	-1.813	0	-18.13
1o04A_3jz4A	1o04 A	3jz4 A	OXIDOREDUCTASE 20-FEB-03 1O04; TITLE CYS302SER MUTANT OF HUMAN MITOCHONDRIAL ALDEHYDE DEHYDROGENASE; TITLE 2 COMPLEXED WITH NAD+ AND MG2+; COMPND MOL_ID: 1; COMPND 2 MOLECULE: ALDEHYDE DEHYDROGENASE, MITOCHONDRIAL PRECURSOR; COMPND 3 CHAIN: A, B, C, D, E, F, G, H; COMPND 4 FRAGMENT: COMPLETE MATURE SEQUENCE (DOES NOT CONTAIN MITOCHONDRIAL; COMPND 5 LEADER SEQUENCE).; COMPND 6 SYNONYM: ALDH CLASS …	OXIDOREDUCTASE 22-SEP-09 3JZ4; TITLE CRYSTAL STRUCTURE OF E. COLI NADP DEPENDENT ENZYME; COMPND MOL_ID: 1; COMPND 2 MOLECULE: SUCCINATE-SEMIALDEHYDE DEHYDROGENASE [NADP+]; COMPND 3 CHAIN: A, B, C, D; COMPND 4 SYNONYM: SSDH, NADP DEPENDENT ENZYME; COMPND 5 EC: 1.2.1.16; COMPND 6 ENGINEERED: YES	NAD-6501	NAP-482	107.822	18.425	1.945	-8.69	-4.24939	2.27	3.675	0.565	5.52632
1o04A_3rosA	1o04 A	3ros A	OXIDOREDUCTASE 20-FEB-03 1O04; TITLE CYS302SER MUTANT OF HUMAN MITOCHONDRIAL ALDEHYDE DEHYDROGENASE; TITLE 2 COMPLEXED WITH NAD+ AND MG2+; COMPND MOL_ID: 1; COMPND 2 MOLECULE: ALDEHYDE DEHYDROGENASE, MITOCHONDRIAL PRECURSOR; COMPND 3 CHAIN: A, B, C, D, E, F, G, H; COMPND 4 FRAGMENT: COMPLETE MATURE SEQUENCE (DOES NOT CONTAIN MITOCHONDRIAL; COMPND 5 LEADER SEQUENCE).; COMPND 6 SYNONYM: ALDH CLASS …	OXIDOREDUCTASE 26-APR-11 3ROS; TITLE CRYSTAL STRUCTURE OF NAD-DEPENDENT ALDEHYDE DEHYDROGENASE FROM; TITLE 2 LACTOBACILLUS ACIDOPHILUS; COMPND MOL_ID: 1; COMPND 2 MOLECULE: NAD-DEPENDENT ALDEHYDE DEHYDROGENASE; COMPND 3 CHAIN: A; COMPND 4 EC: 1.2.1.16; COMPND 5 ENGINEERED: YES	NAD-6501	SO4-501	23.988	10.216	0.394	3.184	6.44534	2.75	2.106	0.287	5.44186
1o04A_3vz0A	1o04 A	3vz0 A	OXIDOREDUCTASE 20-FEB-03 1O04; TITLE CYS302SER MUTANT OF HUMAN MITOCHONDRIAL ALDEHYDE DEHYDROGENASE; TITLE 2 COMPLEXED WITH NAD+ AND MG2+; COMPND MOL_ID: 1; COMPND 2 MOLECULE: ALDEHYDE DEHYDROGENASE, MITOCHONDRIAL PRECURSOR; COMPND 3 CHAIN: A, B, C, D, E, F, G, H; COMPND 4 FRAGMENT: COMPLETE MATURE SEQUENCE (DOES NOT CONTAIN MITOCHONDRIAL; COMPND 5 LEADER SEQUENCE).; COMPND 6 SYNONYM: ALDH CLASS …	OXIDOREDUCTASE 09-OCT-12 3VZ0; TITLE STRUCTURAL INSIGHTS INTO COFACTOR AND SUBSTRATE SELECTION BY GOX0499; COMPND MOL_ID: 1; COMPND 2 MOLECULE: PUTATIVE NAD-DEPENDENT ALDEHYDE DEHYDROGENASE; COMPND 3 CHAIN: A, B, C, D; COMPND 4 SYNONYM: REDOX; COMPND 5 ENGINEERED: YES	NAD-6501	2PE-501	16.811	268.795	6.885	-3.962	-0.567215	3.24	-0.381	0.82	-0.41413
1o04A_4a0mA	1o04 A	4a0m A	OXIDOREDUCTASE 20-FEB-03 1O04; TITLE CYS302SER MUTANT OF HUMAN MITOCHONDRIAL ALDEHYDE DEHYDROGENASE; TITLE 2 COMPLEXED WITH NAD+ AND MG2+; COMPND MOL_ID: 1; COMPND 2 MOLECULE: ALDEHYDE DEHYDROGENASE, MITOCHONDRIAL PRECURSOR; COMPND 3 CHAIN: A, B, C, D, E, F, G, H; COMPND 4 FRAGMENT: COMPLETE MATURE SEQUENCE (DOES NOT CONTAIN MITOCHONDRIAL; COMPND 5 LEADER SEQUENCE).; COMPND 6 SYNONYM: ALDH CLASS …	OXIDOREDUCTASE 09-SEP-11 4A0M; TITLE CRYSTAL STRUCTURE OF BETAINE ALDEHYDE DEHYDROGENASE FROM; TITLE 2 SPINACH IN COMPLEX WITH NAD; COMPND MOL_ID: 1; COMPND 2 MOLECULE: BETAINE ALDEHYDE DEHYDROGENASE, CHLOROPLASTIC; COMPND 3 CHAIN: A, B, C, D; COMPND 4 FRAGMENT: RESIDUES 1-496; COMPND 5 SYNONYM: BADH; COMPND 6 EC: 1.2.1.8; COMPND 7 ENGINEERED: YES	NAD-6501	NAD-1498	93.045	-9.766	0.201	-10.042	-33.3621	3.53	-10.07	0.309	-24.621
1o04A_4cbbA	1o04 A	4cbb A	OXIDOREDUCTASE 20-FEB-03 1O04; TITLE CYS302SER MUTANT OF HUMAN MITOCHONDRIAL ALDEHYDE DEHYDROGENASE; TITLE 2 COMPLEXED WITH NAD+ AND MG2+; COMPND MOL_ID: 1; COMPND 2 MOLECULE: ALDEHYDE DEHYDROGENASE, MITOCHONDRIAL PRECURSOR; COMPND 3 CHAIN: A, B, C, D, E, F, G, H; COMPND 4 FRAGMENT: COMPLETE MATURE SEQUENCE (DOES NOT CONTAIN MITOCHONDRIAL; COMPND 5 LEADER SEQUENCE).; COMPND 6 SYNONYM: ALDH CLASS …	OXIDOREDUCTASE 11-OCT-13 4CBB; TITLE APO FORM OF BETAINE ALDEHYDE DEHYDROGENASE FROM PSEUDOMONAS; TITLE 2 AERUGINOSA; COMPND MOL_ID: 1; COMPND 2 MOLECULE: BETAINE ALDEHYDE DEHYDROGENASE; COMPND 3 CHAIN: A, C, B, E, D, G, F, H; COMPND 4 FRAGMENT: RESIDUES 2-490; COMPND 5 SYNONYM: BADH; COMPND 6 EC: 1.2.1.8; COMPND 7 ENGINEERED: YES	NAD-6501	DTT-1491	109.756	1.834	0.293	-1.603	-4.07888	3.39	-1.05	0.286	-2.72021
1o04A_4f3xA	1o04 A	4f3x A	OXIDOREDUCTASE 20-FEB-03 1O04; TITLE CYS302SER MUTANT OF HUMAN MITOCHONDRIAL ALDEHYDE DEHYDROGENASE; TITLE 2 COMPLEXED WITH NAD+ AND MG2+; COMPND MOL_ID: 1; COMPND 2 MOLECULE: ALDEHYDE DEHYDROGENASE, MITOCHONDRIAL PRECURSOR; COMPND 3 CHAIN: A, B, C, D, E, F, G, H; COMPND 4 FRAGMENT: COMPLETE MATURE SEQUENCE (DOES NOT CONTAIN MITOCHONDRIAL; COMPND 5 LEADER SEQUENCE).; COMPND 6 SYNONYM: ALDH CLASS …	OXIDOREDUCTASE 09-MAY-12 4F3X; TITLE CRYSTAL STRUCTURE OF PUTATIVE ALDEHYDE DEHYDROGENASE FROM; TITLE 2 SINORHIZOBIUM MELILOTI 1021 COMPLEXED WITH NAD; COMPND MOL_ID: 1; COMPND 2 MOLECULE: PUTATIVE ALDEHYDE DEHYDROGENASE; COMPND 3 CHAIN: A, B, C, D; COMPND 4 EC: 1.2.1.-; COMPND 5 ENGINEERED: YES	NAD-6501	NAD-500	76.973	14.708	0.932	-3.025	-2.9312	2.09	-3.673	0.605	-5.20993
1o04A_4i3xA	1o04 A	4i3x A	OXIDOREDUCTASE 20-FEB-03 1O04; TITLE CYS302SER MUTANT OF HUMAN MITOCHONDRIAL ALDEHYDE DEHYDROGENASE; TITLE 2 COMPLEXED WITH NAD+ AND MG2+; COMPND MOL_ID: 1; COMPND 2 MOLECULE: ALDEHYDE DEHYDROGENASE, MITOCHONDRIAL PRECURSOR; COMPND 3 CHAIN: A, B, C, D, E, F, G, H; COMPND 4 FRAGMENT: COMPLETE MATURE SEQUENCE (DOES NOT CONTAIN MITOCHONDRIAL; COMPND 5 LEADER SEQUENCE).; COMPND 6 SYNONYM: ALDH CLASS …	OXIDOREDUCTASE 26-NOV-12 4I3X; TITLE STRUCTURE OF PHOSPHONOACETALDEHYDE DEHYDROGENASE IN COMPLEX WITH; TITLE 2 PHOSPHONOACETATE AND COFACTOR NAD+; COMPND MOL_ID: 1; COMPND 2 MOLECULE: ALDEHYDE DEHYDROGENASE (NAD+); COMPND 3 CHAIN: A, B, C, D, E, F, G, H; COMPND 4 EC: 1.2.1.3; COMPND 5 ENGINEERED: YES	NAD-6501	NAD-501	91.292	-6.689	0.233	-8.112	-24.3604	3.05	-8.347	0.507	-13.7512
1o04A_4i8pA	1o04 A	4i8p A	OXIDOREDUCTASE 20-FEB-03 1O04; TITLE CYS302SER MUTANT OF HUMAN MITOCHONDRIAL ALDEHYDE DEHYDROGENASE; TITLE 2 COMPLEXED WITH NAD+ AND MG2+; COMPND MOL_ID: 1; COMPND 2 MOLECULE: ALDEHYDE DEHYDROGENASE, MITOCHONDRIAL PRECURSOR; COMPND 3 CHAIN: A, B, C, D, E, F, G, H; COMPND 4 FRAGMENT: COMPLETE MATURE SEQUENCE (DOES NOT CONTAIN MITOCHONDRIAL; COMPND 5 LEADER SEQUENCE).; COMPND 6 SYNONYM: ALDH CLASS …	OXIDOREDUCTASE 04-DEC-12 4I8P; TITLE CRYSTAL STRUCTURE OF AMINOALDEHYDE DEHYDROGENASE 1A FROM ZEA MAYS; TITLE 2 (ZMAMADH1A); COMPND MOL_ID: 1; COMPND 2 MOLECULE: AMINOALDEHYDE DEHYDROGENASE 1; COMPND 3 CHAIN: A, B; COMPND 4 SYNONYM: AMADH; COMPND 5 EC: 1.2.1.19; COMPND 6 ENGINEERED: YES	NAD-6501	NAD-601	130.178	-8.53	0.175	-9.458	-34.3927	2.24	-9.332	0.314	-22.5411
1o04A_4i9bA	1o04 A	4i9b A	OXIDOREDUCTASE 20-FEB-03 1O04; TITLE CYS302SER MUTANT OF HUMAN MITOCHONDRIAL ALDEHYDE DEHYDROGENASE; TITLE 2 COMPLEXED WITH NAD+ AND MG2+; COMPND MOL_ID: 1; COMPND 2 MOLECULE: ALDEHYDE DEHYDROGENASE, MITOCHONDRIAL PRECURSOR; COMPND 3 CHAIN: A, B, C, D, E, F, G, H; COMPND 4 FRAGMENT: COMPLETE MATURE SEQUENCE (DOES NOT CONTAIN MITOCHONDRIAL; COMPND 5 LEADER SEQUENCE).; COMPND 6 SYNONYM: ALDH CLASS …	OXIDOREDUCTASE 05-DEC-12 4I9B; TITLE STRUCTURE OF AMINOALDEHYDE DEHYDROGENASE 1 FROM SOLANUM LYCOPERSIUM; TITLE 2 (SLAMADH1) WITH A THIOHEMIACETAL INTERMEDIATE; COMPND MOL_ID: 1; COMPND 2 MOLECULE: PUTATIVE BETAINE ALDEHYDE DEHYROGENASE; COMPND 3 CHAIN: A, B; COMPND 4 SYNONYM: AMINOALDEHYDE DEHYDROGENASE, AMADH; COMPND 5 ENGINEERED: YES	NAD-6501	NAD-601	123.144	0.987	0.209	-0.074	-0.239482	2.2	0.067	0.237	0.198813
1o04A_4itbA	1o04 A	4itb A	OXIDOREDUCTASE 20-FEB-03 1O04; TITLE CYS302SER MUTANT OF HUMAN MITOCHONDRIAL ALDEHYDE DEHYDROGENASE; TITLE 2 COMPLEXED WITH NAD+ AND MG2+; COMPND MOL_ID: 1; COMPND 2 MOLECULE: ALDEHYDE DEHYDROGENASE, MITOCHONDRIAL PRECURSOR; COMPND 3 CHAIN: A, B, C, D, E, F, G, H; COMPND 4 FRAGMENT: COMPLETE MATURE SEQUENCE (DOES NOT CONTAIN MITOCHONDRIAL; COMPND 5 LEADER SEQUENCE).; COMPND 6 SYNONYM: ALDH CLASS …	OXIDOREDUCTASE/SUBSTRATE 18-JAN-13 4ITB; TITLE STRUCTURE OF BACTERIAL ENZYME IN COMPLEX WITH COFACTOR AND SUBSTRATE; COMPND MOL_ID: 1; COMPND 2 MOLECULE: SUCCINATE-SEMIALDEHYDE DEHYDROGENASE; COMPND 3 CHAIN: A, B; COMPND 4 ENGINEERED: YES	NAD-6501	EDO-510	60.45	25.929	0.647	2.063	2.76171	2.38	-4.761	7.997	-0.587996
1o04A_4iymA	1o04 A	4iym A	OXIDOREDUCTASE 20-FEB-03 1O04; TITLE CYS302SER MUTANT OF HUMAN MITOCHONDRIAL ALDEHYDE DEHYDROGENASE; TITLE 2 COMPLEXED WITH NAD+ AND MG2+; COMPND MOL_ID: 1; COMPND 2 MOLECULE: ALDEHYDE DEHYDROGENASE, MITOCHONDRIAL PRECURSOR; COMPND 3 CHAIN: A, B, C, D, E, F, G, H; COMPND 4 FRAGMENT: COMPLETE MATURE SEQUENCE (DOES NOT CONTAIN MITOCHONDRIAL; COMPND 5 LEADER SEQUENCE).; COMPND 6 SYNONYM: ALDH CLASS …	OXIDOREDUCTASE 28-JAN-13 4IYM; TITLE CRYSTAL STRUCTURE OF PUTATIVE METHYLMALONATE-SEMIALDEHYDE; TITLE 2 DEHYDROGENASE FROM SINORHIZOBIUM MELILOTI 1021 COMPLEXED WITH NAD,; TITLE 3 TARGET 011934; COMPND MOL_ID: 1; COMPND 2 MOLECULE: METHYLMALONATE-SEMIALDEHYDE DEHYDROGENASE; COMPND 3 CHAIN: A, B, C, D, E, F, G, H, I, J, K, L, M, N, O, P; COMPND 4 EC: 1.2.1.27; COMPND 5 ENGINEERED: YES	NAD-6501	NAD-501	40.525	0.658	0.768	-7.922	-9.12673	2.88	-7.617	0.868	-7.8688
1o04A_4jdcA	1o04 A	4jdc A	OXIDOREDUCTASE 20-FEB-03 1O04; TITLE CYS302SER MUTANT OF HUMAN MITOCHONDRIAL ALDEHYDE DEHYDROGENASE; TITLE 2 COMPLEXED WITH NAD+ AND MG2+; COMPND MOL_ID: 1; COMPND 2 MOLECULE: ALDEHYDE DEHYDROGENASE, MITOCHONDRIAL PRECURSOR; COMPND 3 CHAIN: A, B, C, D, E, F, G, H; COMPND 4 FRAGMENT: COMPLETE MATURE SEQUENCE (DOES NOT CONTAIN MITOCHONDRIAL; COMPND 5 LEADER SEQUENCE).; COMPND 6 SYNONYM: ALDH CLASS …	OXIDOREDUCTASE 24-FEB-13 4JDC; TITLE CRYSTAL STRUCTURE OF THE DELTA-PYRROLINE-5-CARBOXYLATE DEHYDROGENASE; TITLE 2 FROM MYCOBACTERIUM TUBERCULOSIS; COMPND MOL_ID: 1; COMPND 2 MOLECULE: 1-PYRROLINE-5-CARBOXYLATE DEHYDROGENASE; COMPND 3 CHAIN: A; COMPND 4 EC: 1.5.1.12; COMPND 5 ENGINEERED: YES; COMPND 6 MUTATION: YES	NAD-6501	NAD-601	69.934	-0.53	0.592	-7.417	-10.7182	2.45	-7.378	0.448	-13.4635
1o04A_4jz6A	1o04 A	4jz6 A	OXIDOREDUCTASE 20-FEB-03 1O04; TITLE CYS302SER MUTANT OF HUMAN MITOCHONDRIAL ALDEHYDE DEHYDROGENASE; TITLE 2 COMPLEXED WITH NAD+ AND MG2+; COMPND MOL_ID: 1; COMPND 2 MOLECULE: ALDEHYDE DEHYDROGENASE, MITOCHONDRIAL PRECURSOR; COMPND 3 CHAIN: A, B, C, D, E, F, G, H; COMPND 4 FRAGMENT: COMPLETE MATURE SEQUENCE (DOES NOT CONTAIN MITOCHONDRIAL; COMPND 5 LEADER SEQUENCE).; COMPND 6 SYNONYM: ALDH CLASS …	OXIDOREDUCTASE 02-APR-13 4JZ6; TITLE CRYSTAL STRUCTURE OF A SALICYLALDEHYDE DEHYDROGENASE FROM PSEUDOMONAS; TITLE 2 PUTIDA G7 COMPLEXED WITH SALICYLALDEHYDE; COMPND MOL_ID: 1; COMPND 2 MOLECULE: SALICYLALDEHYDE DEHYDROGENASE NAHF; COMPND 3 CHAIN: A; COMPND 4 EC: 1.2.1.65; COMPND 5 ENGINEERED: YES	NAD-6501	NK-501	32.989	124.228	3.099	7.433	2.32354	2.98	0.055	0.56	0.0833333
1o04A_4lihA	1o04 A	4lih A	OXIDOREDUCTASE 20-FEB-03 1O04; TITLE CYS302SER MUTANT OF HUMAN MITOCHONDRIAL ALDEHYDE DEHYDROGENASE; TITLE 2 COMPLEXED WITH NAD+ AND MG2+; COMPND MOL_ID: 1; COMPND 2 MOLECULE: ALDEHYDE DEHYDROGENASE, MITOCHONDRIAL PRECURSOR; COMPND 3 CHAIN: A, B, C, D, E, F, G, H; COMPND 4 FRAGMENT: COMPLETE MATURE SEQUENCE (DOES NOT CONTAIN MITOCHONDRIAL; COMPND 5 LEADER SEQUENCE).; COMPND 6 SYNONYM: ALDH CLASS …	OXIDOREDUCTASE 02-JUL-13 4LIH; TITLE THE CRYSTAL STRUCTURE OF GAMMA-GLUTAMYL-GAMMA-AMINOBUTYRALDEHYDE; TITLE 2 DEHYDROGENASE FROM BURKHOLDERIA CENOCEPACIA J2315; COMPND MOL_ID: 1; COMPND 2 MOLECULE: GAMMA-GLUTAMYL-GAMMA-AMINOBUTYRALDEHYDE DEHYDROGENASE; COMPND 3 CHAIN: A, B, C, D, E, F, G, H; COMPND 4 EC: 1.2.1.3; COMPND 5 ENGINEERED: YES	NAD-6501	MES-501	41.84	10.126	1.052	1.835	1.59288	3.55	1.32	0.355	2.9011
1o04A_4nmkA	1o04 A	4nmk A	OXIDOREDUCTASE 20-FEB-03 1O04; TITLE CYS302SER MUTANT OF HUMAN MITOCHONDRIAL ALDEHYDE DEHYDROGENASE; TITLE 2 COMPLEXED WITH NAD+ AND MG2+; COMPND MOL_ID: 1; COMPND 2 MOLECULE: ALDEHYDE DEHYDROGENASE, MITOCHONDRIAL PRECURSOR; COMPND 3 CHAIN: A, B, C, D, E, F, G, H; COMPND 4 FRAGMENT: COMPLETE MATURE SEQUENCE (DOES NOT CONTAIN MITOCHONDRIAL; COMPND 5 LEADER SEQUENCE).; COMPND 6 SYNONYM: ALDH CLASS …	OXIDOREDUCTASE 15-NOV-13 4NMK; TITLE THERMOSTABLE ALDEHYDE DEHYDROGENASE FROM PYROBACULUM SP. CRYSTALLIZED; TITLE 2 IN MICROGRAVITY (COMPLEX WITH NADP+); COMPND MOL_ID: 1; COMPND 2 MOLECULE: ALDEHYDE DEHYDROGENASE; COMPND 3 CHAIN: A, B, C, D, E, F, G, H; COMPND 4 EC: 1.2.1.-; COMPND 5 ENGINEERED: YES	NAD-6501	NAP-500	100.926	-7.222	0.254	-7.883	-22.2684	3.38	-7.847	0.383	-16.2464
1o04A_4npiA	1o04 A	4npi A	OXIDOREDUCTASE 20-FEB-03 1O04; TITLE CYS302SER MUTANT OF HUMAN MITOCHONDRIAL ALDEHYDE DEHYDROGENASE; TITLE 2 COMPLEXED WITH NAD+ AND MG2+; COMPND MOL_ID: 1; COMPND 2 MOLECULE: ALDEHYDE DEHYDROGENASE, MITOCHONDRIAL PRECURSOR; COMPND 3 CHAIN: A, B, C, D, E, F, G, H; COMPND 4 FRAGMENT: COMPLETE MATURE SEQUENCE (DOES NOT CONTAIN MITOCHONDRIAL; COMPND 5 LEADER SEQUENCE).; COMPND 6 SYNONYM: ALDH CLASS …	OXIDOREDUCTASE 21-NOV-13 4NPI; TITLE 1.94 ANGSTROMS X-RAY CRYSTAL STRUCTURE OF NAD- AND INTERMEDIATE- BOUND; TITLE 2 ALPHA-AMINOMUCONATE-EPSILON-SEMIALDEHYDE DEHYDROGENASE FROM; TITLE 3 PSEUDOMONAS FLUORESCENS; COMPND MOL_ID: 1; COMPND 2 MOLECULE: 2-AMINOMUCONATE 6-SEMIALDEHYDE DEHYDROGENASE; COMPND 3 CHAIN: A, B, C, D; COMPND 4 ENGINEERED: YES	NAD-6501	2VS-603	31.353	30.487	5.618	-3.505	-0.612977	3.41	4.916	0.695	6.18365
1o04A_4o5hA	1o04 A	4o5h A	OXIDOREDUCTASE 20-FEB-03 1O04; TITLE CYS302SER MUTANT OF HUMAN MITOCHONDRIAL ALDEHYDE DEHYDROGENASE; TITLE 2 COMPLEXED WITH NAD+ AND MG2+; COMPND MOL_ID: 1; COMPND 2 MOLECULE: ALDEHYDE DEHYDROGENASE, MITOCHONDRIAL PRECURSOR; COMPND 3 CHAIN: A, B, C, D, E, F, G, H; COMPND 4 FRAGMENT: COMPLETE MATURE SEQUENCE (DOES NOT CONTAIN MITOCHONDRIAL; COMPND 5 LEADER SEQUENCE).; COMPND 6 SYNONYM: ALDH CLASS …	OXIDOREDUCTASE 19-DEC-13 4O5H; TITLE X-RAY CRYSTAL STRUCTURE OF A PUTATIVE PHENYLACETALDEHYDE DEHYDROGENASE; TITLE 2 FROM BURKHOLDERIA CENOCEPACIA; COMPND MOL_ID: 1; COMPND 2 MOLECULE: PHENYLACETALDEHYDE DEHYDROGENASE; COMPND 3 CHAIN: A, B, C, D; COMPND 4 EC: 1.2.1.39; COMPND 5 ENGINEERED: YES	NAD-6501	NA-605	13.11	168.53	8.251	-3.887	-0.465453	3.78	-7.043	0.437	-13.1155
1o04A_4o6rA	1o04 A	4o6r A	OXIDOREDUCTASE 20-FEB-03 1O04; TITLE CYS302SER MUTANT OF HUMAN MITOCHONDRIAL ALDEHYDE DEHYDROGENASE; TITLE 2 COMPLEXED WITH NAD+ AND MG2+; COMPND MOL_ID: 1; COMPND 2 MOLECULE: ALDEHYDE DEHYDROGENASE, MITOCHONDRIAL PRECURSOR; COMPND 3 CHAIN: A, B, C, D, E, F, G, H; COMPND 4 FRAGMENT: COMPLETE MATURE SEQUENCE (DOES NOT CONTAIN MITOCHONDRIAL; COMPND 5 LEADER SEQUENCE).; COMPND 6 SYNONYM: ALDH CLASS …	OXIDOREDUCTASE 23-DEC-13 4O6R; TITLE CRYSTAL STRUCTURE OF A PUTATIVE ALDEHYDE DEHYDROGENASE FROM; TITLE 2 BURKHOLDERIA CENOCEPACIA; COMPND MOL_ID: 1; COMPND 2 MOLECULE: ALDEHYDE DEHYDROGENASE; COMPND 3 CHAIN: A, B, C, D; COMPND 4 ENGINEERED: YES	NAD-6501	EDO-503	14.466	54.466	8.602	-0.003	-0.000344748	2.23	-5.057	7.482	-0.666974
1o04A_4pxlA	1o04 A	4pxl A	OXIDOREDUCTASE 20-FEB-03 1O04; TITLE CYS302SER MUTANT OF HUMAN MITOCHONDRIAL ALDEHYDE DEHYDROGENASE; TITLE 2 COMPLEXED WITH NAD+ AND MG2+; COMPND MOL_ID: 1; COMPND 2 MOLECULE: ALDEHYDE DEHYDROGENASE, MITOCHONDRIAL PRECURSOR; COMPND 3 CHAIN: A, B, C, D, E, F, G, H; COMPND 4 FRAGMENT: COMPLETE MATURE SEQUENCE (DOES NOT CONTAIN MITOCHONDRIAL; COMPND 5 LEADER SEQUENCE).; COMPND 6 SYNONYM: ALDH CLASS …	OXIDOREDUCTASE 24-MAR-14 4PXL; TITLE STRUCTURE OF ZM ALDH2-3 (RF2C) IN COMPLEX WITH NAD; COMPND MOL_ID: 1; COMPND 2 MOLECULE: CYTOSOLIC ALDEHYDE DEHYDROGENASE RF2C; COMPND 3 CHAIN: A; COMPND 4 ENGINEERED: YES; COMPND 5 MOL_ID: 2; COMPND 6 MOLECULE: CYTOSOLIC ALDEHYDE DEHYDROGENASE RF2C; COMPND 7 CHAIN: B; COMPND 8 ENGINEERED: YES	NAD-6501	PEG-610	29.608	27.32	0.342	-7.608	-17.2127	4.04	-4.982	0.783	-5.64213
1o04A_4pxnA	1o04 A	4pxn A	OXIDOREDUCTASE 20-FEB-03 1O04; TITLE CYS302SER MUTANT OF HUMAN MITOCHONDRIAL ALDEHYDE DEHYDROGENASE; TITLE 2 COMPLEXED WITH NAD+ AND MG2+; COMPND MOL_ID: 1; COMPND 2 MOLECULE: ALDEHYDE DEHYDROGENASE, MITOCHONDRIAL PRECURSOR; COMPND 3 CHAIN: A, B, C, D, E, F, G, H; COMPND 4 FRAGMENT: COMPLETE MATURE SEQUENCE (DOES NOT CONTAIN MITOCHONDRIAL; COMPND 5 LEADER SEQUENCE).; COMPND 6 SYNONYM: ALDH CLASS …	OXIDOREDUCTASE 24-MAR-14 4PXN; TITLE STRUCTURE OF ZM ALDH7 IN COMPLEX WITH NAD; COMPND MOL_ID: 1; COMPND 2 MOLECULE: UNCHARACTERIZED PROTEIN; COMPND 3 CHAIN: A, B; COMPND 4 ENGINEERED: YES	NAD-6501	NAD-601	89.679	-4.363	0.344	-9.533	-21.4707	2.82	-9.742	0.266	-26.6175
1o04A_4pz2A	1o04 A	4pz2 A	OXIDOREDUCTASE 20-FEB-03 1O04; TITLE CYS302SER MUTANT OF HUMAN MITOCHONDRIAL ALDEHYDE DEHYDROGENASE; TITLE 2 COMPLEXED WITH NAD+ AND MG2+; COMPND MOL_ID: 1; COMPND 2 MOLECULE: ALDEHYDE DEHYDROGENASE, MITOCHONDRIAL PRECURSOR; COMPND 3 CHAIN: A, B, C, D, E, F, G, H; COMPND 4 FRAGMENT: COMPLETE MATURE SEQUENCE (DOES NOT CONTAIN MITOCHONDRIAL; COMPND 5 LEADER SEQUENCE).; COMPND 6 SYNONYM: ALDH CLASS …	OXIDOREDUCTASE 28-MAR-14 4PZ2; TITLE STRUCTURE OF ZM ALDH2-6 (RF2F) IN COMPLEX WITH NAD; COMPND MOL_ID: 1; COMPND 2 MOLECULE: ZMALDH; COMPND 3 CHAIN: A, B, C, D; COMPND 4 ENGINEERED: YES	NAD-6501	NAD-603	166.515	-9.074	0.198	-9.91	-33.255	4.05	-9.882	0.22	-30.8812
1o04A_4qtoA	1o04 A	4qto A	OXIDOREDUCTASE 20-FEB-03 1O04; TITLE CYS302SER MUTANT OF HUMAN MITOCHONDRIAL ALDEHYDE DEHYDROGENASE; TITLE 2 COMPLEXED WITH NAD+ AND MG2+; COMPND MOL_ID: 1; COMPND 2 MOLECULE: ALDEHYDE DEHYDROGENASE, MITOCHONDRIAL PRECURSOR; COMPND 3 CHAIN: A, B, C, D, E, F, G, H; COMPND 4 FRAGMENT: COMPLETE MATURE SEQUENCE (DOES NOT CONTAIN MITOCHONDRIAL; COMPND 5 LEADER SEQUENCE).; COMPND 6 SYNONYM: ALDH CLASS …	OXIDOREDUCTASE 08-JUL-14 4QTO; TITLE 1.65 ANGSTROM RESOLUTION CRYSTAL STRUCTURE OF BETAINE ALDEHYDE; TITLE 2 DEHYDROGENASE (BETB) FROM STAPHYLOCOCCUS AUREUS WITH BME-MODIFIED; TITLE 3 CYS289 AND PEG MOLECULE IN ACTIVE SITE; COMPND MOL_ID: 1; COMPND 2 MOLECULE: BETAINE ALDEHYDE DEHYDROGENASE; COMPND 3 CHAIN: A, B, C, D; COMPND 4 EC: 1.2.1.8; COMPND 5 ENGINEERED: YES	NAD-6501	PEG-505	82.351	16.445	0.445	-0.474	-0.869725	2.87	-3.145	0.39	-6.41837
1p4cA_1goxA	1p4c A	1gox A	OXIDOREDUCTASE 22-APR-03 1P4C; TITLE HIGH RESOLUTION STRUCTURE OF OXIDIZED ACTIVE MUTANT OF (S)-MANDELATE; TITLE 2 DEHYDROGENASE; COMPND MOL_ID: 1; COMPND 2 MOLECULE: L(+)-MANDELATE DEHYDROGENASE; COMPND 3 CHAIN: A; COMPND 4 SYNONYM: S-MANDELATE DEHYDROGENASE, MDH; COMPND 5 ENGINEERED: YES; COMPND 6 OTHER_DETAILS: 20 RESIDUE SUBSTITUTION FROM GLYCOLATE OXIDASE AT; COMPND 7 RESIDUE 177	OXIDOREDUCTASE (OXYGEN(A)) 14-JUN-89 1GOX; TITLE REFINED STRUCTURE OF SPINACH GLYCOLATE OXIDASE AT 2 ANGSTROMS; TITLE 2 RESOLUTION; COMPND MOL_ID: 1; COMPND 2 MOLECULE: (S)-2-HYDROXY-ACID OXIDASE, PEROXISOMAL; COMPND 3 CHAIN: A; COMPND 4 EC: 1.1.3.1; COMPND 5 ENGINEERED: YES	FMN-490	FMN-370	108.805	-8.14	0.179	-11.784	-42.2366	3.49	-11.575	0.645	-15.5369
1p4cA_1kbiA	1p4c A	1kbi A	OXIDOREDUCTASE 22-APR-03 1P4C; TITLE HIGH RESOLUTION STRUCTURE OF OXIDIZED ACTIVE MUTANT OF (S)-MANDELATE; TITLE 2 DEHYDROGENASE; COMPND MOL_ID: 1; COMPND 2 MOLECULE: L(+)-MANDELATE DEHYDROGENASE; COMPND 3 CHAIN: A; COMPND 4 SYNONYM: S-MANDELATE DEHYDROGENASE, MDH; COMPND 5 ENGINEERED: YES; COMPND 6 OTHER_DETAILS: 20 RESIDUE SUBSTITUTION FROM GLYCOLATE OXIDASE AT; COMPND 7 RESIDUE 177	OXIDOREDUCTASE 06-NOV-01 1KBI; TITLE CRYSTALLOGRAPHIC STUDY OF THE RECOMBINANT FLAVIN-BINDING DOMAIN OF; TITLE 2 BAKER'S YEAST FLAVOCYTOCHROME B2: COMPARISON WITH THE INTACT WILD-; TITLE 3 TYPE ENZYME; COMPND MOL_ID: 1; COMPND 2 MOLECULE: CYTOCHROME B2; COMPND 3 CHAIN: A, B; COMPND 4 SYNONYM: L-LCR; COMPND 5 EC: 1.1.2.3; COMPND 6 ENGINEERED: YES	FMN-490	HEM-760	45.286	-8.197	0.306	-11.51	-28.3498	3.24	-11.46	0.532	-18.1329
1p4cA_1kbjA	1p4c A	1kbj A	OXIDOREDUCTASE 22-APR-03 1P4C; TITLE HIGH RESOLUTION STRUCTURE OF OXIDIZED ACTIVE MUTANT OF (S)-MANDELATE; TITLE 2 DEHYDROGENASE; COMPND MOL_ID: 1; COMPND 2 MOLECULE: L(+)-MANDELATE DEHYDROGENASE; COMPND 3 CHAIN: A; COMPND 4 SYNONYM: S-MANDELATE DEHYDROGENASE, MDH; COMPND 5 ENGINEERED: YES; COMPND 6 OTHER_DETAILS: 20 RESIDUE SUBSTITUTION FROM GLYCOLATE OXIDASE AT; COMPND 7 RESIDUE 177	OXIDOREDUCTASE 06-NOV-01 1KBJ; TITLE CRYSTALLOGRAPHIC STUDY OF THE RECOMBINANT FLAVIN-BINDING DOMAIN OF; TITLE 2 BAKER'S YEAST FLAVOCYTOCHROME B2: COMPARISON WITH THE INTACT WILD-; TITLE 3 TYPE ENZYME; COMPND MOL_ID: 1; COMPND 2 MOLECULE: CYTOCHROME B2; COMPND 3 CHAIN: A, B; COMPND 4 FRAGMENT: FMN-BINDING DOMAIN; COMPND 5 EC: 1.1.2.3; COMPND 6 ENGINEERED: YES	FMN-490	FMN-570	110.466	-9.754	0.146	-11.313	-45.9878	3.09	-11.276	0.254	-31.8531
1p4cA_2nzlA	1p4c A	2nzl A	OXIDOREDUCTASE 22-APR-03 1P4C; TITLE HIGH RESOLUTION STRUCTURE OF OXIDIZED ACTIVE MUTANT OF (S)-MANDELATE; TITLE 2 DEHYDROGENASE; COMPND MOL_ID: 1; COMPND 2 MOLECULE: L(+)-MANDELATE DEHYDROGENASE; COMPND 3 CHAIN: A; COMPND 4 SYNONYM: S-MANDELATE DEHYDROGENASE, MDH; COMPND 5 ENGINEERED: YES; COMPND 6 OTHER_DETAILS: 20 RESIDUE SUBSTITUTION FROM GLYCOLATE OXIDASE AT; COMPND 7 RESIDUE 177	OXIDOREDUCTASE 24-NOV-06 2NZL; TITLE CRYSTAL STRUCTURE OF HUMAN HYDROXYACID OXIDASE 1; COMPND MOL_ID: 1; COMPND 2 MOLECULE: HYDROXYACID OXIDASE 1; COMPND 3 CHAIN: A; COMPND 4 SYNONYM: HAOX1, GLYCOLATE OXIDASE, GOX; COMPND 5 EC: 1.1.3.15; COMPND 6 ENGINEERED: YES	FMN-490	FMN-501	123.739	-8.469	0.084	-11.072	-60.1739	3.2	-11.29	0.396	-22.7621
1p4cA_3sgzA	1p4c A	3sgz A	OXIDOREDUCTASE 22-APR-03 1P4C; TITLE HIGH RESOLUTION STRUCTURE OF OXIDIZED ACTIVE MUTANT OF (S)-MANDELATE; TITLE 2 DEHYDROGENASE; COMPND MOL_ID: 1; COMPND 2 MOLECULE: L(+)-MANDELATE DEHYDROGENASE; COMPND 3 CHAIN: A; COMPND 4 SYNONYM: S-MANDELATE DEHYDROGENASE, MDH; COMPND 5 ENGINEERED: YES; COMPND 6 OTHER_DETAILS: 20 RESIDUE SUBSTITUTION FROM GLYCOLATE OXIDASE AT; COMPND 7 RESIDUE 177	OXIDOREDUCTASE/OXIDOREDUCTASE INHIBITOR 15-JUN-11 3SGZ; TITLE HIGH RESOLUTION CRYSTAL STRUCTURE OF RAT LONG CHAIN HYDROXY ACID; TITLE 2 OXIDASE IN COMPLEX WITH THE INHIBITOR 4-CARBOXY-5-[(4-CHIOROPHENYL); TITLE 3 SULFANYL]-1, 2, 3-THIADIAZOLE.; COMPND MOL_ID: 1; COMPND 2 MOLECULE: HYDROXYACID OXIDASE 2; COMPND 3 CHAIN: A, B, C; COMPND 4 SYNONYM: HAOX2, (S)-2-HYDROXY-ACID OXIDASE, PEROXISOMAL, LON…	FMN-490	HO6-402	99.898	-9.396	0.304	-11.4	-28.2178	3.42	-11.463	0.408	-22.565
1p4cA_4rjeA	1p4c A	4rje A	OXIDOREDUCTASE 22-APR-03 1P4C; TITLE HIGH RESOLUTION STRUCTURE OF OXIDIZED ACTIVE MUTANT OF (S)-MANDELATE; TITLE 2 DEHYDROGENASE; COMPND MOL_ID: 1; COMPND 2 MOLECULE: L(+)-MANDELATE DEHYDROGENASE; COMPND 3 CHAIN: A; COMPND 4 SYNONYM: S-MANDELATE DEHYDROGENASE, MDH; COMPND 5 ENGINEERED: YES; COMPND 6 OTHER_DETAILS: 20 RESIDUE SUBSTITUTION FROM GLYCOLATE OXIDASE AT; COMPND 7 RESIDUE 177	OXIDOREDUCTASE 08-OCT-14 4RJE; TITLE AEROCOCCUS VIRIDANS L-LACTATE OXIDASE MUTANT; COMPND MOL_ID: 1; COMPND 2 MOLECULE: LACTATE OXIDASE; COMPND 3 CHAIN: A, B, C, D; COMPND 4 EC: 1.13.12.4; COMPND 5 ENGINEERED: YES; COMPND 6 MUTATION: YES	FMN-490	FNR-401	130.487	-9.953	0.391	-12.632	-25.7271	3.44	-12.686	0.277	-33.6499
1po5A_1n97A	1po5 A	1n97 A	OXIDOREDUCTASE 13-JUN-03 1PO5; TITLE STRUCTURE OF MAMMALIAN CYTOCHROME P450 2B4; COMPND MOL_ID: 1; COMPND 2 MOLECULE: CYTOCHROME P450 2B4; COMPND 3 CHAIN: A; COMPND 4 SYNONYM: CYPIIB4, P450-LM2, ISOZYME 2, P450 TYPE B0; COMPND 5 EC: 1.14.14.1; COMPND 6 ENGINEERED: YES; COMPND 7 MUTATION: YES	ELECTRON TRANSPORT 22-NOV-02 1N97; TITLE CRYSTAL STRUCTURE OF CYP175A1 FROM THERMUS THERMOPHILLUS STRAIN HB27; COMPND MOL_ID: 1; COMPND 2 MOLECULE: CYP175A1; COMPND 3 CHAIN: A, B; COMPND 4 ENGINEERED: YES; COMPND 5 OTHER_DETAILS: CYTOCHROME P450	HEM-500	HEM-602	39.034	-6.917	0.856	-13.97	-14.613	2.47	-14.387	0.359	-31.3442
1po5A_1nr6A	1po5 A	1nr6 A	OXIDOREDUCTASE 13-JUN-03 1PO5; TITLE STRUCTURE OF MAMMALIAN CYTOCHROME P450 2B4; COMPND MOL_ID: 1; COMPND 2 MOLECULE: CYTOCHROME P450 2B4; COMPND 3 CHAIN: A; COMPND 4 SYNONYM: CYPIIB4, P450-LM2, ISOZYME 2, P450 TYPE B0; COMPND 5 EC: 1.14.14.1; COMPND 6 ENGINEERED: YES; COMPND 7 MUTATION: YES	OXIDOREDUCTASE 23-JAN-03 1NR6; TITLE MICROSOMAL CYTOCHROME P450 2C5/3LVDH COMPLEX WITH DICLOFENAC; COMPND MOL_ID: 1; COMPND 2 MOLECULE: CYTOCHROME P450 2C5; COMPND 3 CHAIN: A; COMPND 4 SYNONYM: CYPIIC5, PROGESTERONE 21-HYDROXYLASE, P450 1, P450IIC5; COMPND 5 EC: 1.14.14.1; COMPND 6 ENGINEERED: YES	HEM-500	HEM-500	117.304	-10.155	0.559	-13.706	-20.7982	3.77	-13.804	0.554	-21.107
1po5A_1q5dA	1po5 A	1q5d A	OXIDOREDUCTASE 13-JUN-03 1PO5; TITLE STRUCTURE OF MAMMALIAN CYTOCHROME P450 2B4; COMPND MOL_ID: 1; COMPND 2 MOLECULE: CYTOCHROME P450 2B4; COMPND 3 CHAIN: A; COMPND 4 SYNONYM: CYPIIB4, P450-LM2, ISOZYME 2, P450 TYPE B0; COMPND 5 EC: 1.14.14.1; COMPND 6 ENGINEERED: YES; COMPND 7 MUTATION: YES	OXIDOREDUCTASE 06-AUG-03 1Q5D; TITLE EPOTHILONE B-BOUND CYTOCHROME P450EPOK; COMPND MOL_ID: 1; COMPND 2 MOLECULE: P450 EPOXIDASE; COMPND 3 CHAIN: A; COMPND 4 SYNONYM: EPOK, CYTOCHROME P450EPOK; COMPND 5 ENGINEERED: YES	HEM-500	HEM-440	40.65	8.517	0.923	-10.762	-10.52	2.3	-11.971	1.359	-8.20493
1po5A_1r9oA	1po5 A	1r9o A	OXIDOREDUCTASE 13-JUN-03 1PO5; TITLE STRUCTURE OF MAMMALIAN CYTOCHROME P450 2B4; COMPND MOL_ID: 1; COMPND 2 MOLECULE: CYTOCHROME P450 2B4; COMPND 3 CHAIN: A; COMPND 4 SYNONYM: CYPIIB4, P450-LM2, ISOZYME 2, P450 TYPE B0; COMPND 5 EC: 1.14.14.1; COMPND 6 ENGINEERED: YES; COMPND 7 MUTATION: YES	OXIDOREDUCTASE 30-OCT-03 1R9O; TITLE CRYSTAL STRUCTURE OF P4502C9 WITH FLURBIPROFEN BOUND; COMPND MOL_ID: 1; COMPND 2 MOLECULE: CYTOCHROME P450 2C9; COMPND 3 CHAIN: A; COMPND 4 FRAGMENT: CATALYTIC DOMAIN; COMPND 5 SYNONYM: CYPIIC9, P450 PB-1, P450 MP-4, S-MEPHENYTOIN 4-HYDROXYLASE,; COMPND 6 P-450MP; COMPND 7 EC: 1.14.14.1; COMPND 8 ENGINEERED: YES; COMPND 9 MUTATION: YES	HEM-500	HEM-500	111.34	-8.828	0.432	-12.93	-24.3045	3.67	-12.933	0.52	-20.8597
1po5A_2fdvA	1po5 A	2fdv A	OXIDOREDUCTASE 13-JUN-03 1PO5; TITLE STRUCTURE OF MAMMALIAN CYTOCHROME P450 2B4; COMPND MOL_ID: 1; COMPND 2 MOLECULE: CYTOCHROME P450 2B4; COMPND 3 CHAIN: A; COMPND 4 SYNONYM: CYPIIB4, P450-LM2, ISOZYME 2, P450 TYPE B0; COMPND 5 EC: 1.14.14.1; COMPND 6 ENGINEERED: YES; COMPND 7 MUTATION: YES	OXIDOREDUCTASE 14-DEC-05 2FDV; TITLE MICROSOMAL P450 2A6 WITH THE INHIBITOR N-METHYL(5-(PYRIDIN-3-YL)FURAN-; TITLE 2 2-YL)METHANAMINE BOUND; COMPND MOL_ID: 1; COMPND 2 MOLECULE: CYTOCHROME P450 2A6; COMPND 3 CHAIN: A, B, C, D; COMPND 4 SYNONYM: CYPIIA6, COUMARIN 7-HYDROXYLASE, P450 IIA3, CYP2A3, P450I; COMPND 5 EC: 1.14.14.1; COMPND 6 ENGINEERED: YES	HEM-500	HEM-500	94.044	-8.788	0.383	-13.425	-27.795	2	137.961	1.226	104.043
1po5A_2ij2A	1po5 A	2ij2 A	OXIDOREDUCTASE 13-JUN-03 1PO5; TITLE STRUCTURE OF MAMMALIAN CYTOCHROME P450 2B4; COMPND MOL_ID: 1; COMPND 2 MOLECULE: CYTOCHROME P450 2B4; COMPND 3 CHAIN: A; COMPND 4 SYNONYM: CYPIIB4, P450-LM2, ISOZYME 2, P450 TYPE B0; COMPND 5 EC: 1.14.14.1; COMPND 6 ENGINEERED: YES; COMPND 7 MUTATION: YES	OXIDOREDUCTASE 29-SEP-06 2IJ2; TITLE ATOMIC STRUCTURE OF THE HEME DOMAIN OF FLAVOCYTOCHROME P450-BM3; COMPND MOL_ID: 1; COMPND 2 MOLECULE: CYTOCHROME P450 BM3; COMPND 3 CHAIN: A, B; COMPND 4 FRAGMENT: CYTOCHROME P450 (RESIDUES 1-470); COMPND 5 EC: 1.14.14.1; COMPND 6 ENGINEERED: YES	HEM-500	HEM-999	36.136	61.503	1.243	-12.758	-9.49963	2.25	-13.331	0.245	-38.6406
1po5A_2nnjA	1po5 A	2nnj A	OXIDOREDUCTASE 13-JUN-03 1PO5; TITLE STRUCTURE OF MAMMALIAN CYTOCHROME P450 2B4; COMPND MOL_ID: 1; COMPND 2 MOLECULE: CYTOCHROME P450 2B4; COMPND 3 CHAIN: A; COMPND 4 SYNONYM: CYPIIB4, P450-LM2, ISOZYME 2, P450 TYPE B0; COMPND 5 EC: 1.14.14.1; COMPND 6 ENGINEERED: YES; COMPND 7 MUTATION: YES	OXIDOREDUCTASE,ELECTRON TRANSPORT 24-OCT-06 2NNJ; TITLE CYP2C8DH COMPLEXED WITH FELODIPINE; COMPND MOL_ID: 1; COMPND 2 MOLECULE: CYTOCHROME P450 2C8; COMPND 3 CHAIN: A; COMPND 4 SYNONYM: CYPIIC8; P450 FORM 1; P450 MP-12/MP-20; P450 IIC2; S-; COMPND 5 MEPHENYTOIN 4-HYDROXYLASE; COMPND 6 EC: 1.14.14.1; COMPND 7 ENGINEERED: YES	HEM-500	225-501	47.154	-5.1	0.505	-13.648	-22.5587	3.79	-13.917	0.707	-17.2454
1po5A_2rfbA	1po5 A	2rfb A	OXIDOREDUCTASE 13-JUN-03 1PO5; TITLE STRUCTURE OF MAMMALIAN CYTOCHROME P450 2B4; COMPND MOL_ID: 1; COMPND 2 MOLECULE: CYTOCHROME P450 2B4; COMPND 3 CHAIN: A; COMPND 4 SYNONYM: CYPIIB4, P450-LM2, ISOZYME 2, P450 TYPE B0; COMPND 5 EC: 1.14.14.1; COMPND 6 ENGINEERED: YES; COMPND 7 MUTATION: YES	OXIDOREDUCTASE 28-SEP-07 2RFB; TITLE CRYSTAL STRUCTURE OF A CYTOCHROME P450 FROM THE THERMOACIDOPHILIC; TITLE 2 ARCHAEON PICROPHILUS TORRIDUS; COMPND MOL_ID: 1; COMPND 2 MOLECULE: CYTOCHROME P450; COMPND 3 CHAIN: A, B, C; COMPND 4 EC: 1.14.14.1; COMPND 5 ENGINEERED: YES	HEM-500	HEM-410	39.857	17.878	1.251	-12.385	-9.16728	2.51	-12.985	0.312	-31.517
1po5A_2ve3A	1po5 A	2ve3 A	OXIDOREDUCTASE 13-JUN-03 1PO5; TITLE STRUCTURE OF MAMMALIAN CYTOCHROME P450 2B4; COMPND MOL_ID: 1; COMPND 2 MOLECULE: CYTOCHROME P450 2B4; COMPND 3 CHAIN: A; COMPND 4 SYNONYM: CYPIIB4, P450-LM2, ISOZYME 2, P450 TYPE B0; COMPND 5 EC: 1.14.14.1; COMPND 6 ENGINEERED: YES; COMPND 7 MUTATION: YES	OXIDOREDUCTASE 15-OCT-07 2VE3; TITLE RETINOIC ACID BOUND CYANOBACTERIAL CYP120A1; COMPND MOL_ID: 1; COMPND 2 MOLECULE: PUTATIVE CYTOCHROME P450 120; COMPND 3 CHAIN: A, B; COMPND 4 SYNONYM: CYTOCHROME P450 ENZYME; COMPND 5 EC: 1.14.-.-; COMPND 6 ENGINEERED: YES	HEM-500	HEM-1444	35.396	13.461	0.599	-12.263	-17.5436	2.09	-12.783	0.84	-13.5989
1po5A_2w0bA	1po5 A	2w0b A	OXIDOREDUCTASE 13-JUN-03 1PO5; TITLE STRUCTURE OF MAMMALIAN CYTOCHROME P450 2B4; COMPND MOL_ID: 1; COMPND 2 MOLECULE: CYTOCHROME P450 2B4; COMPND 3 CHAIN: A; COMPND 4 SYNONYM: CYPIIB4, P450-LM2, ISOZYME 2, P450 TYPE B0; COMPND 5 EC: 1.14.14.1; COMPND 6 ENGINEERED: YES; COMPND 7 MUTATION: YES	OXIDOREDUCTASE 12-AUG-08 2W0B; TITLE CYP51 OF M. TUBERCULOSIS BOUND TO AN INHIBITOR 3-{[(4-METHYLPHENYL); TITLE 2 SULFONYL]AMINO}PROPYL PYRIDIN-4-YLCARBAMATE; COMPND MOL_ID: 1; COMPND 2 MOLECULE: CYTOCHROME P450 51; COMPND 3 CHAIN: A; COMPND 4 SYNONYM: CYP51, CYPLI, P450-LIA1, STEROL 14-ALPHA DEMETHYLASE,; COMPND 5 LANOSTEROL 14-ALPHA DEMETHYLASE, P450-14DM; COMPND 6 EC: 1.14.13.70; COMPND 7 ENGI…	HEM-500	HEM-470	42.203	-7.002	0.589	-10.997	-15.9608	2.11	-10.687	0.33	-24.8535
1po5A_2y5nA	1po5 A	2y5n A	OXIDOREDUCTASE 13-JUN-03 1PO5; TITLE STRUCTURE OF MAMMALIAN CYTOCHROME P450 2B4; COMPND MOL_ID: 1; COMPND 2 MOLECULE: CYTOCHROME P450 2B4; COMPND 3 CHAIN: A; COMPND 4 SYNONYM: CYPIIB4, P450-LM2, ISOZYME 2, P450 TYPE B0; COMPND 5 EC: 1.14.14.1; COMPND 6 ENGINEERED: YES; COMPND 7 MUTATION: YES	OXIDOREDUCTASE 15-JAN-11 2Y5N; TITLE STRUCTURE OF THE MIXED-FUNCTION P450 MYCG IN COMPLEX WITH MYCINAMICIN; TITLE 2 V IN P21 SPACE GROUP; COMPND MOL_ID: 1; COMPND 2 MOLECULE: P-450-LIKE PROTEIN; COMPND 3 CHAIN: A, B; COMPND 4 SYNONYM: MYCG; COMPND 5 ENGINEERED: YES	HEM-500	HEM-450	37.851	5.749	0.994	-11.818	-10.8026	2.57	-12.058	0.802	-13.3681
1po5A_3a4gA	1po5 A	3a4g A	OXIDOREDUCTASE 13-JUN-03 1PO5; TITLE STRUCTURE OF MAMMALIAN CYTOCHROME P450 2B4; COMPND MOL_ID: 1; COMPND 2 MOLECULE: CYTOCHROME P450 2B4; COMPND 3 CHAIN: A; COMPND 4 SYNONYM: CYPIIB4, P450-LM2, ISOZYME 2, P450 TYPE B0; COMPND 5 EC: 1.14.14.1; COMPND 6 ENGINEERED: YES; COMPND 7 MUTATION: YES	OXIDOREDUCTASE 07-JUL-09 3A4G; TITLE STRUCTURE OF CYTOCHROME P450 VDH FROM PSEUDONOCARDIA AUTOTROPHICA; TITLE 2 (TRIGONAL CRYSTAL FORM); COMPND MOL_ID: 1; COMPND 2 MOLECULE: VITAMIN D HYDROXYLASE; COMPND 3 CHAIN: A; COMPND 4 ENGINEERED: YES	HEM-500	HEM-412	35.294	2.644	0.707	-13.4	-16.6047	2.62	-13.331	0.554	-20.3838
1po5A_3abaA	1po5 A	3aba A	OXIDOREDUCTASE 13-JUN-03 1PO5; TITLE STRUCTURE OF MAMMALIAN CYTOCHROME P450 2B4; COMPND MOL_ID: 1; COMPND 2 MOLECULE: CYTOCHROME P450 2B4; COMPND 3 CHAIN: A; COMPND 4 SYNONYM: CYPIIB4, P450-LM2, ISOZYME 2, P450 TYPE B0; COMPND 5 EC: 1.14.14.1; COMPND 6 ENGINEERED: YES; COMPND 7 MUTATION: YES	OXIDOREDUCTASE/ANTIBIOTIC 04-DEC-09 3ABA; TITLE CRYSTAL STRUCTURE OF CYP105P1 IN COMPLEX WITH FILIPIN I; COMPND MOL_ID: 1; COMPND 2 MOLECULE: CYTOCHROME P450; COMPND 3 CHAIN: A; COMPND 4 SYNONYM: CYTOCHROME P450 HYDROXYLASE, CYP105P1; COMPND 5 EC: 1.14.13.-; COMPND 6 ENGINEERED: YES	HEM-500	HEM-1408	41.736	18.029	0.963	-11.973	-11.2634	2.37	-12.166	0.421	-23.3512
1po5A_3abbA	1po5 A	3abb A	OXIDOREDUCTASE 13-JUN-03 1PO5; TITLE STRUCTURE OF MAMMALIAN CYTOCHROME P450 2B4; COMPND MOL_ID: 1; COMPND 2 MOLECULE: CYTOCHROME P450 2B4; COMPND 3 CHAIN: A; COMPND 4 SYNONYM: CYPIIB4, P450-LM2, ISOZYME 2, P450 TYPE B0; COMPND 5 EC: 1.14.14.1; COMPND 6 ENGINEERED: YES; COMPND 7 MUTATION: YES	OXIDOREDUCTASE 04-DEC-09 3ABB; TITLE CRYSTAL STRUCTURE OF CYP105D6; COMPND MOL_ID: 1; COMPND 2 MOLECULE: CYTOCHROME P450 HYDROXYLASE; COMPND 3 CHAIN: A; COMPND 4 SYNONYM: CYP105D6; COMPND 5 EC: 1.14.13.-; COMPND 6 ENGINEERED: YES	HEM-500	HEM-1430	35.091	4.949	1.279	-13.289	-9.63669	2.63	-12.846	0.614	-17.9916
1po5A_3b4xA	1po5 A	3b4x A	OXIDOREDUCTASE 13-JUN-03 1PO5; TITLE STRUCTURE OF MAMMALIAN CYTOCHROME P450 2B4; COMPND MOL_ID: 1; COMPND 2 MOLECULE: CYTOCHROME P450 2B4; COMPND 3 CHAIN: A; COMPND 4 SYNONYM: CYPIIB4, P450-LM2, ISOZYME 2, P450 TYPE B0; COMPND 5 EC: 1.14.14.1; COMPND 6 ENGINEERED: YES; COMPND 7 MUTATION: YES	OXIDOREDUCTASE 24-OCT-07 3B4X; TITLE CRYSTAL STRUCTURE ANALYSIS OF SULFOLOBUS TOKODAII STRAIN7 CYTOCHROM; TITLE 2 P450; COMPND MOL_ID: 1; COMPND 2 MOLECULE: 367AA LONG HYPOTHETICAL CYTOCHROME P450; COMPND 3 CHAIN: A; COMPND 4 EC: 1.14.14.1; COMPND 5 ENGINEERED: YES; COMPND 6 MUTATION: YES	HEM-500	HEM-410	48.763	-4.478	0.577	-11.451	-16.9143	2.46	-11.73	0.771	-13.4673
1po5A_3czhA	1po5 A	3czh A	OXIDOREDUCTASE 13-JUN-03 1PO5; TITLE STRUCTURE OF MAMMALIAN CYTOCHROME P450 2B4; COMPND MOL_ID: 1; COMPND 2 MOLECULE: CYTOCHROME P450 2B4; COMPND 3 CHAIN: A; COMPND 4 SYNONYM: CYPIIB4, P450-LM2, ISOZYME 2, P450 TYPE B0; COMPND 5 EC: 1.14.14.1; COMPND 6 ENGINEERED: YES; COMPND 7 MUTATION: YES	OXIDOREDUCTASE 29-APR-08 3CZH; TITLE CRYSTAL STRUCTURE OF CYP2R1 IN COMPLEX WITH VITAMIN D2; COMPND MOL_ID: 1; COMPND 2 MOLECULE: CYTOCHROME P450 2R1; COMPND 3 CHAIN: A, B; COMPND 4 SYNONYM: VITAMIN D 25-HYDROXYLASE; COMPND 5 EC: 1.14.14.-; COMPND 6 ENGINEERED: YES	HEM-500	HEM-601	72.952	-10.484	0.362	-13.529	-29.2835	3.27	-13.547	0.232	-40.8042
1po5A_3e6iA	1po5 A	3e6i A	OXIDOREDUCTASE 13-JUN-03 1PO5; TITLE STRUCTURE OF MAMMALIAN CYTOCHROME P450 2B4; COMPND MOL_ID: 1; COMPND 2 MOLECULE: CYTOCHROME P450 2B4; COMPND 3 CHAIN: A; COMPND 4 SYNONYM: CYPIIB4, P450-LM2, ISOZYME 2, P450 TYPE B0; COMPND 5 EC: 1.14.14.1; COMPND 6 ENGINEERED: YES; COMPND 7 MUTATION: YES	OXIDOREDUCTASE 15-AUG-08 3E6I; TITLE HUMAN CYTOCHROME P450 2E1 IN COMPLEX WITH THE INHIBITOR INDAZOLE; COMPND MOL_ID: 1; COMPND 2 MOLECULE: CYTOCHROME P450 2E1; COMPND 3 CHAIN: A, B; COMPND 4 FRAGMENT: RESIDUES 32-493; COMPND 5 SYNONYM: CYPIIE1, P450-J; COMPND 6 EC: 1.14.14.1; COMPND 7 ENGINEERED: YES	HEM-500	HEM-500	118.148	-3.797	0.555	-12.515	-19.1069	2.44	-12.641	0.532	-20.0016
1po5A_3ejbB	1po5 A	3ejb B	OXIDOREDUCTASE 13-JUN-03 1PO5; TITLE STRUCTURE OF MAMMALIAN CYTOCHROME P450 2B4; COMPND MOL_ID: 1; COMPND 2 MOLECULE: CYTOCHROME P450 2B4; COMPND 3 CHAIN: A; COMPND 4 SYNONYM: CYPIIB4, P450-LM2, ISOZYME 2, P450 TYPE B0; COMPND 5 EC: 1.14.14.1; COMPND 6 ENGINEERED: YES; COMPND 7 MUTATION: YES	OXIDOREDUCTASE/LIPID TRANSPORT 18-SEP-08 3EJB; TITLE CRYSTAL STRUCTURE OF P450BIOI IN COMPLEX WITH TETRADECANOIC ACID; TITLE 2 LIGATED ACYL CARRIER PROTEIN; COMPND MOL_ID: 1; COMPND 2 MOLECULE: ACYL CARRIER PROTEIN; COMPND 3 CHAIN: A, C, E, G; COMPND 4 SYNONYM: ACP, CYTOSOLIC-ACTIVATING FACTOR, CAF, FATTY ACID SYNTHASE; COMPND 5 ACYL CARRIER PROTEIN; COMPND 6 ENGINEERED: YES; COMPND 7 MOL_ID: 2; …	HEM-500	HEM-405	34.857	10.303	1.096	-13.108	-10.9599	2.57	-13.092	0.37	-27.8553
1po5A_3ibdA	1po5 A	3ibd A	OXIDOREDUCTASE 13-JUN-03 1PO5; TITLE STRUCTURE OF MAMMALIAN CYTOCHROME P450 2B4; COMPND MOL_ID: 1; COMPND 2 MOLECULE: CYTOCHROME P450 2B4; COMPND 3 CHAIN: A; COMPND 4 SYNONYM: CYPIIB4, P450-LM2, ISOZYME 2, P450 TYPE B0; COMPND 5 EC: 1.14.14.1; COMPND 6 ENGINEERED: YES; COMPND 7 MUTATION: YES	OXIDOREDUCTASE/OXIDOREDUCTASE INHIBITOR 15-JUL-09 3IBD; TITLE CRYSTAL STRUCTURE OF A CYTOCHROME P450 2B6 GENETIC VARIANT IN COMPLEX; TITLE 2 WITH THE INHIBITOR 4-(4-CHLOROPHENYL)IMIDAZOLE; COMPND MOL_ID: 1; COMPND 2 MOLECULE: CYTOCHROME P450 2B6; COMPND 3 CHAIN: A; COMPND 4 SYNONYM: CYPIIB6, P450 IIB1; COMPND 5 EC: 1.14.14.1; COMPND 6 ENGINEERED: YES; COMPND 7 MUTATION: YES	HEM-500	HEM-500	113.658	-10.406	0.322	-12.951	-30.6896	3.78	-12.971	0.391	-26.4175
1po5A_3k9vA	1po5 A	3k9v A	OXIDOREDUCTASE 13-JUN-03 1PO5; TITLE STRUCTURE OF MAMMALIAN CYTOCHROME P450 2B4; COMPND MOL_ID: 1; COMPND 2 MOLECULE: CYTOCHROME P450 2B4; COMPND 3 CHAIN: A; COMPND 4 SYNONYM: CYPIIB4, P450-LM2, ISOZYME 2, P450 TYPE B0; COMPND 5 EC: 1.14.14.1; COMPND 6 ENGINEERED: YES; COMPND 7 MUTATION: YES	OXIDOREDUCTASE 16-OCT-09 3K9V; TITLE CRYSTAL STRUCTURE OF RAT MITOCHONDRIAL P450 24A1 S57D IN COMPLEX WITH; TITLE 2 CHAPS; COMPND MOL_ID: 1; COMPND 2 MOLECULE: 1,25-DIHYDROXYVITAMIN D(3) 24-HYDROXYLASE, MITOCHONDRIAL; COMPND 3 CHAIN: A, B; COMPND 4 FRAGMENT: RESIDUES 34-514; COMPND 5 SYNONYM: VITAMIN D(3) 24-HYDROXYLASE, 24-OHASE, CYTOCHROME P450 24A1,; COMPND 6 P450-CC24; COMPND 7 EC: 1.14.13.-;…	HEM-500	HEM-520	42.797	1.422	0.678	-10.355	-13.3098	2.55	-10.258	0.532	-16.231
1po5A_3ld6A	1po5 A	3ld6 A	OXIDOREDUCTASE 13-JUN-03 1PO5; TITLE STRUCTURE OF MAMMALIAN CYTOCHROME P450 2B4; COMPND MOL_ID: 1; COMPND 2 MOLECULE: CYTOCHROME P450 2B4; COMPND 3 CHAIN: A; COMPND 4 SYNONYM: CYPIIB4, P450-LM2, ISOZYME 2, P450 TYPE B0; COMPND 5 EC: 1.14.14.1; COMPND 6 ENGINEERED: YES; COMPND 7 MUTATION: YES	OXIDOREDUCTASE 12-JAN-10 3LD6; TITLE CRYSTAL STRUCTURE OF HUMAN LANOSTEROL 14ALPHA-DEMETHYLASE (CYP51) IN; TITLE 2 COMPLEX WITH KETOCONAZOLE; COMPND MOL_ID: 1; COMPND 2 MOLECULE: LANOSTEROL 14-ALPHA DEMETHYLASE; COMPND 3 CHAIN: A, B; COMPND 4 FRAGMENT: UNP RESIDUES 54-502; COMPND 5 SYNONYM: LDM, CYTOCHROME P450 51A1, CYPLI, P450LI, STEROL 14-ALPHA; COMPND 6 DEMETHYLASE, P450-14DM, P45014DM; COMPN…	HEM-500	KKK-602	35.48	34.033	0.831	-10.749	-11.5456	2.23	-11.081	0.958	-10.4735
1po5A_3mdmA	1po5 A	3mdm A	OXIDOREDUCTASE 13-JUN-03 1PO5; TITLE STRUCTURE OF MAMMALIAN CYTOCHROME P450 2B4; COMPND MOL_ID: 1; COMPND 2 MOLECULE: CYTOCHROME P450 2B4; COMPND 3 CHAIN: A; COMPND 4 SYNONYM: CYPIIB4, P450-LM2, ISOZYME 2, P450 TYPE B0; COMPND 5 EC: 1.14.14.1; COMPND 6 ENGINEERED: YES; COMPND 7 MUTATION: YES	OXIDOREDUCTASE 30-MAR-10 3MDM; TITLE THIOPERAMIDE COMPLEX OF CYTOCHROME P450 46A1; COMPND MOL_ID: 1; COMPND 2 MOLECULE: CHOLESTEROL 24-HYDROXYLASE; COMPND 3 CHAIN: A; COMPND 4 FRAGMENT: UNP RESIDUES 51-500; COMPND 5 SYNONYM: CH24H, CYTOCHROME P450 46A1; COMPND 6 EC: 1.14.13.98; COMPND 7 ENGINEERED: YES	HEM-500	HEM-505	43.099	-2.088	0.606	-11.755	-16.6501	2.44	-11.696	0.457	-20.9982
1po5A_3mgxA	1po5 A	3mgx A	OXIDOREDUCTASE 13-JUN-03 1PO5; TITLE STRUCTURE OF MAMMALIAN CYTOCHROME P450 2B4; COMPND MOL_ID: 1; COMPND 2 MOLECULE: CYTOCHROME P450 2B4; COMPND 3 CHAIN: A; COMPND 4 SYNONYM: CYPIIB4, P450-LM2, ISOZYME 2, P450 TYPE B0; COMPND 5 EC: 1.14.14.1; COMPND 6 ENGINEERED: YES; COMPND 7 MUTATION: YES	OXIDOREDUCTASE 07-APR-10 3MGX; TITLE CRYSTAL STRUCTURE OF P450 OXYD THAT IS INVOLVED IN THE BIOSYNTHESIS OF; TITLE 2 VANCOMYCIN-TYPE ANTIBIOTICS; COMPND MOL_ID: 1; COMPND 2 MOLECULE: PUTATIVE P450 MONOOXYGENASE; COMPND 3 CHAIN: A, B; COMPND 4 SYNONYM: CYTOCHROME P450 OXYD (CYP146); COMPND 5 EC: 1.14.14.1; COMPND 6 ENGINEERED: YES	HEM-500	GOL-402	40.973	-9.675	0.268	-12.415	-33.7364	2.66	-12.391	1.066	-10.6269
1po5A_3n9yA	1po5 A	3n9y A	OXIDOREDUCTASE 13-JUN-03 1PO5; TITLE STRUCTURE OF MAMMALIAN CYTOCHROME P450 2B4; COMPND MOL_ID: 1; COMPND 2 MOLECULE: CYTOCHROME P450 2B4; COMPND 3 CHAIN: A; COMPND 4 SYNONYM: CYPIIB4, P450-LM2, ISOZYME 2, P450 TYPE B0; COMPND 5 EC: 1.14.14.1; COMPND 6 ENGINEERED: YES; COMPND 7 MUTATION: YES	OXIDOREDUCTASE, ELECTRON TRANSPORT 31-MAY-10 3N9Y; TITLE CRYSTAL STRUCTURE OF HUMAN CYP11A1 IN COMPLEX WITH CHOLESTEROL; COMPND MOL_ID: 1; COMPND 2 MOLECULE: CHOLESTEROL SIDE-CHAIN CLEAVAGE ENZYME; COMPND 3 CHAIN: A, B; COMPND 4 FRAGMENT: UNP RESIDUES 41-521; COMPND 5 SYNONYM: CYTOCHROME P450 11A1, CYPXIA1, CYTOCHROME P450(SCC),; COMPND 6 CHOLESTEROL DESMOLASE; COMPND 7 EC: 1.14.15.6; COMPND 8 EN…	HEM-500	HEM-601	35.208	5.776	0.917	-9.687	-9.52507	2.4	-10.872	0.78	-12.3545
1po5A_3nxuA	1po5 A	3nxu A	OXIDOREDUCTASE 13-JUN-03 1PO5; TITLE STRUCTURE OF MAMMALIAN CYTOCHROME P450 2B4; COMPND MOL_ID: 1; COMPND 2 MOLECULE: CYTOCHROME P450 2B4; COMPND 3 CHAIN: A; COMPND 4 SYNONYM: CYPIIB4, P450-LM2, ISOZYME 2, P450 TYPE B0; COMPND 5 EC: 1.14.14.1; COMPND 6 ENGINEERED: YES; COMPND 7 MUTATION: YES	OXIDOREDUCTASE/OXIDOREDUCTASE INHIBITOR 14-JUL-10 3NXU; TITLE CRYSTAL STRUCTURE OF HUMAN CYTOCHROME P4503A4 BOUND TO AN INHIBITOR; TITLE 2 RITONAVIR; COMPND MOL_ID: 1; COMPND 2 MOLECULE: CYTOCHROME P450 3A4; COMPND 3 CHAIN: A, B; COMPND 4 FRAGMENT: UNP RESIDUES 1-2 AND 25-503; COMPND 5 SYNONYM: QUININE 3-MONOOXYGENASE, CYPIIIA4, NIFEDIPINE OXIDASE,; COMPND 6 CYTOCHROME P450 3A3, CYPIIIA3, CYTOCHR…	HEM-500	HEM-508	42.775	1.571	0.665	-10.146	-13.2627	2.19	-9.984	0.942	-9.58157
1po5A_3p3oA	1po5 A	3p3o A	OXIDOREDUCTASE 13-JUN-03 1PO5; TITLE STRUCTURE OF MAMMALIAN CYTOCHROME P450 2B4; COMPND MOL_ID: 1; COMPND 2 MOLECULE: CYTOCHROME P450 2B4; COMPND 3 CHAIN: A; COMPND 4 SYNONYM: CYPIIB4, P450-LM2, ISOZYME 2, P450 TYPE B0; COMPND 5 EC: 1.14.14.1; COMPND 6 ENGINEERED: YES; COMPND 7 MUTATION: YES	OXIDOREDUCTASE 05-OCT-10 3P3O; TITLE CRYSTAL STRUCTURE OF THE CYTOCHROME P450 MONOOXYGENASE AURH (NTERMII); TITLE 2 FROM STREPTOMYCES THIOLUTEUS; COMPND MOL_ID: 1; COMPND 2 MOLECULE: CYTOCHROME P450; COMPND 3 CHAIN: A; COMPND 4 ENGINEERED: YES	HEM-500	HEM-501	34.939	125.326	2.22	-2.576	-1.11034	2.35	-12.489	0.921	-12.2321
1po5A_3pm0A	1po5 A	3pm0 A	OXIDOREDUCTASE 13-JUN-03 1PO5; TITLE STRUCTURE OF MAMMALIAN CYTOCHROME P450 2B4; COMPND MOL_ID: 1; COMPND 2 MOLECULE: CYTOCHROME P450 2B4; COMPND 3 CHAIN: A; COMPND 4 SYNONYM: CYPIIB4, P450-LM2, ISOZYME 2, P450 TYPE B0; COMPND 5 EC: 1.14.14.1; COMPND 6 ENGINEERED: YES; COMPND 7 MUTATION: YES	OXIDOREDUCTASE 15-NOV-10 3PM0; TITLE STRUCTURAL CHARACTERIZATION OF THE COMPLEX BETWEEN ALPHA-; TITLE 2 NAPHTHOFLAVONE AND HUMAN CYTOCHROME P450 1B1 (CYP1B1); COMPND MOL_ID: 1; COMPND 2 MOLECULE: CYTOCHROME P450 1B1; COMPND 3 CHAIN: A; COMPND 4 SYNONYM: CYPIB1; COMPND 5 EC: 1.14.14.1; COMPND 6 ENGINEERED: YES; COMPND 7 MUTATION: YES	HEM-500	HEM-900	43.815	65.726	1.246	-11.881	-8.82689	2.45	-11.198	0.35	-24.8844
1po5A_3qz1A	1po5 A	3qz1 A	OXIDOREDUCTASE 13-JUN-03 1PO5; TITLE STRUCTURE OF MAMMALIAN CYTOCHROME P450 2B4; COMPND MOL_ID: 1; COMPND 2 MOLECULE: CYTOCHROME P450 2B4; COMPND 3 CHAIN: A; COMPND 4 SYNONYM: CYPIIB4, P450-LM2, ISOZYME 2, P450 TYPE B0; COMPND 5 EC: 1.14.14.1; COMPND 6 ENGINEERED: YES; COMPND 7 MUTATION: YES	OXIDOREDUCTASE 04-MAR-11 3QZ1; TITLE CRYSTAL STRUCTURE OF BOVINE STEROID OF 21-HYDROXYLASE (P450C21); COMPND MOL_ID: 1; COMPND 2 MOLECULE: STEROID 21-HYDROXYLASE; COMPND 3 CHAIN: A, B, C, D; COMPND 4 SYNONYM: 21-OHASE, CYTOCHROME P-450C21, CYTOCHROME P450 21,; COMPND 5 CYTOCHROME P450 XXI, CYTOCHROME P450-C21; COMPND 6 EC: 1.14.99.10; COMPND 7 ENGINEERED: YES; COMPND 8 MUTATION: YES	HEM-500	HEM-500	88.926	-2.256	0.892	-13.191	-13.2974	2.09	-13.334	0.861	-13.8751
1po5A_3tbgA	1po5 A	3tbg A	OXIDOREDUCTASE 13-JUN-03 1PO5; TITLE STRUCTURE OF MAMMALIAN CYTOCHROME P450 2B4; COMPND MOL_ID: 1; COMPND 2 MOLECULE: CYTOCHROME P450 2B4; COMPND 3 CHAIN: A; COMPND 4 SYNONYM: CYPIIB4, P450-LM2, ISOZYME 2, P450 TYPE B0; COMPND 5 EC: 1.14.14.1; COMPND 6 ENGINEERED: YES; COMPND 7 MUTATION: YES	OXIDOREDUCTASE 05-AUG-11 3TBG; TITLE HUMAN CYTOCHROME P450 2D6 WITH TWO THIORIDAZINES BOUND IN ACTIVE SITE; COMPND MOL_ID: 1; COMPND 2 MOLECULE: CYTOCHROME P450 2D6; COMPND 3 CHAIN: A, B, C, D; COMPND 4 FRAGMENT: UNP RESIDUES 34-497; COMPND 5 SYNONYM: CYPIID6, CYTOCHROME P450-DB1, DEBRISOQUINE 4-HYDROXYLASE; COMPND 6 EC: 1.14.14.1; COMPND 7 ENGINEERED: YES	HEM-500	GOL-753	42.188	-10.482	0.409	-13.958	-27.4224	3.43	-13.934	0.264	-38.2802
1po5A_3tywA	1po5 A	3tyw A	OXIDOREDUCTASE 13-JUN-03 1PO5; TITLE STRUCTURE OF MAMMALIAN CYTOCHROME P450 2B4; COMPND MOL_ID: 1; COMPND 2 MOLECULE: CYTOCHROME P450 2B4; COMPND 3 CHAIN: A; COMPND 4 SYNONYM: CYPIIB4, P450-LM2, ISOZYME 2, P450 TYPE B0; COMPND 5 EC: 1.14.14.1; COMPND 6 ENGINEERED: YES; COMPND 7 MUTATION: YES	OXIDOREDUCTASE 26-SEP-11 3TYW; TITLE CRYSTAL STRUCTURE OF CYP105N1 FROM STREPTOMYCES COELICOLOR A3(2); COMPND MOL_ID: 1; COMPND 2 MOLECULE: PUTATIVE CYTOCHROME P450; COMPND 3 CHAIN: A, B, C, D; COMPND 4 ENGINEERED: YES	HEM-500	HEM-501	34.258	39.891	2.864	-4.616	-1.55735	2.67	-12.428	0.665	-16.2458
1po5A_3wecA	1po5 A	3wec A	OXIDOREDUCTASE 13-JUN-03 1PO5; TITLE STRUCTURE OF MAMMALIAN CYTOCHROME P450 2B4; COMPND MOL_ID: 1; COMPND 2 MOLECULE: CYTOCHROME P450 2B4; COMPND 3 CHAIN: A; COMPND 4 SYNONYM: CYPIIB4, P450-LM2, ISOZYME 2, P450 TYPE B0; COMPND 5 EC: 1.14.14.1; COMPND 6 ENGINEERED: YES; COMPND 7 MUTATION: YES	OXIDOREDUCTASE 03-JUL-13 3WEC; TITLE STRUCTURE OF P450 RAUA (CYP1050A1) COMPLEXED WITH A BIOSYNTHETIC; TITLE 2 INTERMEDIATE OF AURACHIN RE; COMPND MOL_ID: 1; COMPND 2 MOLECULE: CYTOCHROME P450; COMPND 3 CHAIN: A; COMPND 4 ENGINEERED: YES	HEM-500	HEM-501	38.817	-0.588	1.047	-10.51	-9.16303	2.23	-10.406	1.315	-7.35406
1po5A_3zpiA	1po5 A	3zpi A	OXIDOREDUCTASE 13-JUN-03 1PO5; TITLE STRUCTURE OF MAMMALIAN CYTOCHROME P450 2B4; COMPND MOL_ID: 1; COMPND 2 MOLECULE: CYTOCHROME P450 2B4; COMPND 3 CHAIN: A; COMPND 4 SYNONYM: CYPIIB4, P450-LM2, ISOZYME 2, P450 TYPE B0; COMPND 5 EC: 1.14.14.1; COMPND 6 ENGINEERED: YES; COMPND 7 MUTATION: YES	ELECTRON TRANSPORT 27-FEB-13 3ZPI; TITLE PIKC D50N MUTANT IN P21 SPACE GROUP; COMPND MOL_ID: 1; COMPND 2 MOLECULE: CYTOCHROME P450 HYDROXYLASE PIKC; COMPND 3 CHAIN: A, B; COMPND 4 SYNONYM: CYTOCHROME P450 MONOOXYGENASE; COMPND 5 ENGINEERED: YES; COMPND 6 MUTATION: YES	HEM-500	HEM-1407	38.145	-2.925	0.667	-12.429	-16.2047	2.58	-12.344	0.604	-17.5341
1po5A_4apyA	1po5 A	4apy A	OXIDOREDUCTASE 13-JUN-03 1PO5; TITLE STRUCTURE OF MAMMALIAN CYTOCHROME P450 2B4; COMPND MOL_ID: 1; COMPND 2 MOLECULE: CYTOCHROME P450 2B4; COMPND 3 CHAIN: A; COMPND 4 SYNONYM: CYPIIB4, P450-LM2, ISOZYME 2, P450 TYPE B0; COMPND 5 EC: 1.14.14.1; COMPND 6 ENGINEERED: YES; COMPND 7 MUTATION: YES	OXIDOREDUCTASE 09-APR-12 4APY; TITLE ETHYLENE GLYCOL-BOUND FORM OF P450 CYP125A3 FROM MYCOBACTERIUM; TITLE 2 SMEGMATIS; COMPND MOL_ID: 1; COMPND 2 MOLECULE: P450 HEME-THIOLATE PROTEIN; COMPND 3 CHAIN: A; COMPND 4 SYNONYM: CYP125A3; COMPND 5 ENGINEERED: YES	HEM-500	HEM-1418	34.627	-2.854	0.609	-14.167	-19.9817	2.52	-14.314	0.579	-21.081
1po5A_4c27A	1po5 A	4c27 A	OXIDOREDUCTASE 13-JUN-03 1PO5; TITLE STRUCTURE OF MAMMALIAN CYTOCHROME P450 2B4; COMPND MOL_ID: 1; COMPND 2 MOLECULE: CYTOCHROME P450 2B4; COMPND 3 CHAIN: A; COMPND 4 SYNONYM: CYPIIB4, P450-LM2, ISOZYME 2, P450 TYPE B0; COMPND 5 EC: 1.14.14.1; COMPND 6 ENGINEERED: YES; COMPND 7 MUTATION: YES	OXIDOREDUCTASE 16-AUG-13 4C27; TITLE CRYSTAL STRUCTURE OF TRYPANOSOMA CRUZI CYP51 BOUND TO THE INHIBITOR; TITLE 2 (R)-N-(3-(1H-INDOL-3-YL)-1-OXO-1-(PYRIDIN-4-YLAMINO)PROPAN-2-YL)-2-; TITLE 3 FLUORO-4-(4-(4-(TRIFLUOROMETHYL)PHENYL)PIPERAZIN-1-YL)BENZAMIDE; COMPND MOL_ID: 1; COMPND 2 MOLECULE: STEROL 14-ALPHA DEMETHYLASE; COMPND 3 CHAIN: A, B; COMPND 4 FRAGMENT: RESIDUES 29-481; COMPND 5 SYNONYM: S…	HEM-500	26N-1460	28.155	-8.017	0.297	-10.928	-27.5264	2.18	-9.98	0.471	-17.4781
1po5A_4c9lA	1po5 A	4c9l A	OXIDOREDUCTASE 13-JUN-03 1PO5; TITLE STRUCTURE OF MAMMALIAN CYTOCHROME P450 2B4; COMPND MOL_ID: 1; COMPND 2 MOLECULE: CYTOCHROME P450 2B4; COMPND 3 CHAIN: A; COMPND 4 SYNONYM: CYPIIB4, P450-LM2, ISOZYME 2, P450 TYPE B0; COMPND 5 EC: 1.14.14.1; COMPND 6 ENGINEERED: YES; COMPND 7 MUTATION: YES	OXIDOREDUCTASE 02-OCT-13 4C9L; TITLE STRUCTURE OF CYANIDE AND CAMPHOR BOUND WILD TYPE CYP101D1; COMPND MOL_ID: 1; COMPND 2 MOLECULE: CYTOCHROME P450; COMPND 3 CHAIN: A, B; COMPND 4 SYNONYM: CYP101D1; COMPND 5 ENGINEERED: YES	HEM-500	CYN-1420	33.968	-6.752	0.595	-11.757	-16.9165	2.16	-11.486	1.126	-9.36868
1po5A_4dvqA	1po5 A	4dvq A	OXIDOREDUCTASE 13-JUN-03 1PO5; TITLE STRUCTURE OF MAMMALIAN CYTOCHROME P450 2B4; COMPND MOL_ID: 1; COMPND 2 MOLECULE: CYTOCHROME P450 2B4; COMPND 3 CHAIN: A; COMPND 4 SYNONYM: CYPIIB4, P450-LM2, ISOZYME 2, P450 TYPE B0; COMPND 5 EC: 1.14.14.1; COMPND 6 ENGINEERED: YES; COMPND 7 MUTATION: YES	OXIDOREDUCTASE 23-FEB-12 4DVQ; TITLE STRUCTURE OF HUMAN ALDOSTERONE SYNTHASE, CYP11B2, IN COMPLEX WITH; TITLE 2 DEOXYCORTICOSTERONE; COMPND MOL_ID: 1; COMPND 2 MOLECULE: CYTOCHROME P450 11B2, MITOCHONDRIAL; COMPND 3 CHAIN: A, B, C, D, E, F, G, H, I, J, K, L; COMPND 4 SYNONYM: ALDOSTERONE SYNTHASE, ALDOS, ALDOSTERONE-SYNTHESIZING; COMPND 5 ENZYME, CYPXIB2, CYTOCHROME P-450ALDO, CYTOCHROME P-450C18…	HEM-500	HEM-601	43.469	2.972	0.787	-11.3	-12.7396	2.3	-10.775	0.87	-11.1082
1po5A_4e2pA	1po5 A	4e2p A	OXIDOREDUCTASE 13-JUN-03 1PO5; TITLE STRUCTURE OF MAMMALIAN CYTOCHROME P450 2B4; COMPND MOL_ID: 1; COMPND 2 MOLECULE: CYTOCHROME P450 2B4; COMPND 3 CHAIN: A; COMPND 4 SYNONYM: CYPIIB4, P450-LM2, ISOZYME 2, P450 TYPE B0; COMPND 5 EC: 1.14.14.1; COMPND 6 ENGINEERED: YES; COMPND 7 MUTATION: YES	OXIDOREDUCTASE 09-MAR-12 4E2P; TITLE CRYSTAL STRUCTURE OF A POST-TAILORING HYDROXYLASE (HMTN) INVOLVED IN; TITLE 2 THE HIMASTATIN BIOSYNTHESIS; COMPND MOL_ID: 1; COMPND 2 MOLECULE: CYTOCHROME P450 107B1 (P450CVIIB1); COMPND 3 CHAIN: A; COMPND 4 SYNONYM: P450-LIKE ENZYME, POST-TAILORING HYDROXYLASE; COMPND 5 EC: 1.13.12.-; COMPND 6 ENGINEERED: YES	HEM-500	HEM-401	36.192	-1.72	0.928	-12.921	-12.5691	2.52	-11.607	0.877	-11.8802
1po5A_4g3jA	1po5 A	4g3j A	OXIDOREDUCTASE 13-JUN-03 1PO5; TITLE STRUCTURE OF MAMMALIAN CYTOCHROME P450 2B4; COMPND MOL_ID: 1; COMPND 2 MOLECULE: CYTOCHROME P450 2B4; COMPND 3 CHAIN: A; COMPND 4 SYNONYM: CYPIIB4, P450-LM2, ISOZYME 2, P450 TYPE B0; COMPND 5 EC: 1.14.14.1; COMPND 6 ENGINEERED: YES; COMPND 7 MUTATION: YES	OXIDOREDUCTASE/OXIDOREDUCTASE INHIBITOR 14-JUL-12 4G3J; TITLE STEROL 14-ALPHA DEMETHYLASE (CYP51) FROM TRYPANOSOMA BRUCEI IN COMPLEX; TITLE 2 WITH THE VNI DERIVATIVE (R)-N-(1-(2,4-DICHLOROPHENYL)-2-(1H-1,2,4-; TITLE 3 TRIAZOL-1-YL)ETHYL)-4-(5-PHENYL-1,3,4-OXADIAZOL-2-YL)BENZAMIDE [R-; TITLE 4 VNI-TRIAZOLE (VNT)]; COMPND MOL_ID: 1; COMPND 2 MOLECULE: STEROL 14-ALPHA-DEMETHYLASE; COMPND 3 CHAIN: A,…	HEM-500	VNT-502	35.286	-5.847	0.278	-9.479	-25.0767	2.06	-10.155	0.44	-18.8056
1po5A_4ggvA	1po5 A	4ggv A	OXIDOREDUCTASE 13-JUN-03 1PO5; TITLE STRUCTURE OF MAMMALIAN CYTOCHROME P450 2B4; COMPND MOL_ID: 1; COMPND 2 MOLECULE: CYTOCHROME P450 2B4; COMPND 3 CHAIN: A; COMPND 4 SYNONYM: CYPIIB4, P450-LM2, ISOZYME 2, P450 TYPE B0; COMPND 5 EC: 1.14.14.1; COMPND 6 ENGINEERED: YES; COMPND 7 MUTATION: YES	OXIDOREDUCTASE 07-AUG-12 4GGV; TITLE CRYSTAL STRUCTURE OF HMTT INVOLVED IN HIMASTATIN BIOSYNTHESIS; COMPND MOL_ID: 1; COMPND 2 MOLECULE: CYTOCHROME P450 SUPERFAMILY PROTEIN; COMPND 3 CHAIN: A; COMPND 4 SYNONYM: PUTATIVE P450-LIKE ENZYME; COMPND 5 EC: 1.14.13.-; COMPND 6 ENGINEERED: YES	HEM-500	HEM-401	36.605	-6.461	0.579	-11.221	-16.5258	2.36	-12.025	0.64	-16.25
1po5A_4gqsA	1po5 A	4gqs A	OXIDOREDUCTASE 13-JUN-03 1PO5; TITLE STRUCTURE OF MAMMALIAN CYTOCHROME P450 2B4; COMPND MOL_ID: 1; COMPND 2 MOLECULE: CYTOCHROME P450 2B4; COMPND 3 CHAIN: A; COMPND 4 SYNONYM: CYPIIB4, P450-LM2, ISOZYME 2, P450 TYPE B0; COMPND 5 EC: 1.14.14.1; COMPND 6 ENGINEERED: YES; COMPND 7 MUTATION: YES	OXIDOREDUCTASE 23-AUG-12 4GQS; TITLE STRUCTURE OF HUMAN MICROSOMAL CYTOCHROME P450 (CYP) 2C19; COMPND MOL_ID: 1; COMPND 2 MOLECULE: CYTOCHROME P450 2C19; COMPND 3 CHAIN: A, B, C, D; COMPND 4 FRAGMENT: CATALYTIC DOMAIN (UNP RESIDUES 21-490); COMPND 5 SYNONYM: (R)-LIMONENE 6-MONOOXYGENASE, (S)-LIMONENE 6-MONOOXYGENASE,; COMPND 6 (S)-LIMONENE 7-MONOOXYGENASE, CYPIIC17, CYPIIC19, CYTOCHROME P450-; CO…	HEM-500	HEM-501	101.714	-12.339	0.335	-14.147	-32.5218	3.62	-14.01	0.561	-21.1952
1po5A_4i8vA	1po5 A	4i8v A	OXIDOREDUCTASE 13-JUN-03 1PO5; TITLE STRUCTURE OF MAMMALIAN CYTOCHROME P450 2B4; COMPND MOL_ID: 1; COMPND 2 MOLECULE: CYTOCHROME P450 2B4; COMPND 3 CHAIN: A; COMPND 4 SYNONYM: CYPIIB4, P450-LM2, ISOZYME 2, P450 TYPE B0; COMPND 5 EC: 1.14.14.1; COMPND 6 ENGINEERED: YES; COMPND 7 MUTATION: YES	OXIDOREDUCTASE 04-DEC-12 4I8V; TITLE HUMAN CYTOCHROME P450 1A1 IN COMPLEX WITH ALPHA-NAPHTHOFLAVONE; COMPND MOL_ID: 1; COMPND 2 MOLECULE: CYTOCHROME P450 1A1; COMPND 3 CHAIN: A, B, C, D; COMPND 4 FRAGMENT: UNP RESIDUES 35-512; COMPND 5 SYNONYM: CYPIA1, CYTOCHROME P450 FORM 6, CYTOCHROME P450-C,; COMPND 6 CYTOCHROME P450-P1; COMPND 7 EC: 1.14.14.1; COMPND 8 ENGINEERED: YES	HEM-500	HEM-601	63.565	-7.221	0.43	-11.606	-21.8981	2.67	-11.31	0.508	-18.602
1po5A_4j6cA	1po5 A	4j6c A	OXIDOREDUCTASE 13-JUN-03 1PO5; TITLE STRUCTURE OF MAMMALIAN CYTOCHROME P450 2B4; COMPND MOL_ID: 1; COMPND 2 MOLECULE: CYTOCHROME P450 2B4; COMPND 3 CHAIN: A; COMPND 4 SYNONYM: CYPIIB4, P450-LM2, ISOZYME 2, P450 TYPE B0; COMPND 5 EC: 1.14.14.1; COMPND 6 ENGINEERED: YES; COMPND 7 MUTATION: YES	OXIDOREDUCTASE/SUBSTRATE 11-FEB-13 4J6C; TITLE THE 1.9 A CRYSTAL STRUCTURE OF CYP154C5 FROM NOCARDIA FARCINICA IN; TITLE 2 COMPLEX WITH PROGESTERONE; COMPND MOL_ID: 1; COMPND 2 MOLECULE: CYTOCHROME P450 MONOOXYGENASE; COMPND 3 CHAIN: A, B; COMPND 4 ENGINEERED: YES	HEM-500	HEM-502	40.179	2.192	0.707	-12.993	-16.1004	2.49	-12.989	0.936	-12.5376
1po5A_4nkyA	1po5 A	4nky A	OXIDOREDUCTASE 13-JUN-03 1PO5; TITLE STRUCTURE OF MAMMALIAN CYTOCHROME P450 2B4; COMPND MOL_ID: 1; COMPND 2 MOLECULE: CYTOCHROME P450 2B4; COMPND 3 CHAIN: A; COMPND 4 SYNONYM: CYPIIB4, P450-LM2, ISOZYME 2, P450 TYPE B0; COMPND 5 EC: 1.14.14.1; COMPND 6 ENGINEERED: YES; COMPND 7 MUTATION: YES	OXIDOREDUCTASE, LYASE 13-NOV-13 4NKY; TITLE HUMAN STEROIDOGENIC CYTOCHROME P450 17A1 MUTANT A105L WITH SUBSTRATE; TITLE 2 17ALPHA-HYDROXYPROGESTERONE; COMPND MOL_ID: 1; COMPND 2 MOLECULE: STEROID 17-ALPHA-HYDROXYLASE/17,20 LYASE; COMPND 3 CHAIN: A, B, C, D; COMPND 4 FRAGMENT: UNP RESIDUES 24-508; COMPND 5 SYNONYM: 17-ALPHA-HYDROXYPROGESTERONE ALDOLASE, CYPXVII, CYTOCHROME; COMPND 6 P450 17A1, CYT…	HEM-500	HEM-600	42.135	-8.496	0.29	-13.601	-34.8744	2.75	-13.569	0.687	-17.2414
1po5A_4oqrA	1po5 A	4oqr A	OXIDOREDUCTASE 13-JUN-03 1PO5; TITLE STRUCTURE OF MAMMALIAN CYTOCHROME P450 2B4; COMPND MOL_ID: 1; COMPND 2 MOLECULE: CYTOCHROME P450 2B4; COMPND 3 CHAIN: A; COMPND 4 SYNONYM: CYPIIB4, P450-LM2, ISOZYME 2, P450 TYPE B0; COMPND 5 EC: 1.14.14.1; COMPND 6 ENGINEERED: YES; COMPND 7 MUTATION: YES	OXIDOREDUCTASE/OXIDOREDUCTASE INHIBITOR 10-FEB-14 4OQR; TITLE STRUCTURE OF A CYP105AS1 MUTANT IN COMPLEX WITH COMPACTIN; COMPND MOL_ID: 1; COMPND 2 MOLECULE: CYP105AS1; COMPND 3 CHAIN: A; COMPND 4 ENGINEERED: YES; COMPND 5 MUTATION: YES	HEM-500	HEM-501	34.186	15.901	1.118	-11.415	-9.37192	2.62	-12.075	0.251	-34.4017
1po5A_4oqsA	1po5 A	4oqs A	OXIDOREDUCTASE 13-JUN-03 1PO5; TITLE STRUCTURE OF MAMMALIAN CYTOCHROME P450 2B4; COMPND MOL_ID: 1; COMPND 2 MOLECULE: CYTOCHROME P450 2B4; COMPND 3 CHAIN: A; COMPND 4 SYNONYM: CYPIIB4, P450-LM2, ISOZYME 2, P450 TYPE B0; COMPND 5 EC: 1.14.14.1; COMPND 6 ENGINEERED: YES; COMPND 7 MUTATION: YES	OXIDOREDUCTASE 10-FEB-14 4OQS; TITLE CRYSTAL STRUCTURE OF CYP105AS1; COMPND MOL_ID: 1; COMPND 2 MOLECULE: CYP105AS1; COMPND 3 CHAIN: A; COMPND 4 ENGINEERED: YES	HEM-500	HEM-501	49.784	-5.148	0.586	-12.395	-18.0685	2.72	-12.566	0.454	-22.6823
1po5A_4r1zA	1po5 A	4r1z A	OXIDOREDUCTASE 13-JUN-03 1PO5; TITLE STRUCTURE OF MAMMALIAN CYTOCHROME P450 2B4; COMPND MOL_ID: 1; COMPND 2 MOLECULE: CYTOCHROME P450 2B4; COMPND 3 CHAIN: A; COMPND 4 SYNONYM: CYPIIB4, P450-LM2, ISOZYME 2, P450 TYPE B0; COMPND 5 EC: 1.14.14.1; COMPND 6 ENGINEERED: YES; COMPND 7 MUTATION: YES	OXIDOREDUCTASE 08-AUG-14 4R1Z; TITLE ZEBRA FISH CYTOCHROME P450 17A1 WITH ABIRATERONE; COMPND MOL_ID: 1; COMPND 2 MOLECULE: CYP17A1 PROTEIN; COMPND 3 CHAIN: A, B; COMPND 4 FRAGMENT: UNP RESIDUES 81-519	HEM-500	HEM-600	61.145	-3.703	0.741	-12.703	-15.1046	3.03	-12.197	0.894	-12.2706
1po5A_4r21A	1po5 A	4r21 A	OXIDOREDUCTASE 13-JUN-03 1PO5; TITLE STRUCTURE OF MAMMALIAN CYTOCHROME P450 2B4; COMPND MOL_ID: 1; COMPND 2 MOLECULE: CYTOCHROME P450 2B4; COMPND 3 CHAIN: A; COMPND 4 SYNONYM: CYPIIB4, P450-LM2, ISOZYME 2, P450 TYPE B0; COMPND 5 EC: 1.14.14.1; COMPND 6 ENGINEERED: YES; COMPND 7 MUTATION: YES	OXIDOREDUCTASE 08-AUG-14 4R21; TITLE ZEBRA FISH CYTOCHROME P450 17A2 WITH PROGESTERONE; COMPND MOL_ID: 1; COMPND 2 MOLECULE: CYTOCHROME P450 FAMILY 17 POLYPEPTIDE 2; COMPND 3 CHAIN: A, B; COMPND 4 FRAGMENT: UNP RESIDUES 26-495	HEM-500	HEM-600	62.962	-5.59	0.619	-12.117	-16.8526	3.16	-11.686	0.702	-14.5711
1po5A_4rm4A	1po5 A	4rm4 A	OXIDOREDUCTASE 13-JUN-03 1PO5; TITLE STRUCTURE OF MAMMALIAN CYTOCHROME P450 2B4; COMPND MOL_ID: 1; COMPND 2 MOLECULE: CYTOCHROME P450 2B4; COMPND 3 CHAIN: A; COMPND 4 SYNONYM: CYPIIB4, P450-LM2, ISOZYME 2, P450 TYPE B0; COMPND 5 EC: 1.14.14.1; COMPND 6 ENGINEERED: YES; COMPND 7 MUTATION: YES	ELECTRON TRANSPORT 18-OCT-14 4RM4; TITLE THE CRYSTAL STRUCTURE OF THE VERSATILE CYTOCHROME P450 ENZYME CYP109B1; TITLE 2 FROM BACILLUS SUBTILIS; COMPND MOL_ID: 1; COMPND 2 MOLECULE: CYTOCHROME P450; COMPND 3 CHAIN: A; COMPND 4 EC: 1.14.-.-; COMPND 5 ENGINEERED: YES	HEM-500	HEM-401	34.062	-0.563	0.708	-12.806	-15.849	2.57	-12.817	0.455	-23.0937
1po5A_4ubsA	1po5 A	4ubs A	OXIDOREDUCTASE 13-JUN-03 1PO5; TITLE STRUCTURE OF MAMMALIAN CYTOCHROME P450 2B4; COMPND MOL_ID: 1; COMPND 2 MOLECULE: CYTOCHROME P450 2B4; COMPND 3 CHAIN: A; COMPND 4 SYNONYM: CYPIIB4, P450-LM2, ISOZYME 2, P450 TYPE B0; COMPND 5 EC: 1.14.14.1; COMPND 6 ENGINEERED: YES; COMPND 7 MUTATION: YES	OXIDOREDUCTASE 13-AUG-14 4UBS; TITLE THE CRYSTAL STRUCTURE OF CYTOCHROME P450 105D7 FROM STREPTOMYCES; TITLE 2 AVERMITILIS IN COMPLEX WITH DICLOFENAC; COMPND MOL_ID: 1; COMPND 2 MOLECULE: PENTALENIC ACID SYNTHASE; COMPND 3 CHAIN: A; COMPND 4 FRAGMENT: UNP RESIDUES 10-402; COMPND 5 SYNONYM: CYP105D7; COMPND 6 EC: 1.14.15.11; COMPND 7 ENGINEERED: YES	HEM-500	PGE-506	16.95	61.114	3.068	-1.938	-0.611742	2.71	-11.769	0.359	-25.6405
1po5A_4y8wA	1po5 A	4y8w A	OXIDOREDUCTASE 13-JUN-03 1PO5; TITLE STRUCTURE OF MAMMALIAN CYTOCHROME P450 2B4; COMPND MOL_ID: 1; COMPND 2 MOLECULE: CYTOCHROME P450 2B4; COMPND 3 CHAIN: A; COMPND 4 SYNONYM: CYPIIB4, P450-LM2, ISOZYME 2, P450 TYPE B0; COMPND 5 EC: 1.14.14.1; COMPND 6 ENGINEERED: YES; COMPND 7 MUTATION: YES	OXIDOREDUCTASE 16-FEB-15 4Y8W; TITLE CRYSTAL STRUCTURE OF HUMAN CYTOCHROME P450 21A2 PROGESTERONE COMPLEX; COMPND MOL_ID: 1; COMPND 2 MOLECULE: CYTOCHROME P450 21-HYDROXYLASE; COMPND 3 CHAIN: A, B, C; COMPND 4 FRAGMENT: RESIDUES 30-495; COMPND 5 SYNONYM: CYTOCHROME P450,FAMILY 21,SUBFAMILY A,POLYPEPTIDE 2,ISOFORM; COMPND 6 CRA_B,DJ34F7.3 (CYTOCHROME P450,SUBFAMILY XXIA (STEROID 21-; COMPND 7 HYDR…	HEM-500	HEM-603	81.013	-2.495	0.741	-11.345	-13.4899	3.11	-11.398	0.625	-15.7214
1qf5A_1dj2A	1qf5 A	1dj2 A	LIGASE 06-APR-99 1QF5; TITLE DESIGN, SYNTHESIS, AND X-RAY CRYSTAL STRUCTURE OF AN ENZYME BOUND; TITLE 2 BISUBSTRATE HYBRID INHIBITOR OF ADENYLOSUCCINATE SYNTHETASE; COMPND MOL_ID: 1; COMPND 2 MOLECULE: PROTEIN (ADENYLOSUCCINATE SYNTHETASE); COMPND 3 CHAIN: A; COMPND 4 EC: 6.3.4.4	LIGASE 01-DEC-99 1DJ2; TITLE STRUCTURES OF ADENYLOSUCCINATE SYNTHETASE FROM TRITICUM AESTIVUM AND; TITLE 2 ARABIDOPSIS THALIANA; COMPND MOL_ID: 1; COMPND 2 MOLECULE: ADENYLOSUCCINATE SYNTHETASE; COMPND 3 CHAIN: A, B; COMPND 4 EC: 6.3.4.4; COMPND 5 ENGINEERED: YES	PO4-432	GDP-500	56.419	1.258	1.379	-1.969	-1.3313	3.33	-2.133	1.238	-1.59417
1qf5A_1dj3A	1qf5 A	1dj3 A	LIGASE 06-APR-99 1QF5; TITLE DESIGN, SYNTHESIS, AND X-RAY CRYSTAL STRUCTURE OF AN ENZYME BOUND; TITLE 2 BISUBSTRATE HYBRID INHIBITOR OF ADENYLOSUCCINATE SYNTHETASE; COMPND MOL_ID: 1; COMPND 2 MOLECULE: PROTEIN (ADENYLOSUCCINATE SYNTHETASE); COMPND 3 CHAIN: A; COMPND 4 EC: 6.3.4.4	LIGASE 01-DEC-99 1DJ3; TITLE STRUCTURES OF ADENYLOSUCCINATE SYNTHETASE FROM TRITICUM AESTIVUM AND; TITLE 2 ARABIDOPSIS THALIANA; COMPND MOL_ID: 1; COMPND 2 MOLECULE: ADENYLOSUCCINATE SYNTHETASE; COMPND 3 CHAIN: A, B; COMPND 4 EC: 6.3.4.4; COMPND 5 ENGINEERED: YES	PO4-432	GDP-500	69.904	-0.322	0	-0.322	-3.22	3.21	-1.441	0.561	-2.18003
1qf5A_1iweA	1qf5 A	1iwe A	LIGASE 06-APR-99 1QF5; TITLE DESIGN, SYNTHESIS, AND X-RAY CRYSTAL STRUCTURE OF AN ENZYME BOUND; TITLE 2 BISUBSTRATE HYBRID INHIBITOR OF ADENYLOSUCCINATE SYNTHETASE; COMPND MOL_ID: 1; COMPND 2 MOLECULE: PROTEIN (ADENYLOSUCCINATE SYNTHETASE); COMPND 3 CHAIN: A; COMPND 4 EC: 6.3.4.4	LIGASE 04-MAY-02 1IWE; TITLE IMP COMPLEX OF THE RECOMBINANT MOUSE-MUSCLE ADENYLOSUCCINATE; TITLE 2 SYNTHETASE; COMPND MOL_ID: 1; COMPND 2 MOLECULE: ADENYLOSUCCINATE SYNTHETASE; COMPND 3 CHAIN: A, B; COMPND 4 EC: 6.3.4.4; COMPND 5 ENGINEERED: YES	PO4-432	ACT-459	39.503	-3.776	0.1	-3.845	-19.225	3.04	-3.836	0.238	-11.3491
1qf5A_1p9bA	1qf5 A	1p9b A	LIGASE 06-APR-99 1QF5; TITLE DESIGN, SYNTHESIS, AND X-RAY CRYSTAL STRUCTURE OF AN ENZYME BOUND; TITLE 2 BISUBSTRATE HYBRID INHIBITOR OF ADENYLOSUCCINATE SYNTHETASE; COMPND MOL_ID: 1; COMPND 2 MOLECULE: PROTEIN (ADENYLOSUCCINATE SYNTHETASE); COMPND 3 CHAIN: A; COMPND 4 EC: 6.3.4.4	LIGASE 10-MAY-03 1P9B; TITLE STRUCTURE OF FULLY LIGATED ADENYLOSUCCINATE SYNTHETASE FROM PLASMODIUM; TITLE 2 FALCIPARUM; COMPND MOL_ID: 1; COMPND 2 MOLECULE: ADENYLOSUCCINATE SYNTHETASE; COMPND 3 CHAIN: A; COMPND 4 EC: 6.3.4.4; COMPND 5 ENGINEERED: YES	PO4-432	IMO-1601	128.746	-2.144	0.379	-3.725	-7.77662	3.14	-3.722	0.449	-6.7796
1qf5A_2v40A	1qf5 A	2v40 A	LIGASE 06-APR-99 1QF5; TITLE DESIGN, SYNTHESIS, AND X-RAY CRYSTAL STRUCTURE OF AN ENZYME BOUND; TITLE 2 BISUBSTRATE HYBRID INHIBITOR OF ADENYLOSUCCINATE SYNTHETASE; COMPND MOL_ID: 1; COMPND 2 MOLECULE: PROTEIN (ADENYLOSUCCINATE SYNTHETASE); COMPND 3 CHAIN: A; COMPND 4 EC: 6.3.4.4	LIGASE 27-JUN-07 2V40; TITLE HUMAN ADENYLOSUCCINATE SYNTHETASE ISOZYME 2 IN COMPLEX WITH GDP; COMPND MOL_ID: 1; COMPND 2 MOLECULE: ADENYLOSUCCINATE SYNTHETASE ISOZYME 2; COMPND 3 CHAIN: A; COMPND 4 FRAGMENT: RESIDUES 21-456; COMPND 5 SYNONYM: ADENYLOSUCCINATE SYNTHETASE ACIDIC ISOZYME, IMP-ASPARTATE; COMPND 6 LIGASE 2, ADSS 2, AMPSASE 2; COMPND 7 EC: 6.3.4.4; COMPND 8 ENGINEERED: YES; COMPND 9 OT…	PO4-432	GDP-1457	44.258	-1.829	0.371	-2.44	-5.18047	2.73	-2.406	0.41	-4.71765
1qf5A_4m9dA	1qf5 A	4m9d A	LIGASE 06-APR-99 1QF5; TITLE DESIGN, SYNTHESIS, AND X-RAY CRYSTAL STRUCTURE OF AN ENZYME BOUND; TITLE 2 BISUBSTRATE HYBRID INHIBITOR OF ADENYLOSUCCINATE SYNTHETASE; COMPND MOL_ID: 1; COMPND 2 MOLECULE: PROTEIN (ADENYLOSUCCINATE SYNTHETASE); COMPND 3 CHAIN: A; COMPND 4 EC: 6.3.4.4	LIGASE 14-AUG-13 4M9D; TITLE THE CRYSTAL STRUCTURE OF AN ADENYLOSUCCINATE SYNTHETASE FROM BACILLUS; TITLE 2 ANTHRACIS STR. AMES ANCESTOR IN COMPLEX WITH AMP.; COMPND MOL_ID: 1; COMPND 2 MOLECULE: ADENYLOSUCCINATE SYNTHETASE; COMPND 3 CHAIN: A, B; COMPND 4 SYNONYM: AMPSASE, ADSS, IMP--ASPARTATE LIGASE; COMPND 5 EC: 6.3.4.4; COMPND 6 ENGINEERED: YES; COMPND 7 MUTATION: YES	PO4-432	EDO-503	37.733	-0.173	0.807	-3.224	-3.55458	3.16	-2.303	0.986	-2.12063
1qpaA_1apxA	1qpa A	1apx A	OXIDOREDUCTASE 08-OCT-96 1QPA; TITLE LIGNIN PEROXIDASE ISOZYME LIP4.65 (PI 4.65); COMPND MOL_ID: 1; COMPND 2 MOLECULE: LIGNIN PEROXIDASE; COMPND 3 CHAIN: A, B; COMPND 4 EC: 1.11.1.-; COMPND 5 OTHER_DETAILS: ISOZYME LIP4.65	PEROXIDASE 01-FEB-95 1APX; TITLE CRYSTAL STRUCTURE OF RECOMBINANT ASCORBATE PEROXIDASE; COMPND MOL_ID: 1; COMPND 2 MOLECULE: CYTOSOLIC ASCORBATE PEROXIDASE; COMPND 3 CHAIN: A, B, C, D; COMPND 4 EC: 1.11.1.11; COMPND 5 ENGINEERED: YES	HEM-350	HEM-251	48.328	-6.464	0	-6.464	-64.64	2.85	-0.168	0.001	-1.66337
1qpaA_1b80A	1qpa A	1b80 A	OXIDOREDUCTASE 08-OCT-96 1QPA; TITLE LIGNIN PEROXIDASE ISOZYME LIP4.65 (PI 4.65); COMPND MOL_ID: 1; COMPND 2 MOLECULE: LIGNIN PEROXIDASE; COMPND 3 CHAIN: A, B; COMPND 4 EC: 1.11.1.-; COMPND 5 OTHER_DETAILS: ISOZYME LIP4.65	OXIDOREDUCTASE 03-FEB-99 1B80; TITLE REC. LIGNIN PEROXIDASE H8 OXIDATIVELY PROCESSED; COMPND MOL_ID: 1; COMPND 2 MOLECULE: PROTEIN (RECOMBINANT LIGNIN PEROXIDASE H8); COMPND 3 CHAIN: A, B; COMPND 4 FRAGMENT: MATURE PROTEIN PLUS 7-RESIDUE PROSEQUENCE; COMPND 5 EC: 1.11.1.14; COMPND 6 ENGINEERED: YES; COMPND 7 OTHER_DETAILS: HEME CONTAINING, TRP171 IS HYDROXYLATED AT ITS CBETA; COMPND 8 ATOM	HEM-350	HEM-350	134.567	-12.513	0.395	-14.291	-28.8707	2.4	-0.411	2.052	-0.190985
1qpaA_1bgpA	1qpa A	1bgp A	OXIDOREDUCTASE 08-OCT-96 1QPA; TITLE LIGNIN PEROXIDASE ISOZYME LIP4.65 (PI 4.65); COMPND MOL_ID: 1; COMPND 2 MOLECULE: LIGNIN PEROXIDASE; COMPND 3 CHAIN: A, B; COMPND 4 EC: 1.11.1.-; COMPND 5 OTHER_DETAILS: ISOZYME LIP4.65	OXIDOREDUCTASE 24-JUL-97 1BGP; TITLE CRYSTAL STRUCTURE OF BARLEY GRAIN PEROXIDASE 1; COMPND MOL_ID: 1; COMPND 2 MOLECULE: BARLEY GRAIN PEROXIDASE; COMPND 3 CHAIN: A; COMPND 4 EC: 1.11.1.7	HEM-350	HEM-400	49.575	-10.789	0.312	-12.762	-30.9757	2.53	-0.521	0.001	-5.15842
1qpaA_1fhfA	1qpa A	1fhf A	OXIDOREDUCTASE 08-OCT-96 1QPA; TITLE LIGNIN PEROXIDASE ISOZYME LIP4.65 (PI 4.65); COMPND MOL_ID: 1; COMPND 2 MOLECULE: LIGNIN PEROXIDASE; COMPND 3 CHAIN: A, B; COMPND 4 EC: 1.11.1.-; COMPND 5 OTHER_DETAILS: ISOZYME LIP4.65	OXIDOREDUCTASE 01-AUG-00 1FHF; TITLE THE STRUCTURE OF SOYBEAN PEROXIDASE; COMPND MOL_ID: 1; COMPND 2 MOLECULE: SEED COAT PEROXIDASE; COMPND 3 CHAIN: A, B, C; COMPND 4 EC: 1.11.1.7; COMPND 5 ENGINEERED: YES	HEM-350	HEM-350	41.527	-0.466	0.449	-11.675	-21.2659	2.75	-1.164	1.592	-0.687943
1qpaA_1gwuA	1qpa A	1gwu A	OXIDOREDUCTASE 08-OCT-96 1QPA; TITLE LIGNIN PEROXIDASE ISOZYME LIP4.65 (PI 4.65); COMPND MOL_ID: 1; COMPND 2 MOLECULE: LIGNIN PEROXIDASE; COMPND 3 CHAIN: A, B; COMPND 4 EC: 1.11.1.-; COMPND 5 OTHER_DETAILS: ISOZYME LIP4.65	OXIDOREDUCTASE 25-MAR-02 1GWU; TITLE RECOMBINANT HORSERADISH PEROXIDASE C1A ALA140GLY; COMPND MOL_ID: 1; COMPND 2 MOLECULE: PEROXIDASE C1A; COMPND 3 CHAIN: A; COMPND 4 EC: 1.11.1.7; COMPND 5 ENGINEERED: YES; COMPND 6 MUTATION: YES	HEM-350	HEM-1306	38.961	-4.273	0.406	-12.386	-24.4783	2.61	-0.173	0.439	-0.320965
1qpaA_1iynA	1qpa A	1iyn A	OXIDOREDUCTASE 08-OCT-96 1QPA; TITLE LIGNIN PEROXIDASE ISOZYME LIP4.65 (PI 4.65); COMPND MOL_ID: 1; COMPND 2 MOLECULE: LIGNIN PEROXIDASE; COMPND 3 CHAIN: A, B; COMPND 4 EC: 1.11.1.-; COMPND 5 OTHER_DETAILS: ISOZYME LIP4.65	OXIDOREDUCTASE 03-SEP-02 1IYN; TITLE CRYSTAL STRUCTURE OF CHLOROPLASTIC ASCORBATE PEROXIDASE FROM TOBACCO; TITLE 2 PLANTS AND STRUCTURAL INSIGHTS FOR ITS INSTABILITY; COMPND MOL_ID: 1; COMPND 2 MOLECULE: CHLOROPLASTIC ASCORBATE PEROXIDASE; COMPND 3 CHAIN: A; COMPND 4 SYNONYM: STROMAL ASCORBATE PEROXIDASE; COMPND 5 EC: 1.11.1.11; COMPND 6 ENGINEERED: YES	HEM-350	HEM-296	48.157	-9.779	0.416	-12.73	-24.6705	2.79	70.215	0.001	695.198
1qpaA_1llpA	1qpa A	1llp A	OXIDOREDUCTASE 08-OCT-96 1QPA; TITLE LIGNIN PEROXIDASE ISOZYME LIP4.65 (PI 4.65); COMPND MOL_ID: 1; COMPND 2 MOLECULE: LIGNIN PEROXIDASE; COMPND 3 CHAIN: A, B; COMPND 4 EC: 1.11.1.-; COMPND 5 OTHER_DETAILS: ISOZYME LIP4.65	OXIDOREDUCTASE 09-NOV-95 1LLP; TITLE LIGNIN PEROXIDASE (ISOZYME H2) PI 4.15; COMPND MOL_ID: 1; COMPND 2 MOLECULE: LIGNIN PEROXIDASE; COMPND 3 CHAIN: A; COMPND 4 SYNONYM: LIP4.15; COMPND 5 EC: 1.11.1.-	HEM-350	HEM-350	143.737	-12.87	0.394	-14.442	-29.2348	4.43	26.125	0.001	258.663
1qpaA_1pa2A	1qpa A	1pa2 A	OXIDOREDUCTASE 08-OCT-96 1QPA; TITLE LIGNIN PEROXIDASE ISOZYME LIP4.65 (PI 4.65); COMPND MOL_ID: 1; COMPND 2 MOLECULE: LIGNIN PEROXIDASE; COMPND 3 CHAIN: A, B; COMPND 4 EC: 1.11.1.-; COMPND 5 OTHER_DETAILS: ISOZYME LIP4.65	OXIDOREDUCTASE 18-MAY-99 1PA2; TITLE ARABIDOPSIS THALIANA PEROXIDASE A2; COMPND MOL_ID: 1; COMPND 2 MOLECULE: PEROXIDASE; COMPND 3 CHAIN: A; COMPND 4 SYNONYM: ATP A2; COMPND 5 EC: 1.11.1.7; COMPND 6 ENGINEERED: YES	HEM-350	HEM-306	47.283	1.345	0.952	-12.225	-11.6207	2.5	-0.567	2.602	-0.209845
1qpaA_1qgjA	1qpa A	1qgj A	OXIDOREDUCTASE 08-OCT-96 1QPA; TITLE LIGNIN PEROXIDASE ISOZYME LIP4.65 (PI 4.65); COMPND MOL_ID: 1; COMPND 2 MOLECULE: LIGNIN PEROXIDASE; COMPND 3 CHAIN: A, B; COMPND 4 EC: 1.11.1.-; COMPND 5 OTHER_DETAILS: ISOZYME LIP4.65	OXIDOREDUCTASE 29-APR-99 1QGJ; TITLE ARABIDOPSIS THALIANA PEROXIDASE N; COMPND MOL_ID: 1; COMPND 2 MOLECULE: PEROXIDASE N; COMPND 3 CHAIN: A, B; COMPND 4 EC: 1.11.1.-; COMPND 5 ENGINEERED: YES	HEM-350	HEM-1350	50.656	-9.897	0.177	-12.92	-46.6426	2.55	-1.015	3.906	-0.25337
1qpaA_1schA	1qpa A	1sch A	OXIDOREDUCTASE 08-OCT-96 1QPA; TITLE LIGNIN PEROXIDASE ISOZYME LIP4.65 (PI 4.65); COMPND MOL_ID: 1; COMPND 2 MOLECULE: LIGNIN PEROXIDASE; COMPND 3 CHAIN: A, B; COMPND 4 EC: 1.11.1.-; COMPND 5 OTHER_DETAILS: ISOZYME LIP4.65	OXIDOREDUCTASE 23-JAN-96 1SCH; TITLE PEANUT PEROXIDASE; COMPND MOL_ID: 1; COMPND 2 MOLECULE: PEANUT PEROXIDASE, MAJOR CATIONIC ISOZYME; COMPND 3 CHAIN: A, B; COMPND 4 SYNONYM: PNP; COMPND 5 EC: 1.11.1.7; COMPND 6 OTHER_DETAILS: CARBOHYDRATE PRESENT. ONE N-ACETYL GLUCOSAMINE SUGAR; COMPND 7 RESIDUE MODELED AT ASN 144 OF CHAIN B.	HEM-350	HEM-300	51.616	-6.427	0.427	-11.114	-21.0892	2.85	-0.336	0.663	-0.440367
1qpaA_2ccaA	1qpa A	2cca A	OXIDOREDUCTASE 08-OCT-96 1QPA; TITLE LIGNIN PEROXIDASE ISOZYME LIP4.65 (PI 4.65); COMPND MOL_ID: 1; COMPND 2 MOLECULE: LIGNIN PEROXIDASE; COMPND 3 CHAIN: A, B; COMPND 4 EC: 1.11.1.-; COMPND 5 OTHER_DETAILS: ISOZYME LIP4.65	OXIDOREDUCTASE 16-JAN-06 2CCA; TITLE CRYSTAL STRUCTURE OF THE CATALASE-PEROXIDASE (KATG) AND S315T MUTANT; TITLE 2 FROM MYCOBACTERIUM TUBERCULOSIS; COMPND MOL_ID: 1; COMPND 2 MOLECULE: PEROXIDASE/CATALASE T; COMPND 3 CHAIN: A, B; COMPND 4 FRAGMENT: RESIDUES 1-740; COMPND 5 SYNONYM: KATG, CATALASE-PEROXIDASE T; COMPND 6 EC: 1.11.1.6; COMPND 7 ENGINEERED: YES; COMPND 8 OTHER_DETAILS: HEME PROTORPHY…	HEM-350	HEM-1741	36.132	3.655	0.382	-12.973	-26.9149	2.56	13.714	2.95	4.49639
1qpaA_2e3bA	1qpa A	2e3b A	OXIDOREDUCTASE 08-OCT-96 1QPA; TITLE LIGNIN PEROXIDASE ISOZYME LIP4.65 (PI 4.65); COMPND MOL_ID: 1; COMPND 2 MOLECULE: LIGNIN PEROXIDASE; COMPND 3 CHAIN: A, B; COMPND 4 EC: 1.11.1.-; COMPND 5 OTHER_DETAILS: ISOZYME LIP4.65	OXIDOREDUCTASE 22-NOV-06 2E3B; TITLE CRYSTAL STRUCTURE OF THE HA-BOUND FORM OF ARTHROMYCES RAMOSUS; TITLE 2 PEROXIDASE AT 1.3 ANGSTROMS RESOLUTION; COMPND MOL_ID: 1; COMPND 2 MOLECULE: PEROXIDASE; COMPND 3 CHAIN: A; COMPND 4 EC: 1.11.1.7	HEM-350	HOA-503	50.932	-10.646	0.255	-13.692	-38.569	3.2	-0.765	2.062	-0.353839
1qpaA_2vcnA	1qpa A	2vcn A	OXIDOREDUCTASE 08-OCT-96 1QPA; TITLE LIGNIN PEROXIDASE ISOZYME LIP4.65 (PI 4.65); COMPND MOL_ID: 1; COMPND 2 MOLECULE: LIGNIN PEROXIDASE; COMPND 3 CHAIN: A, B; COMPND 4 EC: 1.11.1.-; COMPND 5 OTHER_DETAILS: ISOZYME LIP4.65	OXIDOREDUCTASE 25-SEP-07 2VCN; TITLE STRUCTURE OF ISONIAZID (INH) BOUND TO CYTOSOLIC SOYBEAN ASCORBATE; TITLE 2 PEROXIDASE MUTANT W41A; COMPND MOL_ID: 1; COMPND 2 MOLECULE: ASCORBATE PEROXIDASE; COMPND 3 CHAIN: A; COMPND 4 FRAGMENT: RESIDUES 2-250; COMPND 5 SYNONYM: CYTOSOLIC ASCORBATE PEROXIDASE 1, ASCORBATE PEROXIDASE FROM; COMPND 6 SOYBEAN CYTOSOL; COMPND 7 EC: 1.11.1.11; COMPND 8 ENGINEERED: …	HEM-350	ISZ-1254	55.873	-9.291	0.299	-11.767	-29.4912	2.85	-0.41	0.658	-0.540897
1qpaA_3fmuA	1qpa A	3fmu A	OXIDOREDUCTASE 08-OCT-96 1QPA; TITLE LIGNIN PEROXIDASE ISOZYME LIP4.65 (PI 4.65); COMPND MOL_ID: 1; COMPND 2 MOLECULE: LIGNIN PEROXIDASE; COMPND 3 CHAIN: A, B; COMPND 4 EC: 1.11.1.-; COMPND 5 OTHER_DETAILS: ISOZYME LIP4.65	OXIDOREDUCTASE 22-DEC-08 3FMU; TITLE CRYSTAL STRUCTURE ANALYSIS OF FUNGAL VERSATILE PEROXIDASE FROM; TITLE 2 PLEUROTUS ERYNGII; COMPND MOL_ID: 1; COMPND 2 MOLECULE: VERSATILE PEROXIDASE VPL2; COMPND 3 CHAIN: A; COMPND 4 SYNONYM: VERSATILE LIQUID PHASE PEROXIDASE 2; COMPND 5 EC: 1.11.1.16; COMPND 6 ENGINEERED: YES; COMPND 7 MUTATION: YES	HEM-350	HEM-350	84.705	-13.028	0.261	-15.025	-41.6205	4.01	-0.388	0.001	-3.84158
1qpaA_3hdlA	1qpa A	3hdl A	OXIDOREDUCTASE 08-OCT-96 1QPA; TITLE LIGNIN PEROXIDASE ISOZYME LIP4.65 (PI 4.65); COMPND MOL_ID: 1; COMPND 2 MOLECULE: LIGNIN PEROXIDASE; COMPND 3 CHAIN: A, B; COMPND 4 EC: 1.11.1.-; COMPND 5 OTHER_DETAILS: ISOZYME LIP4.65	OXIDOREDUCTASE 07-MAY-09 3HDL; TITLE CRYSTAL STRUCTURE OF HIGHLY GLYCOSYLATED PEROXIDASE FROM ROYAL PALM; TITLE 2 TREE; COMPND MOL_ID: 1; COMPND 2 MOLECULE: ROYAL PALM TREE PEROXIDASE; COMPND 3 CHAIN: A; COMPND 4 EC: 1.11.1.-	HEM-350	PEO-309	59.391	-7.177	0.397	-10.864	-21.8592	2.71	-0.229	0.53	-0.363492
1qpaA_3m5qA	1qpa A	3m5q A	OXIDOREDUCTASE 08-OCT-96 1QPA; TITLE LIGNIN PEROXIDASE ISOZYME LIP4.65 (PI 4.65); COMPND MOL_ID: 1; COMPND 2 MOLECULE: LIGNIN PEROXIDASE; COMPND 3 CHAIN: A, B; COMPND 4 EC: 1.11.1.-; COMPND 5 OTHER_DETAILS: ISOZYME LIP4.65	OXIDOREDUCTASE 12-MAR-10 3M5Q; TITLE 0.93 A STRUCTURE OF MANGANESE-BOUND MANGANESE PEROXIDASE; COMPND MOL_ID: 1; COMPND 2 MOLECULE: MANGANESE PEROXIDASE 1; COMPND 3 CHAIN: A; COMPND 4 SYNONYM: MNP-1, MNP1, MANGANESE PEROXIDASE ISOZYME 1, PEROXIDASE; COMPND 5 MANGANESE-DEPENDENT 1, PEROXIDASE MANGANESE-DEPENDENT I; COMPND 6 EC: 1.11.1.13	HEM-350	HEM-396	109.826	-12.605	0.055	-13.473	-86.9226	3.73	9.008	4.802	1.83762
1qpaA_3q3uA	1qpa A	3q3u A	OXIDOREDUCTASE 08-OCT-96 1QPA; TITLE LIGNIN PEROXIDASE ISOZYME LIP4.65 (PI 4.65); COMPND MOL_ID: 1; COMPND 2 MOLECULE: LIGNIN PEROXIDASE; COMPND 3 CHAIN: A, B; COMPND 4 EC: 1.11.1.-; COMPND 5 OTHER_DETAILS: ISOZYME LIP4.65	OXIDOREDUCTASE 22-DEC-10 3Q3U; TITLE TRAMETES CERVINA LIGNIN PEROXIDASE; COMPND MOL_ID: 1; COMPND 2 MOLECULE: LIGNIN PEROXIDASE; COMPND 3 CHAIN: A; COMPND 4 FRAGMENT: RESIDUES 24-360; COMPND 5 ENGINEERED: YES	HEM-350	HEM-338	108.792	-11.824	0.301	-14.974	-37.3416	3.82	26.946	0.001	266.792
1qpaA_3ut2A	1qpa A	3ut2 A	OXIDOREDUCTASE 08-OCT-96 1QPA; TITLE LIGNIN PEROXIDASE ISOZYME LIP4.65 (PI 4.65); COMPND MOL_ID: 1; COMPND 2 MOLECULE: LIGNIN PEROXIDASE; COMPND 3 CHAIN: A, B; COMPND 4 EC: 1.11.1.-; COMPND 5 OTHER_DETAILS: ISOZYME LIP4.65	OXIDOREDUCTASE 24-NOV-11 3UT2; TITLE CRYSTAL STRUCTURE OF FUNGAL MAGKATG2; COMPND MOL_ID: 1; COMPND 2 MOLECULE: CATALASE-PEROXIDASE 2; COMPND 3 CHAIN: A, B; COMPND 4 FRAGMENT: UNP RESIDUES 24-786; COMPND 5 SYNONYM: CP 2, PEROXIDASE/CATALASE 2; COMPND 6 EC: 1.11.1.21; COMPND 7 ENGINEERED: YES	HEM-350	HEM-1500	34.104	23.864	1.165	-12.306	-9.72806	2.71	54.033	0.87	55.7041
1qpaA_3vljA	1qpa A	3vlj A	OXIDOREDUCTASE 08-OCT-96 1QPA; TITLE LIGNIN PEROXIDASE ISOZYME LIP4.65 (PI 4.65); COMPND MOL_ID: 1; COMPND 2 MOLECULE: LIGNIN PEROXIDASE; COMPND 3 CHAIN: A, B; COMPND 4 EC: 1.11.1.-; COMPND 5 OTHER_DETAILS: ISOZYME LIP4.65	OXIDOREDUCTASE 01-DEC-11 3VLJ; TITLE CRYSTAL STRUCTURE ANALYSIS OF THE CYANIDE ARG409LEU VARIANT COMPLEXES; TITLE 2 WITH O-DIANISIDINE IN KATG FROM HALOARCULA MARISMORTUI; COMPND MOL_ID: 1; COMPND 2 MOLECULE: CATALASE-PEROXIDASE 2; COMPND 3 CHAIN: A, B; COMPND 4 SYNONYM: KATG, CP 2, PEROXIDASE/CATALASE 2; COMPND 5 EC: 1.11.1.21; COMPND 6 ENGINEERED: YES; COMPND 7 MUTATION: YES	HEM-350	CYN-802	44.886	-8.564	0.263	-14.091	-38.8182	2.59	118.379	0.001	1172.07
1qpaA_3wxoA	1qpa A	3wxo A	OXIDOREDUCTASE 08-OCT-96 1QPA; TITLE LIGNIN PEROXIDASE ISOZYME LIP4.65 (PI 4.65); COMPND MOL_ID: 1; COMPND 2 MOLECULE: LIGNIN PEROXIDASE; COMPND 3 CHAIN: A, B; COMPND 4 EC: 1.11.1.-; COMPND 5 OTHER_DETAILS: ISOZYME LIP4.65	OXIDOREDUCTASE 04-AUG-14 3WXO; TITLE CRYSTAL STRUCTURE OF ISONIAZID BOUND KATG CATALASE PEROXIDASE FROM; TITLE 2 SYNECHOCOCCUS ELONGATUS PCC7942; COMPND MOL_ID: 1; COMPND 2 MOLECULE: CATALASE-PEROXIDASE; COMPND 3 CHAIN: A; COMPND 4 SYNONYM: CP, PEROXIDASE/CATALASE; COMPND 5 EC: 1.11.1.21; COMPND 6 ENGINEERED: YES	HEM-350	HEM-801	41.542	-4.353	0.508	-12.679	-20.8536	2.01	74.911	0.001	741.693
1qpaA_4a5gA	1qpa A	4a5g A	OXIDOREDUCTASE 08-OCT-96 1QPA; TITLE LIGNIN PEROXIDASE ISOZYME LIP4.65 (PI 4.65); COMPND MOL_ID: 1; COMPND 2 MOLECULE: LIGNIN PEROXIDASE; COMPND 3 CHAIN: A, B; COMPND 4 EC: 1.11.1.-; COMPND 5 OTHER_DETAILS: ISOZYME LIP4.65	OXIDOREDUCTASE 25-OCT-11 4A5G; TITLE RAPHANUS SATIVUS ANIONIC PEROXIDASE.; COMPND MOL_ID: 1; COMPND 2 MOLECULE: ANIONIC PEROXIDASE; COMPND 3 CHAIN: A, B; COMPND 4 EC: 1.11.1.7	HEM-350	HEM-1307	57.421	-5.215	0.353	-11.295	-24.9338	2.57	-0.158	0.41	-0.309804
1qpaA_4bm1A	1qpa A	4bm1 A	OXIDOREDUCTASE 08-OCT-96 1QPA; TITLE LIGNIN PEROXIDASE ISOZYME LIP4.65 (PI 4.65); COMPND MOL_ID: 1; COMPND 2 MOLECULE: LIGNIN PEROXIDASE; COMPND 3 CHAIN: A, B; COMPND 4 EC: 1.11.1.-; COMPND 5 OTHER_DETAILS: ISOZYME LIP4.65	OXIDOREDUCTASE 05-MAY-13 4BM1; TITLE CRYSTAL STRUCTURE OF MANGANESE PEROXIDASE 4 FROM PLEUROTUS; TITLE 2 OSTREATUS - CRYSTAL FORM I; COMPND MOL_ID: 1; COMPND 2 MOLECULE: MANGANESE PEROXIDASE 4; COMPND 3 CHAIN: A, B; COMPND 4 EC: 1.11.1.13; COMPND 5 ENGINEERED: YES	HEM-350	HEM-500	88.055	-14.625	0.218	-15.376	-48.3522	3.75	15.358	0.001	152.059
1qpaA_4cuoA	1qpa A	4cuo A	OXIDOREDUCTASE 08-OCT-96 1QPA; TITLE LIGNIN PEROXIDASE ISOZYME LIP4.65 (PI 4.65); COMPND MOL_ID: 1; COMPND 2 MOLECULE: LIGNIN PEROXIDASE; COMPND 3 CHAIN: A, B; COMPND 4 EC: 1.11.1.-; COMPND 5 OTHER_DETAILS: ISOZYME LIP4.65	OXIDOREDUCTASE 20-MAR-14 4CUO; TITLE BANYAN PEROXIDASE WITH GLYCOSYLATION; COMPND MOL_ID: 1; COMPND 2 MOLECULE: BANYAN PEROXIDASE; COMPND 3 CHAIN: A; COMPND 4 EC: 1.11.1.7	HEM-350	HEM-1307	40.167	-8.93	0.208	-12.367	-40.1526	2.75	-0.126	0.001	-1.24752
1qpaA_4cznA	1qpa A	4czn A	OXIDOREDUCTASE 08-OCT-96 1QPA; TITLE LIGNIN PEROXIDASE ISOZYME LIP4.65 (PI 4.65); COMPND MOL_ID: 1; COMPND 2 MOLECULE: LIGNIN PEROXIDASE; COMPND 3 CHAIN: A, B; COMPND 4 EC: 1.11.1.-; COMPND 5 OTHER_DETAILS: ISOZYME LIP4.65	OXIDOREDUCTASE 21-APR-14 4CZN; TITLE CRYSTAL STRUCTURE OF THE EXTRALONG FUNGAL MANGANESE PEROXIDASE FROM; TITLE 2 CERIPORIOPSIS SUBVERMISPORA; COMPND MOL_ID: 1; COMPND 2 MOLECULE: EXTRALONG MANGANESE PEROXIDASE; COMPND 3 CHAIN: A; COMPND 4 EC: 1.11.1.13; COMPND 5 ENGINEERED: YES	HEM-350	HEM-1372	79.836	-11.086	0.385	-14.616	-30.1361	3.86	94.624	0.001	936.871
1qpaA_4uscA	1qpa A	4usc A	OXIDOREDUCTASE 08-OCT-96 1QPA; TITLE LIGNIN PEROXIDASE ISOZYME LIP4.65 (PI 4.65); COMPND MOL_ID: 1; COMPND 2 MOLECULE: LIGNIN PEROXIDASE; COMPND 3 CHAIN: A, B; COMPND 4 EC: 1.11.1.-; COMPND 5 OTHER_DETAILS: ISOZYME LIP4.65	OXIDOREDUCTASE 07-JUL-14 4USC; TITLE CRYSTAL STRUCTURE OF PEROXIDASE FROM PALM TREE CHAMAEROPS EXCELSA; COMPND MOL_ID: 1; COMPND 2 MOLECULE: PEROXIDASE; COMPND 3 CHAIN: A, B	HEM-350	PEO-1320	71.302	-7.824	0.113	-10.583	-49.6854	2.69	-0.536	1.115	-0.441152
1qpaA_5al9A	1qpa A	5al9 A	OXIDOREDUCTASE 08-OCT-96 1QPA; TITLE LIGNIN PEROXIDASE ISOZYME LIP4.65 (PI 4.65); COMPND MOL_ID: 1; COMPND 2 MOLECULE: LIGNIN PEROXIDASE; COMPND 3 CHAIN: A, B; COMPND 4 EC: 1.11.1.-; COMPND 5 OTHER_DETAILS: ISOZYME LIP4.65	OXIDOREDUCTASE 07-MAR-15 5AL9; TITLE STRUCTURE OF LEISHMANIA MAJOR PEROXIDASE D211R MUTANT (HIGH RES); COMPND MOL_ID: 1; COMPND 2 MOLECULE: ASCORBATE PEROXIDASE; COMPND 3 CHAIN: A; COMPND 4 FRAGMENT: C-TERMINAL CATALYTIC DOMAIN, RESIDUES 35-303; COMPND 5 SYNONYM: CYTOCHROME C PEROXIDASE; COMPND 6 EC: 1.11.1.5; COMPND 7 ENGINEERED: YES; COMPND 8 MUTATION: YES	HEM-350	K-310	25.942	5.604	0.624	-12.595	-17.3964	2.87	-0.592	2.223	-0.254843
1soxA_1cxyA	1sox A	1cxy A	OXIDOREDUCTASE 31-DEC-97 1SOX; TITLE SULFITE OXIDASE FROM CHICKEN LIVER; COMPND MOL_ID: 1; COMPND 2 MOLECULE: SULFITE OXIDASE; COMPND 3 CHAIN: A, B; COMPND 4 EC: 1.8.3.1	ELECTRON TRANSPORT 31-AUG-99 1CXY; TITLE STRUCTURE AND CHARACTERIZATION OF ECTOTHIORHODOSPIRA; TITLE 2 VACUOLATA CYTOCHROME B558, A PROKARYOTIC HOMOLOGUE OF; TITLE 3 CYTOCHROME B5; COMPND MOL_ID: 1; COMPND 2 MOLECULE: CYTOCHROME B5; COMPND 3 CHAIN: A; COMPND 4 ENGINEERED: YES	HEM-502	HEM-204	74.934	0.21	0.314	-5.554	-13.4155	2.61	-6.245	0.624	-8.62569
1soxA_1kbiA	1sox A	1kbi A	OXIDOREDUCTASE 31-DEC-97 1SOX; TITLE SULFITE OXIDASE FROM CHICKEN LIVER; COMPND MOL_ID: 1; COMPND 2 MOLECULE: SULFITE OXIDASE; COMPND 3 CHAIN: A, B; COMPND 4 EC: 1.8.3.1	OXIDOREDUCTASE 06-NOV-01 1KBI; TITLE CRYSTALLOGRAPHIC STUDY OF THE RECOMBINANT FLAVIN-BINDING DOMAIN OF; TITLE 2 BAKER'S YEAST FLAVOCYTOCHROME B2: COMPARISON WITH THE INTACT WILD-; TITLE 3 TYPE ENZYME; COMPND MOL_ID: 1; COMPND 2 MOLECULE: CYTOCHROME B2; COMPND 3 CHAIN: A, B; COMPND 4 SYNONYM: L-LCR; COMPND 5 EC: 1.1.2.3; COMPND 6 ENGINEERED: YES	HEM-502	HEM-760	54.648	15.806	0.538	-4.618	-7.23824	2.52	-3.82	0.436	-7.12687
1soxA_1lqxA	1sox A	1lqx A	OXIDOREDUCTASE 31-DEC-97 1SOX; TITLE SULFITE OXIDASE FROM CHICKEN LIVER; COMPND MOL_ID: 1; COMPND 2 MOLECULE: SULFITE OXIDASE; COMPND 3 CHAIN: A, B; COMPND 4 EC: 1.8.3.1	ELECTRON TRANSPORT 14-MAY-02 1LQX; TITLE CRYSTAL STRUCTURE OF V45E MUTANT OF CYTOCHROME B5; COMPND MOL_ID: 1; COMPND 2 MOLECULE: CYTOCHROME B5; COMPND 3 CHAIN: A; COMPND 4 FRAGMENT: TRYPSIN-SOLUBILIZED FRAGMENT OF CYTOCHROME B5; COMPND 5 ENGINEERED: YES; COMPND 6 MUTATION: YES	HEM-502	HEM-201	48.166	-4.058	0.224	-6.68	-20.6173	2.75	-6.558	0.752	-7.69718
1soxA_1mj4A	1sox A	1mj4 A	OXIDOREDUCTASE 31-DEC-97 1SOX; TITLE SULFITE OXIDASE FROM CHICKEN LIVER; COMPND MOL_ID: 1; COMPND 2 MOLECULE: SULFITE OXIDASE; COMPND 3 CHAIN: A, B; COMPND 4 EC: 1.8.3.1	OXIDOREDUCTASE 26-AUG-02 1MJ4; TITLE CRYSTAL STRUCTURE ANALYSIS OF THE CYTOCHROME B5 DOMAIN OF HUMAN; TITLE 2 SULFITE OXIDASE; COMPND MOL_ID: 1; COMPND 2 MOLECULE: SULFITE OXIDASE; COMPND 3 CHAIN: A; COMPND 4 FRAGMENT: CYTOCHROME B5 DOMAIN, RESIDUES 22-103 OF SWS P51687; COMPND 5 EC: 1.8.3.1; COMPND 6 ENGINEERED: YES	HEM-502	HEM-502	174.393	-5.065	0.204	-7.508	-24.6974	3.77	-7.418	0.316	-17.8317
1soxA_1mnyA	1sox A	1mny A	OXIDOREDUCTASE 31-DEC-97 1SOX; TITLE SULFITE OXIDASE FROM CHICKEN LIVER; COMPND MOL_ID: 1; COMPND 2 MOLECULE: SULFITE OXIDASE; COMPND 3 CHAIN: A, B; COMPND 4 EC: 1.8.3.1	ELECTRON TRANSPORT 06-SEP-02 1MNY; TITLE DIMETHYL PROPIONATE ESTER HEME-CONTAINING CYTOCHROME B5; COMPND MOL_ID: 1; COMPND 2 MOLECULE: CYTOCHROME B5; COMPND 3 CHAIN: A; COMPND 4 FRAGMENT: SOLUBLE DOMAIN, RESIDUES 5-98; COMPND 5 ENGINEERED: YES	HEM-502	HDM-95	40.823	5.91	0.91	-6.044	-5.98416	2.82	-5.384	0.781	-6.11124
1soxA_1x3xA	1sox A	1x3x A	OXIDOREDUCTASE 31-DEC-97 1SOX; TITLE SULFITE OXIDASE FROM CHICKEN LIVER; COMPND MOL_ID: 1; COMPND 2 MOLECULE: SULFITE OXIDASE; COMPND 3 CHAIN: A, B; COMPND 4 EC: 1.8.3.1	ELECTRON TRANSPORT 11-MAY-05 1X3X; TITLE CRYSTAL STRUCTURE OF CYTOCHROME B5 FROM ASCARIS SUUM; COMPND MOL_ID: 1; COMPND 2 MOLECULE: CYTOCHROME B5; COMPND 3 CHAIN: A, B; COMPND 4 FRAGMENT: RESIDUES 1-82; COMPND 5 ENGINEERED: YES	HEM-502	HEM-201	57.245	3.827	0.728	-7.404	-8.94203	2.45	-6.693	0.604	-9.5071
1soxA_2ibjA	1sox A	2ibj A	OXIDOREDUCTASE 31-DEC-97 1SOX; TITLE SULFITE OXIDASE FROM CHICKEN LIVER; COMPND MOL_ID: 1; COMPND 2 MOLECULE: SULFITE OXIDASE; COMPND 3 CHAIN: A, B; COMPND 4 EC: 1.8.3.1	ELECTRON TRANSPORT 11-SEP-06 2IBJ; TITLE STRUCTURE OF HOUSE FLY CYTOCHROME B5; COMPND MOL_ID: 1; COMPND 2 MOLECULE: CYTOCHROME B5; COMPND 3 CHAIN: A; COMPND 4 FRAGMENT: HEME BINDING DOMAIN; COMPND 5 SYNONYM: CYTB5; COMPND 6 ENGINEERED: YES	HEM-502	HEM-201	54.306	3.281	0.614	-7.228	-10.1232	2.96	-6.773	0.716	-8.30025
1soxA_3ks0A	1sox A	3ks0 A	OXIDOREDUCTASE 31-DEC-97 1SOX; TITLE SULFITE OXIDASE FROM CHICKEN LIVER; COMPND MOL_ID: 1; COMPND 2 MOLECULE: SULFITE OXIDASE; COMPND 3 CHAIN: A, B; COMPND 4 EC: 1.8.3.1	OXIDOREDUCTASE 20-NOV-09 3KS0; TITLE CRYSTAL STRUCTURE OF THE HEME DOMAIN OF FLAVOCYTOCHROME B2 IN COMPLEX; TITLE 2 WITH FAB B2B4; COMPND MOL_ID: 1; COMPND 2 MOLECULE: HEME DOMAIN OF FLAVOCYTOCHROME B2; COMPND 3 CHAIN: L, J; COMPND 4 MOL_ID: 2; COMPND 5 MOLECULE: FRAGMENT ANTIGEN BINDING B2B4; COMPND 6 CHAIN: H, K; COMPND 7 MOL_ID: 3; COMPND 8 MOLECULE: CYTOCHROME B2, MITOCHONDRIAL; COMPND 9 CHAI…	HEM-502	HEM-101	58.067	1.743	0.36	-4.981	-10.8283	2.49	-5.471	0.525	-8.7536
1soxA_3lf5A	1sox A	3lf5 A	OXIDOREDUCTASE 31-DEC-97 1SOX; TITLE SULFITE OXIDASE FROM CHICKEN LIVER; COMPND MOL_ID: 1; COMPND 2 MOLECULE: SULFITE OXIDASE; COMPND 3 CHAIN: A, B; COMPND 4 EC: 1.8.3.1	OXIDOREDUCTASE 15-JAN-10 3LF5; TITLE STRUCTURE OF HUMAN NADH CYTOCHROME B5 OXIDOREDUCTASE (NCB5OR) B5; TITLE 2 DOMAIN TO 1.25A RESOLUTION; COMPND MOL_ID: 1; COMPND 2 MOLECULE: CYTOCHROME B5 REDUCTASE 4; COMPND 3 CHAIN: A, B; COMPND 4 FRAGMENT: UNP RESIDUES 51-137; COMPND 5 SYNONYM: FLAVOHEMOPROTEIN B5/B5R, B5+B5R, CB5/CB5R, N-TERMINAL; COMPND 6 CYTOCHROME B5 AND CYTOCHROME B5 OXIDOREDUCTASE DOMAI…	HEM-502	HEM-1	52.903	4.527	0.794	-6.607	-7.39038	2.59	-6.678	0.069	-39.5148
1soxA_3nerA	1sox A	3ner A	OXIDOREDUCTASE 31-DEC-97 1SOX; TITLE SULFITE OXIDASE FROM CHICKEN LIVER; COMPND MOL_ID: 1; COMPND 2 MOLECULE: SULFITE OXIDASE; COMPND 3 CHAIN: A, B; COMPND 4 EC: 1.8.3.1	ELECTRON TRANSPORT 09-JUN-10 3NER; TITLE STRUCTURE OF HUMAN TYPE B CYTOCHROME B5; COMPND MOL_ID: 1; COMPND 2 MOLECULE: CYTOCHROME B5 TYPE B; COMPND 3 CHAIN: A, B; COMPND 4 FRAGMENT: N-TERMINAL HEME-BINDING DOMAIN (UNP RESIDUES 12-103); COMPND 5 SYNONYM: CYTOCHROME B5 OUTER MITOCHONDRIAL MEMBRANE ISOFORM; COMPND 6 ENGINEERED: YES	HEM-502	HEM-201	71.809	-3.074	0.5	-5.859	-9.765	2.75	-6.007	0.536	-9.44497
1soxA_3ozzB	1sox A	3ozz B	OXIDOREDUCTASE 31-DEC-97 1SOX; TITLE SULFITE OXIDASE FROM CHICKEN LIVER; COMPND MOL_ID: 1; COMPND 2 MOLECULE: SULFITE OXIDASE; COMPND 3 CHAIN: A, B; COMPND 4 EC: 1.8.3.1	ELECTRON TRANSPORT 27-SEP-10 3OZZ; TITLE STRUCTURE OF A CYTOCHROME B5 CORE-SWAP MUTANT; COMPND MOL_ID: 1; COMPND 2 MOLECULE: CYTOCHROME B5; COMPND 3 CHAIN: B; COMPND 4 FRAGMENT: N-TERMINAL HEME-BINDING DOMAIN (UNP RESIDUES 8-89); COMPND 5 SYNONYM: CYTOCHROME B5 OUTER MITOCHONDRIAL MEMBRANE ISOFORM; COMPND 6 ENGINEERED: YES	HEM-502	HEM-201	73.225	-3.019	0.411	-5.806	-11.362	2.47	-5.534	0.793	-6.19709
1soxA_3x34A	1sox A	3x34 A	OXIDOREDUCTASE 31-DEC-97 1SOX; TITLE SULFITE OXIDASE FROM CHICKEN LIVER; COMPND MOL_ID: 1; COMPND 2 MOLECULE: SULFITE OXIDASE; COMPND 3 CHAIN: A, B; COMPND 4 EC: 1.8.3.1	ELECTRON TRANSPORT 14-JAN-15 3X34; TITLE CRYSTAL STRUCTURE OF THE REDUCED FORM OF THE SOLUBILIZED DOMAIN OF; TITLE 2 PORCINE CYTOCHROME B5 IN FORM 1 CRYSTAL; COMPND MOL_ID: 1; COMPND 2 MOLECULE: CYTOCHROME B5; COMPND 3 CHAIN: A; COMPND 4 FRAGMENT: N-TERMINAL DOMAIN, UNP RESIDUES 1-94; COMPND 5 ENGINEERED: YES	HEM-502	HEM-101	43.185	-0.482	0.344	-6.827	-15.3761	2.76	-6.328	0.738	-7.55131
1soxA_4b8nA	1sox A	4b8n A	OXIDOREDUCTASE 31-DEC-97 1SOX; TITLE SULFITE OXIDASE FROM CHICKEN LIVER; COMPND MOL_ID: 1; COMPND 2 MOLECULE: SULFITE OXIDASE; COMPND 3 CHAIN: A, B; COMPND 4 EC: 1.8.3.1	ELECTRON TRANSPORT 28-AUG-12 4B8N; TITLE CYTOCHROME B5 OF OSTREOCOCCUS TAURI VIRUS 2; COMPND MOL_ID: 1; COMPND 2 MOLECULE: CYTOCHROME B5-HOST ORIGIN; COMPND 3 CHAIN: A, B, C, D; COMPND 4 ENGINEERED: YES	HEM-502	HEM-201	58.516	2.48	0.424	-4.263	-8.1355	2.46	-4.31	0.41	-8.45098
1soxA_4hilA	1sox A	4hil A	OXIDOREDUCTASE 31-DEC-97 1SOX; TITLE SULFITE OXIDASE FROM CHICKEN LIVER; COMPND MOL_ID: 1; COMPND 2 MOLECULE: SULFITE OXIDASE; COMPND 3 CHAIN: A, B; COMPND 4 EC: 1.8.3.1	ELECTRON TRANSPORT 11-OCT-12 4HIL; TITLE 1.25A RESOLUTION STRUCTURE OF RAT TYPE B CYTOCHROME B5; COMPND MOL_ID: 1; COMPND 2 MOLECULE: CYTOCHROME B5 TYPE B; COMPND 3 CHAIN: A, B; COMPND 4 SYNONYM: CYTOCHROME B5 OUTER MITOCHONDRIAL MEMBRANE ISOFORM; COMPND 5 ENGINEERED: YES	HEM-502	HEM-101	49.667	-2.456	0.488	-6.218	-10.5748	2.72	-5.956	0.474	-10.3763
