# Supplementary material for: Spacio-Linear Screening for Ligand-Docking Cavities in Protein Structures: SLAM Algorithm
Source: Life (Basel). 2026 Feb 7;16(2):285. doi: 10.3390/life16020285 (PMC12942009; doi:10.3390/life16020285)
Supplement: Supplementary file 1 [file life-16-00285-s001.zip › SupplTable-S4_SLAM_surface_Ncorr5_35_977prot.xlsx]

## Sheet: Sheet1
Probe-Target pair	Probe-Protein chain	Target-Protein chain	Probe PDB header	Target PDB header	Probe-ligand	NCorr5	SLAM_initial_FE	Shift by AutoDock Vina	SLAM_Optimized_FE	FE-score
1gweA_2j2mA	1gwe A	2j2m A	OXIDOREDUCTASE 15-MAR-02 1GWE; TITLE ATOMIC RESOLUTION STRUCTURE OF MICROCOCCUS LYSODEIKTICUS CATALASE; COMPND MOL_ID: 1; COMPND 2 MOLECULE: CATALASE; COMPND 3 CHAIN: A; COMPND 4 EC: 1.11.1.6	OXIDOREDUCTASE 17-AUG-06 2J2M; TITLE CRYSTAL STRUCTURE ANALYSIS OF CATALASE FROM EXIGUOBACTERIUM; TITLE 2 OXIDOTOLERANS; COMPND MOL_ID: 1; COMPND 2 MOLECULE: CATALASE; COMPND 3 CHAIN: A, B, C, D; COMPND 4 EC: 1.11.1.6	HEM	49.028	-12.615	0.07	-13.842	-81.4235
1gweA_1dgfA	1gwe A	1dgf A	OXIDOREDUCTASE 15-MAR-02 1GWE; TITLE ATOMIC RESOLUTION STRUCTURE OF MICROCOCCUS LYSODEIKTICUS CATALASE; COMPND MOL_ID: 1; COMPND 2 MOLECULE: CATALASE; COMPND 3 CHAIN: A; COMPND 4 EC: 1.11.1.6	OXIDOREDUCTASE 24-NOV-99 1DGF; TITLE HUMAN ERYTHROCYTE CATALASE; COMPND MOL_ID: 1; COMPND 2 MOLECULE: CATALASE; COMPND 3 CHAIN: A, B, C, D; COMPND 4 EC: 1.11.1.6	HEM	38.583	-10.076	0.076	-14.048	-79.8182
1ej2A_1f9aA	1ej2 A	1f9a A	TRANSFERASE 29-FEB-00 1EJ2; TITLE CRYSTAL STRUCTURE OF METHANOBACTERIUM THERMOAUTOTROPHICUM NICOTINAMIDE; TITLE 2 MONONUCLEOTIDE ADENYLYLTRANSFERASE WITH BOUND NAD+; COMPND MOL_ID: 1; COMPND 2 MOLECULE: NICOTINAMIDE MONONUCLEOTIDE ADENYLYLTRANSFERASE; COMPND 3 CHAIN: A; COMPND 4 EC: 2.7.7.1; COMPND 5 ENGINEERED: YES	TRANSFERASE 09-JUL-00 1F9A; TITLE CRYSTAL STRUCTURE ANALYSIS OF NMN ADENYLYLTRANSFERASE FROM; TITLE 2 METHANOCOCCUS JANNASCHII; COMPND MOL_ID: 1; COMPND 2 MOLECULE: HYPOTHETICAL PROTEIN MJ0541; COMPND 3 CHAIN: A, B, C, D, E, F; COMPND 4 FRAGMENT: NMN ADENYLYLTRANSFERASE; COMPND 5 ENGINEERED: YES	NAD	39.555	-7.808	0	-7.808	-78.08
1gweA_4e37A	1gwe A	4e37 A	OXIDOREDUCTASE 15-MAR-02 1GWE; TITLE ATOMIC RESOLUTION STRUCTURE OF MICROCOCCUS LYSODEIKTICUS CATALASE; COMPND MOL_ID: 1; COMPND 2 MOLECULE: CATALASE; COMPND 3 CHAIN: A; COMPND 4 EC: 1.11.1.6	OXIDOREDUCTASE 09-MAR-12 4E37; TITLE CRYSTAL STRUCTURE OF P. AERUGINOSA CATALASE, KATA TETRAMER; COMPND MOL_ID: 1; COMPND 2 MOLECULE: CATALASE; COMPND 3 CHAIN: A, B, C, D; COMPND 4 FRAGMENT: KATA; COMPND 5 EC: 1.11.1.6; COMPND 6 ENGINEERED: YES	HEM	47.596	-12.435	0.08	-13.747	-76.3722
1gweA_5bv2P	1gwe A	5bv2 P	OXIDOREDUCTASE 15-MAR-02 1GWE; TITLE ATOMIC RESOLUTION STRUCTURE OF MICROCOCCUS LYSODEIKTICUS CATALASE; COMPND MOL_ID: 1; COMPND 2 MOLECULE: CATALASE; COMPND 3 CHAIN: A; COMPND 4 EC: 1.11.1.6	OXIDOREDUCTASE 04-JUN-15 5BV2; TITLE CRYSTAL STRUCTURE OF E. COLI HPII CATALASE VARIANT; COMPND MOL_ID: 1; COMPND 2 MOLECULE: CATALASE HPII; COMPND 3 CHAIN: P, Q, R, S; COMPND 4 SYNONYM: HYDROXYPEROXIDASE II; COMPND 5 EC: 1.11.1.6	HEM	37.85	-12.515	0.085	-14.053	-75.9622
1amuA_3vnrA	1amu A	3vnr A	PEPTIDE SYNTHETASE 18-JUN-97 1AMU; TITLE PHENYLALANINE ACTIVATING DOMAIN OF GRAMICIDIN SYNTHETASE 1; TITLE 2 IN A COMPLEX WITH AMP AND PHENYLALANINE; COMPND MOL_ID: 1; COMPND 2 MOLECULE: GRAMICIDIN SYNTHETASE 1; COMPND 3 CHAIN: A, B; COMPND 4 FRAGMENT: ADENYLATE FORMING DOMAIN, RESIDUES 1 - 556 PLUS; COMPND 5 A 7 RESIDUE C-TERMINAL TAG - SHHHHHH; COMPND 6 SYNONYM: GRSA; COMPND 7 EC: 5.1.1.11; COM…	LIGASE 17-JAN-12 3VNR; TITLE CO-CRYSTAL STRUCTURE OF NRPS ADENYLATION PROTEIN CYTC1 WITH; TITLE 2 AMINOBUTYRIC ACID AND AMP FROM STREPTOMYCES; COMPND MOL_ID: 1; COMPND 2 MOLECULE: NRPS ADENYLATION PROTEIN CYTC1; COMPND 3 CHAIN: A; COMPND 4 ENGINEERED: YES	AMP	35.57	-7.585	0.016	-8.785	-75.7328
1gweA_1si8A	1gwe A	1si8 A	OXIDOREDUCTASE 15-MAR-02 1GWE; TITLE ATOMIC RESOLUTION STRUCTURE OF MICROCOCCUS LYSODEIKTICUS CATALASE; COMPND MOL_ID: 1; COMPND 2 MOLECULE: CATALASE; COMPND 3 CHAIN: A; COMPND 4 EC: 1.11.1.6	OXIDOREDUCTASE 28-FEB-04 1SI8; TITLE CRYSTAL STRUCTURE OF E. FAECALIS CATALASE; COMPND MOL_ID: 1; COMPND 2 MOLECULE: CATALASE; COMPND 3 CHAIN: A, B, C, D; COMPND 4 SYNONYM: CATALASE/PEROXIDASE; COMPND 5 EC: 1.11.1.6; COMPND 6 ENGINEERED: YES	HEM	43.689	-12.835	0.095	-13.58	-69.641
1qpaA_3q3uA	1qpa A	3q3u A	OXIDOREDUCTASE 08-OCT-96 1QPA; TITLE LIGNIN PEROXIDASE ISOZYME LIP4.65 (PI 4.65); COMPND MOL_ID: 1; COMPND 2 MOLECULE: LIGNIN PEROXIDASE; COMPND 3 CHAIN: A, B; COMPND 4 EC: 1.11.1.-; COMPND 5 OTHER_DETAILS: ISOZYME LIP4.65	OXIDOREDUCTASE 22-DEC-10 3Q3U; TITLE TRAMETES CERVINA LIGNIN PEROXIDASE; COMPND MOL_ID: 1; COMPND 2 MOLECULE: LIGNIN PEROXIDASE; COMPND 3 CHAIN: A; COMPND 4 FRAGMENT: RESIDUES 24-360; COMPND 5 ENGINEERED: YES	HEM	40.8	-13.337	0.118	-14.818	-67.9725
1gweA_2j2mA	1gwe A	2j2m A	OXIDOREDUCTASE 15-MAR-02 1GWE; TITLE ATOMIC RESOLUTION STRUCTURE OF MICROCOCCUS LYSODEIKTICUS CATALASE; COMPND MOL_ID: 1; COMPND 2 MOLECULE: CATALASE; COMPND 3 CHAIN: A; COMPND 4 EC: 1.11.1.6	OXIDOREDUCTASE 17-AUG-06 2J2M; TITLE CRYSTAL STRUCTURE ANALYSIS OF CATALASE FROM EXIGUOBACTERIUM; TITLE 2 OXIDOTOLERANS; COMPND MOL_ID: 1; COMPND 2 MOLECULE: CATALASE; COMPND 3 CHAIN: A, B, C, D; COMPND 4 EC: 1.11.1.6	HEM	67.432	-12.486	0.109	-13.848	-66.2584
1gweA_1sy7A	1gwe A	1sy7 A	OXIDOREDUCTASE 15-MAR-02 1GWE; TITLE ATOMIC RESOLUTION STRUCTURE OF MICROCOCCUS LYSODEIKTICUS CATALASE; COMPND MOL_ID: 1; COMPND 2 MOLECULE: CATALASE; COMPND 3 CHAIN: A; COMPND 4 EC: 1.11.1.6	OXIDOREDUCTASE 01-APR-04 1SY7; TITLE CRYSTAL STRUCTURE OF THE CATALASE-1 FROM NEUROSPORA CRASSA, NATIVE; TITLE 2 STRUCTURE AT 1.75A RESOLUTION.; COMPND MOL_ID: 1; COMPND 2 MOLECULE: CATALASE 1; COMPND 3 CHAIN: A, B; COMPND 4 EC: 1.11.1.6	HEM	35.951	-13.032	0.115	-13.98	-65.0233
1gweA_2j2mA	1gwe A	2j2m A	OXIDOREDUCTASE 15-MAR-02 1GWE; TITLE ATOMIC RESOLUTION STRUCTURE OF MICROCOCCUS LYSODEIKTICUS CATALASE; COMPND MOL_ID: 1; COMPND 2 MOLECULE: CATALASE; COMPND 3 CHAIN: A; COMPND 4 EC: 1.11.1.6	OXIDOREDUCTASE 17-AUG-06 2J2M; TITLE CRYSTAL STRUCTURE ANALYSIS OF CATALASE FROM EXIGUOBACTERIUM; TITLE 2 OXIDOTOLERANS; COMPND MOL_ID: 1; COMPND 2 MOLECULE: CATALASE; COMPND 3 CHAIN: A, B, C, D; COMPND 4 EC: 1.11.1.6	HEM	55.589	-12.362	0.115	-13.8	-64.186
1gweA_4e37A	1gwe A	4E+37 A	OXIDOREDUCTASE 15-MAR-02 1GWE; TITLE ATOMIC RESOLUTION STRUCTURE OF MICROCOCCUS LYSODEIKTICUS CATALASE; COMPND MOL_ID: 1; COMPND 2 MOLECULE: CATALASE; COMPND 3 CHAIN: A; COMPND 4 EC: 1.11.1.6	OXIDOREDUCTASE 09-MAR-12 4E37; TITLE CRYSTAL STRUCTURE OF P. AERUGINOSA CATALASE, KATA TETRAMER; COMPND MOL_ID: 1; COMPND 2 MOLECULE: CATALASE; COMPND 3 CHAIN: A, B, C, D; COMPND 4 FRAGMENT: KATA; COMPND 5 EC: 1.11.1.6; COMPND 6 ENGINEERED: YES	HEM	52.82	-12.67	0.114	-13.653	-63.7991
1gweA_1dgfA	1gwe A	1dgf A	OXIDOREDUCTASE 15-MAR-02 1GWE; TITLE ATOMIC RESOLUTION STRUCTURE OF MICROCOCCUS LYSODEIKTICUS CATALASE; COMPND MOL_ID: 1; COMPND 2 MOLECULE: CATALASE; COMPND 3 CHAIN: A; COMPND 4 EC: 1.11.1.6	OXIDOREDUCTASE 24-NOV-99 1DGF; TITLE HUMAN ERYTHROCYTE CATALASE; COMPND MOL_ID: 1; COMPND 2 MOLECULE: CATALASE; COMPND 3 CHAIN: A, B, C, D; COMPND 4 EC: 1.11.1.6	HEM	43.93	-10.421	0.131	-14.177	-61.3723
1gweA_5bv2P	1gwe A	5bv2 P	OXIDOREDUCTASE 15-MAR-02 1GWE; TITLE ATOMIC RESOLUTION STRUCTURE OF MICROCOCCUS LYSODEIKTICUS CATALASE; COMPND MOL_ID: 1; COMPND 2 MOLECULE: CATALASE; COMPND 3 CHAIN: A; COMPND 4 EC: 1.11.1.6	OXIDOREDUCTASE 04-JUN-15 5BV2; TITLE CRYSTAL STRUCTURE OF E. COLI HPII CATALASE VARIANT; COMPND MOL_ID: 1; COMPND 2 MOLECULE: CATALASE HPII; COMPND 3 CHAIN: P, Q, R, S; COMPND 4 SYNONYM: HYDROXYPEROXIDASE II; COMPND 5 EC: 1.11.1.6	HEM	75.328	-13.297	0.133	-14.299	-61.3691
1gweA_1sy7A	1gwe A	1sy7 A	OXIDOREDUCTASE 15-MAR-02 1GWE; TITLE ATOMIC RESOLUTION STRUCTURE OF MICROCOCCUS LYSODEIKTICUS CATALASE; COMPND MOL_ID: 1; COMPND 2 MOLECULE: CATALASE; COMPND 3 CHAIN: A; COMPND 4 EC: 1.11.1.6	OXIDOREDUCTASE 01-APR-04 1SY7; TITLE CRYSTAL STRUCTURE OF THE CATALASE-1 FROM NEUROSPORA CRASSA, NATIVE; TITLE 2 STRUCTURE AT 1.75A RESOLUTION.; COMPND MOL_ID: 1; COMPND 2 MOLECULE: CATALASE 1; COMPND 3 CHAIN: A, B; COMPND 4 EC: 1.11.1.6	HEM	37.791	-12.921	0.127	-13.925	-61.3436
1gweA_4cabA	1gwe A	4cab A	OXIDOREDUCTASE 15-MAR-02 1GWE; TITLE ATOMIC RESOLUTION STRUCTURE OF MICROCOCCUS LYSODEIKTICUS CATALASE; COMPND MOL_ID: 1; COMPND 2 MOLECULE: CATALASE; COMPND 3 CHAIN: A; COMPND 4 EC: 1.11.1.6	OXIDOREDUCTASE 08-OCT-13 4CAB; TITLE THE REFINED STRUCTURE OF CATALASE DR1998 FROM DEINOCOCCUS RADIODURANS; TITLE 2 AT 2.6 A RESOLUTION; COMPND MOL_ID: 1; COMPND 2 MOLECULE: CATALASE; COMPND 3 CHAIN: A, B, C, D; COMPND 4 SYNONYM: CATALASE DR1998; COMPND 5 EC: 1.11.1.6	HEM	37.425	-12.93	0.138	-14.389	-60.458
1p4cA_1kbiA	1p4c A	1kbi A	OXIDOREDUCTASE 22-APR-03 1P4C; TITLE HIGH RESOLUTION STRUCTURE OF OXIDIZED ACTIVE MUTANT OF (S)-MANDELATE; TITLE 2 DEHYDROGENASE; COMPND MOL_ID: 1; COMPND 2 MOLECULE: L(+)-MANDELATE DEHYDROGENASE; COMPND 3 CHAIN: A; COMPND 4 SYNONYM: S-MANDELATE DEHYDROGENASE, MDH; COMPND 5 ENGINEERED: YES; COMPND 6 OTHER_DETAILS: 20 RESIDUE SUBSTITUTION FROM GLYCOLATE OXIDASE AT; COMPND 7 RESIDUE 177	OXIDOREDUCTASE 06-NOV-01 1KBI; TITLE CRYSTALLOGRAPHIC STUDY OF THE RECOMBINANT FLAVIN-BINDING DOMAIN OF; TITLE 2 BAKER'S YEAST FLAVOCYTOCHROME B2: COMPARISON WITH THE INTACT WILD-; TITLE 3 TYPE ENZYME; COMPND MOL_ID: 1; COMPND 2 MOLECULE: CYTOCHROME B2; COMPND 3 CHAIN: A, B; COMPND 4 SYNONYM: L-LCR; COMPND 5 EC: 1.1.2.3; COMPND 6 ENGINEERED: YES	FMN	35.821	-8.78	0.095	-11.723	-60.1179
1amuA_3l8cA	1amu A	3l8c A	PEPTIDE SYNTHETASE 18-JUN-97 1AMU; TITLE PHENYLALANINE ACTIVATING DOMAIN OF GRAMICIDIN SYNTHETASE 1; TITLE 2 IN A COMPLEX WITH AMP AND PHENYLALANINE; COMPND MOL_ID: 1; COMPND 2 MOLECULE: GRAMICIDIN SYNTHETASE 1; COMPND 3 CHAIN: A, B; COMPND 4 FRAGMENT: ADENYLATE FORMING DOMAIN, RESIDUES 1 - 556 PLUS; COMPND 5 A 7 RESIDUE C-TERMINAL TAG - SHHHHHH; COMPND 6 SYNONYM: GRSA; COMPND 7 EC: 5.1.1.11; COM…	LIGASE 30-DEC-09 3L8C; TITLE STRUCTURE OF PROBABLE D-ALANINE--POLY(PHOSPHORIBITOL) LIGASE SUBUNIT-1; TITLE 2 FROM STREPTOCOCCUS PYOGENES; COMPND MOL_ID: 1; COMPND 2 MOLECULE: D-ALANINE--POLY(PHOSPHORIBITOL) LIGASE SUBUNIT 1; COMPND 3 CHAIN: A, B; COMPND 4 SYNONYM: D-ALANINE-ACTIVATING ENZYME, DAE, D-ALANINE-D-ALANYL CARRIER; COMPND 5 PROTEIN LIGASE, DCL; COMPND 6 EC: 6.1.1.13; COMPND 7 ENGINEERED…	AMP	40.436	-6.763	0.031	-7.836	-59.8168
1b8aA_3g1zA	1b8a A	3g1z A	LIGASE 27-JAN-99 1B8A; TITLE ASPARTYL-TRNA SYNTHETASE; COMPND MOL_ID: 1; COMPND 2 MOLECULE: PROTEIN (ASPARTYL-TRNA SYNTHETASE); COMPND 3 CHAIN: A, B; COMPND 4 SYNONYM: ASPARTYL TRNA LIGASE; COMPND 5 EC: 6.1.1.12; COMPND 6 ENGINEERED: YES	LIGASE 30-JAN-09 3G1Z; TITLE STRUCTURE OF IDP01693/YJEA, A POTENTIAL T-RNA SYNTHETASE FROM; TITLE 2 SALMONELLA TYPHIMURIUM; COMPND MOL_ID: 1; COMPND 2 MOLECULE: PUTATIVE LYSYL-TRNA SYNTHETASE; COMPND 3 CHAIN: A, B; COMPND 4 SYNONYM: LYSINE--TRNA LIGASE, LYSRS, GX; COMPND 5 EC: 6.1.1.6; COMPND 6 ENGINEERED: YES	ATP	59.392	-5.616	0.061	-9.399	-58.3789
1gweA_1dgfA	1gwe A	1dgf A	OXIDOREDUCTASE 15-MAR-02 1GWE; TITLE ATOMIC RESOLUTION STRUCTURE OF MICROCOCCUS LYSODEIKTICUS CATALASE; COMPND MOL_ID: 1; COMPND 2 MOLECULE: CATALASE; COMPND 3 CHAIN: A; COMPND 4 EC: 1.11.1.6	OXIDOREDUCTASE 24-NOV-99 1DGF; TITLE HUMAN ERYTHROCYTE CATALASE; COMPND MOL_ID: 1; COMPND 2 MOLECULE: CATALASE; COMPND 3 CHAIN: A, B, C, D; COMPND 4 EC: 1.11.1.6	HEM	65.665	-11.401	0.149	-14.405	-57.8514
1ja1A_2bpoA	1ja1 A	2bpo A	OXIDOREDUCTASE 29-MAY-01 1JA1; TITLE CYPOR-TRIPLE MUTANT; COMPND MOL_ID: 1; COMPND 2 MOLECULE: NADPH-CYTOCHROME P450 REDUCTASE; COMPND 3 CHAIN: A, B; COMPND 4 SYNONYM: NADPH-CYTOCHROME P450 OXIDOREDUCTASE; COMPND 5 EC: 1.6.2.4; COMPND 6 ENGINEERED: YES; COMPND 7 MUTATION: YES	REDUCTASE 21-APR-05 2BPO; TITLE CRYSTAL STRUCTURE OF THE YEAST CPR TRIPLE MUTANT: D74G, Y75F, K78A.; COMPND MOL_ID: 1; COMPND 2 MOLECULE: NADPH-CYTOCHROM P450 REDUCTASE; COMPND 3 CHAIN: A, B; COMPND 4 SYNONYM: CPR, P450R; COMPND 5 EC: 1.6.2.4; COMPND 6 ENGINEERED: YES; COMPND 7 MUTATION: YES	FMN	59.157	-9.718	0.08	-10.409	-57.8278
1gweA_4e37A	1gwe A	4e37 A	OXIDOREDUCTASE 15-MAR-02 1GWE; TITLE ATOMIC RESOLUTION STRUCTURE OF MICROCOCCUS LYSODEIKTICUS CATALASE; COMPND MOL_ID: 1; COMPND 2 MOLECULE: CATALASE; COMPND 3 CHAIN: A; COMPND 4 EC: 1.11.1.6	OXIDOREDUCTASE 09-MAR-12 4E37; TITLE CRYSTAL STRUCTURE OF P. AERUGINOSA CATALASE, KATA TETRAMER; COMPND MOL_ID: 1; COMPND 2 MOLECULE: CATALASE; COMPND 3 CHAIN: A, B, C, D; COMPND 4 FRAGMENT: KATA; COMPND 5 EC: 1.11.1.6; COMPND 6 ENGINEERED: YES	HEM	72.613	-12.935	0.137	-13.682	-57.73
1amuA_4gr5A	1amu A	4gr5 A	PEPTIDE SYNTHETASE 18-JUN-97 1AMU; TITLE PHENYLALANINE ACTIVATING DOMAIN OF GRAMICIDIN SYNTHETASE 1; TITLE 2 IN A COMPLEX WITH AMP AND PHENYLALANINE; COMPND MOL_ID: 1; COMPND 2 MOLECULE: GRAMICIDIN SYNTHETASE 1; COMPND 3 CHAIN: A, B; COMPND 4 FRAGMENT: ADENYLATE FORMING DOMAIN, RESIDUES 1 - 556 PLUS; COMPND 5 A 7 RESIDUE C-TERMINAL TAG - SHHHHHH; COMPND 6 SYNONYM: GRSA; COMPND 7 EC: 5.1.1.11; COM…	LIGASE 24-AUG-12 4GR5; TITLE CRYSTAL STRUCTURE OF SLGN1DELTAASUB IN COMPLEX WITH AMPCPP; COMPND MOL_ID: 1; COMPND 2 MOLECULE: NON-RIBOSOMAL PEPTIDE SYNTHETASE; COMPND 3 CHAIN: A, B, C, D; COMPND 4 ENGINEERED: YES	AMP	69.677	-6.516	0.037	-7.801	-56.9416
1gweA_2isaA	1gwe A	2isa A	OXIDOREDUCTASE 15-MAR-02 1GWE; TITLE ATOMIC RESOLUTION STRUCTURE OF MICROCOCCUS LYSODEIKTICUS CATALASE; COMPND MOL_ID: 1; COMPND 2 MOLECULE: CATALASE; COMPND 3 CHAIN: A; COMPND 4 EC: 1.11.1.6	OXIDOREDUCTASE 17-OCT-06 2ISA; TITLE CRYSTAL STRUCTURE OF VIBRIO SALMONICIDA CATALASE; COMPND MOL_ID: 1; COMPND 2 MOLECULE: CATALASE; COMPND 3 CHAIN: A, B, C, D, E, F, G, H; COMPND 4 EC: 1.11.1.6; COMPND 5 ENGINEERED: YES	HEM	51.168	-12.879	0.142	-13.394	-55.3471
1gweA_2xq1A	1gwe A	2xq1 A	OXIDOREDUCTASE 15-MAR-02 1GWE; TITLE ATOMIC RESOLUTION STRUCTURE OF MICROCOCCUS LYSODEIKTICUS CATALASE; COMPND MOL_ID: 1; COMPND 2 MOLECULE: CATALASE; COMPND 3 CHAIN: A; COMPND 4 EC: 1.11.1.6	OXIDOREDUCTASE 31-AUG-10 2XQ1; TITLE CRYSTAL STRUCTURE OF PEROXISOMAL CATALASE FROM THE YEAST HANSENULA; TITLE 2 POLYMORPHA; COMPND MOL_ID: 1; COMPND 2 MOLECULE: PEROXISOMAL CATALASE; COMPND 3 CHAIN: A, B, C, D, E, F, G, H, I, J, K, L, M, N, O, P; COMPND 4 EC: 1.11.1.6	HEM	63.243	-11.311	0.153	-13.907	-54.9684
1jqiA_4irnA	1jqi A	4irn A	OXIDOREDUCTASE 07-AUG-01 1JQI; TITLE CRYSTAL STRUCTURE OF RAT SHORT CHAIN ACYL-COA DEHYDROGENASE COMPLEXED; TITLE 2 WITH ACETOACETYL-COA; COMPND MOL_ID: 1; COMPND 2 MOLECULE: SHORT CHAIN ACYL-COA DEHYDROGENASE; COMPND 3 CHAIN: A, B; COMPND 4 EC: 1.3.99.2; COMPND 5 ENGINEERED: YES	OXIDOREDUCTASE 15-JAN-13 4IRN; TITLE CRYSTAL STRUCTURE OF THE PROLYL ACYL CARRIER PROTEIN OXIDASE ANAB; COMPND MOL_ID: 1; COMPND 2 MOLECULE: PROLYL-ACP DEHYDROGENASE; COMPND 3 CHAIN: A, B, C, D, E, F, G, H; COMPND 4 EC: 1.3.99.-; COMPND 5 ENGINEERED: YES	FAD	42.166	-7.204	0.062	-8.695	-53.6728
1iqcA_2c1vA	1iqc A	2c1v A	OXIDOREDUCTASE 20-JUL-01 1IQC; TITLE CRYSTAL STRUCTURE OF DI-HEME PEROXIDASE FROM NITROSOMONAS EUROPAEA; COMPND MOL_ID: 1; COMPND 2 MOLECULE: DI-HEME PEROXIDASE; COMPND 3 CHAIN: A, B, C, D	OXIDOREDUCTASE 21-SEP-05 2C1V; TITLE CRYSTAL STRUCTURE OF THE DI-HAEM CYTOCHROME C PEROXIDASE FROM; TITLE 2 PARACOCCUS PANTOTROPHUS - MIXED VALENCE FORM; COMPND MOL_ID: 1; COMPND 2 MOLECULE: DI-HAEM CYTOCHROME C PEROXIDASE; COMPND 3 CHAIN: A, B; COMPND 4 EC: 1.11.1.5	HEC	47.213	-5.696	0.06	-8.54	-53.375
1qpaA_3q3uA	1qpa A	3q3u A	OXIDOREDUCTASE 08-OCT-96 1QPA; TITLE LIGNIN PEROXIDASE ISOZYME LIP4.65 (PI 4.65); COMPND MOL_ID: 1; COMPND 2 MOLECULE: LIGNIN PEROXIDASE; COMPND 3 CHAIN: A, B; COMPND 4 EC: 1.11.1.-; COMPND 5 OTHER_DETAILS: ISOZYME LIP4.65	OXIDOREDUCTASE 22-DEC-10 3Q3U; TITLE TRAMETES CERVINA LIGNIN PEROXIDASE; COMPND MOL_ID: 1; COMPND 2 MOLECULE: LIGNIN PEROXIDASE; COMPND 3 CHAIN: A; COMPND 4 FRAGMENT: RESIDUES 24-360; COMPND 5 ENGINEERED: YES	HEM	48.761	-12.999	0.186	-15.041	-52.5909
1gweA_4aj9A	1gwe A	4aj9 A	OXIDOREDUCTASE 15-MAR-02 1GWE; TITLE ATOMIC RESOLUTION STRUCTURE OF MICROCOCCUS LYSODEIKTICUS CATALASE; COMPND MOL_ID: 1; COMPND 2 MOLECULE: CATALASE; COMPND 3 CHAIN: A; COMPND 4 EC: 1.11.1.6	OXIDOREDUCTASE 16-FEB-12 4AJ9; TITLE CATALASE 3 FROM NEUROSPORA CRASSA; COMPND MOL_ID: 1; COMPND 2 MOLECULE: CATALASE-3; COMPND 3 CHAIN: A, B, C, D; COMPND 4 FRAGMENT: RESIDUES 38-719; COMPND 5 EC: 1.11.1.6; COMPND 6 ENGINEERED: YES	HEM	67.579	-12.329	0.166	-13.832	-52
1gweA_1qwlA	1gwe A	1qwl A	OXIDOREDUCTASE 15-MAR-02 1GWE; TITLE ATOMIC RESOLUTION STRUCTURE OF MICROCOCCUS LYSODEIKTICUS CATALASE; COMPND MOL_ID: 1; COMPND 2 MOLECULE: CATALASE; COMPND 3 CHAIN: A; COMPND 4 EC: 1.11.1.6	OXIDOREDUCTASE 02-SEP-03 1QWL; TITLE STRUCTURE OF HELICOBACTER PYLORI CATALASE; COMPND MOL_ID: 1; COMPND 2 MOLECULE: KATA CATALASE; COMPND 3 CHAIN: A, B; COMPND 4 EC: 1.11.1.6; COMPND 5 ENGINEERED: YES	HEM	39.907	-12.082	0.158	-13.4	-51.938
1qpaA_3fmuA	1qpa A	3fmu A	OXIDOREDUCTASE 08-OCT-96 1QPA; TITLE LIGNIN PEROXIDASE ISOZYME LIP4.65 (PI 4.65); COMPND MOL_ID: 1; COMPND 2 MOLECULE: LIGNIN PEROXIDASE; COMPND 3 CHAIN: A, B; COMPND 4 EC: 1.11.1.-; COMPND 5 OTHER_DETAILS: ISOZYME LIP4.65	OXIDOREDUCTASE 22-DEC-08 3FMU; TITLE CRYSTAL STRUCTURE ANALYSIS OF FUNGAL VERSATILE PEROXIDASE FROM; TITLE 2 PLEUROTUS ERYNGII; COMPND MOL_ID: 1; COMPND 2 MOLECULE: VERSATILE PEROXIDASE VPL2; COMPND 3 CHAIN: A; COMPND 4 SYNONYM: VERSATILE LIQUID PHASE PEROXIDASE 2; COMPND 5 EC: 1.11.1.16; COMPND 6 ENGINEERED: YES; COMPND 7 MUTATION: YES	HEM	67.2	-14.443	0.187	-14.893	-51.892
1gweA_2iufA	1gwe A	2iuf A	OXIDOREDUCTASE 15-MAR-02 1GWE; TITLE ATOMIC RESOLUTION STRUCTURE OF MICROCOCCUS LYSODEIKTICUS CATALASE; COMPND MOL_ID: 1; COMPND 2 MOLECULE: CATALASE; COMPND 3 CHAIN: A; COMPND 4 EC: 1.11.1.6	OXIDOREDUCTASE 02-JUN-06 2IUF; TITLE THE STRUCTURES OF PENICILLIUM VITALE CATALASE: RESTING STATE, OXIDISED; TITLE 2 STATE (COMPOUND I) AND COMPLEX WITH AMINOTRIAZOLE; COMPND MOL_ID: 1; COMPND 2 MOLECULE: CATALASE; COMPND 3 CHAIN: A, E; COMPND 4 EC: 1.11.1.6	HEM	55.578	-8.741	0.105	-10.379	-50.6293
1amuA_3vnrA	1amu A	3vnr A	PEPTIDE SYNTHETASE 18-JUN-97 1AMU; TITLE PHENYLALANINE ACTIVATING DOMAIN OF GRAMICIDIN SYNTHETASE 1; TITLE 2 IN A COMPLEX WITH AMP AND PHENYLALANINE; COMPND MOL_ID: 1; COMPND 2 MOLECULE: GRAMICIDIN SYNTHETASE 1; COMPND 3 CHAIN: A, B; COMPND 4 FRAGMENT: ADENYLATE FORMING DOMAIN, RESIDUES 1 - 556 PLUS; COMPND 5 A 7 RESIDUE C-TERMINAL TAG - SHHHHHH; COMPND 6 SYNONYM: GRSA; COMPND 7 EC: 5.1.1.11; COM…	LIGASE 17-JAN-12 3VNR; TITLE CO-CRYSTAL STRUCTURE OF NRPS ADENYLATION PROTEIN CYTC1 WITH; TITLE 2 AMINOBUTYRIC ACID AND AMP FROM STREPTOMYCES; COMPND MOL_ID: 1; COMPND 2 MOLECULE: NRPS ADENYLATION PROTEIN CYTC1; COMPND 3 CHAIN: A; COMPND 4 ENGINEERED: YES	AMP	64.95	-7.426	0.078	-8.691	-48.8258
1qpaA_4cznA	1qpa A	4czn A	OXIDOREDUCTASE 08-OCT-96 1QPA; TITLE LIGNIN PEROXIDASE ISOZYME LIP4.65 (PI 4.65); COMPND MOL_ID: 1; COMPND 2 MOLECULE: LIGNIN PEROXIDASE; COMPND 3 CHAIN: A, B; COMPND 4 EC: 1.11.1.-; COMPND 5 OTHER_DETAILS: ISOZYME LIP4.65	OXIDOREDUCTASE 21-APR-14 4CZN; TITLE CRYSTAL STRUCTURE OF THE EXTRALONG FUNGAL MANGANESE PEROXIDASE FROM; TITLE 2 CERIPORIOPSIS SUBVERMISPORA; COMPND MOL_ID: 1; COMPND 2 MOLECULE: EXTRALONG MANGANESE PEROXIDASE; COMPND 3 CHAIN: A; COMPND 4 EC: 1.11.1.13; COMPND 5 ENGINEERED: YES	HEM	48.947	-14.058	0.205	-14.856	-48.7082
1gweA_2xq1A	1gwe A	2xq1 A	OXIDOREDUCTASE 15-MAR-02 1GWE; TITLE ATOMIC RESOLUTION STRUCTURE OF MICROCOCCUS LYSODEIKTICUS CATALASE; COMPND MOL_ID: 1; COMPND 2 MOLECULE: CATALASE; COMPND 3 CHAIN: A; COMPND 4 EC: 1.11.1.6	OXIDOREDUCTASE 31-AUG-10 2XQ1; TITLE CRYSTAL STRUCTURE OF PEROXISOMAL CATALASE FROM THE YEAST HANSENULA; TITLE 2 POLYMORPHA; COMPND MOL_ID: 1; COMPND 2 MOLECULE: PEROXISOMAL CATALASE; COMPND 3 CHAIN: A, B, C, D, E, F, G, H, I, J, K, L, M, N, O, P; COMPND 4 EC: 1.11.1.6	HEM	39.134	-9.543	0.187	-13.869	-48.324
1gweA_4qolA	1gwe A	4qol A	OXIDOREDUCTASE 15-MAR-02 1GWE; TITLE ATOMIC RESOLUTION STRUCTURE OF MICROCOCCUS LYSODEIKTICUS CATALASE; COMPND MOL_ID: 1; COMPND 2 MOLECULE: CATALASE; COMPND 3 CHAIN: A; COMPND 4 EC: 1.11.1.6	OXIDOREDUCTASE 20-JUN-14 4QOL; TITLE STRUCTURE OF BACILLUS PUMILUS CATALASE; COMPND MOL_ID: 1; COMPND 2 MOLECULE: CATALASE; COMPND 3 CHAIN: A, B, C, D; COMPND 4 EC: 1.11.1.6; COMPND 5 ENGINEERED: YES	HEM	67.737	-13.006	0.184	-13.668	-48.1268
1qpaA_4bm1A	1qpa A	4bm1 A	OXIDOREDUCTASE 08-OCT-96 1QPA; TITLE LIGNIN PEROXIDASE ISOZYME LIP4.65 (PI 4.65); COMPND MOL_ID: 1; COMPND 2 MOLECULE: LIGNIN PEROXIDASE; COMPND 3 CHAIN: A, B; COMPND 4 EC: 1.11.1.-; COMPND 5 OTHER_DETAILS: ISOZYME LIP4.65	OXIDOREDUCTASE 05-MAY-13 4BM1; TITLE CRYSTAL STRUCTURE OF MANGANESE PEROXIDASE 4 FROM PLEUROTUS; TITLE 2 OSTREATUS - CRYSTAL FORM I; COMPND MOL_ID: 1; COMPND 2 MOLECULE: MANGANESE PEROXIDASE 4; COMPND 3 CHAIN: A, B; COMPND 4 EC: 1.11.1.13; COMPND 5 ENGINEERED: YES	HEM	53.296	-14.662	0.227	-15.353	-46.9511
1gweA_2isaA	1gwe A	2isa A	OXIDOREDUCTASE 15-MAR-02 1GWE; TITLE ATOMIC RESOLUTION STRUCTURE OF MICROCOCCUS LYSODEIKTICUS CATALASE; COMPND MOL_ID: 1; COMPND 2 MOLECULE: CATALASE; COMPND 3 CHAIN: A; COMPND 4 EC: 1.11.1.6	OXIDOREDUCTASE 17-OCT-06 2ISA; TITLE CRYSTAL STRUCTURE OF VIBRIO SALMONICIDA CATALASE; COMPND MOL_ID: 1; COMPND 2 MOLECULE: CATALASE; COMPND 3 CHAIN: A, B, C, D, E, F, G, H; COMPND 4 EC: 1.11.1.6; COMPND 5 ENGINEERED: YES	HEM	59.78	-12.48	0.183	-13.283	-46.9364
1iqcA_4aanA	1iqc A	4aan A	OXIDOREDUCTASE 20-JUL-01 1IQC; TITLE CRYSTAL STRUCTURE OF DI-HEME PEROXIDASE FROM NITROSOMONAS EUROPAEA; COMPND MOL_ID: 1; COMPND 2 MOLECULE: DI-HEME PEROXIDASE; COMPND 3 CHAIN: A, B, C, D	OXIDOREDUCTASE 05-DEC-11 4AAN; TITLE MACA WILD-TYPE FULLY REDUCED; COMPND MOL_ID: 1; COMPND 2 MOLECULE: CYTOCHROME C551 PEROXIDASE; COMPND 3 CHAIN: A; COMPND 4 FRAGMENT: RESIDUES 23-346; COMPND 5 SYNONYM: CYTOCHROME C PEROXIDASE; COMPND 6 EC: 1.11.1.5; COMPND 7 ENGINEERED: YES	HEC	81.381	-4.004	0.076	-8.019	-45.5625
1ja1A_4h2dA	1ja1 A	4h2d A	OXIDOREDUCTASE 29-MAY-01 1JA1; TITLE CYPOR-TRIPLE MUTANT; COMPND MOL_ID: 1; COMPND 2 MOLECULE: NADPH-CYTOCHROME P450 REDUCTASE; COMPND 3 CHAIN: A, B; COMPND 4 SYNONYM: NADPH-CYTOCHROME P450 OXIDOREDUCTASE; COMPND 5 EC: 1.6.2.4; COMPND 6 ENGINEERED: YES; COMPND 7 MUTATION: YES	OXIDOREDUCTASE 12-SEP-12 4H2D; TITLE CRYSTAL STRUCTURE OF NDOR1; COMPND MOL_ID: 1; COMPND 2 MOLECULE: NADPH-DEPENDENT DIFLAVIN OXIDOREDUCTASE 1; COMPND 3 CHAIN: A, B; COMPND 4 FRAGMENT: FMN-BINDING DOMAIN (UNP RESIDUES 1-161); COMPND 5 SYNONYM: NDOR1, NADPH-DEPENDENT FMN AND FAD-CONTAINING; COMPND 6 OXIDOREDUCTASE, NOVEL REDUCTASE 1; COMPND 7 EC: 1.6.-.-; COMPND 8 ENGINEERED: YES	FMN	35.697	-8.186	0.098	-8.977	-45.3384
1gweA_4aj9A	1gwe A	4aj9 A	OXIDOREDUCTASE 15-MAR-02 1GWE; TITLE ATOMIC RESOLUTION STRUCTURE OF MICROCOCCUS LYSODEIKTICUS CATALASE; COMPND MOL_ID: 1; COMPND 2 MOLECULE: CATALASE; COMPND 3 CHAIN: A; COMPND 4 EC: 1.11.1.6	OXIDOREDUCTASE 16-FEB-12 4AJ9; TITLE CATALASE 3 FROM NEUROSPORA CRASSA; COMPND MOL_ID: 1; COMPND 2 MOLECULE: CATALASE-3; COMPND 3 CHAIN: A, B, C, D; COMPND 4 FRAGMENT: RESIDUES 38-719; COMPND 5 EC: 1.11.1.6; COMPND 6 ENGINEERED: YES	HEM	39.222	-13.078	0.207	-13.889	-45.241
1iqcA_2c1vA	1iqc A	2c1v A	OXIDOREDUCTASE 20-JUL-01 1IQC; TITLE CRYSTAL STRUCTURE OF DI-HEME PEROXIDASE FROM NITROSOMONAS EUROPAEA; COMPND MOL_ID: 1; COMPND 2 MOLECULE: DI-HEME PEROXIDASE; COMPND 3 CHAIN: A, B, C, D	OXIDOREDUCTASE 21-SEP-05 2C1V; TITLE CRYSTAL STRUCTURE OF THE DI-HAEM CYTOCHROME C PEROXIDASE FROM; TITLE 2 PARACOCCUS PANTOTROPHUS - MIXED VALENCE FORM; COMPND MOL_ID: 1; COMPND 2 MOLECULE: DI-HAEM CYTOCHROME C PEROXIDASE; COMPND 3 CHAIN: A, B; COMPND 4 EC: 1.11.1.5	HEC	49.884	-5.909	0.101	-8.754	-43.5522
1jqiA_2uxwA	1jqi A	2uxw A	OXIDOREDUCTASE 07-AUG-01 1JQI; TITLE CRYSTAL STRUCTURE OF RAT SHORT CHAIN ACYL-COA DEHYDROGENASE COMPLEXED; TITLE 2 WITH ACETOACETYL-COA; COMPND MOL_ID: 1; COMPND 2 MOLECULE: SHORT CHAIN ACYL-COA DEHYDROGENASE; COMPND 3 CHAIN: A, B; COMPND 4 EC: 1.3.99.2; COMPND 5 ENGINEERED: YES	OXIDOREDUCTASE 30-MAR-07 2UXW; TITLE CRYSTAL STRUCTURE OF HUMAN VERY LONG CHAIN ACYL-COA DEHYDROGENASE; TITLE 2 (ACADVL); COMPND MOL_ID: 1; COMPND 2 MOLECULE: VERY-LONG-CHAIN SPECIFIC ACYL-COA DEHYDROGENASE; COMPND 3 CHAIN: A; COMPND 4 FRAGMENT: RESIDUES 72-655; COMPND 5 SYNONYM: VLCAD, ACYL-COA DEHYDROGENASE; COMPND 6 EC: 1.3.99.-; COMPND 7 ENGINEERED: YES	FAD	74.537	-5.752	0.087	-8.123	-43.4385
1o04A_2bjkA	1o04 A	2bjk A	OXIDOREDUCTASE 20-FEB-03 1O04; TITLE CYS302SER MUTANT OF HUMAN MITOCHONDRIAL ALDEHYDE DEHYDROGENASE; TITLE 2 COMPLEXED WITH NAD+ AND MG2+; COMPND MOL_ID: 1; COMPND 2 MOLECULE: ALDEHYDE DEHYDROGENASE, MITOCHONDRIAL PRECURSOR; COMPND 3 CHAIN: A, B, C, D, E, F, G, H; COMPND 4 FRAGMENT: COMPLETE MATURE SEQUENCE (DOES NOT CONTAIN MITOCHONDRIAL; COMPND 5 LEADER SEQUENCE).; COMPND 6 SYNONYM: ALDH CLASS …	OXIDOREDUCTASE 04-FEB-05 2BJK; TITLE CRYSTAL ANALYSIS OF 1-PYRROLINE-5-CARBOXYLATE DEHYDROGENASE FROM; TITLE 2 THERMUS WITH BOUND NAD AND CITRATE.; COMPND MOL_ID: 1; COMPND 2 MOLECULE: 1-PYRROLINE-5-CARBOXYLATE DEHYDROGENASE; COMPND 3 CHAIN: A, B; COMPND 4 EC: 1.5.1.12; COMPND 5 ENGINEERED: YES	NAD	55.446	-7.863	0.112	-9.148	-43.1509
1b8aA_3g1zA	1b8a A	3g1z A	LIGASE 27-JAN-99 1B8A; TITLE ASPARTYL-TRNA SYNTHETASE; COMPND MOL_ID: 1; COMPND 2 MOLECULE: PROTEIN (ASPARTYL-TRNA SYNTHETASE); COMPND 3 CHAIN: A, B; COMPND 4 SYNONYM: ASPARTYL TRNA LIGASE; COMPND 5 EC: 6.1.1.12; COMPND 6 ENGINEERED: YES	LIGASE 30-JAN-09 3G1Z; TITLE STRUCTURE OF IDP01693/YJEA, A POTENTIAL T-RNA SYNTHETASE FROM; TITLE 2 SALMONELLA TYPHIMURIUM; COMPND MOL_ID: 1; COMPND 2 MOLECULE: PUTATIVE LYSYL-TRNA SYNTHETASE; COMPND 3 CHAIN: A, B; COMPND 4 SYNONYM: LYSINE--TRNA LIGASE, LYSRS, GX; COMPND 5 EC: 6.1.1.6; COMPND 6 ENGINEERED: YES	ATP	46.693	-4.747	0.109	-9.01	-43.11
1b8aA_3hxwA	1b8a A	3hxw A	LIGASE 27-JAN-99 1B8A; TITLE ASPARTYL-TRNA SYNTHETASE; COMPND MOL_ID: 1; COMPND 2 MOLECULE: PROTEIN (ASPARTYL-TRNA SYNTHETASE); COMPND 3 CHAIN: A, B; COMPND 4 SYNONYM: ASPARTYL TRNA LIGASE; COMPND 5 EC: 6.1.1.12; COMPND 6 ENGINEERED: YES	LIGASE 22-JUN-09 3HXW; TITLE CRYSTAL STRUCTURE OF CATALYTIC FRAGMENT OF E. COLI ALARS IN COMPLEX; TITLE 2 WITH SERSA; COMPND MOL_ID: 1; COMPND 2 MOLECULE: ALANYL-TRNA SYNTHETASE; COMPND 3 CHAIN: A; COMPND 4 FRAGMENT: N-TERMINAL CATALYTIC FRAGMENT RESIDUES 2-442; COMPND 5 SYNONYM: ALANINE-TRNA LIGASE, ALARS; COMPND 6 EC: 6.1.1.7; COMPND 7 ENGINEERED: YES; COMPND 8 MUTATION: YES	ATP	40.384	-8.838	0.14	-10.295	-42.8958
1hskA_3tx1A	1hsk A	3tx1 A	OXIDOREDUCTASE 27-DEC-00 1HSK; TITLE CRYSTAL STRUCTURE OF S. AUREUS MURB; COMPND MOL_ID: 1; COMPND 2 MOLECULE: UDP-N-ACETYLENOLPYRUVOYLGLUCOSAMINE REDUCTASE; COMPND 3 CHAIN: A; COMPND 4 SYNONYM: UDP-N-ACETYLMURAMATE DEHYDROGENASE; COMPND 5 EC: 1.1.1.158; COMPND 6 ENGINEERED: YES	OXIDOREDUCTASE 22-SEP-11 3TX1; TITLE X-RAY CRYSTAL STRUCTURE OF LISTERIA MONOCYTOGENES EGD-E UDP-N-; TITLE 2 ACETYLENOLPYRUVYLGLUCOSAMINE REDUCTASE (MURB); COMPND MOL_ID: 1; COMPND 2 MOLECULE: UDP-N-ACETYLENOLPYRUVOYLGLUCOSAMINE REDUCTASE; COMPND 3 CHAIN: A; COMPND 4 SYNONYM: UDP-N-ACETYLMURAMATE DEHYDROGENASE; COMPND 5 EC: 1.1.1.158; COMPND 6 ENGINEERED: YES	FAD	37.348	-7.517	0.188	-12.342	-42.8542
1hskA_3tx1A	1hsk A	3tx1 A	OXIDOREDUCTASE 27-DEC-00 1HSK; TITLE CRYSTAL STRUCTURE OF S. AUREUS MURB; COMPND MOL_ID: 1; COMPND 2 MOLECULE: UDP-N-ACETYLENOLPYRUVOYLGLUCOSAMINE REDUCTASE; COMPND 3 CHAIN: A; COMPND 4 SYNONYM: UDP-N-ACETYLMURAMATE DEHYDROGENASE; COMPND 5 EC: 1.1.1.158; COMPND 6 ENGINEERED: YES	OXIDOREDUCTASE 22-SEP-11 3TX1; TITLE X-RAY CRYSTAL STRUCTURE OF LISTERIA MONOCYTOGENES EGD-E UDP-N-; TITLE 2 ACETYLENOLPYRUVYLGLUCOSAMINE REDUCTASE (MURB); COMPND MOL_ID: 1; COMPND 2 MOLECULE: UDP-N-ACETYLENOLPYRUVOYLGLUCOSAMINE REDUCTASE; COMPND 3 CHAIN: A; COMPND 4 SYNONYM: UDP-N-ACETYLMURAMATE DEHYDROGENASE; COMPND 5 EC: 1.1.1.158; COMPND 6 ENGINEERED: YES	FAD	37.159	-9.118	0.188	-12.277	-42.6285
1hskA_3tx1A	1hsk A	3tx1 A	OXIDOREDUCTASE 27-DEC-00 1HSK; TITLE CRYSTAL STRUCTURE OF S. AUREUS MURB; COMPND MOL_ID: 1; COMPND 2 MOLECULE: UDP-N-ACETYLENOLPYRUVOYLGLUCOSAMINE REDUCTASE; COMPND 3 CHAIN: A; COMPND 4 SYNONYM: UDP-N-ACETYLMURAMATE DEHYDROGENASE; COMPND 5 EC: 1.1.1.158; COMPND 6 ENGINEERED: YES	OXIDOREDUCTASE 22-SEP-11 3TX1; TITLE X-RAY CRYSTAL STRUCTURE OF LISTERIA MONOCYTOGENES EGD-E UDP-N-; TITLE 2 ACETYLENOLPYRUVYLGLUCOSAMINE REDUCTASE (MURB); COMPND MOL_ID: 1; COMPND 2 MOLECULE: UDP-N-ACETYLENOLPYRUVOYLGLUCOSAMINE REDUCTASE; COMPND 3 CHAIN: A; COMPND 4 SYNONYM: UDP-N-ACETYLMURAMATE DEHYDROGENASE; COMPND 5 EC: 1.1.1.158; COMPND 6 ENGINEERED: YES	FAD	43.647	-7.41	0.192	-12.384	-42.411
1gweA_1a4eA	1gwe A	1a4e A	OXIDOREDUCTASE 15-MAR-02 1GWE; TITLE ATOMIC RESOLUTION STRUCTURE OF MICROCOCCUS LYSODEIKTICUS CATALASE; COMPND MOL_ID: 1; COMPND 2 MOLECULE: CATALASE; COMPND 3 CHAIN: A; COMPND 4 EC: 1.11.1.6	OXIDOREDUCTASE 29-JAN-98 1A4E; TITLE CATALASE A FROM SACCHAROMYCES CEREVISIAE; COMPND MOL_ID: 1; COMPND 2 MOLECULE: CATALASE A; COMPND 3 CHAIN: A, B, C, D; COMPND 4 EC: 1.11.1.6	HEM	45.689	-13.41	0.238	-14.285	-42.2633
1gweA_3rgpA	1gwe A	3rgp A	OXIDOREDUCTASE 15-MAR-02 1GWE; TITLE ATOMIC RESOLUTION STRUCTURE OF MICROCOCCUS LYSODEIKTICUS CATALASE; COMPND MOL_ID: 1; COMPND 2 MOLECULE: CATALASE; COMPND 3 CHAIN: A; COMPND 4 EC: 1.11.1.6	OXIDOREDUCTASE 08-APR-11 3RGP; TITLE STRUCTURAL AND KINETIC ANALYSIS OF THE BEEF LIVER CATALASE COMPLEXED; TITLE 2 WITH NITRIC OXIDE; COMPND MOL_ID: 1; COMPND 2 MOLECULE: CATALASE; COMPND 3 CHAIN: A, B, C, D; COMPND 4 FRAGMENT: UNP RESIDUES 4-502; COMPND 5 EC: 1.11.1.6	HEM	71.596	-10.255	0.213	-13.228	-42.262
1o04A_4i8pA	1o04 A	4i8p A	OXIDOREDUCTASE 20-FEB-03 1O04; TITLE CYS302SER MUTANT OF HUMAN MITOCHONDRIAL ALDEHYDE DEHYDROGENASE; TITLE 2 COMPLEXED WITH NAD+ AND MG2+; COMPND MOL_ID: 1; COMPND 2 MOLECULE: ALDEHYDE DEHYDROGENASE, MITOCHONDRIAL PRECURSOR; COMPND 3 CHAIN: A, B, C, D, E, F, G, H; COMPND 4 FRAGMENT: COMPLETE MATURE SEQUENCE (DOES NOT CONTAIN MITOCHONDRIAL; COMPND 5 LEADER SEQUENCE).; COMPND 6 SYNONYM: ALDH CLASS …	OXIDOREDUCTASE 04-DEC-12 4I8P; TITLE CRYSTAL STRUCTURE OF AMINOALDEHYDE DEHYDROGENASE 1A FROM ZEA MAYS; TITLE 2 (ZMAMADH1A); COMPND MOL_ID: 1; COMPND 2 MOLECULE: AMINOALDEHYDE DEHYDROGENASE 1; COMPND 3 CHAIN: A, B; COMPND 4 SYNONYM: AMADH; COMPND 5 EC: 1.2.1.19; COMPND 6 ENGINEERED: YES	NAD	56.783	-8.504	0.125	-9.422	-41.8756
1ja1A_3qe2A	1ja1 A	3qe2 A	OXIDOREDUCTASE 29-MAY-01 1JA1; TITLE CYPOR-TRIPLE MUTANT; COMPND MOL_ID: 1; COMPND 2 MOLECULE: NADPH-CYTOCHROME P450 REDUCTASE; COMPND 3 CHAIN: A, B; COMPND 4 SYNONYM: NADPH-CYTOCHROME P450 OXIDOREDUCTASE; COMPND 5 EC: 1.6.2.4; COMPND 6 ENGINEERED: YES; COMPND 7 MUTATION: YES	OXIDOREDUCTASE 19-JAN-11 3QE2; TITLE CRYSTAL STRUCTURE OF HUMAN NADPH-CYTOCHROME P450 REDUCTASE; COMPND MOL_ID: 1; COMPND 2 MOLECULE: NADPH--CYTOCHROME P450 REDUCTASE; COMPND 3 CHAIN: A, B; COMPND 4 FRAGMENT: UNP RESIDUES 64-677; COMPND 5 SYNONYM: CPR, P450R; COMPND 6 EC: 1.6.2.4; COMPND 7 ENGINEERED: YES	FMN	42.805	-9.241	0.139	-9.91	-41.4644
1b8aA_3a5yA	1b8a A	3a5y A	LIGASE 27-JAN-99 1B8A; TITLE ASPARTYL-TRNA SYNTHETASE; COMPND MOL_ID: 1; COMPND 2 MOLECULE: PROTEIN (ASPARTYL-TRNA SYNTHETASE); COMPND 3 CHAIN: A, B; COMPND 4 SYNONYM: ASPARTYL TRNA LIGASE; COMPND 5 EC: 6.1.1.12; COMPND 6 ENGINEERED: YES	LIGASE 17-AUG-09 3A5Y; TITLE CRYSTAL STRUCTURE OF GENX FROM ESCHERICHIA COLI IN COMPLEX WITH; TITLE 2 LYSYLADENYLATE ANALOG; COMPND MOL_ID: 1; COMPND 2 MOLECULE: PUTATIVE LYSYL-TRNA SYNTHETASE; COMPND 3 CHAIN: A, B, C, D; COMPND 4 SYNONYM: GENX; COMPND 5 EC: 6.1.1.6; COMPND 6 ENGINEERED: YES	ATP	60.019	-6.261	0.125	-9.322	-41.4311
1gweA_4aumA	1gwe A	4aum A	OXIDOREDUCTASE 15-MAR-02 1GWE; TITLE ATOMIC RESOLUTION STRUCTURE OF MICROCOCCUS LYSODEIKTICUS CATALASE; COMPND MOL_ID: 1; COMPND 2 MOLECULE: CATALASE; COMPND 3 CHAIN: A; COMPND 4 EC: 1.11.1.6	OXIDOREDUCTASE 18-MAY-12 4AUM; TITLE CRYSTAL STRUCTURE, RECOMBINANT EXPRESSION AND MUTAGENESIS; TITLE 2 STUDIES OF THE BIFUNCTIONAL CATALASE-PHENOL OXIDASE FROM; TITLE 3 SCYTALIDIUM THERMOPHILUM; COMPND MOL_ID: 1; COMPND 2 MOLECULE: CATALASE-PHENOL OXIDASE; COMPND 3 CHAIN: A, B, C, D; COMPND 4 EC: 1.11.1.6; COMPND 5 ENGINEERED: YES	HEM	35.319	-9.705	0.181	-11.468	-40.8114
1ja1A_3fjoA	1ja1 A	3fjo A	OXIDOREDUCTASE 29-MAY-01 1JA1; TITLE CYPOR-TRIPLE MUTANT; COMPND MOL_ID: 1; COMPND 2 MOLECULE: NADPH-CYTOCHROME P450 REDUCTASE; COMPND 3 CHAIN: A, B; COMPND 4 SYNONYM: NADPH-CYTOCHROME P450 OXIDOREDUCTASE; COMPND 5 EC: 1.6.2.4; COMPND 6 ENGINEERED: YES; COMPND 7 MUTATION: YES	OXIDOREDUCTASE 15-DEC-08 3FJO; TITLE STRUCTURE OF CHIMERIC YH CPR; COMPND MOL_ID: 1; COMPND 2 MOLECULE: NADPH-CYTOCHROME P450 REDUCTASE; COMPND 3 CHAIN: A; COMPND 4 FRAGMENT: YEAST FMN DOMAIN, UNP RESIDUES 44-211, HUMAN FAD DOMAIN; COMPND 5 CPR, UNP RESIDUES 232-677; COMPND 6 SYNONYM: CPR, P450R; COMPND 7 EC: 1.6.2.4; COMPND 8 ENGINEERED: YES	FMN	86.166	-9.103	0.148	-10.07	-40.6048
1gweA_4aumA	1gwe A	4aum A	OXIDOREDUCTASE 15-MAR-02 1GWE; TITLE ATOMIC RESOLUTION STRUCTURE OF MICROCOCCUS LYSODEIKTICUS CATALASE; COMPND MOL_ID: 1; COMPND 2 MOLECULE: CATALASE; COMPND 3 CHAIN: A; COMPND 4 EC: 1.11.1.6	OXIDOREDUCTASE 18-MAY-12 4AUM; TITLE CRYSTAL STRUCTURE, RECOMBINANT EXPRESSION AND MUTAGENESIS; TITLE 2 STUDIES OF THE BIFUNCTIONAL CATALASE-PHENOL OXIDASE FROM; TITLE 3 SCYTALIDIUM THERMOPHILUM; COMPND MOL_ID: 1; COMPND 2 MOLECULE: CATALASE-PHENOL OXIDASE; COMPND 3 CHAIN: A, B, C, D; COMPND 4 EC: 1.11.1.6; COMPND 5 ENGINEERED: YES	HEM	71.461	-9.837	0.184	-11.469	-40.3838
1iqcA_4aanA	1iqc A	4aan A	OXIDOREDUCTASE 20-JUL-01 1IQC; TITLE CRYSTAL STRUCTURE OF DI-HEME PEROXIDASE FROM NITROSOMONAS EUROPAEA; COMPND MOL_ID: 1; COMPND 2 MOLECULE: DI-HEME PEROXIDASE; COMPND 3 CHAIN: A, B, C, D	OXIDOREDUCTASE 05-DEC-11 4AAN; TITLE MACA WILD-TYPE FULLY REDUCED; COMPND MOL_ID: 1; COMPND 2 MOLECULE: CYTOCHROME C551 PEROXIDASE; COMPND 3 CHAIN: A; COMPND 4 FRAGMENT: RESIDUES 23-346; COMPND 5 SYNONYM: CYTOCHROME C PEROXIDASE; COMPND 6 EC: 1.11.1.5; COMPND 7 ENGINEERED: YES	HEC	37.932	-2.548	0.106	-8.26	-40.0971
1amuA_2vsqA	1amu A	2vsq A	PEPTIDE SYNTHETASE 18-JUN-97 1AMU; TITLE PHENYLALANINE ACTIVATING DOMAIN OF GRAMICIDIN SYNTHETASE 1; TITLE 2 IN A COMPLEX WITH AMP AND PHENYLALANINE; COMPND MOL_ID: 1; COMPND 2 MOLECULE: GRAMICIDIN SYNTHETASE 1; COMPND 3 CHAIN: A, B; COMPND 4 FRAGMENT: ADENYLATE FORMING DOMAIN, RESIDUES 1 - 556 PLUS; COMPND 5 A 7 RESIDUE C-TERMINAL TAG - SHHHHHH; COMPND 6 SYNONYM: GRSA; COMPND 7 EC: 5.1.1.11; COM…	LIGASE 29-APR-08 2VSQ; TITLE STRUCTURE OF SURFACTIN A SYNTHETASE C (SRFA-C), A NONRIBOSOMAL PEPTIDE; TITLE 2 SYNTHETASE TERMINATION MODULE; COMPND MOL_ID: 1; COMPND 2 MOLECULE: SURFACTIN SYNTHETASE SUBUNIT 3; COMPND 3 CHAIN: A; COMPND 4 FRAGMENT: TERMINATION MODULE OF SURFACTIN A BIOSYNTHESIS CLUSTER,; COMPND 5 RESIDUES 1-1009,1015-1274; COMPND 6 SYNONYM: SURFACTIN A SYNTHETASE C; COMPND 7 ENGINE…	AMP	41.611	-6.79	0.089	-7.514	-39.7566
1b8aA_2dq0A	1b8a A	2dq0 A	LIGASE 27-JAN-99 1B8A; TITLE ASPARTYL-TRNA SYNTHETASE; COMPND MOL_ID: 1; COMPND 2 MOLECULE: PROTEIN (ASPARTYL-TRNA SYNTHETASE); COMPND 3 CHAIN: A, B; COMPND 4 SYNONYM: ASPARTYL TRNA LIGASE; COMPND 5 EC: 6.1.1.12; COMPND 6 ENGINEERED: YES	LIGASE 18-MAY-06 2DQ0; TITLE CRYSTAL STRUCTURE OF SERYL-TRNA SYNTHETASE FROM PYROCOCCUS HORIKOSHII; TITLE 2 COMPLEXED WITH A SERYL-ADENYLATE ANALOG; COMPND MOL_ID: 1; COMPND 2 MOLECULE: SERYL-TRNA SYNTHETASE; COMPND 3 CHAIN: A, B; COMPND 4 SYNONYM: SERINE--TRNA LIGASE, SERRS; COMPND 5 EC: 6.1.1.11; COMPND 6 ENGINEERED: YES	ATP	38.614	-6.333	0.11	-8.269	-39.3762
1jp4A_2wefA	1jp4 A	2wef A	HYDROLASE 01-AUG-01 1JP4; TITLE CRYSTAL STRUCTURE OF AN ENZYME DISPLAYING BOTH INOSITOL-POLYPHOSPHATE; TITLE 2 1-PHOSPHATASE AND 3'-PHOSPHOADENOSINE-5'-PHOSPHATE PHOSPHATASE; TITLE 3 ACTIVITIES; COMPND MOL_ID: 1; COMPND 2 MOLECULE: 3'(2'),5'-BISPHOSPHATE NUCLEOTIDASE; COMPND 3 CHAIN: A; COMPND 4 SYNONYM: PIPASE: PAP AND INOSITOL 1,4 BISPHOSPHATE PHOSPHATASE; COMPND 5 EC: 3.1.3.7, 3.1.3.57; COMPND…	HYDROLASE 30-MAR-09 2WEF; TITLE HUMAN 3'(2'), 5'-BISPHOSPHATE NUCLEOTIDASE 1 (BPNT1) IN COMPLEX WITH; TITLE 2 AMP, PO4 AND MAGNESIUM; COMPND MOL_ID: 1; COMPND 2 MOLECULE: 3'(2')\, 5'-BISPHOSPHATE NUCLEOTIDASE 1; COMPND 3 CHAIN: A; COMPND 4 FRAGMENT: RESIDUES 6-308; COMPND 5 SYNONYM: BISPHOSPHATE 3'-NUCLEOTIDASE 1, PAP-INOSITOL-1\,4-; COMPND 6 PHOSPHATASE, BPNTASE 1, PIP; COMPND 7 EC: 3.1.3.7; COM…	AMP	53.817	-7.3	0.092	-7.523	-39.1823
1qpaA_4cznA	1qpa A	4czn A	OXIDOREDUCTASE 08-OCT-96 1QPA; TITLE LIGNIN PEROXIDASE ISOZYME LIP4.65 (PI 4.65); COMPND MOL_ID: 1; COMPND 2 MOLECULE: LIGNIN PEROXIDASE; COMPND 3 CHAIN: A, B; COMPND 4 EC: 1.11.1.-; COMPND 5 OTHER_DETAILS: ISOZYME LIP4.65	OXIDOREDUCTASE 21-APR-14 4CZN; TITLE CRYSTAL STRUCTURE OF THE EXTRALONG FUNGAL MANGANESE PEROXIDASE FROM; TITLE 2 CERIPORIOPSIS SUBVERMISPORA; COMPND MOL_ID: 1; COMPND 2 MOLECULE: EXTRALONG MANGANESE PEROXIDASE; COMPND 3 CHAIN: A; COMPND 4 EC: 1.11.1.13; COMPND 5 ENGINEERED: YES	HEM	49.741	-13.496	0.276	-14.702	-39.1011
1b8aA_4cs4A	1b8a A	4cs4 A	LIGASE 27-JAN-99 1B8A; TITLE ASPARTYL-TRNA SYNTHETASE; COMPND MOL_ID: 1; COMPND 2 MOLECULE: PROTEIN (ASPARTYL-TRNA SYNTHETASE); COMPND 3 CHAIN: A, B; COMPND 4 SYNONYM: ASPARTYL TRNA LIGASE; COMPND 5 EC: 6.1.1.12; COMPND 6 ENGINEERED: YES	LIGASE 04-MAR-14 4CS4; TITLE CATALYTIC DOMAIN OF PYRROLYSYL-TRNA SYNTHETASE MUTANT Y306A,; TITLE 2 Y384F IN COMPLEX WITH AMPPNP; COMPND MOL_ID: 1; COMPND 2 MOLECULE: PYRROLYSYL-TRNA SYNTHETASE; COMPND 3 CHAIN: A; COMPND 4 FRAGMENT: C-TERMINAL FRAGMENT, RESIDUES 188-454; COMPND 5 SYNONYM: PYRROLYSINE--TRNA(PYL) LIGASE, PYRROLYSYL-TRNA SYNTHETASE,; COMPND 6 PYLRS, PYRROLYSYL-TRNA SYNTHETASE; COMPND…	ATP	84.117	-7.571	0.134	-9.127	-39.0043
1b8aA_2dq0A	1b8a A	2dq0 A	LIGASE 27-JAN-99 1B8A; TITLE ASPARTYL-TRNA SYNTHETASE; COMPND MOL_ID: 1; COMPND 2 MOLECULE: PROTEIN (ASPARTYL-TRNA SYNTHETASE); COMPND 3 CHAIN: A, B; COMPND 4 SYNONYM: ASPARTYL TRNA LIGASE; COMPND 5 EC: 6.1.1.12; COMPND 6 ENGINEERED: YES	LIGASE 18-MAY-06 2DQ0; TITLE CRYSTAL STRUCTURE OF SERYL-TRNA SYNTHETASE FROM PYROCOCCUS HORIKOSHII; TITLE 2 COMPLEXED WITH A SERYL-ADENYLATE ANALOG; COMPND MOL_ID: 1; COMPND 2 MOLECULE: SERYL-TRNA SYNTHETASE; COMPND 3 CHAIN: A, B; COMPND 4 SYNONYM: SERINE--TRNA LIGASE, SERRS; COMPND 5 EC: 6.1.1.11; COMPND 6 ENGINEERED: YES	ATP	38.221	-6.471	0.112	-8.235	-38.8443
1iqcA_2c1vA	1iqc A	2c1v A	OXIDOREDUCTASE 20-JUL-01 1IQC; TITLE CRYSTAL STRUCTURE OF DI-HEME PEROXIDASE FROM NITROSOMONAS EUROPAEA; COMPND MOL_ID: 1; COMPND 2 MOLECULE: DI-HEME PEROXIDASE; COMPND 3 CHAIN: A, B, C, D	OXIDOREDUCTASE 21-SEP-05 2C1V; TITLE CRYSTAL STRUCTURE OF THE DI-HAEM CYTOCHROME C PEROXIDASE FROM; TITLE 2 PARACOCCUS PANTOTROPHUS - MIXED VALENCE FORM; COMPND MOL_ID: 1; COMPND 2 MOLECULE: DI-HAEM CYTOCHROME C PEROXIDASE; COMPND 3 CHAIN: A, B; COMPND 4 EC: 1.11.1.5	HEC	51.991	-5.095	0.127	-8.69	-38.2819
1o04A_4a0mA	1o04 A	4a0m A	OXIDOREDUCTASE 20-FEB-03 1O04; TITLE CYS302SER MUTANT OF HUMAN MITOCHONDRIAL ALDEHYDE DEHYDROGENASE; TITLE 2 COMPLEXED WITH NAD+ AND MG2+; COMPND MOL_ID: 1; COMPND 2 MOLECULE: ALDEHYDE DEHYDROGENASE, MITOCHONDRIAL PRECURSOR; COMPND 3 CHAIN: A, B, C, D, E, F, G, H; COMPND 4 FRAGMENT: COMPLETE MATURE SEQUENCE (DOES NOT CONTAIN MITOCHONDRIAL; COMPND 5 LEADER SEQUENCE).; COMPND 6 SYNONYM: ALDH CLASS …	OXIDOREDUCTASE 09-SEP-11 4A0M; TITLE CRYSTAL STRUCTURE OF BETAINE ALDEHYDE DEHYDROGENASE FROM; TITLE 2 SPINACH IN COMPLEX WITH NAD; COMPND MOL_ID: 1; COMPND 2 MOLECULE: BETAINE ALDEHYDE DEHYDROGENASE, CHLOROPLASTIC; COMPND 3 CHAIN: A, B, C, D; COMPND 4 FRAGMENT: RESIDUES 1-496; COMPND 5 SYNONYM: BADH; COMPND 6 EC: 1.2.1.8; COMPND 7 ENGINEERED: YES	NAD	57.126	-8.892	0.162	-9.985	-38.1107
1ja1A_3qe2A	1ja1 A	3qe2 A	OXIDOREDUCTASE 29-MAY-01 1JA1; TITLE CYPOR-TRIPLE MUTANT; COMPND MOL_ID: 1; COMPND 2 MOLECULE: NADPH-CYTOCHROME P450 REDUCTASE; COMPND 3 CHAIN: A, B; COMPND 4 SYNONYM: NADPH-CYTOCHROME P450 OXIDOREDUCTASE; COMPND 5 EC: 1.6.2.4; COMPND 6 ENGINEERED: YES; COMPND 7 MUTATION: YES	OXIDOREDUCTASE 19-JAN-11 3QE2; TITLE CRYSTAL STRUCTURE OF HUMAN NADPH-CYTOCHROME P450 REDUCTASE; COMPND MOL_ID: 1; COMPND 2 MOLECULE: NADPH--CYTOCHROME P450 REDUCTASE; COMPND 3 CHAIN: A, B; COMPND 4 FRAGMENT: UNP RESIDUES 64-677; COMPND 5 SYNONYM: CPR, P450R; COMPND 6 EC: 1.6.2.4; COMPND 7 ENGINEERED: YES	FMN	50.66	-9.674	0.177	-10.527	-38.0036
1b8aA_4cs4A	1b8a A	4cs4 A	LIGASE 27-JAN-99 1B8A; TITLE ASPARTYL-TRNA SYNTHETASE; COMPND MOL_ID: 1; COMPND 2 MOLECULE: PROTEIN (ASPARTYL-TRNA SYNTHETASE); COMPND 3 CHAIN: A, B; COMPND 4 SYNONYM: ASPARTYL TRNA LIGASE; COMPND 5 EC: 6.1.1.12; COMPND 6 ENGINEERED: YES	LIGASE 04-MAR-14 4CS4; TITLE CATALYTIC DOMAIN OF PYRROLYSYL-TRNA SYNTHETASE MUTANT Y306A,; TITLE 2 Y384F IN COMPLEX WITH AMPPNP; COMPND MOL_ID: 1; COMPND 2 MOLECULE: PYRROLYSYL-TRNA SYNTHETASE; COMPND 3 CHAIN: A; COMPND 4 FRAGMENT: C-TERMINAL FRAGMENT, RESIDUES 188-454; COMPND 5 SYNONYM: PYRROLYSINE--TRNA(PYL) LIGASE, PYRROLYSYL-TRNA SYNTHETASE,; COMPND 6 PYLRS, PYRROLYSYL-TRNA SYNTHETASE; COMPND…	ATP	63.938	-7.226	0.133	-8.729	-37.4635
1jqiA_2ix5A	1jqi A	2ix5 A	OXIDOREDUCTASE 07-AUG-01 1JQI; TITLE CRYSTAL STRUCTURE OF RAT SHORT CHAIN ACYL-COA DEHYDROGENASE COMPLEXED; TITLE 2 WITH ACETOACETYL-COA; COMPND MOL_ID: 1; COMPND 2 MOLECULE: SHORT CHAIN ACYL-COA DEHYDROGENASE; COMPND 3 CHAIN: A, B; COMPND 4 EC: 1.3.99.2; COMPND 5 ENGINEERED: YES	OXIDOREDUCTASE 07-JUL-06 2IX5; TITLE SHORT CHAIN SPECIFIC ACYL-COA OXIDASE FROM ARABIDOPSIS THALIANA, ACX4; TITLE 2 IN COMPLEX WITH ACETOACETYL-COA; COMPND MOL_ID: 1; COMPND 2 MOLECULE: ACYL-COENZYME A OXIDASE 4, PEROXISOMAL; COMPND 3 CHAIN: A, B, C, D; COMPND 4 SYNONYM: ACYL-COA OXIDASE, AOX 4, SHORT- CHAIN ACYL-COA OXIDASE,; COMPND 5 SAOX, ATCX4, G6P, ATG6; COMPND 6 EC: 1.3.3.6; COMPND 7 ENGINE…	FAD	48.695	-7.679	0.167	-9.869	-36.9625
1gweA_1m7sA	1gwe A	1m7s A	OXIDOREDUCTASE 15-MAR-02 1GWE; TITLE ATOMIC RESOLUTION STRUCTURE OF MICROCOCCUS LYSODEIKTICUS CATALASE; COMPND MOL_ID: 1; COMPND 2 MOLECULE: CATALASE; COMPND 3 CHAIN: A; COMPND 4 EC: 1.11.1.6	OXIDOREDUCTASE 22-JUL-02 1M7S; TITLE CRYSTAL STRUCTURE ANALYSIS OF CATALASE CATF OF PSEUDOMONAS; TITLE 2 SYRINGAE; COMPND MOL_ID: 1; COMPND 2 MOLECULE: CATALASE; COMPND 3 CHAIN: A, B, C, D; COMPND 4 EC: 1.11.1.6; COMPND 5 ENGINEERED: YES	HEM	57.202	-11.177	0.277	-13.903	-36.878
1b8aA_2xgtA	1b8a A	2xgt A	LIGASE 27-JAN-99 1B8A; TITLE ASPARTYL-TRNA SYNTHETASE; COMPND MOL_ID: 1; COMPND 2 MOLECULE: PROTEIN (ASPARTYL-TRNA SYNTHETASE); COMPND 3 CHAIN: A, B; COMPND 4 SYNONYM: ASPARTYL TRNA LIGASE; COMPND 5 EC: 6.1.1.12; COMPND 6 ENGINEERED: YES	LIGASE 07-JUN-10 2XGT; TITLE ASPARAGINYL-TRNA SYNTHETASE FROM BRUGIA MALAYI COMPLEXED; TITLE 2 WITH THE SULPHAMOYL ANALOGUE OF ASPARAGINYL-ADENYLATE; COMPND MOL_ID: 1; COMPND 2 MOLECULE: ASPARAGINYL-TRNA SYNTHETASE, CYTOPLASMIC; COMPND 3 CHAIN: A, B; COMPND 4 FRAGMENT: CATALYTICALLY ACTIVE FRAGMENT LACKING N- TERMINAL; COMPND 5 EXTENSION, RESIDUES 114-548; COMPND 6 EC: 6.1.1.4; COMPND 7 ENGINEERE…	ATP	43.042	-6.017	0.14	-8.7	-36.25
1mi3A_1vp5A	1mi3 A	1vp5 A	OXIDOREDUCTASE 21-AUG-02 1MI3; TITLE 1.8 ANGSTROM STRUCTURE OF XYLOSE REDUCTASE FROM CANDIDA TENUIS IN; TITLE 2 COMPLEX WITH NAD; COMPND MOL_ID: 1; COMPND 2 MOLECULE: XYLOSE REDUCTASE; COMPND 3 CHAIN: A, B, C, D; COMPND 4 SYNONYM: NAD(P)H-DEPENDENT XYLOSE REDUCTASE; XR; COMPND 5 EC: 1.1.1.21; COMPND 6 ENGINEERED: YES	OXIDOREDUCTASE 13-OCT-04 1VP5; TITLE CRYSTAL STRUCTURE OF 2,5-DIKETO-D-GLUCONIC ACID REDUCTASE (TM1009); TITLE 2 FROM THERMOTOGA MARITIMA AT 2.40 A RESOLUTION; COMPND MOL_ID: 1; COMPND 2 MOLECULE: 2,5-DIKETO-D-GLUCONIC ACID REDUCTASE; COMPND 3 CHAIN: A, B; COMPND 4 EC: 1.1.1.274; COMPND 5 ENGINEERED: YES	NAD	48.669	-8.76	0.194	-10.594	-36.034
1b8aA_2alyA	1b8a A	2aly A	LIGASE 27-JAN-99 1B8A; TITLE ASPARTYL-TRNA SYNTHETASE; COMPND MOL_ID: 1; COMPND 2 MOLECULE: PROTEIN (ASPARTYL-TRNA SYNTHETASE); COMPND 3 CHAIN: A, B; COMPND 4 SYNONYM: ASPARTYL TRNA LIGASE; COMPND 5 EC: 6.1.1.12; COMPND 6 ENGINEERED: YES	LIGASE 04-AUG-05 2ALY; TITLE CRYSTAL STRUCTURE OF T.THERMOPHILUS PHENYLALANYL-TRNA SYNTHETASE; TITLE 2 COMPLEXED WITH 5'-O-[N-(L-TYROSYL)SULPHAMOYL]ADENOSINE; COMPND MOL_ID: 1; COMPND 2 MOLECULE: PHENYLALANYL-TRNA SYNTHETASE ALPHA CHAIN; COMPND 3 CHAIN: A; COMPND 4 SYNONYM: PHENYLALANINE--TRNA LIGASE ALPHA CHAIN; PHERS; COMPND 5 EC: 6.1.1.20; COMPND 6 MOL_ID: 2; COMPND 7 MOLECULE: PHENYLALANYL-TR…	ATP	45.15	-2.723	0.111	-7.39	-35.0237
1jqiA_2ebaA	1jqi A	2eba A	OXIDOREDUCTASE 07-AUG-01 1JQI; TITLE CRYSTAL STRUCTURE OF RAT SHORT CHAIN ACYL-COA DEHYDROGENASE COMPLEXED; TITLE 2 WITH ACETOACETYL-COA; COMPND MOL_ID: 1; COMPND 2 MOLECULE: SHORT CHAIN ACYL-COA DEHYDROGENASE; COMPND 3 CHAIN: A, B; COMPND 4 EC: 1.3.99.2; COMPND 5 ENGINEERED: YES	OXIDOREDUCTASE 07-FEB-07 2EBA; TITLE CRYSTAL STRUCTURE OF THE PUTATIVE GLUTARYL-COA DEHYDROGENASE FROM; TITLE 2 THERMUS THERMOPHILUS; COMPND MOL_ID: 1; COMPND 2 MOLECULE: PUTATIVE GLUTARYL-COA DEHYDROGENASE; COMPND 3 CHAIN: A, C, D, E, F, G, H, I; COMPND 4 EC: 1.3.99.7; COMPND 5 ENGINEERED: YES	FAD	64.783	-5.833	0.156	-8.919	-34.8398
1b8aA_2xgtA	1b8a A	2xgt A	LIGASE 27-JAN-99 1B8A; TITLE ASPARTYL-TRNA SYNTHETASE; COMPND MOL_ID: 1; COMPND 2 MOLECULE: PROTEIN (ASPARTYL-TRNA SYNTHETASE); COMPND 3 CHAIN: A, B; COMPND 4 SYNONYM: ASPARTYL TRNA LIGASE; COMPND 5 EC: 6.1.1.12; COMPND 6 ENGINEERED: YES	LIGASE 07-JUN-10 2XGT; TITLE ASPARAGINYL-TRNA SYNTHETASE FROM BRUGIA MALAYI COMPLEXED; TITLE 2 WITH THE SULPHAMOYL ANALOGUE OF ASPARAGINYL-ADENYLATE; COMPND MOL_ID: 1; COMPND 2 MOLECULE: ASPARAGINYL-TRNA SYNTHETASE, CYTOPLASMIC; COMPND 3 CHAIN: A, B; COMPND 4 FRAGMENT: CATALYTICALLY ACTIVE FRAGMENT LACKING N- TERMINAL; COMPND 5 EXTENSION, RESIDUES 114-548; COMPND 6 EC: 6.1.1.4; COMPND 7 ENGINEERE…	ATP	40.487	-6.186	0.15	-8.649	-34.596
1gweA_1a4eA	1gwe A	1a4e A	OXIDOREDUCTASE 15-MAR-02 1GWE; TITLE ATOMIC RESOLUTION STRUCTURE OF MICROCOCCUS LYSODEIKTICUS CATALASE; COMPND MOL_ID: 1; COMPND 2 MOLECULE: CATALASE; COMPND 3 CHAIN: A; COMPND 4 EC: 1.11.1.6	OXIDOREDUCTASE 29-JAN-98 1A4E; TITLE CATALASE A FROM SACCHAROMYCES CEREVISIAE; COMPND MOL_ID: 1; COMPND 2 MOLECULE: CATALASE A; COMPND 3 CHAIN: A, B, C, D; COMPND 4 EC: 1.11.1.6	HEM	70.43	-13.373	0.315	-14.296	-34.4482
1b8aA_2xgtA	1b8a A	2xgt A	LIGASE 27-JAN-99 1B8A; TITLE ASPARTYL-TRNA SYNTHETASE; COMPND MOL_ID: 1; COMPND 2 MOLECULE: PROTEIN (ASPARTYL-TRNA SYNTHETASE); COMPND 3 CHAIN: A, B; COMPND 4 SYNONYM: ASPARTYL TRNA LIGASE; COMPND 5 EC: 6.1.1.12; COMPND 6 ENGINEERED: YES	LIGASE 07-JUN-10 2XGT; TITLE ASPARAGINYL-TRNA SYNTHETASE FROM BRUGIA MALAYI COMPLEXED; TITLE 2 WITH THE SULPHAMOYL ANALOGUE OF ASPARAGINYL-ADENYLATE; COMPND MOL_ID: 1; COMPND 2 MOLECULE: ASPARAGINYL-TRNA SYNTHETASE, CYTOPLASMIC; COMPND 3 CHAIN: A, B; COMPND 4 FRAGMENT: CATALYTICALLY ACTIVE FRAGMENT LACKING N- TERMINAL; COMPND 5 EXTENSION, RESIDUES 114-548; COMPND 6 EC: 6.1.1.4; COMPND 7 ENGINEERE…	ATP	43.201	-6.564	0.165	-8.97	-33.8491
1gweA_1m7sA	1gwe A	1m7s A	OXIDOREDUCTASE 15-MAR-02 1GWE; TITLE ATOMIC RESOLUTION STRUCTURE OF MICROCOCCUS LYSODEIKTICUS CATALASE; COMPND MOL_ID: 1; COMPND 2 MOLECULE: CATALASE; COMPND 3 CHAIN: A; COMPND 4 EC: 1.11.1.6	OXIDOREDUCTASE 22-JUL-02 1M7S; TITLE CRYSTAL STRUCTURE ANALYSIS OF CATALASE CATF OF PSEUDOMONAS; TITLE 2 SYRINGAE; COMPND MOL_ID: 1; COMPND 2 MOLECULE: CATALASE; COMPND 3 CHAIN: A, B, C, D; COMPND 4 EC: 1.11.1.6; COMPND 5 ENGINEERED: YES	HEM	67.284	-11.479	0.315	-14.002	-33.7398
1p4cA_1kbjA	1p4c A	1kbj A	OXIDOREDUCTASE 22-APR-03 1P4C; TITLE HIGH RESOLUTION STRUCTURE OF OXIDIZED ACTIVE MUTANT OF (S)-MANDELATE; TITLE 2 DEHYDROGENASE; COMPND MOL_ID: 1; COMPND 2 MOLECULE: L(+)-MANDELATE DEHYDROGENASE; COMPND 3 CHAIN: A; COMPND 4 SYNONYM: S-MANDELATE DEHYDROGENASE, MDH; COMPND 5 ENGINEERED: YES; COMPND 6 OTHER_DETAILS: 20 RESIDUE SUBSTITUTION FROM GLYCOLATE OXIDASE AT; COMPND 7 RESIDUE 177	OXIDOREDUCTASE 06-NOV-01 1KBJ; TITLE CRYSTALLOGRAPHIC STUDY OF THE RECOMBINANT FLAVIN-BINDING DOMAIN OF; TITLE 2 BAKER'S YEAST FLAVOCYTOCHROME B2: COMPARISON WITH THE INTACT WILD-; TITLE 3 TYPE ENZYME; COMPND MOL_ID: 1; COMPND 2 MOLECULE: CYTOCHROME B2; COMPND 3 CHAIN: A, B; COMPND 4 FRAGMENT: FMN-BINDING DOMAIN; COMPND 5 EC: 1.1.2.3; COMPND 6 ENGINEERED: YES	FMN	44.876	-7.975	0.238	-11.364	-33.6213
1o04A_1ag8A	1o04 A	1ag8 A	OXIDOREDUCTASE 20-FEB-03 1O04; TITLE CYS302SER MUTANT OF HUMAN MITOCHONDRIAL ALDEHYDE DEHYDROGENASE; TITLE 2 COMPLEXED WITH NAD+ AND MG2+; COMPND MOL_ID: 1; COMPND 2 MOLECULE: ALDEHYDE DEHYDROGENASE, MITOCHONDRIAL PRECURSOR; COMPND 3 CHAIN: A, B, C, D, E, F, G, H; COMPND 4 FRAGMENT: COMPLETE MATURE SEQUENCE (DOES NOT CONTAIN MITOCHONDRIAL; COMPND 5 LEADER SEQUENCE).; COMPND 6 SYNONYM: ALDH CLASS …	OXIDOREDUCTASE 03-APR-97 1AG8; TITLE ALDEHYDE DEHYDROGENASE FROM BOVINE MITOCHONDRIA; COMPND MOL_ID: 1; COMPND 2 MOLECULE: ALDEHYDE DEHYDROGENASE; COMPND 3 CHAIN: A, B, C, D; COMPND 4 EC: 1.2.1.3; COMPND 5 OTHER_DETAILS: MITOCHONDRIAL ALDEHYDE DEHYDROGENASE	NAD	110.963	-6.583	0.153	-8.407	-33.2292
1ja1A_3fjoA	1ja1 A	3fjo A	OXIDOREDUCTASE 29-MAY-01 1JA1; TITLE CYPOR-TRIPLE MUTANT; COMPND MOL_ID: 1; COMPND 2 MOLECULE: NADPH-CYTOCHROME P450 REDUCTASE; COMPND 3 CHAIN: A, B; COMPND 4 SYNONYM: NADPH-CYTOCHROME P450 OXIDOREDUCTASE; COMPND 5 EC: 1.6.2.4; COMPND 6 ENGINEERED: YES; COMPND 7 MUTATION: YES	OXIDOREDUCTASE 15-DEC-08 3FJO; TITLE STRUCTURE OF CHIMERIC YH CPR; COMPND MOL_ID: 1; COMPND 2 MOLECULE: NADPH-CYTOCHROME P450 REDUCTASE; COMPND 3 CHAIN: A; COMPND 4 FRAGMENT: YEAST FMN DOMAIN, UNP RESIDUES 44-211, HUMAN FAD DOMAIN; COMPND 5 CPR, UNP RESIDUES 232-677; COMPND 6 SYNONYM: CPR, P450R; COMPND 7 EC: 1.6.2.4; COMPND 8 ENGINEERED: YES	FMN	56.958	-8.388	0.195	-9.76	-33.0847
1b8aA_4cs4A	1b8a A	4cs4 A	LIGASE 27-JAN-99 1B8A; TITLE ASPARTYL-TRNA SYNTHETASE; COMPND MOL_ID: 1; COMPND 2 MOLECULE: PROTEIN (ASPARTYL-TRNA SYNTHETASE); COMPND 3 CHAIN: A, B; COMPND 4 SYNONYM: ASPARTYL TRNA LIGASE; COMPND 5 EC: 6.1.1.12; COMPND 6 ENGINEERED: YES	LIGASE 04-MAR-14 4CS4; TITLE CATALYTIC DOMAIN OF PYRROLYSYL-TRNA SYNTHETASE MUTANT Y306A,; TITLE 2 Y384F IN COMPLEX WITH AMPPNP; COMPND MOL_ID: 1; COMPND 2 MOLECULE: PYRROLYSYL-TRNA SYNTHETASE; COMPND 3 CHAIN: A; COMPND 4 FRAGMENT: C-TERMINAL FRAGMENT, RESIDUES 188-454; COMPND 5 SYNONYM: PYRROLYSINE--TRNA(PYL) LIGASE, PYRROLYSYL-TRNA SYNTHETASE,; COMPND 6 PYLRS, PYRROLYSYL-TRNA SYNTHETASE; COMPND…	ATP	43.819	-7.39	0.173	-9.022	-33.0476
1b8aA_3m4pA	1b8a A	3m4p A	LIGASE 27-JAN-99 1B8A; TITLE ASPARTYL-TRNA SYNTHETASE; COMPND MOL_ID: 1; COMPND 2 MOLECULE: PROTEIN (ASPARTYL-TRNA SYNTHETASE); COMPND 3 CHAIN: A, B; COMPND 4 SYNONYM: ASPARTYL TRNA LIGASE; COMPND 5 EC: 6.1.1.12; COMPND 6 ENGINEERED: YES	LIGASE 11-MAR-10 3M4P; TITLE ENTAMOEBA HISTOLYTICA ASPARAGINYL-TRNA SYNTHETASE (ASNRS) IN COMPLEX; TITLE 2 WITH ASPARAGINYL-ADENYLATE; COMPND MOL_ID: 1; COMPND 2 MOLECULE: ASPARAGINYL-TRNA SYNTHETASE, PUTATIVE; COMPND 3 CHAIN: A, B, C, D; COMPND 4 SYNONYM: EHASNRS; COMPND 5 EC: 6.1.1.22; COMPND 6 ENGINEERED: YES	ATP	42.223	-5.925	0.148	-8.182	-32.9919
1b8aA_4lnsA	1b8a A	4lns A	LIGASE 27-JAN-99 1B8A; TITLE ASPARTYL-TRNA SYNTHETASE; COMPND MOL_ID: 1; COMPND 2 MOLECULE: PROTEIN (ASPARTYL-TRNA SYNTHETASE); COMPND 3 CHAIN: A, B; COMPND 4 SYNONYM: ASPARTYL TRNA LIGASE; COMPND 5 EC: 6.1.1.12; COMPND 6 ENGINEERED: YES	LIGASE 12-JUL-13 4LNS; TITLE CRYSTAL STRUCTURE OF ASPARAGINE SYNTHETASE A (ASNA) FROM TRYPANOSOMA; TITLE 2 BRUCEI; COMPND MOL_ID: 1; COMPND 2 MOLECULE: ASPARAGINE SYNTHETASE A; COMPND 3 CHAIN: A; COMPND 4 EC: 6.3.1.1; COMPND 5 ENGINEERED: YES	ATP	41.149	-6.383	0.127	-7.479	-32.9471
1p4cA_1kbiA	1p4c A	1kbi A	OXIDOREDUCTASE 22-APR-03 1P4C; TITLE HIGH RESOLUTION STRUCTURE OF OXIDIZED ACTIVE MUTANT OF (S)-MANDELATE; TITLE 2 DEHYDROGENASE; COMPND MOL_ID: 1; COMPND 2 MOLECULE: L(+)-MANDELATE DEHYDROGENASE; COMPND 3 CHAIN: A; COMPND 4 SYNONYM: S-MANDELATE DEHYDROGENASE, MDH; COMPND 5 ENGINEERED: YES; COMPND 6 OTHER_DETAILS: 20 RESIDUE SUBSTITUTION FROM GLYCOLATE OXIDASE AT; COMPND 7 RESIDUE 177	OXIDOREDUCTASE 06-NOV-01 1KBI; TITLE CRYSTALLOGRAPHIC STUDY OF THE RECOMBINANT FLAVIN-BINDING DOMAIN OF; TITLE 2 BAKER'S YEAST FLAVOCYTOCHROME B2: COMPARISON WITH THE INTACT WILD-; TITLE 3 TYPE ENZYME; COMPND MOL_ID: 1; COMPND 2 MOLECULE: CYTOCHROME B2; COMPND 3 CHAIN: A, B; COMPND 4 SYNONYM: L-LCR; COMPND 5 EC: 1.1.2.3; COMPND 6 ENGINEERED: YES	FMN	41.339	-7.55	0.25	-11.458	-32.7371
1o04A_3hazA	1o04 A	3haz A	OXIDOREDUCTASE 20-FEB-03 1O04; TITLE CYS302SER MUTANT OF HUMAN MITOCHONDRIAL ALDEHYDE DEHYDROGENASE; TITLE 2 COMPLEXED WITH NAD+ AND MG2+; COMPND MOL_ID: 1; COMPND 2 MOLECULE: ALDEHYDE DEHYDROGENASE, MITOCHONDRIAL PRECURSOR; COMPND 3 CHAIN: A, B, C, D, E, F, G, H; COMPND 4 FRAGMENT: COMPLETE MATURE SEQUENCE (DOES NOT CONTAIN MITOCHONDRIAL; COMPND 5 LEADER SEQUENCE).; COMPND 6 SYNONYM: ALDH CLASS …	OXIDOREDUCTASE 03-MAY-09 3HAZ; TITLE CRYSTAL STRUCTURE OF BIFUNCTIONAL PROLINE UTILIZATION A; TITLE 2 (PUTA) PROTEIN; COMPND MOL_ID: 1; COMPND 2 MOLECULE: PROLINE DEHYDROGENASE; COMPND 3 CHAIN: A, B; COMPND 4 SYNONYM: PROLINE UTILIZATION A (PUTA) BIFUNCTIONAL PROLINE; COMPND 5 DEHYDROGENASE AND 1-PYRROLINE-5-CARBOXYLATE DEHYDROGENASE; COMPND 6 EC: 1.5.99.8, 1.5.1.12; COMPND 7 ENGINEERED: YES	NAD	54.735	-6.028	0.176	-8.92	-32.3188
1amuA_2d1sA	1amu A	2d1s A	PEPTIDE SYNTHETASE 18-JUN-97 1AMU; TITLE PHENYLALANINE ACTIVATING DOMAIN OF GRAMICIDIN SYNTHETASE 1; TITLE 2 IN A COMPLEX WITH AMP AND PHENYLALANINE; COMPND MOL_ID: 1; COMPND 2 MOLECULE: GRAMICIDIN SYNTHETASE 1; COMPND 3 CHAIN: A, B; COMPND 4 FRAGMENT: ADENYLATE FORMING DOMAIN, RESIDUES 1 - 556 PLUS; COMPND 5 A 7 RESIDUE C-TERMINAL TAG - SHHHHHH; COMPND 6 SYNONYM: GRSA; COMPND 7 EC: 5.1.1.11; COM…	OXIDOREDUCTASE 31-AUG-05 2D1S; TITLE CRYSTAL STRUCTURE OF THE THERMOSTABLE JAPANESE FIREFLY LUCIFERASE; TITLE 2 COMPLEXED WITH HIGH-ENERGY INTERMEDIATE ANALOGUE; COMPND MOL_ID: 1; COMPND 2 MOLECULE: LUCIFERIN 4-MONOOXYGENASE; COMPND 3 CHAIN: A; COMPND 4 SYNONYM: LUCIFERASE; COMPND 5 EC: 1.13.12.7; COMPND 6 ENGINEERED: YES; COMPND 7 MUTATION: YES	AMP	37.114	-6.545	0.17	-8.711	-32.263
1hskA_4jb1A	1hsk A	4jb1 A	OXIDOREDUCTASE 27-DEC-00 1HSK; TITLE CRYSTAL STRUCTURE OF S. AUREUS MURB; COMPND MOL_ID: 1; COMPND 2 MOLECULE: UDP-N-ACETYLENOLPYRUVOYLGLUCOSAMINE REDUCTASE; COMPND 3 CHAIN: A; COMPND 4 SYNONYM: UDP-N-ACETYLMURAMATE DEHYDROGENASE; COMPND 5 EC: 1.1.1.158; COMPND 6 ENGINEERED: YES	OXIDOREDUCTASE 19-FEB-13 4JB1; TITLE CRYSTAL STRUCTURE OF P. AERUGINOSA MURB IN COMPLEX WITH NADP+; COMPND MOL_ID: 1; COMPND 2 MOLECULE: UDP-N-ACETYLENOLPYRUVOYLGLUCOSAMINE REDUCTASE; COMPND 3 CHAIN: A; COMPND 4 SYNONYM: UDP-N-ACETYLMURAMATE DEHYDROGENASE; COMPND 5 EC: 1.1.1.158; COMPND 6 ENGINEERED: YES	FAD	41.46	-10.962	0.311	-13.072	-31.8054
1bdgA_2nztA	1bdg A	2nzt A	HEXOKINASE 08-MAY-98 1BDG; TITLE HEXOKINASE FROM SCHISTOSOMA MANSONI COMPLEXED WITH GLUCOSE; COMPND MOL_ID: 1; COMPND 2 MOLECULE: HEXOKINASE; COMPND 3 CHAIN: A; COMPND 4 SYNONYM: ATP/:D-HEXOSE-6-PHOSPHOTRANSFERASE; COMPND 5 EC: 2.7.1.1; COMPND 6 ENGINEERED: YES	TRANSFERASE 25-NOV-06 2NZT; TITLE CRYSTAL STRUCTURE OF HUMAN HEXOKINASE II; COMPND MOL_ID: 1; COMPND 2 MOLECULE: HEXOKINASE-2; COMPND 3 CHAIN: A, B; COMPND 4 SYNONYM: HEXOKINASE TYPE II, HK II, MUSCLE FORM HEXOKINASE; COMPND 5 EC: 2.7.1.1; COMPND 6 ENGINEERED: YES	GLC	37.353	-6.379	0.127	-7.219	-31.8018
1qpaA_1b80A	1qpa A	1b80 A	OXIDOREDUCTASE 08-OCT-96 1QPA; TITLE LIGNIN PEROXIDASE ISOZYME LIP4.65 (PI 4.65); COMPND MOL_ID: 1; COMPND 2 MOLECULE: LIGNIN PEROXIDASE; COMPND 3 CHAIN: A, B; COMPND 4 EC: 1.11.1.-; COMPND 5 OTHER_DETAILS: ISOZYME LIP4.65	OXIDOREDUCTASE 03-FEB-99 1B80; TITLE REC. LIGNIN PEROXIDASE H8 OXIDATIVELY PROCESSED; COMPND MOL_ID: 1; COMPND 2 MOLECULE: PROTEIN (RECOMBINANT LIGNIN PEROXIDASE H8); COMPND 3 CHAIN: A, B; COMPND 4 FRAGMENT: MATURE PROTEIN PLUS 7-RESIDUE PROSEQUENCE; COMPND 5 EC: 1.11.1.14; COMPND 6 ENGINEERED: YES; COMPND 7 OTHER_DETAILS: HEME CONTAINING, TRP171 IS HYDROXYLATED AT ITS CBETA; COMPND 8 ATOM	HEM	63.221	-12.681	0.348	-14.236	-31.7768
1o04A_1bxsA	1o04 A	1bxs A	OXIDOREDUCTASE 20-FEB-03 1O04; TITLE CYS302SER MUTANT OF HUMAN MITOCHONDRIAL ALDEHYDE DEHYDROGENASE; TITLE 2 COMPLEXED WITH NAD+ AND MG2+; COMPND MOL_ID: 1; COMPND 2 MOLECULE: ALDEHYDE DEHYDROGENASE, MITOCHONDRIAL PRECURSOR; COMPND 3 CHAIN: A, B, C, D, E, F, G, H; COMPND 4 FRAGMENT: COMPLETE MATURE SEQUENCE (DOES NOT CONTAIN MITOCHONDRIAL; COMPND 5 LEADER SEQUENCE).; COMPND 6 SYNONYM: ALDH CLASS …	OXIDOREDUCTASE 08-OCT-98 1BXS; TITLE SHEEP LIVER CLASS 1 ALDEHYDE DEHYDROGENASE WITH NAD BOUND; COMPND MOL_ID: 1; COMPND 2 MOLECULE: ALDEHYDE DEHYDROGENASE; COMPND 3 CHAIN: A, B, C, D; COMPND 4 EC: 1.2.1.3	NAD	89.523	-7.16	0.161	-8.257	-31.636
1jqiA_1ukwA	1jqi A	1ukw A	OXIDOREDUCTASE 07-AUG-01 1JQI; TITLE CRYSTAL STRUCTURE OF RAT SHORT CHAIN ACYL-COA DEHYDROGENASE COMPLEXED; TITLE 2 WITH ACETOACETYL-COA; COMPND MOL_ID: 1; COMPND 2 MOLECULE: SHORT CHAIN ACYL-COA DEHYDROGENASE; COMPND 3 CHAIN: A, B; COMPND 4 EC: 1.3.99.2; COMPND 5 ENGINEERED: YES	OXIDOREDUCTASE 02-SEP-03 1UKW; TITLE CRYSTAL STRUCTURE OF MEDIUM-CHAIN ACYL-COA DEHYDROGENASE; TITLE 2 FROM THERMUS THERMOPHILUS HB8; COMPND MOL_ID: 1; COMPND 2 MOLECULE: ACYL-COA DEHYDROGENASE; COMPND 3 CHAIN: A, B; COMPND 4 EC: 1.3.99.3; COMPND 5 ENGINEERED: YES	FAD	66.516	-6.421	0.185	-8.854	-31.0667
1mi3A_2fvlA	1mi3 A	2fvl A	OXIDOREDUCTASE 21-AUG-02 1MI3; TITLE 1.8 ANGSTROM STRUCTURE OF XYLOSE REDUCTASE FROM CANDIDA TENUIS IN; TITLE 2 COMPLEX WITH NAD; COMPND MOL_ID: 1; COMPND 2 MOLECULE: XYLOSE REDUCTASE; COMPND 3 CHAIN: A, B, C, D; COMPND 4 SYNONYM: NAD(P)H-DEPENDENT XYLOSE REDUCTASE; XR; COMPND 5 EC: 1.1.1.21; COMPND 6 ENGINEERED: YES	OXIDOREDUCTASE 31-JAN-06 2FVL; TITLE CRYSTAL STRUCTURE OF HUMAN 3-ALPHA HYDROXYSTEROID/DIHYDRODIOL; TITLE 2 DEHYDROGENASE (AKR1C4) COMPLEXED WITH NADP+; COMPND MOL_ID: 1; COMPND 2 MOLECULE: ALDO-KETO REDUCTASE FAMILY 1, MEMBER C4; COMPND 3 CHAIN: A, B, C; COMPND 4 SYNONYM: 3-ALPHA HYDROXYSTEROID/DIHYDRODIOL DEHYDROGENASE; COMPND 5 EC: 1.1.1.225, 1.1.1.50; COMPND 6 ENGINEERED: YES	NAD	45.577	-8.403	0.219	-9.836	-30.8339
1b8aA_3g1zA	1b8a A	3g1z A	LIGASE 27-JAN-99 1B8A; TITLE ASPARTYL-TRNA SYNTHETASE; COMPND MOL_ID: 1; COMPND 2 MOLECULE: PROTEIN (ASPARTYL-TRNA SYNTHETASE); COMPND 3 CHAIN: A, B; COMPND 4 SYNONYM: ASPARTYL TRNA LIGASE; COMPND 5 EC: 6.1.1.12; COMPND 6 ENGINEERED: YES	LIGASE 30-JAN-09 3G1Z; TITLE STRUCTURE OF IDP01693/YJEA, A POTENTIAL T-RNA SYNTHETASE FROM; TITLE 2 SALMONELLA TYPHIMURIUM; COMPND MOL_ID: 1; COMPND 2 MOLECULE: PUTATIVE LYSYL-TRNA SYNTHETASE; COMPND 3 CHAIN: A, B; COMPND 4 SYNONYM: LYSINE--TRNA LIGASE, LYSRS, GX; COMPND 5 EC: 6.1.1.6; COMPND 6 ENGINEERED: YES	ATP	43.609	-3.979	0.205	-9.37	-30.7213
1o04A_2j6lA	1o04 A	2j6l A	OXIDOREDUCTASE 20-FEB-03 1O04; TITLE CYS302SER MUTANT OF HUMAN MITOCHONDRIAL ALDEHYDE DEHYDROGENASE; TITLE 2 COMPLEXED WITH NAD+ AND MG2+; COMPND MOL_ID: 1; COMPND 2 MOLECULE: ALDEHYDE DEHYDROGENASE, MITOCHONDRIAL PRECURSOR; COMPND 3 CHAIN: A, B, C, D, E, F, G, H; COMPND 4 FRAGMENT: COMPLETE MATURE SEQUENCE (DOES NOT CONTAIN MITOCHONDRIAL; COMPND 5 LEADER SEQUENCE).; COMPND 6 SYNONYM: ALDH CLASS …	OXIDOREDUCTASE 29-SEP-06 2J6L; TITLE STRUCTURE OF AMINOADIPATE-SEMIALDEHYDE DEHYDROGENASE; COMPND MOL_ID: 1; COMPND 2 MOLECULE: ALDEHYDE DEHYDROGENASE FAMILY 7 MEMBER A1; COMPND 3 CHAIN: A, B, C, D, E, F, G, H; COMPND 4 SYNONYM: ANTIQUITIN-1, AMINOADIPATE-SEMIALDEHYDE DEHYDROGENASE; COMPND 5 EC: 1.2.1.3; COMPND 6 ENGINEERED: YES	NAD	47.403	-8.141	0.201	-9.197	-30.5548
1iqcA_4aanA	1iqc A	4aan A	OXIDOREDUCTASE 20-JUL-01 1IQC; TITLE CRYSTAL STRUCTURE OF DI-HEME PEROXIDASE FROM NITROSOMONAS EUROPAEA; COMPND MOL_ID: 1; COMPND 2 MOLECULE: DI-HEME PEROXIDASE; COMPND 3 CHAIN: A, B, C, D	OXIDOREDUCTASE 05-DEC-11 4AAN; TITLE MACA WILD-TYPE FULLY REDUCED; COMPND MOL_ID: 1; COMPND 2 MOLECULE: CYTOCHROME C551 PEROXIDASE; COMPND 3 CHAIN: A; COMPND 4 FRAGMENT: RESIDUES 23-346; COMPND 5 SYNONYM: CYTOCHROME C PEROXIDASE; COMPND 6 EC: 1.11.1.5; COMPND 7 ENGINEERED: YES	HEC	61.688	-3.715	0.171	-8.231	-30.3727
1o04A_3hazA	1o04 A	3haz A	OXIDOREDUCTASE 20-FEB-03 1O04; TITLE CYS302SER MUTANT OF HUMAN MITOCHONDRIAL ALDEHYDE DEHYDROGENASE; TITLE 2 COMPLEXED WITH NAD+ AND MG2+; COMPND MOL_ID: 1; COMPND 2 MOLECULE: ALDEHYDE DEHYDROGENASE, MITOCHONDRIAL PRECURSOR; COMPND 3 CHAIN: A, B, C, D, E, F, G, H; COMPND 4 FRAGMENT: COMPLETE MATURE SEQUENCE (DOES NOT CONTAIN MITOCHONDRIAL; COMPND 5 LEADER SEQUENCE).; COMPND 6 SYNONYM: ALDH CLASS …	OXIDOREDUCTASE 03-MAY-09 3HAZ; TITLE CRYSTAL STRUCTURE OF BIFUNCTIONAL PROLINE UTILIZATION A; TITLE 2 (PUTA) PROTEIN; COMPND MOL_ID: 1; COMPND 2 MOLECULE: PROLINE DEHYDROGENASE; COMPND 3 CHAIN: A, B; COMPND 4 SYNONYM: PROLINE UTILIZATION A (PUTA) BIFUNCTIONAL PROLINE; COMPND 5 DEHYDROGENASE AND 1-PYRROLINE-5-CARBOXYLATE DEHYDROGENASE; COMPND 6 EC: 1.5.99.8, 1.5.1.12; COMPND 7 ENGINEERED: YES	NAD	39.115	-6.444	0.199	-9.032	-30.2074
1dnlA_4hmwA	1dnl A	4hmw A	OXIDOREDUCTASE 16-DEC-99 1DNL; TITLE X-RAY STRUCTURE OF ESCHERICHIA COLI PYRIDOXINE 5'-PHOSPHATE OXIDASE; TITLE 2 COMPLEXED WITH FMN AT 1.8 ANGSTROM RESOLUTION; COMPND MOL_ID: 1; COMPND 2 MOLECULE: PYRIDOXINE 5'-PHOSPHATE OXIDASE; COMPND 3 CHAIN: A; COMPND 4 EC: 1.4.3.5; COMPND 5 ENGINEERED: YES	OXIDOREDUCTASE 18-OCT-12 4HMW; TITLE CRYSTAL STRUCTURE OF PHZG FROM BURKHOLDERIA LATA 383; COMPND MOL_ID: 1; COMPND 2 MOLECULE: PYRIDOXAMINE 5'-PHOSPHATE OXIDASE; COMPND 3 CHAIN: A, B; COMPND 4 EC: 1.4.3.5; COMPND 5 ENGINEERED: YES	FMN	46.226	-6.585	0.157	-7.671	-29.8482
1ja1A_2bpoA	1ja1 A	2bpo A	OXIDOREDUCTASE 29-MAY-01 1JA1; TITLE CYPOR-TRIPLE MUTANT; COMPND MOL_ID: 1; COMPND 2 MOLECULE: NADPH-CYTOCHROME P450 REDUCTASE; COMPND 3 CHAIN: A, B; COMPND 4 SYNONYM: NADPH-CYTOCHROME P450 OXIDOREDUCTASE; COMPND 5 EC: 1.6.2.4; COMPND 6 ENGINEERED: YES; COMPND 7 MUTATION: YES	REDUCTASE 21-APR-05 2BPO; TITLE CRYSTAL STRUCTURE OF THE YEAST CPR TRIPLE MUTANT: D74G, Y75F, K78A.; COMPND MOL_ID: 1; COMPND 2 MOLECULE: NADPH-CYTOCHROM P450 REDUCTASE; COMPND 3 CHAIN: A, B; COMPND 4 SYNONYM: CPR, P450R; COMPND 5 EC: 1.6.2.4; COMPND 6 ENGINEERED: YES; COMPND 7 MUTATION: YES	FMN	73.847	-9.094	0.25	-10.414	-29.7543
1jqiA_4irnA	1jqi A	4irn A	OXIDOREDUCTASE 07-AUG-01 1JQI; TITLE CRYSTAL STRUCTURE OF RAT SHORT CHAIN ACYL-COA DEHYDROGENASE COMPLEXED; TITLE 2 WITH ACETOACETYL-COA; COMPND MOL_ID: 1; COMPND 2 MOLECULE: SHORT CHAIN ACYL-COA DEHYDROGENASE; COMPND 3 CHAIN: A, B; COMPND 4 EC: 1.3.99.2; COMPND 5 ENGINEERED: YES	OXIDOREDUCTASE 15-JAN-13 4IRN; TITLE CRYSTAL STRUCTURE OF THE PROLYL ACYL CARRIER PROTEIN OXIDASE ANAB; COMPND MOL_ID: 1; COMPND 2 MOLECULE: PROLYL-ACP DEHYDROGENASE; COMPND 3 CHAIN: A, B, C, D, E, F, G, H; COMPND 4 EC: 1.3.99.-; COMPND 5 ENGINEERED: YES	FAD	35.071	-7.783	0.194	-8.739	-29.7245
1bdgA_3f9mA	1bdg A	3f9m A	HEXOKINASE 08-MAY-98 1BDG; TITLE HEXOKINASE FROM SCHISTOSOMA MANSONI COMPLEXED WITH GLUCOSE; COMPND MOL_ID: 1; COMPND 2 MOLECULE: HEXOKINASE; COMPND 3 CHAIN: A; COMPND 4 SYNONYM: ATP/:D-HEXOSE-6-PHOSPHOTRANSFERASE; COMPND 5 EC: 2.7.1.1; COMPND 6 ENGINEERED: YES	TRANSFERASE 14-NOV-08 3F9M; TITLE HUMAN PANCREATIC GLUCOKINASE IN COMPLEX WITH GLUCOSE AND ACTIVATOR; TITLE 2 SHOWING A MOBILE FLAP; COMPND MOL_ID: 1; COMPND 2 MOLECULE: GLUCOKINASE; COMPND 3 CHAIN: A; COMPND 4 FRAGMENT: UNP RESIDUES 12-465; COMPND 5 SYNONYM: HEXOKINASE TYPE IV, HK IV, HEXOKINASE-4, HK4, HEXOKINASE-D; COMPND 6 EC: 2.7.1.2; COMPND 7 ENGINEERED: YES	GLC	35.623	-6.055	0.144	-7.247	-29.7008
1hskA_2gqtA	1hsk A	2gqt A	OXIDOREDUCTASE 27-DEC-00 1HSK; TITLE CRYSTAL STRUCTURE OF S. AUREUS MURB; COMPND MOL_ID: 1; COMPND 2 MOLECULE: UDP-N-ACETYLENOLPYRUVOYLGLUCOSAMINE REDUCTASE; COMPND 3 CHAIN: A; COMPND 4 SYNONYM: UDP-N-ACETYLMURAMATE DEHYDROGENASE; COMPND 5 EC: 1.1.1.158; COMPND 6 ENGINEERED: YES	OXIDOREDUCTASE 21-APR-06 2GQT; TITLE CRYSTAL STRUCTURE OF UDP-N-ACETYLENOLPYRUVYLGLUCOSAMINE; TITLE 2 REDUCTASE (MURB) FROM THERMUS CALDOPHILUS; COMPND MOL_ID: 1; COMPND 2 MOLECULE: UDP-N-ACETYLENOLPYRUVYLGLUCOSAMINE REDUCTASE; COMPND 3 CHAIN: A; COMPND 4 EC: 1.1.1.158; COMPND 5 ENGINEERED: YES	FAD	41.043	-1.123	0.323	-12.544	-29.6548
1jq5A_1xahA	1jq5 A	1xah A	OXIDOREDUCTASE 03-AUG-01 1JQ5; TITLE BACILLUS STEAROTHERMOPHILUS GLYCEROL DEHYDROGENASE COMPLEX WITH NAD+; COMPND MOL_ID: 1; COMPND 2 MOLECULE: GLYCEROL DEHYDROGENASE; COMPND 3 CHAIN: A; COMPND 4 EC: 1.1.1.6; COMPND 5 ENGINEERED: YES; COMPND 6 MUTATION: YES	LYASE 25-AUG-04 1XAH; TITLE CRYSTAL STRUCTURE OF STAPHLYOCOCCUS AUREUS 3-DEHYDROQUINATE SYNTHASE; TITLE 2 (DHQS) IN COMPLEX WITH ZN2+ AND NAD+; COMPND MOL_ID: 1; COMPND 2 MOLECULE: 3-DEHYDROQUINATE SYNTHASE; COMPND 3 CHAIN: A, B; COMPND 4 SYNONYM: SADHQS; COMPND 5 EC: 4.2.3.4; COMPND 6 ENGINEERED: YES	NAD	41.612	-7.21	0.232	-9.842	-29.6446
1f5vA_1bkjA	1f5v A	1bkj A	OXIDOREDUCTASE 17-JUN-00 1F5V; TITLE STRUCTURE AND SITE-DIRECTED MUTAGENESIS OF A FLAVOPROTEIN; TITLE 2 FROM ESCHERICHIA COLI THAT REDUCES NITROCOMPOUNDS.; TITLE 3 ALTERATION OF PYRIDINE NUCLEOTIDE BINDING BY A SINGLE; TITLE 4 AMINO ACID SUBSTITUTION; COMPND MOL_ID: 1; COMPND 2 MOLECULE: OXYGEN-INSENSITIVE NADPH NITROREDUCTASE; COMPND 3 CHAIN: A, B; COMPND 4 EC: 1.6.99.6; COMPND 5 ENGINEERED: YES	OXIDOREDUCTASE 08-JUL-98 1BKJ; TITLE NADPH:FMN OXIDOREDUCTASE FROM VIBRIO HARVEYI; COMPND MOL_ID: 1; COMPND 2 MOLECULE: NADPH-FLAVIN OXIDOREDUCTASE; COMPND 3 CHAIN: A, B; COMPND 4 SYNONYM: FLAVIN REDUCTASE P, FRP, FMN REDUCTASE, NADPH\:FMN; COMPND 5 OXIDOREDUCTASE; COMPND 6 EC: 1.6.99.-; COMPND 7 ENGINEERED: YES	FMN	53.151	-5.967	0.163	-7.769	-29.5399
1jqiA_3mddA	1jqi A	3mdd A	OXIDOREDUCTASE 07-AUG-01 1JQI; TITLE CRYSTAL STRUCTURE OF RAT SHORT CHAIN ACYL-COA DEHYDROGENASE COMPLEXED; TITLE 2 WITH ACETOACETYL-COA; COMPND MOL_ID: 1; COMPND 2 MOLECULE: SHORT CHAIN ACYL-COA DEHYDROGENASE; COMPND 3 CHAIN: A, B; COMPND 4 EC: 1.3.99.2; COMPND 5 ENGINEERED: YES	OXIDOREDUCTASE 13-JUL-94 3MDD; TITLE CRYSTAL STRUCTURES OF MEDIUM CHAIN ACYL-COA DEHYDROGENASE FROM PIG; TITLE 2 LIVER MITOCHONDRIA WITH AND WITHOUT SUBSTRATE; COMPND MOL_ID: 1; COMPND 2 MOLECULE: MEDIUM CHAIN ACYL-COA DEHYDROGENASE; COMPND 3 CHAIN: A, B; COMPND 4 EC: 1.3.99.3; COMPND 5 ENGINEERED: YES	FAD	45.097	-6.152	0.179	-8.222	-29.4695
1ej2A_1f9aA	1ej2 A	1f9a A	TRANSFERASE 29-FEB-00 1EJ2; TITLE CRYSTAL STRUCTURE OF METHANOBACTERIUM THERMOAUTOTROPHICUM NICOTINAMIDE; TITLE 2 MONONUCLEOTIDE ADENYLYLTRANSFERASE WITH BOUND NAD+; COMPND MOL_ID: 1; COMPND 2 MOLECULE: NICOTINAMIDE MONONUCLEOTIDE ADENYLYLTRANSFERASE; COMPND 3 CHAIN: A; COMPND 4 EC: 2.7.7.1; COMPND 5 ENGINEERED: YES	TRANSFERASE 09-JUL-00 1F9A; TITLE CRYSTAL STRUCTURE ANALYSIS OF NMN ADENYLYLTRANSFERASE FROM; TITLE 2 METHANOCOCCUS JANNASCHII; COMPND MOL_ID: 1; COMPND 2 MOLECULE: HYPOTHETICAL PROTEIN MJ0541; COMPND 3 CHAIN: A, B, C, D, E, F; COMPND 4 FRAGMENT: NMN ADENYLYLTRANSFERASE; COMPND 5 ENGINEERED: YES	NAD	53.142	-2.865	0.234	-9.835	-29.4461
1hskA_2gqtA	1hsk A	2gqt A	OXIDOREDUCTASE 27-DEC-00 1HSK; TITLE CRYSTAL STRUCTURE OF S. AUREUS MURB; COMPND MOL_ID: 1; COMPND 2 MOLECULE: UDP-N-ACETYLENOLPYRUVOYLGLUCOSAMINE REDUCTASE; COMPND 3 CHAIN: A; COMPND 4 SYNONYM: UDP-N-ACETYLMURAMATE DEHYDROGENASE; COMPND 5 EC: 1.1.1.158; COMPND 6 ENGINEERED: YES	OXIDOREDUCTASE 21-APR-06 2GQT; TITLE CRYSTAL STRUCTURE OF UDP-N-ACETYLENOLPYRUVYLGLUCOSAMINE; TITLE 2 REDUCTASE (MURB) FROM THERMUS CALDOPHILUS; COMPND MOL_ID: 1; COMPND 2 MOLECULE: UDP-N-ACETYLENOLPYRUVYLGLUCOSAMINE REDUCTASE; COMPND 3 CHAIN: A; COMPND 4 EC: 1.1.1.158; COMPND 5 ENGINEERED: YES	FAD	47.992	-7.119	0.333	-12.72	-29.3764
1mi3A_4jtrA	1mi3 A	4jtr A	OXIDOREDUCTASE 21-AUG-02 1MI3; TITLE 1.8 ANGSTROM STRUCTURE OF XYLOSE REDUCTASE FROM CANDIDA TENUIS IN; TITLE 2 COMPLEX WITH NAD; COMPND MOL_ID: 1; COMPND 2 MOLECULE: XYLOSE REDUCTASE; COMPND 3 CHAIN: A, B, C, D; COMPND 4 SYNONYM: NAD(P)H-DEPENDENT XYLOSE REDUCTASE; XR; COMPND 5 EC: 1.1.1.21; COMPND 6 ENGINEERED: YES	OXIDOREDUCTASE/OXIDOREDUCTASE INHIBITOR 24-MAR-13 4JTR; TITLE AKR1C2 COMPLEX WITH IBUPROFEN; COMPND MOL_ID: 1; COMPND 2 MOLECULE: ALDO-KETO REDUCTASE FAMILY 1 MEMBER C2; COMPND 3 CHAIN: A, B; COMPND 4 SYNONYM: 3-ALPHA-HSD3, CHLORDECONE REDUCTASE HOMOLOG HAKRD,; COMPND 5 DIHYDRODIOL DEHYDROGENASE 2, DD-2, DD2, DIHYDRODIOL; COMPND 6 DEHYDROGENASE/BILE ACID-BINDING PROTEIN, DD/BABP, TRANS-1,2-; COMP…	NAD	53.758	-9.246	0.288	-11.343	-29.2345
1qpaA_1bgpA	1qpa A	1bgp A	OXIDOREDUCTASE 08-OCT-96 1QPA; TITLE LIGNIN PEROXIDASE ISOZYME LIP4.65 (PI 4.65); COMPND MOL_ID: 1; COMPND 2 MOLECULE: LIGNIN PEROXIDASE; COMPND 3 CHAIN: A, B; COMPND 4 EC: 1.11.1.-; COMPND 5 OTHER_DETAILS: ISOZYME LIP4.65	OXIDOREDUCTASE 24-JUL-97 1BGP; TITLE CRYSTAL STRUCTURE OF BARLEY GRAIN PEROXIDASE 1; COMPND MOL_ID: 1; COMPND 2 MOLECULE: BARLEY GRAIN PEROXIDASE; COMPND 3 CHAIN: A; COMPND 4 EC: 1.11.1.7	HEM	36.338	-8.569	0.329	-12.529	-29.2051
1jp4A_2wefA	1jp4 A	2wef A	HYDROLASE 01-AUG-01 1JP4; TITLE CRYSTAL STRUCTURE OF AN ENZYME DISPLAYING BOTH INOSITOL-POLYPHOSPHATE; TITLE 2 1-PHOSPHATASE AND 3'-PHOSPHOADENOSINE-5'-PHOSPHATE PHOSPHATASE; TITLE 3 ACTIVITIES; COMPND MOL_ID: 1; COMPND 2 MOLECULE: 3'(2'),5'-BISPHOSPHATE NUCLEOTIDASE; COMPND 3 CHAIN: A; COMPND 4 SYNONYM: PIPASE: PAP AND INOSITOL 1,4 BISPHOSPHATE PHOSPHATASE; COMPND 5 EC: 3.1.3.7, 3.1.3.57; COMPND…	HYDROLASE 30-MAR-09 2WEF; TITLE HUMAN 3'(2'), 5'-BISPHOSPHATE NUCLEOTIDASE 1 (BPNT1) IN COMPLEX WITH; TITLE 2 AMP, PO4 AND MAGNESIUM; COMPND MOL_ID: 1; COMPND 2 MOLECULE: 3'(2')\, 5'-BISPHOSPHATE NUCLEOTIDASE 1; COMPND 3 CHAIN: A; COMPND 4 FRAGMENT: RESIDUES 6-308; COMPND 5 SYNONYM: BISPHOSPHATE 3'-NUCLEOTIDASE 1, PAP-INOSITOL-1\,4-; COMPND 6 PHOSPHATASE, BPNTASE 1, PIP; COMPND 7 EC: 3.1.3.7; COM…	AMP	81.86	-7.34	0.165	-7.702	-29.0642
1jqiA_3owaA	1jqi A	3owa A	OXIDOREDUCTASE 07-AUG-01 1JQI; TITLE CRYSTAL STRUCTURE OF RAT SHORT CHAIN ACYL-COA DEHYDROGENASE COMPLEXED; TITLE 2 WITH ACETOACETYL-COA; COMPND MOL_ID: 1; COMPND 2 MOLECULE: SHORT CHAIN ACYL-COA DEHYDROGENASE; COMPND 3 CHAIN: A, B; COMPND 4 EC: 1.3.99.2; COMPND 5 ENGINEERED: YES	OXIDOREDUCTASE 17-SEP-10 3OWA; TITLE CRYSTAL STRUCTURE OF ACYL-COA DEHYDROGENASE COMPLEXED WITH FAD FROM; TITLE 2 BACILLUS ANTHRACIS; COMPND MOL_ID: 1; COMPND 2 MOLECULE: ACYL-COA DEHYDROGENASE; COMPND 3 CHAIN: A, B, C, D; COMPND 4 EC: 1.3.99.-; COMPND 5 ENGINEERED: YES	FAD	44.892	-5.487	0.204	-8.802	-28.9539
1b8aA_3a5yA	1b8a A	3a5y A	LIGASE 27-JAN-99 1B8A; TITLE ASPARTYL-TRNA SYNTHETASE; COMPND MOL_ID: 1; COMPND 2 MOLECULE: PROTEIN (ASPARTYL-TRNA SYNTHETASE); COMPND 3 CHAIN: A, B; COMPND 4 SYNONYM: ASPARTYL TRNA LIGASE; COMPND 5 EC: 6.1.1.12; COMPND 6 ENGINEERED: YES	LIGASE 17-AUG-09 3A5Y; TITLE CRYSTAL STRUCTURE OF GENX FROM ESCHERICHIA COLI IN COMPLEX WITH; TITLE 2 LYSYLADENYLATE ANALOG; COMPND MOL_ID: 1; COMPND 2 MOLECULE: PUTATIVE LYSYL-TRNA SYNTHETASE; COMPND 3 CHAIN: A, B, C, D; COMPND 4 SYNONYM: GENX; COMPND 5 EC: 6.1.1.6; COMPND 6 ENGINEERED: YES	ATP	70.87	-6.21	0.213	-9.057	-28.9361
1jqiA_4irnA	1jqi A	4irn A	OXIDOREDUCTASE 07-AUG-01 1JQI; TITLE CRYSTAL STRUCTURE OF RAT SHORT CHAIN ACYL-COA DEHYDROGENASE COMPLEXED; TITLE 2 WITH ACETOACETYL-COA; COMPND MOL_ID: 1; COMPND 2 MOLECULE: SHORT CHAIN ACYL-COA DEHYDROGENASE; COMPND 3 CHAIN: A, B; COMPND 4 EC: 1.3.99.2; COMPND 5 ENGINEERED: YES	OXIDOREDUCTASE 15-JAN-13 4IRN; TITLE CRYSTAL STRUCTURE OF THE PROLYL ACYL CARRIER PROTEIN OXIDASE ANAB; COMPND MOL_ID: 1; COMPND 2 MOLECULE: PROLYL-ACP DEHYDROGENASE; COMPND 3 CHAIN: A, B, C, D, E, F, G, H; COMPND 4 EC: 1.3.99.-; COMPND 5 ENGINEERED: YES	FAD	37.089	-5.986	0.198	-8.601	-28.8624
1bdgA_3hm8A	1bdg A	3hm8 A	HEXOKINASE 08-MAY-98 1BDG; TITLE HEXOKINASE FROM SCHISTOSOMA MANSONI COMPLEXED WITH GLUCOSE; COMPND MOL_ID: 1; COMPND 2 MOLECULE: HEXOKINASE; COMPND 3 CHAIN: A; COMPND 4 SYNONYM: ATP/:D-HEXOSE-6-PHOSPHOTRANSFERASE; COMPND 5 EC: 2.7.1.1; COMPND 6 ENGINEERED: YES	TRANSFERASE 28-MAY-09 3HM8; TITLE CRYSTAL STRUCTURE OF THE C-TERMINAL HEXOKINASE DOMAIN OF HUMAN HK3; COMPND MOL_ID: 1; COMPND 2 MOLECULE: HEXOKINASE-3; COMPND 3 CHAIN: A, B, C, D; COMPND 4 SYNONYM: HEXOKINASE TYPE III, HK III; COMPND 5 EC: 2.7.1.1; COMPND 6 ENGINEERED: YES	GLC	39.393	-6.166	0.151	-7.243	-28.8566
1ja1A_3hr4A	1ja1 A	3hr4 A	OXIDOREDUCTASE 29-MAY-01 1JA1; TITLE CYPOR-TRIPLE MUTANT; COMPND MOL_ID: 1; COMPND 2 MOLECULE: NADPH-CYTOCHROME P450 REDUCTASE; COMPND 3 CHAIN: A, B; COMPND 4 SYNONYM: NADPH-CYTOCHROME P450 OXIDOREDUCTASE; COMPND 5 EC: 1.6.2.4; COMPND 6 ENGINEERED: YES; COMPND 7 MUTATION: YES	OXIDOREDUCTASE/METAL BINDING PROTEIN 08-JUN-09 3HR4; TITLE HUMAN INOS REDUCTASE AND CALMODULIN COMPLEX; COMPND MOL_ID: 1; COMPND 2 MOLECULE: NITRIC OXIDE SYNTHASE, INDUCIBLE; COMPND 3 CHAIN: A, C, E, G; COMPND 4 FRAGMENT: RESIDUES 503-715; COMPND 5 SYNONYM: INDUCIBLE NO SYNTHASE, INDUCIBLE NOS, INOS, NOS TYPE II,; COMPND 6 HEPATOCYTE NOS, HEP-NOS; COMPND 7 EC: 1.14.13.39; COMPND 8 ENGINEERED: YES…	FMN	49.702	-2.781	0.216	-9.1	-28.7975
1b8aA_2xgtA	1b8a A	2xgt A	LIGASE 27-JAN-99 1B8A; TITLE ASPARTYL-TRNA SYNTHETASE; COMPND MOL_ID: 1; COMPND 2 MOLECULE: PROTEIN (ASPARTYL-TRNA SYNTHETASE); COMPND 3 CHAIN: A, B; COMPND 4 SYNONYM: ASPARTYL TRNA LIGASE; COMPND 5 EC: 6.1.1.12; COMPND 6 ENGINEERED: YES	LIGASE 07-JUN-10 2XGT; TITLE ASPARAGINYL-TRNA SYNTHETASE FROM BRUGIA MALAYI COMPLEXED; TITLE 2 WITH THE SULPHAMOYL ANALOGUE OF ASPARAGINYL-ADENYLATE; COMPND MOL_ID: 1; COMPND 2 MOLECULE: ASPARAGINYL-TRNA SYNTHETASE, CYTOPLASMIC; COMPND 3 CHAIN: A, B; COMPND 4 FRAGMENT: CATALYTICALLY ACTIVE FRAGMENT LACKING N- TERMINAL; COMPND 5 EXTENSION, RESIDUES 114-548; COMPND 6 EC: 6.1.1.4; COMPND 7 ENGINEERE…	ATP	48.408	-5.32	0.204	-8.724	-28.6974
1bdgA_2nztA	1bdg A	2nzt A	HEXOKINASE 08-MAY-98 1BDG; TITLE HEXOKINASE FROM SCHISTOSOMA MANSONI COMPLEXED WITH GLUCOSE; COMPND MOL_ID: 1; COMPND 2 MOLECULE: HEXOKINASE; COMPND 3 CHAIN: A; COMPND 4 SYNONYM: ATP/:D-HEXOSE-6-PHOSPHOTRANSFERASE; COMPND 5 EC: 2.7.1.1; COMPND 6 ENGINEERED: YES	TRANSFERASE 25-NOV-06 2NZT; TITLE CRYSTAL STRUCTURE OF HUMAN HEXOKINASE II; COMPND MOL_ID: 1; COMPND 2 MOLECULE: HEXOKINASE-2; COMPND 3 CHAIN: A, B; COMPND 4 SYNONYM: HEXOKINASE TYPE II, HK II, MUSCLE FORM HEXOKINASE; COMPND 5 EC: 2.7.1.1; COMPND 6 ENGINEERED: YES	GLC	54.748	-5.986	0.152	-7.228	-28.6825
1mi3A_4jtrA	1mi3 A	4jtr A	OXIDOREDUCTASE 21-AUG-02 1MI3; TITLE 1.8 ANGSTROM STRUCTURE OF XYLOSE REDUCTASE FROM CANDIDA TENUIS IN; TITLE 2 COMPLEX WITH NAD; COMPND MOL_ID: 1; COMPND 2 MOLECULE: XYLOSE REDUCTASE; COMPND 3 CHAIN: A, B, C, D; COMPND 4 SYNONYM: NAD(P)H-DEPENDENT XYLOSE REDUCTASE; XR; COMPND 5 EC: 1.1.1.21; COMPND 6 ENGINEERED: YES	OXIDOREDUCTASE/OXIDOREDUCTASE INHIBITOR 24-MAR-13 4JTR; TITLE AKR1C2 COMPLEX WITH IBUPROFEN; COMPND MOL_ID: 1; COMPND 2 MOLECULE: ALDO-KETO REDUCTASE FAMILY 1 MEMBER C2; COMPND 3 CHAIN: A, B; COMPND 4 SYNONYM: 3-ALPHA-HSD3, CHLORDECONE REDUCTASE HOMOLOG HAKRD,; COMPND 5 DIHYDRODIOL DEHYDROGENASE 2, DD-2, DD2, DIHYDRODIOL; COMPND 6 DEHYDROGENASE/BILE ACID-BINDING PROTEIN, DD/BABP, TRANS-1,2-; COMP…	NAD	39.646	-9.463	0.288	-11.064	-28.5155
1iqcA_3o5cA	1iqc A	3o5c A	OXIDOREDUCTASE 20-JUL-01 1IQC; TITLE CRYSTAL STRUCTURE OF DI-HEME PEROXIDASE FROM NITROSOMONAS EUROPAEA; COMPND MOL_ID: 1; COMPND 2 MOLECULE: DI-HEME PEROXIDASE; COMPND 3 CHAIN: A, B, C, D	OXIDOREDUCTASE 28-JUL-10 3O5C; TITLE CYTOCHROME C PEROXIDASE BCCP OF SHEWANELLA ONEIDENSIS; COMPND MOL_ID: 1; COMPND 2 MOLECULE: CYTOCHROME C551 PEROXIDASE; COMPND 3 CHAIN: A, B, C, D; COMPND 4 FRAGMENT: UNP RESIDUES 23-333; COMPND 5 ENGINEERED: YES	HEC	86.8	-3.743	0.223	-9.164	-28.3715
1qpaA_1llpA	1qpa A	1llp A	OXIDOREDUCTASE 08-OCT-96 1QPA; TITLE LIGNIN PEROXIDASE ISOZYME LIP4.65 (PI 4.65); COMPND MOL_ID: 1; COMPND 2 MOLECULE: LIGNIN PEROXIDASE; COMPND 3 CHAIN: A, B; COMPND 4 EC: 1.11.1.-; COMPND 5 OTHER_DETAILS: ISOZYME LIP4.65	OXIDOREDUCTASE 09-NOV-95 1LLP; TITLE LIGNIN PEROXIDASE (ISOZYME H2) PI 4.15; COMPND MOL_ID: 1; COMPND 2 MOLECULE: LIGNIN PEROXIDASE; COMPND 3 CHAIN: A; COMPND 4 SYNONYM: LIP4.15; COMPND 5 EC: 1.11.1.-	HEM	63.785	-11.12	0.411	-14.403	-28.1859
1o04A_2bjkA	1o04 A	2bjk A	OXIDOREDUCTASE 20-FEB-03 1O04; TITLE CYS302SER MUTANT OF HUMAN MITOCHONDRIAL ALDEHYDE DEHYDROGENASE; TITLE 2 COMPLEXED WITH NAD+ AND MG2+; COMPND MOL_ID: 1; COMPND 2 MOLECULE: ALDEHYDE DEHYDROGENASE, MITOCHONDRIAL PRECURSOR; COMPND 3 CHAIN: A, B, C, D, E, F, G, H; COMPND 4 FRAGMENT: COMPLETE MATURE SEQUENCE (DOES NOT CONTAIN MITOCHONDRIAL; COMPND 5 LEADER SEQUENCE).; COMPND 6 SYNONYM: ALDH CLASS …	OXIDOREDUCTASE 04-FEB-05 2BJK; TITLE CRYSTAL ANALYSIS OF 1-PYRROLINE-5-CARBOXYLATE DEHYDROGENASE FROM; TITLE 2 THERMUS WITH BOUND NAD AND CITRATE.; COMPND MOL_ID: 1; COMPND 2 MOLECULE: 1-PYRROLINE-5-CARBOXYLATE DEHYDROGENASE; COMPND 3 CHAIN: A, B; COMPND 4 EC: 1.5.1.12; COMPND 5 ENGINEERED: YES	NAD	38.682	-7.17	0.224	-9.101	-28.0895
1f5vA_1zchA	1f5v A	1zch A	OXIDOREDUCTASE 17-JUN-00 1F5V; TITLE STRUCTURE AND SITE-DIRECTED MUTAGENESIS OF A FLAVOPROTEIN; TITLE 2 FROM ESCHERICHIA COLI THAT REDUCES NITROCOMPOUNDS.; TITLE 3 ALTERATION OF PYRIDINE NUCLEOTIDE BINDING BY A SINGLE; TITLE 4 AMINO ACID SUBSTITUTION; COMPND MOL_ID: 1; COMPND 2 MOLECULE: OXYGEN-INSENSITIVE NADPH NITROREDUCTASE; COMPND 3 CHAIN: A, B; COMPND 4 EC: 1.6.99.6; COMPND 5 ENGINEERED: YES	OXIDOREDUCTASE 12-APR-05 1ZCH; TITLE STRUCTURE OF THE HYPOTHETICAL OXIDOREDUCTASE YCND FROM BACILLUS; TITLE 2 SUBTILIS; COMPND MOL_ID: 1; COMPND 2 MOLECULE: HYPOTHETICAL OXIDOREDUCTASE YCND; COMPND 3 CHAIN: A; COMPND 4 EC: 1.-.-.-; COMPND 5 ENGINEERED: YES	FMN	61.261	-5.663	0.157	-7.146	-27.8054
1b8aA_3w3sA	1b8a A	3w3s A	LIGASE 27-JAN-99 1B8A; TITLE ASPARTYL-TRNA SYNTHETASE; COMPND MOL_ID: 1; COMPND 2 MOLECULE: PROTEIN (ASPARTYL-TRNA SYNTHETASE); COMPND 3 CHAIN: A, B; COMPND 4 SYNONYM: ASPARTYL TRNA LIGASE; COMPND 5 EC: 6.1.1.12; COMPND 6 ENGINEERED: YES	LIGASE/RNA 27-DEC-12 3W3S; TITLE CRYSTAL STRUCTURE OF A. AEOLICUS TRNASEC IN COMPLEX WITH M. KANDLERI; TITLE 2 SERRS; COMPND MOL_ID: 1; COMPND 2 MOLECULE: TYPE-2 SERINE--TRNA LIGASE; COMPND 3 CHAIN: A; COMPND 4 SYNONYM: SERYL-TRNA SYNTHETASE, SERRS, SERYL-TRNA(SER/SEC); COMPND 5 SYNTHETASE; COMPND 6 EC: 6.1.1.11; COMPND 7 ENGINEERED: YES; COMPND 8 MUTATION: YES; COMPND 9 MOL_ID: 2; COMPND 10 MOLE…	ATP	35.305	-8.096	0.228	-9.056	-27.6098
1o04A_4a0mA	1o04 A	4a0m A	OXIDOREDUCTASE 20-FEB-03 1O04; TITLE CYS302SER MUTANT OF HUMAN MITOCHONDRIAL ALDEHYDE DEHYDROGENASE; TITLE 2 COMPLEXED WITH NAD+ AND MG2+; COMPND MOL_ID: 1; COMPND 2 MOLECULE: ALDEHYDE DEHYDROGENASE, MITOCHONDRIAL PRECURSOR; COMPND 3 CHAIN: A, B, C, D, E, F, G, H; COMPND 4 FRAGMENT: COMPLETE MATURE SEQUENCE (DOES NOT CONTAIN MITOCHONDRIAL; COMPND 5 LEADER SEQUENCE).; COMPND 6 SYNONYM: ALDH CLASS …	OXIDOREDUCTASE 09-SEP-11 4A0M; TITLE CRYSTAL STRUCTURE OF BETAINE ALDEHYDE DEHYDROGENASE FROM; TITLE 2 SPINACH IN COMPLEX WITH NAD; COMPND MOL_ID: 1; COMPND 2 MOLECULE: BETAINE ALDEHYDE DEHYDROGENASE, CHLOROPLASTIC; COMPND 3 CHAIN: A, B, C, D; COMPND 4 FRAGMENT: RESIDUES 1-496; COMPND 5 SYNONYM: BADH; COMPND 6 EC: 1.2.1.8; COMPND 7 ENGINEERED: YES	NAD	69.461	-8.59	0.257	-9.819	-27.5042
1amuA_2vsqA	1amu A	2vsq A	PEPTIDE SYNTHETASE 18-JUN-97 1AMU; TITLE PHENYLALANINE ACTIVATING DOMAIN OF GRAMICIDIN SYNTHETASE 1; TITLE 2 IN A COMPLEX WITH AMP AND PHENYLALANINE; COMPND MOL_ID: 1; COMPND 2 MOLECULE: GRAMICIDIN SYNTHETASE 1; COMPND 3 CHAIN: A, B; COMPND 4 FRAGMENT: ADENYLATE FORMING DOMAIN, RESIDUES 1 - 556 PLUS; COMPND 5 A 7 RESIDUE C-TERMINAL TAG - SHHHHHH; COMPND 6 SYNONYM: GRSA; COMPND 7 EC: 5.1.1.11; COM…	LIGASE 29-APR-08 2VSQ; TITLE STRUCTURE OF SURFACTIN A SYNTHETASE C (SRFA-C), A NONRIBOSOMAL PEPTIDE; TITLE 2 SYNTHETASE TERMINATION MODULE; COMPND MOL_ID: 1; COMPND 2 MOLECULE: SURFACTIN SYNTHETASE SUBUNIT 3; COMPND 3 CHAIN: A; COMPND 4 FRAGMENT: TERMINATION MODULE OF SURFACTIN A BIOSYNTHESIS CLUSTER,; COMPND 5 RESIDUES 1-1009,1015-1274; COMPND 6 SYNONYM: SURFACTIN A SYNTHETASE C; COMPND 7 ENGINE…	AMP	40.537	-6.02	0.165	-7.241	-27.3245
1iqcA_4aanA	1iqc A	4aan A	OXIDOREDUCTASE 20-JUL-01 1IQC; TITLE CRYSTAL STRUCTURE OF DI-HEME PEROXIDASE FROM NITROSOMONAS EUROPAEA; COMPND MOL_ID: 1; COMPND 2 MOLECULE: DI-HEME PEROXIDASE; COMPND 3 CHAIN: A, B, C, D	OXIDOREDUCTASE 05-DEC-11 4AAN; TITLE MACA WILD-TYPE FULLY REDUCED; COMPND MOL_ID: 1; COMPND 2 MOLECULE: CYTOCHROME C551 PEROXIDASE; COMPND 3 CHAIN: A; COMPND 4 FRAGMENT: RESIDUES 23-346; COMPND 5 SYNONYM: CYTOCHROME C PEROXIDASE; COMPND 6 EC: 1.11.1.5; COMPND 7 ENGINEERED: YES	HEC	67.171	-4.233	0.201	-8.203	-27.2525
1lyvA_3mozA	1lyv A	3moz A	HYDROLASE 08-JUN-02 1LYV; TITLE HIGH-RESOLUTION STRUCTURE OF THE CATALYTICALLY INACTIVE YERSINIA; TITLE 2 TYROSINE PHOSPHATASE C403A MUTANT IN COMPLEX WITH PHOSPHATE.; COMPND MOL_ID: 1; COMPND 2 MOLECULE: PROTEIN-TYROSINE PHOSPHATASE YOPH; COMPND 3 CHAIN: A; COMPND 4 FRAGMENT: PTPASE DOMAIN; COMPND 5 SYNONYM: VIRULENCE PROTEIN; COMPND 6 EC: 3.1.3.48; COMPND 7 ENGINEERED: YES; COMPND 8 MUTATION: Y…	HYDROLASE 23-APR-10 3MOZ; TITLE STRUCTURE OF THE PTP-LIKE PHYTASE FROM SELENOMONAS RUMINANTIUM IN; TITLE 2 COMPLEX WITH MYO-INOSITOL (1,2,3,5,6)PENTAKISPHOSPHATE; COMPND MOL_ID: 1; COMPND 2 MOLECULE: MYO-INOSITOL HEXAPHOSPHATE PHOSPHOHYDROLASE; COMPND 3 CHAIN: A, B; COMPND 4 FRAGMENT: UNP RESIDUES 33-346; COMPND 5 ENGINEERED: YES; COMPND 6 MUTATION: YES	PO4	38.897	-4.278	0.065	-4.46	-27.0303
1jqiA_3p4tA	1jqi A	3p4t A	OXIDOREDUCTASE 07-AUG-01 1JQI; TITLE CRYSTAL STRUCTURE OF RAT SHORT CHAIN ACYL-COA DEHYDROGENASE COMPLEXED; TITLE 2 WITH ACETOACETYL-COA; COMPND MOL_ID: 1; COMPND 2 MOLECULE: SHORT CHAIN ACYL-COA DEHYDROGENASE; COMPND 3 CHAIN: A, B; COMPND 4 EC: 1.3.99.2; COMPND 5 ENGINEERED: YES	OXIDOREDUCTASE 07-OCT-10 3P4T; TITLE CRYSTAL STRUCTURE OF A PUTATIVE ACYL-COA DEHYDROGENASE FROM; TITLE 2 MYCOBACTERIUM SMEGMATIS; COMPND MOL_ID: 1; COMPND 2 MOLECULE: PUTATIVE ACYL-COA DEHYDROGENASE; COMPND 3 CHAIN: A, B; COMPND 4 EC: 1.1.1.35; COMPND 5 ENGINEERED: YES	FAD	44.538	-2.692	0	-2.692	-26.92
1p4cA_1kbiA	1p4c A	1kbi A	OXIDOREDUCTASE 22-APR-03 1P4C; TITLE HIGH RESOLUTION STRUCTURE OF OXIDIZED ACTIVE MUTANT OF (S)-MANDELATE; TITLE 2 DEHYDROGENASE; COMPND MOL_ID: 1; COMPND 2 MOLECULE: L(+)-MANDELATE DEHYDROGENASE; COMPND 3 CHAIN: A; COMPND 4 SYNONYM: S-MANDELATE DEHYDROGENASE, MDH; COMPND 5 ENGINEERED: YES; COMPND 6 OTHER_DETAILS: 20 RESIDUE SUBSTITUTION FROM GLYCOLATE OXIDASE AT; COMPND 7 RESIDUE 177	OXIDOREDUCTASE 06-NOV-01 1KBI; TITLE CRYSTALLOGRAPHIC STUDY OF THE RECOMBINANT FLAVIN-BINDING DOMAIN OF; TITLE 2 BAKER'S YEAST FLAVOCYTOCHROME B2: COMPARISON WITH THE INTACT WILD-; TITLE 3 TYPE ENZYME; COMPND MOL_ID: 1; COMPND 2 MOLECULE: CYTOCHROME B2; COMPND 3 CHAIN: A, B; COMPND 4 SYNONYM: L-LCR; COMPND 5 EC: 1.1.2.3; COMPND 6 ENGINEERED: YES	FMN	46	-5.391	0.328	-11.476	-26.8131
1jqiA_2vigA	1jqi A	2vig A	OXIDOREDUCTASE 07-AUG-01 1JQI; TITLE CRYSTAL STRUCTURE OF RAT SHORT CHAIN ACYL-COA DEHYDROGENASE COMPLEXED; TITLE 2 WITH ACETOACETYL-COA; COMPND MOL_ID: 1; COMPND 2 MOLECULE: SHORT CHAIN ACYL-COA DEHYDROGENASE; COMPND 3 CHAIN: A, B; COMPND 4 EC: 1.3.99.2; COMPND 5 ENGINEERED: YES	OXIDOREDUCTASE 30-NOV-07 2VIG; TITLE CRYSTAL STRUCTURE OF HUMAN SHORT-CHAIN ACYL COA DEHYDROGENASE; COMPND MOL_ID: 1; COMPND 2 MOLECULE: SHORT-CHAIN SPECIFIC ACYL-COA DEHYDROGENASE,; COMPND 3 CHAIN: A, B, C, D, E, F, G, H; COMPND 4 FRAGMENT: RESIDUES 30-412; COMPND 5 SYNONYM: SCAD, BUTYRYL-COA DEHYDROGENASE, ACYL COA DEHYDROGENASE; COMPND 6 EC: 1.3.99.2; COMPND 7 ENGINEERED: YES	FAD	79.765	-7.202	0.229	-8.81	-26.7781
1jqiA_2d29A	1jqi A	2d29 A	OXIDOREDUCTASE 07-AUG-01 1JQI; TITLE CRYSTAL STRUCTURE OF RAT SHORT CHAIN ACYL-COA DEHYDROGENASE COMPLEXED; TITLE 2 WITH ACETOACETYL-COA; COMPND MOL_ID: 1; COMPND 2 MOLECULE: SHORT CHAIN ACYL-COA DEHYDROGENASE; COMPND 3 CHAIN: A, B; COMPND 4 EC: 1.3.99.2; COMPND 5 ENGINEERED: YES	OXIDOREDUCTASE 05-SEP-05 2D29; TITLE STRUCTURAL STUDY ON PROJECT ID TT0172 FROM THERMUS THERMOPHILUS HB8; COMPND MOL_ID: 1; COMPND 2 MOLECULE: ACYL-COA DEHYDROGENASE; COMPND 3 CHAIN: A, B; COMPND 4 ENGINEERED: YES	FAD	37.599	-6.534	0.198	-7.899	-26.5067
1o04A_2jg7A	1o04 A	2jg7 A	OXIDOREDUCTASE 20-FEB-03 1O04; TITLE CYS302SER MUTANT OF HUMAN MITOCHONDRIAL ALDEHYDE DEHYDROGENASE; TITLE 2 COMPLEXED WITH NAD+ AND MG2+; COMPND MOL_ID: 1; COMPND 2 MOLECULE: ALDEHYDE DEHYDROGENASE, MITOCHONDRIAL PRECURSOR; COMPND 3 CHAIN: A, B, C, D, E, F, G, H; COMPND 4 FRAGMENT: COMPLETE MATURE SEQUENCE (DOES NOT CONTAIN MITOCHONDRIAL; COMPND 5 LEADER SEQUENCE).; COMPND 6 SYNONYM: ALDH CLASS …	OXIDOREDUCTASE 09-FEB-07 2JG7; TITLE CRYSTAL STRUCTURE OF SEABREAM ANTIQUITIN AND ELUCIDATION OF ITS; TITLE 2 SUBSTRATE SPECIFICITY; COMPND MOL_ID: 1; COMPND 2 MOLECULE: ANTIQUITIN; COMPND 3 CHAIN: A, B, C, D, E, F, G, H; COMPND 4 FRAGMENT: RESIDUES 2-511; COMPND 5 ENGINEERED: YES	NAD	41.282	-8.124	0.237	-8.893	-26.3887
1mi3A_1ah4A	1mi3 A	1ah4 A	OXIDOREDUCTASE 21-AUG-02 1MI3; TITLE 1.8 ANGSTROM STRUCTURE OF XYLOSE REDUCTASE FROM CANDIDA TENUIS IN; TITLE 2 COMPLEX WITH NAD; COMPND MOL_ID: 1; COMPND 2 MOLECULE: XYLOSE REDUCTASE; COMPND 3 CHAIN: A, B, C, D; COMPND 4 SYNONYM: NAD(P)H-DEPENDENT XYLOSE REDUCTASE; XR; COMPND 5 EC: 1.1.1.21; COMPND 6 ENGINEERED: YES	OXIDOREDUCTASE 12-APR-97 1AH4; TITLE PIG ALDOSE REDUCTASE, HOLO FORM; COMPND MOL_ID: 1; COMPND 2 MOLECULE: ALDOSE REDUCTASE; COMPND 3 CHAIN: A; COMPND 4 EC: 1.1.1.21	NAD	36.637	-7.495	0.329	-11.276	-26.2844
1po5A_3tbgA	1po5 A	3tbg A	OXIDOREDUCTASE 13-JUN-03 1PO5; TITLE STRUCTURE OF MAMMALIAN CYTOCHROME P450 2B4; COMPND MOL_ID: 1; COMPND 2 MOLECULE: CYTOCHROME P450 2B4; COMPND 3 CHAIN: A; COMPND 4 SYNONYM: CYPIIB4, P450-LM2, ISOZYME 2, P450 TYPE B0; COMPND 5 EC: 1.14.14.1; COMPND 6 ENGINEERED: YES; COMPND 7 MUTATION: YES	OXIDOREDUCTASE 05-AUG-11 3TBG; TITLE HUMAN CYTOCHROME P450 2D6 WITH TWO THIORIDAZINES BOUND IN ACTIVE SITE; COMPND MOL_ID: 1; COMPND 2 MOLECULE: CYTOCHROME P450 2D6; COMPND 3 CHAIN: A, B, C, D; COMPND 4 FRAGMENT: UNP RESIDUES 34-497; COMPND 5 SYNONYM: CYPIID6, CYTOCHROME P450-DB1, DEBRISOQUINE 4-HYDROXYLASE; COMPND 6 EC: 1.14.14.1; COMPND 7 ENGINEERED: YES	HEM	38.79	-7.477	0.451	-14.387	-26.1107
1p4cA_1kbjA	1p4c A	1kbj A	OXIDOREDUCTASE 22-APR-03 1P4C; TITLE HIGH RESOLUTION STRUCTURE OF OXIDIZED ACTIVE MUTANT OF (S)-MANDELATE; TITLE 2 DEHYDROGENASE; COMPND MOL_ID: 1; COMPND 2 MOLECULE: L(+)-MANDELATE DEHYDROGENASE; COMPND 3 CHAIN: A; COMPND 4 SYNONYM: S-MANDELATE DEHYDROGENASE, MDH; COMPND 5 ENGINEERED: YES; COMPND 6 OTHER_DETAILS: 20 RESIDUE SUBSTITUTION FROM GLYCOLATE OXIDASE AT; COMPND 7 RESIDUE 177	OXIDOREDUCTASE 06-NOV-01 1KBJ; TITLE CRYSTALLOGRAPHIC STUDY OF THE RECOMBINANT FLAVIN-BINDING DOMAIN OF; TITLE 2 BAKER'S YEAST FLAVOCYTOCHROME B2: COMPARISON WITH THE INTACT WILD-; TITLE 3 TYPE ENZYME; COMPND MOL_ID: 1; COMPND 2 MOLECULE: CYTOCHROME B2; COMPND 3 CHAIN: A, B; COMPND 4 FRAGMENT: FMN-BINDING DOMAIN; COMPND 5 EC: 1.1.2.3; COMPND 6 ENGINEERED: YES	FMN	50.845	-7.922	0.341	-11.473	-26.0159
12asA_4cs4A	12as A	4cs4 A	LIGASE 02-DEC-97 12AS; TITLE ASPARAGINE SYNTHETASE MUTANT C51A, C315A COMPLEXED WITH L-ASPARAGINE; TITLE 2 AND AMP; COMPND MOL_ID: 1; COMPND 2 MOLECULE: ASPARAGINE SYNTHETASE; COMPND 3 CHAIN: A, B; COMPND 4 SYNONYM: L-ASPARTATE\:AMMONIA LIGASE (AMP-FORMING); COMPND 5 EC: 6.3.1.1; COMPND 6 ENGINEERED: YES; COMPND 7 MUTATION: YES	LIGASE 04-MAR-14 4CS4; TITLE CATALYTIC DOMAIN OF PYRROLYSYL-TRNA SYNTHETASE MUTANT Y306A,; TITLE 2 Y384F IN COMPLEX WITH AMPPNP; COMPND MOL_ID: 1; COMPND 2 MOLECULE: PYRROLYSYL-TRNA SYNTHETASE; COMPND 3 CHAIN: A; COMPND 4 FRAGMENT: C-TERMINAL FRAGMENT, RESIDUES 188-454; COMPND 5 SYNONYM: PYRROLYSINE--TRNA(PYL) LIGASE, PYRROLYSYL-TRNA SYNTHETASE,; COMPND 6 PYLRS, PYRROLYSYL-TRNA SYNTHETASE; COMPND…	AMP	52.975	-6.164	0.245	-8.898	-25.7913
1o04A_1o9jA	1o04 A	1o9j A	OXIDOREDUCTASE 20-FEB-03 1O04; TITLE CYS302SER MUTANT OF HUMAN MITOCHONDRIAL ALDEHYDE DEHYDROGENASE; TITLE 2 COMPLEXED WITH NAD+ AND MG2+; COMPND MOL_ID: 1; COMPND 2 MOLECULE: ALDEHYDE DEHYDROGENASE, MITOCHONDRIAL PRECURSOR; COMPND 3 CHAIN: A, B, C, D, E, F, G, H; COMPND 4 FRAGMENT: COMPLETE MATURE SEQUENCE (DOES NOT CONTAIN MITOCHONDRIAL; COMPND 5 LEADER SEQUENCE).; COMPND 6 SYNONYM: ALDH CLASS …	OXIDOREDUCTASE 15-DEC-02 1O9J; TITLE THE X-RAY CRYSTAL STRUCTURE OF ETA-CRYSTALLIN; COMPND MOL_ID: 1; COMPND 2 MOLECULE: ALDEHYDE DEHYDROGENASE, CYTOSOLIC 1; COMPND 3 CHAIN: A, B, C, D; COMPND 4 SYNONYM: ETA-CRYSTALLIN, ALDH CLASS 1; COMPND 5 EC: 1.2.1.3; COMPND 6 ENGINEERED: YES; COMPND 7 OTHER_DETAILS: NAD COFACTOR PRESENT	NAD	41.642	-7.032	0.229	-8.37	-25.4407
1o04A_1bxsA	1o04 A	1bxs A	OXIDOREDUCTASE 20-FEB-03 1O04; TITLE CYS302SER MUTANT OF HUMAN MITOCHONDRIAL ALDEHYDE DEHYDROGENASE; TITLE 2 COMPLEXED WITH NAD+ AND MG2+; COMPND MOL_ID: 1; COMPND 2 MOLECULE: ALDEHYDE DEHYDROGENASE, MITOCHONDRIAL PRECURSOR; COMPND 3 CHAIN: A, B, C, D, E, F, G, H; COMPND 4 FRAGMENT: COMPLETE MATURE SEQUENCE (DOES NOT CONTAIN MITOCHONDRIAL; COMPND 5 LEADER SEQUENCE).; COMPND 6 SYNONYM: ALDH CLASS …	OXIDOREDUCTASE 08-OCT-98 1BXS; TITLE SHEEP LIVER CLASS 1 ALDEHYDE DEHYDROGENASE WITH NAD BOUND; COMPND MOL_ID: 1; COMPND 2 MOLECULE: ALDEHYDE DEHYDROGENASE; COMPND 3 CHAIN: A, B, C, D; COMPND 4 EC: 1.2.1.3	NAD	47.592	-6.761	0.225	-8.261	-25.4185
1p4cA_1kbjA	1p4c A	1kbj A	OXIDOREDUCTASE 22-APR-03 1P4C; TITLE HIGH RESOLUTION STRUCTURE OF OXIDIZED ACTIVE MUTANT OF (S)-MANDELATE; TITLE 2 DEHYDROGENASE; COMPND MOL_ID: 1; COMPND 2 MOLECULE: L(+)-MANDELATE DEHYDROGENASE; COMPND 3 CHAIN: A; COMPND 4 SYNONYM: S-MANDELATE DEHYDROGENASE, MDH; COMPND 5 ENGINEERED: YES; COMPND 6 OTHER_DETAILS: 20 RESIDUE SUBSTITUTION FROM GLYCOLATE OXIDASE AT; COMPND 7 RESIDUE 177	OXIDOREDUCTASE 06-NOV-01 1KBJ; TITLE CRYSTALLOGRAPHIC STUDY OF THE RECOMBINANT FLAVIN-BINDING DOMAIN OF; TITLE 2 BAKER'S YEAST FLAVOCYTOCHROME B2: COMPARISON WITH THE INTACT WILD-; TITLE 3 TYPE ENZYME; COMPND MOL_ID: 1; COMPND 2 MOLECULE: CYTOCHROME B2; COMPND 3 CHAIN: A, B; COMPND 4 FRAGMENT: FMN-BINDING DOMAIN; COMPND 5 EC: 1.1.2.3; COMPND 6 ENGINEERED: YES	FMN	54.661	-8.878	0.348	-11.378	-25.3973
1f5vA_1bkjA	1f5v A	1bkj A	OXIDOREDUCTASE 17-JUN-00 1F5V; TITLE STRUCTURE AND SITE-DIRECTED MUTAGENESIS OF A FLAVOPROTEIN; TITLE 2 FROM ESCHERICHIA COLI THAT REDUCES NITROCOMPOUNDS.; TITLE 3 ALTERATION OF PYRIDINE NUCLEOTIDE BINDING BY A SINGLE; TITLE 4 AMINO ACID SUBSTITUTION; COMPND MOL_ID: 1; COMPND 2 MOLECULE: OXYGEN-INSENSITIVE NADPH NITROREDUCTASE; COMPND 3 CHAIN: A, B; COMPND 4 EC: 1.6.99.6; COMPND 5 ENGINEERED: YES	OXIDOREDUCTASE 08-JUL-98 1BKJ; TITLE NADPH:FMN OXIDOREDUCTASE FROM VIBRIO HARVEYI; COMPND MOL_ID: 1; COMPND 2 MOLECULE: NADPH-FLAVIN OXIDOREDUCTASE; COMPND 3 CHAIN: A, B; COMPND 4 SYNONYM: FLAVIN REDUCTASE P, FRP, FMN REDUCTASE, NADPH\:FMN; COMPND 5 OXIDOREDUCTASE; COMPND 6 EC: 1.6.99.-; COMPND 7 ENGINEERED: YES	FMN	69.987	-5.846	0.207	-7.757	-25.2671
1mi3A_3h4gA	1mi3 A	3h4g A	OXIDOREDUCTASE 21-AUG-02 1MI3; TITLE 1.8 ANGSTROM STRUCTURE OF XYLOSE REDUCTASE FROM CANDIDA TENUIS IN; TITLE 2 COMPLEX WITH NAD; COMPND MOL_ID: 1; COMPND 2 MOLECULE: XYLOSE REDUCTASE; COMPND 3 CHAIN: A, B, C, D; COMPND 4 SYNONYM: NAD(P)H-DEPENDENT XYLOSE REDUCTASE; XR; COMPND 5 EC: 1.1.1.21; COMPND 6 ENGINEERED: YES	OXIDOREDUCTASE 20-APR-09 3H4G; TITLE STRUCTURE OF ALDEHYDE REDUCTASE HOLOENZYME IN COMPLEX WITH POTENT; TITLE 2 ALDOSE REDUCTASE INHIBITOR FIDARESTAT: IMPLICATIONS FOR INHIBITOR; TITLE 3 BINDING AND SELECTIVITY; COMPND MOL_ID: 1; COMPND 2 MOLECULE: ALCOHOL DEHYDROGENASE [NADP+]; COMPND 3 CHAIN: A; COMPND 4 SYNONYM: ALDEHYDE REDUCTASE, ALDO-KETO REDUCTASE FAMILY 1 MEMBER A1; COMPND 5 EC: 1.1.1.2	NAD	74.192	-7.932	0.322	-10.607	-25.1351
1a0iA_1x9nA	1a0i A	1x9n A	LIGASE 01-DEC-97 1A0I; TITLE ATP-DEPENDENT DNA LIGASE FROM BACTERIOPHAGE T7 COMPLEX WITH; TITLE 2 ATP; COMPND MOL_ID: 1; COMPND 2 MOLECULE: DNA LIGASE; COMPND 3 CHAIN: A; COMPND 4 EC: 6.5.1.1; COMPND 5 ENGINEERED: YES; COMPND 6 MUTATION: YES	LIGASE/DNA 23-AUG-04 1X9N; TITLE CRYSTAL STRUCTURE OF HUMAN DNA LIGASE I BOUND TO 5'-ADENYLATED, NICKED; TITLE 2 DNA; COMPND MOL_ID: 1; COMPND 2 MOLECULE: DIDEOXY TERMINATED DNA; COMPND 3 CHAIN: B; COMPND 4 ENGINEERED: YES; COMPND 5 MOL_ID: 2; COMPND 6 MOLECULE: 5'-PHOSPHORYLATED DNA; COMPND 7 CHAIN: C; COMPND 8 ENGINEERED: YES; COMPND 9 MOL_ID: 3; COMPND 10 MOLECULE: TEMPLATE DNA; COMPND 11 CHAI…	ATP	39.706	-5.198	0.135	-5.882	-25.0298
1gweA_3dy5A	1gwe A	3dy5 A	OXIDOREDUCTASE 15-MAR-02 1GWE; TITLE ATOMIC RESOLUTION STRUCTURE OF MICROCOCCUS LYSODEIKTICUS CATALASE; COMPND MOL_ID: 1; COMPND 2 MOLECULE: CATALASE; COMPND 3 CHAIN: A; COMPND 4 EC: 1.11.1.6	LYASE, OXIDOREDUCTASE 25-JUL-08 3DY5; TITLE ALLENE OXIDE SYNTHASE 8R-LIPOXYGENASE FROM PLEXAURA HOMOMALLA; COMPND MOL_ID: 1; COMPND 2 MOLECULE: ALLENE OXIDE SYNTHASE-LIPOXYGENASE PROTEIN; COMPND 3 CHAIN: A, C; COMPND 4 SYNONYM: [INCLUDES: ALLENE OXIDE SYNTHASE (EC 4.2.1.92); COMPND 5 (HYDROPEROXIDEHYDRASE), AND ARACHIDONATE 8-LIPOXYGENASE (EC; COMPND 6 1.13.11.40)]; COMPND 7 EC: 4.2.1.92, 1.13.11…	HEM	38.112	0.264	0.406	-12.631	-24.9625
1mi3A_1vp5A	1mi3 A	1vp5 A	OXIDOREDUCTASE 21-AUG-02 1MI3; TITLE 1.8 ANGSTROM STRUCTURE OF XYLOSE REDUCTASE FROM CANDIDA TENUIS IN; TITLE 2 COMPLEX WITH NAD; COMPND MOL_ID: 1; COMPND 2 MOLECULE: XYLOSE REDUCTASE; COMPND 3 CHAIN: A, B, C, D; COMPND 4 SYNONYM: NAD(P)H-DEPENDENT XYLOSE REDUCTASE; XR; COMPND 5 EC: 1.1.1.21; COMPND 6 ENGINEERED: YES	OXIDOREDUCTASE 13-OCT-04 1VP5; TITLE CRYSTAL STRUCTURE OF 2,5-DIKETO-D-GLUCONIC ACID REDUCTASE (TM1009); TITLE 2 FROM THERMOTOGA MARITIMA AT 2.40 A RESOLUTION; COMPND MOL_ID: 1; COMPND 2 MOLECULE: 2,5-DIKETO-D-GLUCONIC ACID REDUCTASE; COMPND 3 CHAIN: A, B; COMPND 4 EC: 1.1.1.274; COMPND 5 ENGINEERED: YES	NAD	51.015	-7.35	0.318	-10.391	-24.8589
1b8aA_4cs4A	1b8a A	4cs4 A	LIGASE 27-JAN-99 1B8A; TITLE ASPARTYL-TRNA SYNTHETASE; COMPND MOL_ID: 1; COMPND 2 MOLECULE: PROTEIN (ASPARTYL-TRNA SYNTHETASE); COMPND 3 CHAIN: A, B; COMPND 4 SYNONYM: ASPARTYL TRNA LIGASE; COMPND 5 EC: 6.1.1.12; COMPND 6 ENGINEERED: YES	LIGASE 04-MAR-14 4CS4; TITLE CATALYTIC DOMAIN OF PYRROLYSYL-TRNA SYNTHETASE MUTANT Y306A,; TITLE 2 Y384F IN COMPLEX WITH AMPPNP; COMPND MOL_ID: 1; COMPND 2 MOLECULE: PYRROLYSYL-TRNA SYNTHETASE; COMPND 3 CHAIN: A; COMPND 4 FRAGMENT: C-TERMINAL FRAGMENT, RESIDUES 188-454; COMPND 5 SYNONYM: PYRROLYSINE--TRNA(PYL) LIGASE, PYRROLYSYL-TRNA SYNTHETASE,; COMPND 6 PYLRS, PYRROLYSYL-TRNA SYNTHETASE; COMPND…	ATP	58.645	-6.734	0.261	-8.967	-24.8393
1jqiA_4iv6A	1jqi A	4iv6 A	OXIDOREDUCTASE 07-AUG-01 1JQI; TITLE CRYSTAL STRUCTURE OF RAT SHORT CHAIN ACYL-COA DEHYDROGENASE COMPLEXED; TITLE 2 WITH ACETOACETYL-COA; COMPND MOL_ID: 1; COMPND 2 MOLECULE: SHORT CHAIN ACYL-COA DEHYDROGENASE; COMPND 3 CHAIN: A, B; COMPND 4 EC: 1.3.99.2; COMPND 5 ENGINEERED: YES	OXIDOREDUCTASE 22-JAN-13 4IV6; TITLE X-RAY CRYSTAL STRUCTURE OF AN ISOVALERYL-COA DEHYDROGENASE FROM; TITLE 2 MYCOBACTERIUM SMEGMATIS; COMPND MOL_ID: 1; COMPND 2 MOLECULE: ACYL-COA DEHYDROGENASE FADE3; COMPND 3 CHAIN: A, B; COMPND 4 SYNONYM: ISOVALERYL-COA DEHYDROGENASE; COMPND 5 EC: 1.3.8.1; COMPND 6 ENGINEERED: YES	FAD	55.134	-6.214	0.237	-8.332	-24.724
1o04A_3hazA	1o04 A	3haz A	OXIDOREDUCTASE 20-FEB-03 1O04; TITLE CYS302SER MUTANT OF HUMAN MITOCHONDRIAL ALDEHYDE DEHYDROGENASE; TITLE 2 COMPLEXED WITH NAD+ AND MG2+; COMPND MOL_ID: 1; COMPND 2 MOLECULE: ALDEHYDE DEHYDROGENASE, MITOCHONDRIAL PRECURSOR; COMPND 3 CHAIN: A, B, C, D, E, F, G, H; COMPND 4 FRAGMENT: COMPLETE MATURE SEQUENCE (DOES NOT CONTAIN MITOCHONDRIAL; COMPND 5 LEADER SEQUENCE).; COMPND 6 SYNONYM: ALDH CLASS …	OXIDOREDUCTASE 03-MAY-09 3HAZ; TITLE CRYSTAL STRUCTURE OF BIFUNCTIONAL PROLINE UTILIZATION A; TITLE 2 (PUTA) PROTEIN; COMPND MOL_ID: 1; COMPND 2 MOLECULE: PROLINE DEHYDROGENASE; COMPND 3 CHAIN: A, B; COMPND 4 SYNONYM: PROLINE UTILIZATION A (PUTA) BIFUNCTIONAL PROLINE; COMPND 5 DEHYDROGENASE AND 1-PYRROLINE-5-CARBOXYLATE DEHYDROGENASE; COMPND 6 EC: 1.5.99.8, 1.5.1.12; COMPND 7 ENGINEERED: YES	NAD	43.172	-4.78	0.256	-8.797	-24.7107
1f5vA_1zchA	1f5v A	1zch A	OXIDOREDUCTASE 17-JUN-00 1F5V; TITLE STRUCTURE AND SITE-DIRECTED MUTAGENESIS OF A FLAVOPROTEIN; TITLE 2 FROM ESCHERICHIA COLI THAT REDUCES NITROCOMPOUNDS.; TITLE 3 ALTERATION OF PYRIDINE NUCLEOTIDE BINDING BY A SINGLE; TITLE 4 AMINO ACID SUBSTITUTION; COMPND MOL_ID: 1; COMPND 2 MOLECULE: OXYGEN-INSENSITIVE NADPH NITROREDUCTASE; COMPND 3 CHAIN: A, B; COMPND 4 EC: 1.6.99.6; COMPND 5 ENGINEERED: YES	OXIDOREDUCTASE 12-APR-05 1ZCH; TITLE STRUCTURE OF THE HYPOTHETICAL OXIDOREDUCTASE YCND FROM BACILLUS; TITLE 2 SUBTILIS; COMPND MOL_ID: 1; COMPND 2 MOLECULE: HYPOTHETICAL OXIDOREDUCTASE YCND; COMPND 3 CHAIN: A; COMPND 4 EC: 1.-.-.-; COMPND 5 ENGINEERED: YES	FMN	44.789	-4.372	0.188	-7.11	-24.6875
1jqiA_3owaA	1jqi A	3owa A	OXIDOREDUCTASE 07-AUG-01 1JQI; TITLE CRYSTAL STRUCTURE OF RAT SHORT CHAIN ACYL-COA DEHYDROGENASE COMPLEXED; TITLE 2 WITH ACETOACETYL-COA; COMPND MOL_ID: 1; COMPND 2 MOLECULE: SHORT CHAIN ACYL-COA DEHYDROGENASE; COMPND 3 CHAIN: A, B; COMPND 4 EC: 1.3.99.2; COMPND 5 ENGINEERED: YES	OXIDOREDUCTASE 17-SEP-10 3OWA; TITLE CRYSTAL STRUCTURE OF ACYL-COA DEHYDROGENASE COMPLEXED WITH FAD FROM; TITLE 2 BACILLUS ANTHRACIS; COMPND MOL_ID: 1; COMPND 2 MOLECULE: ACYL-COA DEHYDROGENASE; COMPND 3 CHAIN: A, B, C, D; COMPND 4 EC: 1.3.99.-; COMPND 5 ENGINEERED: YES	FAD	61.744	-4.921	0.244	-8.483	-24.6599
1mi3A_1q5mA	1mi3 A	1q5m A	OXIDOREDUCTASE 21-AUG-02 1MI3; TITLE 1.8 ANGSTROM STRUCTURE OF XYLOSE REDUCTASE FROM CANDIDA TENUIS IN; TITLE 2 COMPLEX WITH NAD; COMPND MOL_ID: 1; COMPND 2 MOLECULE: XYLOSE REDUCTASE; COMPND 3 CHAIN: A, B, C, D; COMPND 4 SYNONYM: NAD(P)H-DEPENDENT XYLOSE REDUCTASE; XR; COMPND 5 EC: 1.1.1.21; COMPND 6 ENGINEERED: YES	OXIDOREDUCTASE 08-AUG-03 1Q5M; TITLE BINARY COMPLEX OF RABBIT 20ALPHA-HYDROXYSTEROID DEHYDROGENASE WITH; TITLE 2 NADPH; COMPND MOL_ID: 1; COMPND 2 MOLECULE: PROSTAGLANDIN-E2 9-REDUCTASE; COMPND 3 CHAIN: A, B; COMPND 4 SYNONYM: 20-ALPHA-HYDROXYSTEROID DEHYDROGENASE, 20-ALPHA-HSD; COMPND 5 EC: 1.1.1.189, 1.1.1.149; COMPND 6 ENGINEERED: YES	NAD	54.863	-8.061	0.325	-10.462	-24.6165
1bdgA_3hm8A	1bdg A	3hm8 A	HEXOKINASE 08-MAY-98 1BDG; TITLE HEXOKINASE FROM SCHISTOSOMA MANSONI COMPLEXED WITH GLUCOSE; COMPND MOL_ID: 1; COMPND 2 MOLECULE: HEXOKINASE; COMPND 3 CHAIN: A; COMPND 4 SYNONYM: ATP/:D-HEXOSE-6-PHOSPHOTRANSFERASE; COMPND 5 EC: 2.7.1.1; COMPND 6 ENGINEERED: YES	TRANSFERASE 28-MAY-09 3HM8; TITLE CRYSTAL STRUCTURE OF THE C-TERMINAL HEXOKINASE DOMAIN OF HUMAN HK3; COMPND MOL_ID: 1; COMPND 2 MOLECULE: HEXOKINASE-3; COMPND 3 CHAIN: A, B, C, D; COMPND 4 SYNONYM: HEXOKINASE TYPE III, HK III; COMPND 5 EC: 2.7.1.1; COMPND 6 ENGINEERED: YES	GLC	80.776	-5.822	0.189	-7.057	-24.4187
1po5A_3mgxA	1po5 A	3mgx A	OXIDOREDUCTASE 13-JUN-03 1PO5; TITLE STRUCTURE OF MAMMALIAN CYTOCHROME P450 2B4; COMPND MOL_ID: 1; COMPND 2 MOLECULE: CYTOCHROME P450 2B4; COMPND 3 CHAIN: A; COMPND 4 SYNONYM: CYPIIB4, P450-LM2, ISOZYME 2, P450 TYPE B0; COMPND 5 EC: 1.14.14.1; COMPND 6 ENGINEERED: YES; COMPND 7 MUTATION: YES	OXIDOREDUCTASE 07-APR-10 3MGX; TITLE CRYSTAL STRUCTURE OF P450 OXYD THAT IS INVOLVED IN THE BIOSYNTHESIS OF; TITLE 2 VANCOMYCIN-TYPE ANTIBIOTICS; COMPND MOL_ID: 1; COMPND 2 MOLECULE: PUTATIVE P450 MONOOXYGENASE; COMPND 3 CHAIN: A, B; COMPND 4 SYNONYM: CYTOCHROME P450 OXYD (CYP146); COMPND 5 EC: 1.14.14.1; COMPND 6 ENGINEERED: YES	HEM	39.428	-7.461	0.449	-13.403	-24.4135
12asA_3g1zA	12as A	3g1z A	LIGASE 02-DEC-97 12AS; TITLE ASPARAGINE SYNTHETASE MUTANT C51A, C315A COMPLEXED WITH L-ASPARAGINE; TITLE 2 AND AMP; COMPND MOL_ID: 1; COMPND 2 MOLECULE: ASPARAGINE SYNTHETASE; COMPND 3 CHAIN: A, B; COMPND 4 SYNONYM: L-ASPARTATE\:AMMONIA LIGASE (AMP-FORMING); COMPND 5 EC: 6.3.1.1; COMPND 6 ENGINEERED: YES; COMPND 7 MUTATION: YES	LIGASE 30-JAN-09 3G1Z; TITLE STRUCTURE OF IDP01693/YJEA, A POTENTIAL T-RNA SYNTHETASE FROM; TITLE 2 SALMONELLA TYPHIMURIUM; COMPND MOL_ID: 1; COMPND 2 MOLECULE: PUTATIVE LYSYL-TRNA SYNTHETASE; COMPND 3 CHAIN: A, B; COMPND 4 SYNONYM: LYSINE--TRNA LIGASE, LYSRS, GX; COMPND 5 EC: 6.1.1.6; COMPND 6 ENGINEERED: YES	AMP	42.237	-4.049	0.257	-8.685	-24.3277
1dnlA_4hmsA	1dnl A	4hms A	OXIDOREDUCTASE 16-DEC-99 1DNL; TITLE X-RAY STRUCTURE OF ESCHERICHIA COLI PYRIDOXINE 5'-PHOSPHATE OXIDASE; TITLE 2 COMPLEXED WITH FMN AT 1.8 ANGSTROM RESOLUTION; COMPND MOL_ID: 1; COMPND 2 MOLECULE: PYRIDOXINE 5'-PHOSPHATE OXIDASE; COMPND 3 CHAIN: A; COMPND 4 EC: 1.4.3.5; COMPND 5 ENGINEERED: YES	OXIDOREDUCTASE 18-OCT-12 4HMS; TITLE CRYSTAL STRUCTURE OF PHZG FROM PSEUDOMONAS FLUORESCENS 2-79 IN COMPLEX; TITLE 2 WITH A SECOND FMN IN THE SUBSTRATE BINDING SITE; COMPND MOL_ID: 1; COMPND 2 MOLECULE: PHENAZINE BIOSYNTHESIS PROTEIN PHZG; COMPND 3 CHAIN: A, B; COMPND 4 EC: 1.4.-.-; COMPND 5 ENGINEERED: YES	FMN	39.216	-7.13	0.22	-7.734	-24.1687
1qpaA_2e3bA	1qpa A	2e3b A	OXIDOREDUCTASE 08-OCT-96 1QPA; TITLE LIGNIN PEROXIDASE ISOZYME LIP4.65 (PI 4.65); COMPND MOL_ID: 1; COMPND 2 MOLECULE: LIGNIN PEROXIDASE; COMPND 3 CHAIN: A, B; COMPND 4 EC: 1.11.1.-; COMPND 5 OTHER_DETAILS: ISOZYME LIP4.65	OXIDOREDUCTASE 22-NOV-06 2E3B; TITLE CRYSTAL STRUCTURE OF THE HA-BOUND FORM OF ARTHROMYCES RAMOSUS; TITLE 2 PEROXIDASE AT 1.3 ANGSTROMS RESOLUTION; COMPND MOL_ID: 1; COMPND 2 MOLECULE: PEROXIDASE; COMPND 3 CHAIN: A; COMPND 4 EC: 1.11.1.7	HEM	44.8	-11.679	0.463	-13.596	-24.1492
1jqiA_3nf4A	1jqi A	3nf4 A	OXIDOREDUCTASE 07-AUG-01 1JQI; TITLE CRYSTAL STRUCTURE OF RAT SHORT CHAIN ACYL-COA DEHYDROGENASE COMPLEXED; TITLE 2 WITH ACETOACETYL-COA; COMPND MOL_ID: 1; COMPND 2 MOLECULE: SHORT CHAIN ACYL-COA DEHYDROGENASE; COMPND 3 CHAIN: A, B; COMPND 4 EC: 1.3.99.2; COMPND 5 ENGINEERED: YES	OXIDOREDUCTASE 09-JUN-10 3NF4; TITLE CRYSTAL STRUCTURE OF ACYL-COA DEHYDROGENASE FROM MYCOBACTERIUM; TITLE 2 THERMORESISTIBILE BOUND TO FLAVIN ADENINE DINUCLEOTIDE; COMPND MOL_ID: 1; COMPND 2 MOLECULE: ACYL-COA DEHYDROGENASE; COMPND 3 CHAIN: A, B; COMPND 4 ENGINEERED: YES	FAD	55.36	-4.632	0.227	-7.86	-24.0367
1mi3A_1lqaA	1mi3 A	1lqa A	OXIDOREDUCTASE 21-AUG-02 1MI3; TITLE 1.8 ANGSTROM STRUCTURE OF XYLOSE REDUCTASE FROM CANDIDA TENUIS IN; TITLE 2 COMPLEX WITH NAD; COMPND MOL_ID: 1; COMPND 2 MOLECULE: XYLOSE REDUCTASE; COMPND 3 CHAIN: A, B, C, D; COMPND 4 SYNONYM: NAD(P)H-DEPENDENT XYLOSE REDUCTASE; XR; COMPND 5 EC: 1.1.1.21; COMPND 6 ENGINEERED: YES	OXIDOREDUCTASE 09-MAY-02 1LQA; TITLE TAS PROTEIN FROM ESCHERICHIA COLI IN COMPLEX WITH NADPH; COMPND MOL_ID: 1; COMPND 2 MOLECULE: TAS PROTEIN; COMPND 3 CHAIN: A, B; COMPND 4 ENGINEERED: YES	NAD	36.107	-4.279	0.353	-10.875	-24.0066
1bdgA_1sz2A	1bdg A	1sz2 A	HEXOKINASE 08-MAY-98 1BDG; TITLE HEXOKINASE FROM SCHISTOSOMA MANSONI COMPLEXED WITH GLUCOSE; COMPND MOL_ID: 1; COMPND 2 MOLECULE: HEXOKINASE; COMPND 3 CHAIN: A; COMPND 4 SYNONYM: ATP/:D-HEXOSE-6-PHOSPHOTRANSFERASE; COMPND 5 EC: 2.7.1.1; COMPND 6 ENGINEERED: YES	TRANSFERASE 02-APR-04 1SZ2; TITLE CRYSTAL STRUCTURE OF E. COLI GLUCOKINASE IN COMPLEX WITH GLUCOSE; COMPND MOL_ID: 1; COMPND 2 MOLECULE: GLUCOKINASE; COMPND 3 CHAIN: A, B; COMPND 4 FRAGMENT: GLUCOKINASE; COMPND 5 SYNONYM: GLUCOSE KINASE; COMPND 6 EC: 2.7.1.2; COMPND 7 ENGINEERED: YES	GLC	50.407	-5.644	0.15	-5.99	-23.96
1jqiA_2jifA	1jqi A	2jif A	OXIDOREDUCTASE 07-AUG-01 1JQI; TITLE CRYSTAL STRUCTURE OF RAT SHORT CHAIN ACYL-COA DEHYDROGENASE COMPLEXED; TITLE 2 WITH ACETOACETYL-COA; COMPND MOL_ID: 1; COMPND 2 MOLECULE: SHORT CHAIN ACYL-COA DEHYDROGENASE; COMPND 3 CHAIN: A, B; COMPND 4 EC: 1.3.99.2; COMPND 5 ENGINEERED: YES	OXIDOREDUCTASE 28-FEB-07 2JIF; TITLE STRUCTURE OF HUMAN SHORT-BRANCHED CHAIN ACYL-COA DEHYDROGENASE; TITLE 2 (ACADSB); COMPND MOL_ID: 1; COMPND 2 MOLECULE: SHORT/BRANCHED CHAIN SPECIFIC ACYL-COA DEHYDROGENASE; COMPND 3 CHAIN: A, B, C, D; COMPND 4 FRAGMENT: RESIDUES 52-432; COMPND 5 SYNONYM: ACYL-COA DEHYDROGENASE, SBCAD, 2-METHYL BRANCHED CHAIN ACYL-; COMPND 6 COA DEHYDROGENASE, 2-MEBCAD, 2-METHY…	FAD	43.761	-6.053	0.253	-8.451	-23.9405
1o04A_3hazA	1o04 A	3haz A	OXIDOREDUCTASE 20-FEB-03 1O04; TITLE CYS302SER MUTANT OF HUMAN MITOCHONDRIAL ALDEHYDE DEHYDROGENASE; TITLE 2 COMPLEXED WITH NAD+ AND MG2+; COMPND MOL_ID: 1; COMPND 2 MOLECULE: ALDEHYDE DEHYDROGENASE, MITOCHONDRIAL PRECURSOR; COMPND 3 CHAIN: A, B, C, D, E, F, G, H; COMPND 4 FRAGMENT: COMPLETE MATURE SEQUENCE (DOES NOT CONTAIN MITOCHONDRIAL; COMPND 5 LEADER SEQUENCE).; COMPND 6 SYNONYM: ALDH CLASS …	OXIDOREDUCTASE 03-MAY-09 3HAZ; TITLE CRYSTAL STRUCTURE OF BIFUNCTIONAL PROLINE UTILIZATION A; TITLE 2 (PUTA) PROTEIN; COMPND MOL_ID: 1; COMPND 2 MOLECULE: PROLINE DEHYDROGENASE; COMPND 3 CHAIN: A, B; COMPND 4 SYNONYM: PROLINE UTILIZATION A (PUTA) BIFUNCTIONAL PROLINE; COMPND 5 DEHYDROGENASE AND 1-PYRROLINE-5-CARBOXYLATE DEHYDROGENASE; COMPND 6 EC: 1.5.99.8, 1.5.1.12; COMPND 7 ENGINEERED: YES	NAD	50.595	-5.516	0.271	-8.872	-23.9137
1mi3A_1s1pA	1mi3 A	1s1p A	OXIDOREDUCTASE 21-AUG-02 1MI3; TITLE 1.8 ANGSTROM STRUCTURE OF XYLOSE REDUCTASE FROM CANDIDA TENUIS IN; TITLE 2 COMPLEX WITH NAD; COMPND MOL_ID: 1; COMPND 2 MOLECULE: XYLOSE REDUCTASE; COMPND 3 CHAIN: A, B, C, D; COMPND 4 SYNONYM: NAD(P)H-DEPENDENT XYLOSE REDUCTASE; XR; COMPND 5 EC: 1.1.1.21; COMPND 6 ENGINEERED: YES	OXIDOREDUCTASE 07-JAN-04 1S1P; TITLE CRYSTAL STRUCTURES OF PROSTAGLANDIN D2 11-KETOREDUCTASE; TITLE 2 (AKR1C3) IN COMPLEX WITH THE NON-STEROIDAL ANTI-; TITLE 3 INFLAMMATORY DRUGS FLUFENAMIC ACID AND INDOMETHACIN; COMPND MOL_ID: 1; COMPND 2 MOLECULE: ALDO-KETO REDUCTASE FAMILY 1 MEMBER C3; COMPND 3 CHAIN: A; COMPND 4 SYNONYM: AKR1C3, PROSTAGLANDIN D2 11-KETOREDUCTASE,; COMPND 5 PROSTAGLANDIN F SYN…	NAD	38.929	-8.772	0.361	-11.017	-23.898
1b8aA_4cs4A	1b8a A	4cs4 A	LIGASE 27-JAN-99 1B8A; TITLE ASPARTYL-TRNA SYNTHETASE; COMPND MOL_ID: 1; COMPND 2 MOLECULE: PROTEIN (ASPARTYL-TRNA SYNTHETASE); COMPND 3 CHAIN: A, B; COMPND 4 SYNONYM: ASPARTYL TRNA LIGASE; COMPND 5 EC: 6.1.1.12; COMPND 6 ENGINEERED: YES	LIGASE 04-MAR-14 4CS4; TITLE CATALYTIC DOMAIN OF PYRROLYSYL-TRNA SYNTHETASE MUTANT Y306A,; TITLE 2 Y384F IN COMPLEX WITH AMPPNP; COMPND MOL_ID: 1; COMPND 2 MOLECULE: PYRROLYSYL-TRNA SYNTHETASE; COMPND 3 CHAIN: A; COMPND 4 FRAGMENT: C-TERMINAL FRAGMENT, RESIDUES 188-454; COMPND 5 SYNONYM: PYRROLYSINE--TRNA(PYL) LIGASE, PYRROLYSYL-TRNA SYNTHETASE,; COMPND 6 PYLRS, PYRROLYSYL-TRNA SYNTHETASE; COMPND…	ATP	50.334	-6.693	0.284	-9.143	-23.8099
1dnlA_4hmsA	1dnl A	4hms A	OXIDOREDUCTASE 16-DEC-99 1DNL; TITLE X-RAY STRUCTURE OF ESCHERICHIA COLI PYRIDOXINE 5'-PHOSPHATE OXIDASE; TITLE 2 COMPLEXED WITH FMN AT 1.8 ANGSTROM RESOLUTION; COMPND MOL_ID: 1; COMPND 2 MOLECULE: PYRIDOXINE 5'-PHOSPHATE OXIDASE; COMPND 3 CHAIN: A; COMPND 4 EC: 1.4.3.5; COMPND 5 ENGINEERED: YES	OXIDOREDUCTASE 18-OCT-12 4HMS; TITLE CRYSTAL STRUCTURE OF PHZG FROM PSEUDOMONAS FLUORESCENS 2-79 IN COMPLEX; TITLE 2 WITH A SECOND FMN IN THE SUBSTRATE BINDING SITE; COMPND MOL_ID: 1; COMPND 2 MOLECULE: PHENAZINE BIOSYNTHESIS PROTEIN PHZG; COMPND 3 CHAIN: A, B; COMPND 4 EC: 1.4.-.-; COMPND 5 ENGINEERED: YES	FMN	63.324	-7.087	0.221	-7.632	-23.7757
1jqiA_3pfdA	1jqi A	3pfd A	OXIDOREDUCTASE 07-AUG-01 1JQI; TITLE CRYSTAL STRUCTURE OF RAT SHORT CHAIN ACYL-COA DEHYDROGENASE COMPLEXED; TITLE 2 WITH ACETOACETYL-COA; COMPND MOL_ID: 1; COMPND 2 MOLECULE: SHORT CHAIN ACYL-COA DEHYDROGENASE; COMPND 3 CHAIN: A, B; COMPND 4 EC: 1.3.99.2; COMPND 5 ENGINEERED: YES	OXIDOREDUCTASE 28-OCT-10 3PFD; TITLE CRYSTAL STRUCTURE OF AN ACYL-COA DEHYDROGENASE FROM MYCOBACTERIUM; TITLE 2 THERMORESISTIBILE BOUND TO REDUCED FLAVIN ADENINE DINUCLEOTIDE SOLVED; TITLE 3 BY COMBINED IODIDE ION SAD MR; COMPND MOL_ID: 1; COMPND 2 MOLECULE: ACYL-COA DEHYDROGENASE; COMPND 3 CHAIN: A, B, C, D; COMPND 4 EC: 1.3.99.3; COMPND 5 ENGINEERED: YES	FAD	37.719	-6.541	0.263	-8.581	-23.6391
1p4cA_3sgzA	1p4c A	3sgz A	OXIDOREDUCTASE 22-APR-03 1P4C; TITLE HIGH RESOLUTION STRUCTURE OF OXIDIZED ACTIVE MUTANT OF (S)-MANDELATE; TITLE 2 DEHYDROGENASE; COMPND MOL_ID: 1; COMPND 2 MOLECULE: L(+)-MANDELATE DEHYDROGENASE; COMPND 3 CHAIN: A; COMPND 4 SYNONYM: S-MANDELATE DEHYDROGENASE, MDH; COMPND 5 ENGINEERED: YES; COMPND 6 OTHER_DETAILS: 20 RESIDUE SUBSTITUTION FROM GLYCOLATE OXIDASE AT; COMPND 7 RESIDUE 177	OXIDOREDUCTASE/OXIDOREDUCTASE INHIBITOR 15-JUN-11 3SGZ; TITLE HIGH RESOLUTION CRYSTAL STRUCTURE OF RAT LONG CHAIN HYDROXY ACID; TITLE 2 OXIDASE IN COMPLEX WITH THE INHIBITOR 4-CARBOXY-5-[(4-CHIOROPHENYL); TITLE 3 SULFANYL]-1, 2, 3-THIADIAZOLE.; COMPND MOL_ID: 1; COMPND 2 MOLECULE: HYDROXYACID OXIDASE 2; COMPND 3 CHAIN: A, B, C; COMPND 4 SYNONYM: HAOX2, (S)-2-HYDROXY-ACID OXIDASE, PEROXISOMAL, LON…	FMN	35.106	-8.9	0.384	-11.398	-23.5496
1amuA_4dg8A	1amu A	4dg8 A	PEPTIDE SYNTHETASE 18-JUN-97 1AMU; TITLE PHENYLALANINE ACTIVATING DOMAIN OF GRAMICIDIN SYNTHETASE 1; TITLE 2 IN A COMPLEX WITH AMP AND PHENYLALANINE; COMPND MOL_ID: 1; COMPND 2 MOLECULE: GRAMICIDIN SYNTHETASE 1; COMPND 3 CHAIN: A, B; COMPND 4 FRAGMENT: ADENYLATE FORMING DOMAIN, RESIDUES 1 - 556 PLUS; COMPND 5 A 7 RESIDUE C-TERMINAL TAG - SHHHHHH; COMPND 6 SYNONYM: GRSA; COMPND 7 EC: 5.1.1.11; COM…	LIGASE 25-JAN-12 4DG8; TITLE STRUCTURE OF PA1221, AN NRPS PROTEIN CONTAINING ADENYLATION AND PCP; TITLE 2 DOMAINS; COMPND MOL_ID: 1; COMPND 2 MOLECULE: PA1221; COMPND 3 CHAIN: A; COMPND 4 EC: 6.2.1.-; COMPND 5 ENGINEERED: YES	AMP	41.363	9.156	0.295	-9.297	-23.5367
1o04A_3pqaA	1o04 A	3pqa A	OXIDOREDUCTASE 20-FEB-03 1O04; TITLE CYS302SER MUTANT OF HUMAN MITOCHONDRIAL ALDEHYDE DEHYDROGENASE; TITLE 2 COMPLEXED WITH NAD+ AND MG2+; COMPND MOL_ID: 1; COMPND 2 MOLECULE: ALDEHYDE DEHYDROGENASE, MITOCHONDRIAL PRECURSOR; COMPND 3 CHAIN: A, B, C, D, E, F, G, H; COMPND 4 FRAGMENT: COMPLETE MATURE SEQUENCE (DOES NOT CONTAIN MITOCHONDRIAL; COMPND 5 LEADER SEQUENCE).; COMPND 6 SYNONYM: ALDH CLASS …	OXIDOREDUCTASE 25-NOV-10 3PQA; TITLE CRYSTAL STRUCTURE OF GLYCERALDEHYDE-3-PHOSPHATE DEHYDROGENASE GAPN; TITLE 2 FROM METHANOCALDOCOCCUS JANNASCHII DSM 2661; COMPND MOL_ID: 1; COMPND 2 MOLECULE: LACTALDEHYDE DEHYDROGENASE; COMPND 3 CHAIN: A, B, C, D; COMPND 4 SYNONYM: GLYCERALDEHYDE-3-PHOSPHATE DEHYDROGENASE; COMPND 5 EC: 1.2.1.22; COMPND 6 ENGINEERED: YES	NAD	42.094	-1.52	0.118	-5.054	-23.1835
1jqiA_1bucA	1jqi A	1buc A	OXIDOREDUCTASE 07-AUG-01 1JQI; TITLE CRYSTAL STRUCTURE OF RAT SHORT CHAIN ACYL-COA DEHYDROGENASE COMPLEXED; TITLE 2 WITH ACETOACETYL-COA; COMPND MOL_ID: 1; COMPND 2 MOLECULE: SHORT CHAIN ACYL-COA DEHYDROGENASE; COMPND 3 CHAIN: A, B; COMPND 4 EC: 1.3.99.2; COMPND 5 ENGINEERED: YES	OXIDOREDUCTASE 06-SEP-94 1BUC; TITLE THREE-DIMENSIONAL STRUCTURE OF BUTYRYL-COA DEHYDROGENASE FROM; TITLE 2 MEGASPHAERA ELSDENII; COMPND MOL_ID: 1; COMPND 2 MOLECULE: BUTYRYL-COA DEHYDROGENASE; COMPND 3 CHAIN: A, B; COMPND 4 EC: 1.3.99.2; COMPND 5 ENGINEERED: YES	FAD	56.964	-7.498	0.269	-8.548	-23.1653
1jp4A_2wefA	1jp4 A	2wef A	HYDROLASE 01-AUG-01 1JP4; TITLE CRYSTAL STRUCTURE OF AN ENZYME DISPLAYING BOTH INOSITOL-POLYPHOSPHATE; TITLE 2 1-PHOSPHATASE AND 3'-PHOSPHOADENOSINE-5'-PHOSPHATE PHOSPHATASE; TITLE 3 ACTIVITIES; COMPND MOL_ID: 1; COMPND 2 MOLECULE: 3'(2'),5'-BISPHOSPHATE NUCLEOTIDASE; COMPND 3 CHAIN: A; COMPND 4 SYNONYM: PIPASE: PAP AND INOSITOL 1,4 BISPHOSPHATE PHOSPHATASE; COMPND 5 EC: 3.1.3.7, 3.1.3.57; COMPND…	HYDROLASE 30-MAR-09 2WEF; TITLE HUMAN 3'(2'), 5'-BISPHOSPHATE NUCLEOTIDASE 1 (BPNT1) IN COMPLEX WITH; TITLE 2 AMP, PO4 AND MAGNESIUM; COMPND MOL_ID: 1; COMPND 2 MOLECULE: 3'(2')\, 5'-BISPHOSPHATE NUCLEOTIDASE 1; COMPND 3 CHAIN: A; COMPND 4 FRAGMENT: RESIDUES 6-308; COMPND 5 SYNONYM: BISPHOSPHATE 3'-NUCLEOTIDASE 1, PAP-INOSITOL-1\,4-; COMPND 6 PHOSPHATASE, BPNTASE 1, PIP; COMPND 7 EC: 3.1.3.7; COM…	AMP	99.568	-7.328	0.229	-7.602	-23.1064
1b8aA_3a5yA	1b8a A	3a5y A	LIGASE 27-JAN-99 1B8A; TITLE ASPARTYL-TRNA SYNTHETASE; COMPND MOL_ID: 1; COMPND 2 MOLECULE: PROTEIN (ASPARTYL-TRNA SYNTHETASE); COMPND 3 CHAIN: A, B; COMPND 4 SYNONYM: ASPARTYL TRNA LIGASE; COMPND 5 EC: 6.1.1.12; COMPND 6 ENGINEERED: YES	LIGASE 17-AUG-09 3A5Y; TITLE CRYSTAL STRUCTURE OF GENX FROM ESCHERICHIA COLI IN COMPLEX WITH; TITLE 2 LYSYLADENYLATE ANALOG; COMPND MOL_ID: 1; COMPND 2 MOLECULE: PUTATIVE LYSYL-TRNA SYNTHETASE; COMPND 3 CHAIN: A, B, C, D; COMPND 4 SYNONYM: GENX; COMPND 5 EC: 6.1.1.6; COMPND 6 ENGINEERED: YES	ATP	50.003	-5.08	0.284	-8.816	-22.9583
1cqxA_1f20A	1cqx A	1f20 A	LIPID BINDING PROTEIN 12-AUG-99 1CQX; TITLE CRYSTAL STRUCTURE OF THE FLAVOHEMOGLOBIN FROM ALCALIGENES EUTROPHUS AT; TITLE 2 1.75 A RESOLUTION; COMPND MOL_ID: 1; COMPND 2 MOLECULE: FLAVOHEMOPROTEIN; COMPND 3 CHAIN: A, B	OXIDOREDUCTASE 22-MAY-00 1F20; TITLE CRYSTAL STRUCTURE OF RAT NEURONAL NITRIC-OXIDE SYNTHASE FAD/NADP+; TITLE 2 DOMAIN AT 1.9A RESOLUTION.; COMPND MOL_ID: 1; COMPND 2 MOLECULE: NITRIC-OXIDE SYNTHASE; COMPND 3 CHAIN: A; COMPND 4 EC: 1.14.13.39; COMPND 5 ENGINEERED: YES	FAD	38.659	-4.676	0.277	-8.607	-22.8302
1bdgA_2nztA	1bdg A	2nzt A	HEXOKINASE 08-MAY-98 1BDG; TITLE HEXOKINASE FROM SCHISTOSOMA MANSONI COMPLEXED WITH GLUCOSE; COMPND MOL_ID: 1; COMPND 2 MOLECULE: HEXOKINASE; COMPND 3 CHAIN: A; COMPND 4 SYNONYM: ATP/:D-HEXOSE-6-PHOSPHOTRANSFERASE; COMPND 5 EC: 2.7.1.1; COMPND 6 ENGINEERED: YES	TRANSFERASE 25-NOV-06 2NZT; TITLE CRYSTAL STRUCTURE OF HUMAN HEXOKINASE II; COMPND MOL_ID: 1; COMPND 2 MOLECULE: HEXOKINASE-2; COMPND 3 CHAIN: A, B; COMPND 4 SYNONYM: HEXOKINASE TYPE II, HK II, MUSCLE FORM HEXOKINASE; COMPND 5 EC: 2.7.1.1; COMPND 6 ENGINEERED: YES	GLC	59.39	-5.921	0.216	-7.2	-22.7848
1gweA_4aumA	1gwe A	4aum A	OXIDOREDUCTASE 15-MAR-02 1GWE; TITLE ATOMIC RESOLUTION STRUCTURE OF MICROCOCCUS LYSODEIKTICUS CATALASE; COMPND MOL_ID: 1; COMPND 2 MOLECULE: CATALASE; COMPND 3 CHAIN: A; COMPND 4 EC: 1.11.1.6	OXIDOREDUCTASE 18-MAY-12 4AUM; TITLE CRYSTAL STRUCTURE, RECOMBINANT EXPRESSION AND MUTAGENESIS; TITLE 2 STUDIES OF THE BIFUNCTIONAL CATALASE-PHENOL OXIDASE FROM; TITLE 3 SCYTALIDIUM THERMOPHILUM; COMPND MOL_ID: 1; COMPND 2 MOLECULE: CATALASE-PHENOL OXIDASE; COMPND 3 CHAIN: A, B, C, D; COMPND 4 EC: 1.11.1.6; COMPND 5 ENGINEERED: YES	HEM	37.231	-9.214	0.401	-11.307	-22.5689
1amuA_3iteA	1amu A	3ite A	PEPTIDE SYNTHETASE 18-JUN-97 1AMU; TITLE PHENYLALANINE ACTIVATING DOMAIN OF GRAMICIDIN SYNTHETASE 1; TITLE 2 IN A COMPLEX WITH AMP AND PHENYLALANINE; COMPND MOL_ID: 1; COMPND 2 MOLECULE: GRAMICIDIN SYNTHETASE 1; COMPND 3 CHAIN: A, B; COMPND 4 FRAGMENT: ADENYLATE FORMING DOMAIN, RESIDUES 1 - 556 PLUS; COMPND 5 A 7 RESIDUE C-TERMINAL TAG - SHHHHHH; COMPND 6 SYNONYM: GRSA; COMPND 7 EC: 5.1.1.11; COM…	LIGASE 28-AUG-09 3ITE; TITLE THE THIRD ADENYLATION DOMAIN OF THE FUNGAL SIDN NON-RIBOSOMAL PEPTIDE; TITLE 2 SYNTHETASE; COMPND MOL_ID: 1; COMPND 2 MOLECULE: SIDN SIDEROPHORE SYNTHETASE; COMPND 3 CHAIN: A, B; COMPND 4 FRAGMENT: THIRD ADENYLATION DOMAIN; COMPND 5 ENGINEERED: YES	AMP	37.083	-5.477	0.196	-6.678	-22.5608
1bdgA_2nztA	1bdg A	2nzt A	HEXOKINASE 08-MAY-98 1BDG; TITLE HEXOKINASE FROM SCHISTOSOMA MANSONI COMPLEXED WITH GLUCOSE; COMPND MOL_ID: 1; COMPND 2 MOLECULE: HEXOKINASE; COMPND 3 CHAIN: A; COMPND 4 SYNONYM: ATP/:D-HEXOSE-6-PHOSPHOTRANSFERASE; COMPND 5 EC: 2.7.1.1; COMPND 6 ENGINEERED: YES	TRANSFERASE 25-NOV-06 2NZT; TITLE CRYSTAL STRUCTURE OF HUMAN HEXOKINASE II; COMPND MOL_ID: 1; COMPND 2 MOLECULE: HEXOKINASE-2; COMPND 3 CHAIN: A, B; COMPND 4 SYNONYM: HEXOKINASE TYPE II, HK II, MUSCLE FORM HEXOKINASE; COMPND 5 EC: 2.7.1.1; COMPND 6 ENGINEERED: YES	GLC	51.475	-5.899	0.221	-7.231	-22.5265
1b8aA_4lnsA	1b8a A	4lns A	LIGASE 27-JAN-99 1B8A; TITLE ASPARTYL-TRNA SYNTHETASE; COMPND MOL_ID: 1; COMPND 2 MOLECULE: PROTEIN (ASPARTYL-TRNA SYNTHETASE); COMPND 3 CHAIN: A, B; COMPND 4 SYNONYM: ASPARTYL TRNA LIGASE; COMPND 5 EC: 6.1.1.12; COMPND 6 ENGINEERED: YES	LIGASE 12-JUL-13 4LNS; TITLE CRYSTAL STRUCTURE OF ASPARAGINE SYNTHETASE A (ASNA) FROM TRYPANOSOMA; TITLE 2 BRUCEI; COMPND MOL_ID: 1; COMPND 2 MOLECULE: ASPARAGINE SYNTHETASE A; COMPND 3 CHAIN: A; COMPND 4 EC: 6.3.1.1; COMPND 5 ENGINEERED: YES	ATP	39.247	-5.101	0.218	-7.162	-22.522
1mi3A_1lqaA	1mi3 A	1lqa A	OXIDOREDUCTASE 21-AUG-02 1MI3; TITLE 1.8 ANGSTROM STRUCTURE OF XYLOSE REDUCTASE FROM CANDIDA TENUIS IN; TITLE 2 COMPLEX WITH NAD; COMPND MOL_ID: 1; COMPND 2 MOLECULE: XYLOSE REDUCTASE; COMPND 3 CHAIN: A, B, C, D; COMPND 4 SYNONYM: NAD(P)H-DEPENDENT XYLOSE REDUCTASE; XR; COMPND 5 EC: 1.1.1.21; COMPND 6 ENGINEERED: YES	OXIDOREDUCTASE 09-MAY-02 1LQA; TITLE TAS PROTEIN FROM ESCHERICHIA COLI IN COMPLEX WITH NADPH; COMPND MOL_ID: 1; COMPND 2 MOLECULE: TAS PROTEIN; COMPND 3 CHAIN: A, B; COMPND 4 ENGINEERED: YES	NAD	43.175	-2.956	0.387	-10.96	-22.5051
1soxA_1mj4A	1sox A	1mj4 A	OXIDOREDUCTASE 31-DEC-97 1SOX; TITLE SULFITE OXIDASE FROM CHICKEN LIVER; COMPND MOL_ID: 1; COMPND 2 MOLECULE: SULFITE OXIDASE; COMPND 3 CHAIN: A, B; COMPND 4 EC: 1.8.3.1	OXIDOREDUCTASE 26-AUG-02 1MJ4; TITLE CRYSTAL STRUCTURE ANALYSIS OF THE CYTOCHROME B5 DOMAIN OF HUMAN; TITLE 2 SULFITE OXIDASE; COMPND MOL_ID: 1; COMPND 2 MOLECULE: SULFITE OXIDASE; COMPND 3 CHAIN: A; COMPND 4 FRAGMENT: CYTOCHROME B5 DOMAIN, RESIDUES 22-103 OF SWS P51687; COMPND 5 EC: 1.8.3.1; COMPND 6 ENGINEERED: YES	HEM	70.46	-4.584	0.234	-7.503	-22.4641
1jqiA_2ix5A	1jqi A	2ix5 A	OXIDOREDUCTASE 07-AUG-01 1JQI; TITLE CRYSTAL STRUCTURE OF RAT SHORT CHAIN ACYL-COA DEHYDROGENASE COMPLEXED; TITLE 2 WITH ACETOACETYL-COA; COMPND MOL_ID: 1; COMPND 2 MOLECULE: SHORT CHAIN ACYL-COA DEHYDROGENASE; COMPND 3 CHAIN: A, B; COMPND 4 EC: 1.3.99.2; COMPND 5 ENGINEERED: YES	OXIDOREDUCTASE 07-JUL-06 2IX5; TITLE SHORT CHAIN SPECIFIC ACYL-COA OXIDASE FROM ARABIDOPSIS THALIANA, ACX4; TITLE 2 IN COMPLEX WITH ACETOACETYL-COA; COMPND MOL_ID: 1; COMPND 2 MOLECULE: ACYL-COENZYME A OXIDASE 4, PEROXISOMAL; COMPND 3 CHAIN: A, B, C, D; COMPND 4 SYNONYM: ACYL-COA OXIDASE, AOX 4, SHORT- CHAIN ACYL-COA OXIDASE,; COMPND 5 SAOX, ATCX4, G6P, ATG6; COMPND 6 EC: 1.3.3.6; COMPND 7 ENGINE…	FAD	39.029	-1.107	0.279	-8.509	-22.4512
1bdgA_1czaN	1bdg A	1cza N	HEXOKINASE 08-MAY-98 1BDG; TITLE HEXOKINASE FROM SCHISTOSOMA MANSONI COMPLEXED WITH GLUCOSE; COMPND MOL_ID: 1; COMPND 2 MOLECULE: HEXOKINASE; COMPND 3 CHAIN: A; COMPND 4 SYNONYM: ATP/:D-HEXOSE-6-PHOSPHOTRANSFERASE; COMPND 5 EC: 2.7.1.1; COMPND 6 ENGINEERED: YES	TRANSFERASE 01-SEP-99 1CZA; TITLE MUTANT MONOMER OF RECOMBINANT HUMAN HEXOKINASE TYPE I COMPLEXED WITH; TITLE 2 GLUCOSE, GLUCOSE-6-PHOSPHATE, AND ADP; COMPND MOL_ID: 1; COMPND 2 MOLECULE: HEXOKINASE TYPE I; COMPND 3 CHAIN: N; COMPND 4 EC: 2.7.1.1; COMPND 5 ENGINEERED: YES; COMPND 6 MUTATION: YES	GLC	37.869	-6.369	0.24	-7.626	-22.4294
1b8aA_3a5yA	1b8a A	3a5y A	LIGASE 27-JAN-99 1B8A; TITLE ASPARTYL-TRNA SYNTHETASE; COMPND MOL_ID: 1; COMPND 2 MOLECULE: PROTEIN (ASPARTYL-TRNA SYNTHETASE); COMPND 3 CHAIN: A, B; COMPND 4 SYNONYM: ASPARTYL TRNA LIGASE; COMPND 5 EC: 6.1.1.12; COMPND 6 ENGINEERED: YES	LIGASE 17-AUG-09 3A5Y; TITLE CRYSTAL STRUCTURE OF GENX FROM ESCHERICHIA COLI IN COMPLEX WITH; TITLE 2 LYSYLADENYLATE ANALOG; COMPND MOL_ID: 1; COMPND 2 MOLECULE: PUTATIVE LYSYL-TRNA SYNTHETASE; COMPND 3 CHAIN: A, B, C, D; COMPND 4 SYNONYM: GENX; COMPND 5 EC: 6.1.1.6; COMPND 6 ENGINEERED: YES	ATP	39.595	-5.355	0.32	-9.33	-22.2143
1b8aA_3m4pA	1b8a A	3m4p A	LIGASE 27-JAN-99 1B8A; TITLE ASPARTYL-TRNA SYNTHETASE; COMPND MOL_ID: 1; COMPND 2 MOLECULE: PROTEIN (ASPARTYL-TRNA SYNTHETASE); COMPND 3 CHAIN: A, B; COMPND 4 SYNONYM: ASPARTYL TRNA LIGASE; COMPND 5 EC: 6.1.1.12; COMPND 6 ENGINEERED: YES	LIGASE 11-MAR-10 3M4P; TITLE ENTAMOEBA HISTOLYTICA ASPARAGINYL-TRNA SYNTHETASE (ASNRS) IN COMPLEX; TITLE 2 WITH ASPARAGINYL-ADENYLATE; COMPND MOL_ID: 1; COMPND 2 MOLECULE: ASPARAGINYL-TRNA SYNTHETASE, PUTATIVE; COMPND 3 CHAIN: A, B, C, D; COMPND 4 SYNONYM: EHASNRS; COMPND 5 EC: 6.1.1.22; COMPND 6 ENGINEERED: YES	ATP	52.424	-6.021	0.268	-8.161	-22.1766
1gweA_4b7hA	1gwe A	4b7h A	OXIDOREDUCTASE 15-MAR-02 1GWE; TITLE ATOMIC RESOLUTION STRUCTURE OF MICROCOCCUS LYSODEIKTICUS CATALASE; COMPND MOL_ID: 1; COMPND 2 MOLECULE: CATALASE; COMPND 3 CHAIN: A; COMPND 4 EC: 1.11.1.6	OXIDOREDUCTASE 20-AUG-12 4B7H; TITLE STRUCTURE OF A HIGHDOSE LIGANDED BACTERIAL CATALASE; COMPND MOL_ID: 1; COMPND 2 MOLECULE: CATALASE; COMPND 3 CHAIN: A, B, C, D; COMPND 4 EC: 1.11.1.6	HEM	51.253	-1.314	0.521	-13.746	-22.1353
1b8aA_4lnsA	1b8a A	4lns A	LIGASE 27-JAN-99 1B8A; TITLE ASPARTYL-TRNA SYNTHETASE; COMPND MOL_ID: 1; COMPND 2 MOLECULE: PROTEIN (ASPARTYL-TRNA SYNTHETASE); COMPND 3 CHAIN: A, B; COMPND 4 SYNONYM: ASPARTYL TRNA LIGASE; COMPND 5 EC: 6.1.1.12; COMPND 6 ENGINEERED: YES	LIGASE 12-JUL-13 4LNS; TITLE CRYSTAL STRUCTURE OF ASPARAGINE SYNTHETASE A (ASNA) FROM TRYPANOSOMA; TITLE 2 BRUCEI; COMPND MOL_ID: 1; COMPND 2 MOLECULE: ASPARAGINE SYNTHETASE A; COMPND 3 CHAIN: A; COMPND 4 EC: 6.3.1.1; COMPND 5 ENGINEERED: YES	ATP	35.243	-6.376	0.228	-7.246	-22.0915
1ja1A_1yobA	1ja1 A	1yob A	OXIDOREDUCTASE 29-MAY-01 1JA1; TITLE CYPOR-TRIPLE MUTANT; COMPND MOL_ID: 1; COMPND 2 MOLECULE: NADPH-CYTOCHROME P450 REDUCTASE; COMPND 3 CHAIN: A, B; COMPND 4 SYNONYM: NADPH-CYTOCHROME P450 OXIDOREDUCTASE; COMPND 5 EC: 1.6.2.4; COMPND 6 ENGINEERED: YES; COMPND 7 MUTATION: YES	ELECTRON TRANSPORT 27-JAN-05 1YOB; TITLE C69A FLAVODOXIN II FROM AZOTOBACTER VINELANDII; COMPND MOL_ID: 1; COMPND 2 MOLECULE: FLAVODOXIN 2; COMPND 3 CHAIN: A, B; COMPND 4 SYNONYM: FLAVODOXIN II; COMPND 5 ENGINEERED: YES; COMPND 6 MUTATION: YES	FMN	51.489	-7.256	0.316	-9.176	-22.0577
12asA_4lnsA	12as A	4lns A	LIGASE 02-DEC-97 12AS; TITLE ASPARAGINE SYNTHETASE MUTANT C51A, C315A COMPLEXED WITH L-ASPARAGINE; TITLE 2 AND AMP; COMPND MOL_ID: 1; COMPND 2 MOLECULE: ASPARAGINE SYNTHETASE; COMPND 3 CHAIN: A, B; COMPND 4 SYNONYM: L-ASPARTATE\:AMMONIA LIGASE (AMP-FORMING); COMPND 5 EC: 6.3.1.1; COMPND 6 ENGINEERED: YES; COMPND 7 MUTATION: YES	LIGASE 12-JUL-13 4LNS; TITLE CRYSTAL STRUCTURE OF ASPARAGINE SYNTHETASE A (ASNA) FROM TRYPANOSOMA; TITLE 2 BRUCEI; COMPND MOL_ID: 1; COMPND 2 MOLECULE: ASPARAGINE SYNTHETASE A; COMPND 3 CHAIN: A; COMPND 4 EC: 6.3.1.1; COMPND 5 ENGINEERED: YES	AMP	54.114	-6.109	0.217	-6.977	-22.0095
1b8aA_1x54A	1b8a A	1x54 A	LIGASE 27-JAN-99 1B8A; TITLE ASPARTYL-TRNA SYNTHETASE; COMPND MOL_ID: 1; COMPND 2 MOLECULE: PROTEIN (ASPARTYL-TRNA SYNTHETASE); COMPND 3 CHAIN: A, B; COMPND 4 SYNONYM: ASPARTYL TRNA LIGASE; COMPND 5 EC: 6.1.1.12; COMPND 6 ENGINEERED: YES	LIGASE 15-MAY-05 1X54; TITLE CRYSTAL STRUCTURE OF ASPARAGINYL-TRNA SYNTHETASE FROM PYROCOCCUS; TITLE 2 HORIKOSHII COMPLEXED WITH ASPARAGINYL-ADENYLATE; COMPND MOL_ID: 1; COMPND 2 MOLECULE: ASPARAGINYL-TRNA SYNTHETASE; COMPND 3 CHAIN: A; COMPND 4 SYNONYM: ASPARAGINE-TRNA LIGASE, ASNRS; COMPND 5 EC: 6.1.1.22; COMPND 6 ENGINEERED: YES	ATP	44.763	-7.371	0.302	-8.795	-21.8781
1mi3A_2fvlA	1mi3 A	2fvl A	OXIDOREDUCTASE 21-AUG-02 1MI3; TITLE 1.8 ANGSTROM STRUCTURE OF XYLOSE REDUCTASE FROM CANDIDA TENUIS IN; TITLE 2 COMPLEX WITH NAD; COMPND MOL_ID: 1; COMPND 2 MOLECULE: XYLOSE REDUCTASE; COMPND 3 CHAIN: A, B, C, D; COMPND 4 SYNONYM: NAD(P)H-DEPENDENT XYLOSE REDUCTASE; XR; COMPND 5 EC: 1.1.1.21; COMPND 6 ENGINEERED: YES	OXIDOREDUCTASE 31-JAN-06 2FVL; TITLE CRYSTAL STRUCTURE OF HUMAN 3-ALPHA HYDROXYSTEROID/DIHYDRODIOL; TITLE 2 DEHYDROGENASE (AKR1C4) COMPLEXED WITH NADP+; COMPND MOL_ID: 1; COMPND 2 MOLECULE: ALDO-KETO REDUCTASE FAMILY 1, MEMBER C4; COMPND 3 CHAIN: A, B, C; COMPND 4 SYNONYM: 3-ALPHA HYDROXYSTEROID/DIHYDRODIOL DEHYDROGENASE; COMPND 5 EC: 1.1.1.225, 1.1.1.50; COMPND 6 ENGINEERED: YES	NAD	55.509	-7.202	0.353	-9.789	-21.6093
1b8aA_4up7A	1b8a A	4up7 A	LIGASE 27-JAN-99 1B8A; TITLE ASPARTYL-TRNA SYNTHETASE; COMPND MOL_ID: 1; COMPND 2 MOLECULE: PROTEIN (ASPARTYL-TRNA SYNTHETASE); COMPND 3 CHAIN: A, B; COMPND 4 SYNONYM: ASPARTYL TRNA LIGASE; COMPND 5 EC: 6.1.1.12; COMPND 6 ENGINEERED: YES	LIGASE 14-JUN-14 4UP7; TITLE CRYSTAL STRUCTURE OF ENTAMOEBA HISTOLYTICA LYSYL-TRNA SYNTHETASE; TITLE 2 IN COMPLEX WITH LYSYL-ADENYLATE; COMPND MOL_ID: 1; COMPND 2 MOLECULE: LYSINE--TRNA LIGASE; COMPND 3 CHAIN: A; COMPND 4 SYNONYM: LYSYL-TRNA SYNTHETASE; COMPND 5 EC: 6.1.1.6; COMPND 6 ENGINEERED: YES; COMPND 7 MUTATION: YES	ATP	45.569	-4.342	0.27	-7.99	-21.5946
1cqxA_2rc5A	1cqx A	2rc5 A	LIPID BINDING PROTEIN 12-AUG-99 1CQX; TITLE CRYSTAL STRUCTURE OF THE FLAVOHEMOGLOBIN FROM ALCALIGENES EUTROPHUS AT; TITLE 2 1.75 A RESOLUTION; COMPND MOL_ID: 1; COMPND 2 MOLECULE: FLAVOHEMOPROTEIN; COMPND 3 CHAIN: A, B	OXIDOREDUCTASE 19-SEP-07 2RC5; TITLE REFINED STRUCTURE OF FNR FROM LEPTOSPIRA INTERROGANS; COMPND MOL_ID: 1; COMPND 2 MOLECULE: FERREDOXIN-NADP REDUCTASE; COMPND 3 CHAIN: A, B, C, D; COMPND 4 EC: 1.18.1.2; COMPND 5 ENGINEERED: YES	FAD	39.739	-6	0.325	-9.145	-21.5176
1mi3A_3wg6A	1mi3 A	3wg6 A	OXIDOREDUCTASE 21-AUG-02 1MI3; TITLE 1.8 ANGSTROM STRUCTURE OF XYLOSE REDUCTASE FROM CANDIDA TENUIS IN; TITLE 2 COMPLEX WITH NAD; COMPND MOL_ID: 1; COMPND 2 MOLECULE: XYLOSE REDUCTASE; COMPND 3 CHAIN: A, B, C, D; COMPND 4 SYNONYM: NAD(P)H-DEPENDENT XYLOSE REDUCTASE; XR; COMPND 5 EC: 1.1.1.21; COMPND 6 ENGINEERED: YES	OXIDOREDUCTASE 28-JUL-13 3WG6; TITLE CRYSTAL STRUCTURE OF CONJUGATED POLYKETONE REDUCTASE C1 FROM CANDIDA; TITLE 2 PARAPSILOSIS COMPLEXED WITH NADPH; COMPND MOL_ID: 1; COMPND 2 MOLECULE: CONJUGATED POLYKETONE REDUCTASE C1; COMPND 3 CHAIN: A, B, C, D; COMPND 4 ENGINEERED: YES	NAD	56.087	-3.507	0.273	-8.024	-21.5121
1soxA_1mj4A	1sox A	1mj4 A	OXIDOREDUCTASE 31-DEC-97 1SOX; TITLE SULFITE OXIDASE FROM CHICKEN LIVER; COMPND MOL_ID: 1; COMPND 2 MOLECULE: SULFITE OXIDASE; COMPND 3 CHAIN: A, B; COMPND 4 EC: 1.8.3.1	OXIDOREDUCTASE 26-AUG-02 1MJ4; TITLE CRYSTAL STRUCTURE ANALYSIS OF THE CYTOCHROME B5 DOMAIN OF HUMAN; TITLE 2 SULFITE OXIDASE; COMPND MOL_ID: 1; COMPND 2 MOLECULE: SULFITE OXIDASE; COMPND 3 CHAIN: A; COMPND 4 FRAGMENT: CYTOCHROME B5 DOMAIN, RESIDUES 22-103 OF SWS P51687; COMPND 5 EC: 1.8.3.1; COMPND 6 ENGINEERED: YES	HEM	75.005	-4.559	0.248	-7.43	-21.3506
1o04A_4o5hA	1o04 A	4o5h A	OXIDOREDUCTASE 20-FEB-03 1O04; TITLE CYS302SER MUTANT OF HUMAN MITOCHONDRIAL ALDEHYDE DEHYDROGENASE; TITLE 2 COMPLEXED WITH NAD+ AND MG2+; COMPND MOL_ID: 1; COMPND 2 MOLECULE: ALDEHYDE DEHYDROGENASE, MITOCHONDRIAL PRECURSOR; COMPND 3 CHAIN: A, B, C, D, E, F, G, H; COMPND 4 FRAGMENT: COMPLETE MATURE SEQUENCE (DOES NOT CONTAIN MITOCHONDRIAL; COMPND 5 LEADER SEQUENCE).; COMPND 6 SYNONYM: ALDH CLASS …	OXIDOREDUCTASE 19-DEC-13 4O5H; TITLE X-RAY CRYSTAL STRUCTURE OF A PUTATIVE PHENYLACETALDEHYDE DEHYDROGENASE; TITLE 2 FROM BURKHOLDERIA CENOCEPACIA; COMPND MOL_ID: 1; COMPND 2 MOLECULE: PHENYLACETALDEHYDE DEHYDROGENASE; COMPND 3 CHAIN: A, B, C, D; COMPND 4 EC: 1.2.1.39; COMPND 5 ENGINEERED: YES	NAD	55.618	-5.332	0.218	-6.774	-21.3019
1mi3A_1pyfA	1mi3 A	1pyf A	OXIDOREDUCTASE 21-AUG-02 1MI3; TITLE 1.8 ANGSTROM STRUCTURE OF XYLOSE REDUCTASE FROM CANDIDA TENUIS IN; TITLE 2 COMPLEX WITH NAD; COMPND MOL_ID: 1; COMPND 2 MOLECULE: XYLOSE REDUCTASE; COMPND 3 CHAIN: A, B, C, D; COMPND 4 SYNONYM: NAD(P)H-DEPENDENT XYLOSE REDUCTASE; XR; COMPND 5 EC: 1.1.1.21; COMPND 6 ENGINEERED: YES	OXIDOREDUCTASE 08-JUL-03 1PYF; TITLE STRUCTURE OF NADPH-DEPENDENT FAMILY 11 ALDO-KETO REDUCTASE; TITLE 2 AKR11A(APO); COMPND MOL_ID: 1; COMPND 2 MOLECULE: IOLS PROTEIN; COMPND 3 CHAIN: A; COMPND 4 SYNONYM: VEGETATIVE PROTEIN 147, VEG147; COMPND 5 ENGINEERED: YES	NAD	47.428	0.094	0.292	-8.35	-21.301
1jq5A_1xahA	1jq5 A	1xah A	OXIDOREDUCTASE 03-AUG-01 1JQ5; TITLE BACILLUS STEAROTHERMOPHILUS GLYCEROL DEHYDROGENASE COMPLEX WITH NAD+; COMPND MOL_ID: 1; COMPND 2 MOLECULE: GLYCEROL DEHYDROGENASE; COMPND 3 CHAIN: A; COMPND 4 EC: 1.1.1.6; COMPND 5 ENGINEERED: YES; COMPND 6 MUTATION: YES	LYASE 25-AUG-04 1XAH; TITLE CRYSTAL STRUCTURE OF STAPHLYOCOCCUS AUREUS 3-DEHYDROQUINATE SYNTHASE; TITLE 2 (DHQS) IN COMPLEX WITH ZN2+ AND NAD+; COMPND MOL_ID: 1; COMPND 2 MOLECULE: 3-DEHYDROQUINATE SYNTHASE; COMPND 3 CHAIN: A, B; COMPND 4 SYNONYM: SADHQS; COMPND 5 EC: 4.2.3.4; COMPND 6 ENGINEERED: YES	NAD	40.791	-5.773	0.362	-9.837	-21.2922
1jqiA_1ukwA	1jqi A	1ukw A	OXIDOREDUCTASE 07-AUG-01 1JQI; TITLE CRYSTAL STRUCTURE OF RAT SHORT CHAIN ACYL-COA DEHYDROGENASE COMPLEXED; TITLE 2 WITH ACETOACETYL-COA; COMPND MOL_ID: 1; COMPND 2 MOLECULE: SHORT CHAIN ACYL-COA DEHYDROGENASE; COMPND 3 CHAIN: A, B; COMPND 4 EC: 1.3.99.2; COMPND 5 ENGINEERED: YES	OXIDOREDUCTASE 02-SEP-03 1UKW; TITLE CRYSTAL STRUCTURE OF MEDIUM-CHAIN ACYL-COA DEHYDROGENASE; TITLE 2 FROM THERMUS THERMOPHILUS HB8; COMPND MOL_ID: 1; COMPND 2 MOLECULE: ACYL-COA DEHYDROGENASE; COMPND 3 CHAIN: A, B; COMPND 4 EC: 1.3.99.3; COMPND 5 ENGINEERED: YES	FAD	59.381	-4.632	0.313	-8.784	-21.2688
1bdgA_2nztA	1bdg A	2nzt A	HEXOKINASE 08-MAY-98 1BDG; TITLE HEXOKINASE FROM SCHISTOSOMA MANSONI COMPLEXED WITH GLUCOSE; COMPND MOL_ID: 1; COMPND 2 MOLECULE: HEXOKINASE; COMPND 3 CHAIN: A; COMPND 4 SYNONYM: ATP/:D-HEXOSE-6-PHOSPHOTRANSFERASE; COMPND 5 EC: 2.7.1.1; COMPND 6 ENGINEERED: YES	TRANSFERASE 25-NOV-06 2NZT; TITLE CRYSTAL STRUCTURE OF HUMAN HEXOKINASE II; COMPND MOL_ID: 1; COMPND 2 MOLECULE: HEXOKINASE-2; COMPND 3 CHAIN: A, B; COMPND 4 SYNONYM: HEXOKINASE TYPE II, HK II, MUSCLE FORM HEXOKINASE; COMPND 5 EC: 2.7.1.1; COMPND 6 ENGINEERED: YES	GLC	70.487	-6.067	0.245	-7.293	-21.1391
1jq5A_4rflA	1jq5 A	4rfl A	OXIDOREDUCTASE 03-AUG-01 1JQ5; TITLE BACILLUS STEAROTHERMOPHILUS GLYCEROL DEHYDROGENASE COMPLEX WITH NAD+; COMPND MOL_ID: 1; COMPND 2 MOLECULE: GLYCEROL DEHYDROGENASE; COMPND 3 CHAIN: A; COMPND 4 EC: 1.1.1.6; COMPND 5 ENGINEERED: YES; COMPND 6 MUTATION: YES	OXIDOREDUCTASE 26-SEP-14 4RFL; TITLE CRYSTAL STRUCTURE OF G1PDH WITH NADPH FROM METHANOCALDOCOCCUS; TITLE 2 JANNASCHII; COMPND MOL_ID: 1; COMPND 2 MOLECULE: GLYCEROL-1-PHOSPHATE DEHYDROGENASE [NAD(P)+]; COMPND 3 CHAIN: A, B, C, D; COMPND 4 SYNONYM: G1P DEHYDROGENASE, G1PDH, ENANTIOMERIC GLYCEROPHOSPHATE; COMPND 5 SYNTHASE, SN-GLYCEROL-1-PHOSPHATE DEHYDROGENASE; COMPND 6 EC: 1.1.1.261; COMPND 7 EN…	NAD	45.271	-3.249	0.334	-9.11	-20.9908
1b8aA_3a5yA	1b8a A	3a5y A	LIGASE 27-JAN-99 1B8A; TITLE ASPARTYL-TRNA SYNTHETASE; COMPND MOL_ID: 1; COMPND 2 MOLECULE: PROTEIN (ASPARTYL-TRNA SYNTHETASE); COMPND 3 CHAIN: A, B; COMPND 4 SYNONYM: ASPARTYL TRNA LIGASE; COMPND 5 EC: 6.1.1.12; COMPND 6 ENGINEERED: YES	LIGASE 17-AUG-09 3A5Y; TITLE CRYSTAL STRUCTURE OF GENX FROM ESCHERICHIA COLI IN COMPLEX WITH; TITLE 2 LYSYLADENYLATE ANALOG; COMPND MOL_ID: 1; COMPND 2 MOLECULE: PUTATIVE LYSYL-TRNA SYNTHETASE; COMPND 3 CHAIN: A, B, C, D; COMPND 4 SYNONYM: GENX; COMPND 5 EC: 6.1.1.6; COMPND 6 ENGINEERED: YES	ATP	43.157	-3.801	0.323	-8.861	-20.948
1o04A_3ju8A	1o04 A	3ju8 A	OXIDOREDUCTASE 20-FEB-03 1O04; TITLE CYS302SER MUTANT OF HUMAN MITOCHONDRIAL ALDEHYDE DEHYDROGENASE; TITLE 2 COMPLEXED WITH NAD+ AND MG2+; COMPND MOL_ID: 1; COMPND 2 MOLECULE: ALDEHYDE DEHYDROGENASE, MITOCHONDRIAL PRECURSOR; COMPND 3 CHAIN: A, B, C, D, E, F, G, H; COMPND 4 FRAGMENT: COMPLETE MATURE SEQUENCE (DOES NOT CONTAIN MITOCHONDRIAL; COMPND 5 LEADER SEQUENCE).; COMPND 6 SYNONYM: ALDH CLASS …	OXIDOREDUCTASE 14-SEP-09 3JU8; TITLE CRYSTAL STRUCTURE OF SUCCINYLGLUTAMIC SEMIALDEHYDE DEHYDROGENASE FROM; TITLE 2 PSEUDOMONAS AERUGINOSA.; COMPND MOL_ID: 1; COMPND 2 MOLECULE: SUCCINYLGLUTAMIC SEMIALDEHYDE DEHYDROGENASE; COMPND 3 CHAIN: A, B; COMPND 4 SYNONYM: N-SUCCINYLGLUTAMATE 5-SEMIALDEHYDE DEHYDROGENASE, SGSD; COMPND 5 EC: 1.2.1.71; COMPND 6 ENGINEERED: YES	NAD	35.575	-3.996	0.219	-6.664	-20.8903
1gweA_1u5uA	1gwe A	1u5u A	OXIDOREDUCTASE 15-MAR-02 1GWE; TITLE ATOMIC RESOLUTION STRUCTURE OF MICROCOCCUS LYSODEIKTICUS CATALASE; COMPND MOL_ID: 1; COMPND 2 MOLECULE: CATALASE; COMPND 3 CHAIN: A; COMPND 4 EC: 1.11.1.6	LYASE 28-JUL-04 1U5U; TITLE THE STRUCTURE OF AN ALLENE OXIDE SYNTHASE REVEALS A NOVEL USE FOR A; TITLE 2 CATALASE FOLD; COMPND MOL_ID: 1; COMPND 2 MOLECULE: ALLENE OXIDE SYNTHASE-LIPOXYGENASE PROTEIN; COMPND 3 CHAIN: A, B; COMPND 4 FRAGMENT: ALLENE OXIDE SYNTHASE DOMAIN; COMPND 5 EC: 4.2.1.92; COMPND 6 ENGINEERED: YES	HEM	44.836	-5.335	0.493	-12.357	-20.8381
1o04A_1ag8A	1o04 A	1ag8 A	OXIDOREDUCTASE 20-FEB-03 1O04; TITLE CYS302SER MUTANT OF HUMAN MITOCHONDRIAL ALDEHYDE DEHYDROGENASE; TITLE 2 COMPLEXED WITH NAD+ AND MG2+; COMPND MOL_ID: 1; COMPND 2 MOLECULE: ALDEHYDE DEHYDROGENASE, MITOCHONDRIAL PRECURSOR; COMPND 3 CHAIN: A, B, C, D, E, F, G, H; COMPND 4 FRAGMENT: COMPLETE MATURE SEQUENCE (DOES NOT CONTAIN MITOCHONDRIAL; COMPND 5 LEADER SEQUENCE).; COMPND 6 SYNONYM: ALDH CLASS …	OXIDOREDUCTASE 03-APR-97 1AG8; TITLE ALDEHYDE DEHYDROGENASE FROM BOVINE MITOCHONDRIA; COMPND MOL_ID: 1; COMPND 2 MOLECULE: ALDEHYDE DEHYDROGENASE; COMPND 3 CHAIN: A, B, C, D; COMPND 4 EC: 1.2.1.3; COMPND 5 OTHER_DETAILS: MITOCHONDRIAL ALDEHYDE DEHYDROGENASE	NAD	71.329	-5.517	0.306	-8.427	-20.7562
1jqiA_3nf4A	1jqi A	3nf4 A	OXIDOREDUCTASE 07-AUG-01 1JQI; TITLE CRYSTAL STRUCTURE OF RAT SHORT CHAIN ACYL-COA DEHYDROGENASE COMPLEXED; TITLE 2 WITH ACETOACETYL-COA; COMPND MOL_ID: 1; COMPND 2 MOLECULE: SHORT CHAIN ACYL-COA DEHYDROGENASE; COMPND 3 CHAIN: A, B; COMPND 4 EC: 1.3.99.2; COMPND 5 ENGINEERED: YES	OXIDOREDUCTASE 09-JUN-10 3NF4; TITLE CRYSTAL STRUCTURE OF ACYL-COA DEHYDROGENASE FROM MYCOBACTERIUM; TITLE 2 THERMORESISTIBILE BOUND TO FLAVIN ADENINE DINUCLEOTIDE; COMPND MOL_ID: 1; COMPND 2 MOLECULE: ACYL-COA DEHYDROGENASE; COMPND 3 CHAIN: A, B; COMPND 4 ENGINEERED: YES	FAD	41.353	-3.464	0.282	-7.894	-20.6649
1mi3A_1c9wA	1mi3 A	1c9w A	OXIDOREDUCTASE 21-AUG-02 1MI3; TITLE 1.8 ANGSTROM STRUCTURE OF XYLOSE REDUCTASE FROM CANDIDA TENUIS IN; TITLE 2 COMPLEX WITH NAD; COMPND MOL_ID: 1; COMPND 2 MOLECULE: XYLOSE REDUCTASE; COMPND 3 CHAIN: A, B, C, D; COMPND 4 SYNONYM: NAD(P)H-DEPENDENT XYLOSE REDUCTASE; XR; COMPND 5 EC: 1.1.1.21; COMPND 6 ENGINEERED: YES	OXIDOREDUCTASE 03-AUG-99 1C9W; TITLE CHO REDUCTASE WITH NADP+; COMPND MOL_ID: 1; COMPND 2 MOLECULE: CHO REDUCTASE; COMPND 3 CHAIN: A; COMPND 4 EC: 1.1.1.2; COMPND 5 ENGINEERED: YES	NAD	49.991	-3.467	0.44	-11.038	-20.4407
1jqiA_3sf6A	1jqi A	3sf6 A	OXIDOREDUCTASE 07-AUG-01 1JQI; TITLE CRYSTAL STRUCTURE OF RAT SHORT CHAIN ACYL-COA DEHYDROGENASE COMPLEXED; TITLE 2 WITH ACETOACETYL-COA; COMPND MOL_ID: 1; COMPND 2 MOLECULE: SHORT CHAIN ACYL-COA DEHYDROGENASE; COMPND 3 CHAIN: A, B; COMPND 4 EC: 1.3.99.2; COMPND 5 ENGINEERED: YES	OXIDOREDUCTASE 12-JUN-11 3SF6; TITLE CRYSTAL STRUCTURE OF GLUTARYL-COA DEHYDROGENASE FROM MYCOBACTERIUM; TITLE 2 SMEGMATIS; COMPND MOL_ID: 1; COMPND 2 MOLECULE: GLUTARYL-COA DEHYDROGENASE; COMPND 3 CHAIN: A; COMPND 4 EC: 1.3.99.7; COMPND 5 ENGINEERED: YES	FAD	60.306	3.3	0.301	-8.174	-20.384
1o04A_3hazA	1o04 A	3haz A	OXIDOREDUCTASE 20-FEB-03 1O04; TITLE CYS302SER MUTANT OF HUMAN MITOCHONDRIAL ALDEHYDE DEHYDROGENASE; TITLE 2 COMPLEXED WITH NAD+ AND MG2+; COMPND MOL_ID: 1; COMPND 2 MOLECULE: ALDEHYDE DEHYDROGENASE, MITOCHONDRIAL PRECURSOR; COMPND 3 CHAIN: A, B, C, D, E, F, G, H; COMPND 4 FRAGMENT: COMPLETE MATURE SEQUENCE (DOES NOT CONTAIN MITOCHONDRIAL; COMPND 5 LEADER SEQUENCE).; COMPND 6 SYNONYM: ALDH CLASS …	OXIDOREDUCTASE 03-MAY-09 3HAZ; TITLE CRYSTAL STRUCTURE OF BIFUNCTIONAL PROLINE UTILIZATION A; TITLE 2 (PUTA) PROTEIN; COMPND MOL_ID: 1; COMPND 2 MOLECULE: PROLINE DEHYDROGENASE; COMPND 3 CHAIN: A, B; COMPND 4 SYNONYM: PROLINE UTILIZATION A (PUTA) BIFUNCTIONAL PROLINE; COMPND 5 DEHYDROGENASE AND 1-PYRROLINE-5-CARBOXYLATE DEHYDROGENASE; COMPND 6 EC: 1.5.99.8, 1.5.1.12; COMPND 7 ENGINEERED: YES	NAD	43.083	-1.776	0.327	-8.699	-20.3724
1po5A_1io7A	1po5 A	1io7 A	OXIDOREDUCTASE 13-JUN-03 1PO5; TITLE STRUCTURE OF MAMMALIAN CYTOCHROME P450 2B4; COMPND MOL_ID: 1; COMPND 2 MOLECULE: CYTOCHROME P450 2B4; COMPND 3 CHAIN: A; COMPND 4 SYNONYM: CYPIIB4, P450-LM2, ISOZYME 2, P450 TYPE B0; COMPND 5 EC: 1.14.14.1; COMPND 6 ENGINEERED: YES; COMPND 7 MUTATION: YES	OXIDOREDUCTASE 08-FEB-01 1IO7; TITLE THERMOPHILIC CYTOCHROME P450 (CYP119) FROM SULFOLOBUS; TITLE 2 SOLFATARICUS: HIGH RESOLUTION STRUCTURAL ORIGIN OF ITS; TITLE 3 THERMOSTABILITY AND FUNCTIONAL PROPERTIES; COMPND MOL_ID: 1; COMPND 2 MOLECULE: CYTOCHROME P450 CYP119; COMPND 3 CHAIN: A, B; COMPND 4 EC: 1.14.14.-; COMPND 5 ENGINEERED: YES	HEM	35.928	-6.082	0.59	-14.014	-20.3101
1o04A_4i8pA	1o04 A	4i8p A	OXIDOREDUCTASE 20-FEB-03 1O04; TITLE CYS302SER MUTANT OF HUMAN MITOCHONDRIAL ALDEHYDE DEHYDROGENASE; TITLE 2 COMPLEXED WITH NAD+ AND MG2+; COMPND MOL_ID: 1; COMPND 2 MOLECULE: ALDEHYDE DEHYDROGENASE, MITOCHONDRIAL PRECURSOR; COMPND 3 CHAIN: A, B, C, D, E, F, G, H; COMPND 4 FRAGMENT: COMPLETE MATURE SEQUENCE (DOES NOT CONTAIN MITOCHONDRIAL; COMPND 5 LEADER SEQUENCE).; COMPND 6 SYNONYM: ALDH CLASS …	OXIDOREDUCTASE 04-DEC-12 4I8P; TITLE CRYSTAL STRUCTURE OF AMINOALDEHYDE DEHYDROGENASE 1A FROM ZEA MAYS; TITLE 2 (ZMAMADH1A); COMPND MOL_ID: 1; COMPND 2 MOLECULE: AMINOALDEHYDE DEHYDROGENASE 1; COMPND 3 CHAIN: A, B; COMPND 4 SYNONYM: AMADH; COMPND 5 EC: 1.2.1.19; COMPND 6 ENGINEERED: YES	NAD	35.765	-7.935	0.361	-9.356	-20.295
1dnlA_1t9mA	1dnl A	1t9m A	OXIDOREDUCTASE 16-DEC-99 1DNL; TITLE X-RAY STRUCTURE OF ESCHERICHIA COLI PYRIDOXINE 5'-PHOSPHATE OXIDASE; TITLE 2 COMPLEXED WITH FMN AT 1.8 ANGSTROM RESOLUTION; COMPND MOL_ID: 1; COMPND 2 MOLECULE: PYRIDOXINE 5'-PHOSPHATE OXIDASE; COMPND 3 CHAIN: A; COMPND 4 EC: 1.4.3.5; COMPND 5 ENGINEERED: YES	OXIDOREDUCTASE 18-MAY-04 1T9M; TITLE X-RAY CRYSTAL STRUCTURE OF PHZG FROM PSEUDOMONAS AERUGINOSA; COMPND MOL_ID: 1; COMPND 2 MOLECULE: PROBABLE PYRIDOXAMINE 5'-PHOSPHATE OXIDASE; COMPND 3 CHAIN: A, B; COMPND 4 ENGINEERED: YES	FMN	49.404	-6.542	0.266	-7.373	-20.1448
12asA_3a5yA	12as A	3a5y A	LIGASE 02-DEC-97 12AS; TITLE ASPARAGINE SYNTHETASE MUTANT C51A, C315A COMPLEXED WITH L-ASPARAGINE; TITLE 2 AND AMP; COMPND MOL_ID: 1; COMPND 2 MOLECULE: ASPARAGINE SYNTHETASE; COMPND 3 CHAIN: A, B; COMPND 4 SYNONYM: L-ASPARTATE\:AMMONIA LIGASE (AMP-FORMING); COMPND 5 EC: 6.3.1.1; COMPND 6 ENGINEERED: YES; COMPND 7 MUTATION: YES	LIGASE 17-AUG-09 3A5Y; TITLE CRYSTAL STRUCTURE OF GENX FROM ESCHERICHIA COLI IN COMPLEX WITH; TITLE 2 LYSYLADENYLATE ANALOG; COMPND MOL_ID: 1; COMPND 2 MOLECULE: PUTATIVE LYSYL-TRNA SYNTHETASE; COMPND 3 CHAIN: A, B, C, D; COMPND 4 SYNONYM: GENX; COMPND 5 EC: 6.1.1.6; COMPND 6 ENGINEERED: YES	AMP	43.495	-4.183	0.348	-8.966	-20.0134
12asA_1b8aA	12as A	1b8a A	LIGASE 02-DEC-97 12AS; TITLE ASPARAGINE SYNTHETASE MUTANT C51A, C315A COMPLEXED WITH L-ASPARAGINE; TITLE 2 AND AMP; COMPND MOL_ID: 1; COMPND 2 MOLECULE: ASPARAGINE SYNTHETASE; COMPND 3 CHAIN: A, B; COMPND 4 SYNONYM: L-ASPARTATE\:AMMONIA LIGASE (AMP-FORMING); COMPND 5 EC: 6.3.1.1; COMPND 6 ENGINEERED: YES; COMPND 7 MUTATION: YES	LIGASE 27-JAN-99 1B8A; TITLE ASPARTYL-TRNA SYNTHETASE; COMPND MOL_ID: 1; COMPND 2 MOLECULE: PROTEIN (ASPARTYL-TRNA SYNTHETASE); COMPND 3 CHAIN: A, B; COMPND 4 SYNONYM: ASPARTYL TRNA LIGASE; COMPND 5 EC: 6.1.1.12; COMPND 6 ENGINEERED: YES	AMP	38.067	-5.242	0.276	-7.449	-19.8112
1gweA_3rgpA	1gwe A	3rgp A	OXIDOREDUCTASE 15-MAR-02 1GWE; TITLE ATOMIC RESOLUTION STRUCTURE OF MICROCOCCUS LYSODEIKTICUS CATALASE; COMPND MOL_ID: 1; COMPND 2 MOLECULE: CATALASE; COMPND 3 CHAIN: A; COMPND 4 EC: 1.11.1.6	OXIDOREDUCTASE 08-APR-11 3RGP; TITLE STRUCTURAL AND KINETIC ANALYSIS OF THE BEEF LIVER CATALASE COMPLEXED; TITLE 2 WITH NITRIC OXIDE; COMPND MOL_ID: 1; COMPND 2 MOLECULE: CATALASE; COMPND 3 CHAIN: A, B, C, D; COMPND 4 FRAGMENT: UNP RESIDUES 4-502; COMPND 5 EC: 1.11.1.6	HEM	56.316	-1.886	0.552	-12.874	-19.7454
1bdgA_3o8mA	1bdg A	3o8m A	HEXOKINASE 08-MAY-98 1BDG; TITLE HEXOKINASE FROM SCHISTOSOMA MANSONI COMPLEXED WITH GLUCOSE; COMPND MOL_ID: 1; COMPND 2 MOLECULE: HEXOKINASE; COMPND 3 CHAIN: A; COMPND 4 SYNONYM: ATP/:D-HEXOSE-6-PHOSPHOTRANSFERASE; COMPND 5 EC: 2.7.1.1; COMPND 6 ENGINEERED: YES	TRANSFERASE 03-AUG-10 3O8M; TITLE CRYSTAL STRUCTURE OF MONOMERIC KLHXK1 IN CRYSTAL FORM XI WITH GLUCOSE; TITLE 2 BOUND (CLOSED STATE); COMPND MOL_ID: 1; COMPND 2 MOLECULE: HEXOKINASE; COMPND 3 CHAIN: A; COMPND 4 EC: 2.7.1.1; COMPND 5 ENGINEERED: YES	GLC	50.899	-5.752	0.28	-7.489	-19.7079
1bdgA_3o8mA	1bdg A	3o8m A	HEXOKINASE 08-MAY-98 1BDG; TITLE HEXOKINASE FROM SCHISTOSOMA MANSONI COMPLEXED WITH GLUCOSE; COMPND MOL_ID: 1; COMPND 2 MOLECULE: HEXOKINASE; COMPND 3 CHAIN: A; COMPND 4 SYNONYM: ATP/:D-HEXOSE-6-PHOSPHOTRANSFERASE; COMPND 5 EC: 2.7.1.1; COMPND 6 ENGINEERED: YES	TRANSFERASE 03-AUG-10 3O8M; TITLE CRYSTAL STRUCTURE OF MONOMERIC KLHXK1 IN CRYSTAL FORM XI WITH GLUCOSE; TITLE 2 BOUND (CLOSED STATE); COMPND MOL_ID: 1; COMPND 2 MOLECULE: HEXOKINASE; COMPND 3 CHAIN: A; COMPND 4 EC: 2.7.1.1; COMPND 5 ENGINEERED: YES	GLC	55.431	-5.331	0.275	-7.367	-19.6453
1po5A_4y8wA	1po5 A	4y8w A	OXIDOREDUCTASE 13-JUN-03 1PO5; TITLE STRUCTURE OF MAMMALIAN CYTOCHROME P450 2B4; COMPND MOL_ID: 1; COMPND 2 MOLECULE: CYTOCHROME P450 2B4; COMPND 3 CHAIN: A; COMPND 4 SYNONYM: CYPIIB4, P450-LM2, ISOZYME 2, P450 TYPE B0; COMPND 5 EC: 1.14.14.1; COMPND 6 ENGINEERED: YES; COMPND 7 MUTATION: YES	OXIDOREDUCTASE 16-FEB-15 4Y8W; TITLE CRYSTAL STRUCTURE OF HUMAN CYTOCHROME P450 21A2 PROGESTERONE COMPLEX; COMPND MOL_ID: 1; COMPND 2 MOLECULE: CYTOCHROME P450 21-HYDROXYLASE; COMPND 3 CHAIN: A, B, C; COMPND 4 FRAGMENT: RESIDUES 30-495; COMPND 5 SYNONYM: CYTOCHROME P450,FAMILY 21,SUBFAMILY A,POLYPEPTIDE 2,ISOFORM; COMPND 6 CRA_B,DJ34F7.3 (CYTOCHROME P450,SUBFAMILY XXIA (STEROID 21-; COMPND 7 HYDR…	HEM	39.432	-4.388	0.494	-11.628	-19.5758
1o04A_4nmkA	1o04 A	4nmk A	OXIDOREDUCTASE 20-FEB-03 1O04; TITLE CYS302SER MUTANT OF HUMAN MITOCHONDRIAL ALDEHYDE DEHYDROGENASE; TITLE 2 COMPLEXED WITH NAD+ AND MG2+; COMPND MOL_ID: 1; COMPND 2 MOLECULE: ALDEHYDE DEHYDROGENASE, MITOCHONDRIAL PRECURSOR; COMPND 3 CHAIN: A, B, C, D, E, F, G, H; COMPND 4 FRAGMENT: COMPLETE MATURE SEQUENCE (DOES NOT CONTAIN MITOCHONDRIAL; COMPND 5 LEADER SEQUENCE).; COMPND 6 SYNONYM: ALDH CLASS …	OXIDOREDUCTASE 15-NOV-13 4NMK; TITLE THERMOSTABLE ALDEHYDE DEHYDROGENASE FROM PYROBACULUM SP. CRYSTALLIZED; TITLE 2 IN MICROGRAVITY (COMPLEX WITH NADP+); COMPND MOL_ID: 1; COMPND 2 MOLECULE: ALDEHYDE DEHYDROGENASE; COMPND 3 CHAIN: A, B, C, D, E, F, G, H; COMPND 4 EC: 1.2.1.-; COMPND 5 ENGINEERED: YES	NAD	41.193	-6.38	0.308	-7.941	-19.4632
1qpaA_3m5qA	1qpa A	3m5q A	OXIDOREDUCTASE 08-OCT-96 1QPA; TITLE LIGNIN PEROXIDASE ISOZYME LIP4.65 (PI 4.65); COMPND MOL_ID: 1; COMPND 2 MOLECULE: LIGNIN PEROXIDASE; COMPND 3 CHAIN: A, B; COMPND 4 EC: 1.11.1.-; COMPND 5 OTHER_DETAILS: ISOZYME LIP4.65	OXIDOREDUCTASE 12-MAR-10 3M5Q; TITLE 0.93 A STRUCTURE OF MANGANESE-BOUND MANGANESE PEROXIDASE; COMPND MOL_ID: 1; COMPND 2 MOLECULE: MANGANESE PEROXIDASE 1; COMPND 3 CHAIN: A; COMPND 4 SYNONYM: MNP-1, MNP1, MANGANESE PEROXIDASE ISOZYME 1, PEROXIDASE; COMPND 5 MANGANESE-DEPENDENT 1, PEROXIDASE MANGANESE-DEPENDENT I; COMPND 6 EC: 1.11.1.13	HEM	42.212	-8.594	0.574	-13.04	-19.3472
1mi3A_2bgsA	1mi3 A	2bgs A	OXIDOREDUCTASE 21-AUG-02 1MI3; TITLE 1.8 ANGSTROM STRUCTURE OF XYLOSE REDUCTASE FROM CANDIDA TENUIS IN; TITLE 2 COMPLEX WITH NAD; COMPND MOL_ID: 1; COMPND 2 MOLECULE: XYLOSE REDUCTASE; COMPND 3 CHAIN: A, B, C, D; COMPND 4 SYNONYM: NAD(P)H-DEPENDENT XYLOSE REDUCTASE; XR; COMPND 5 EC: 1.1.1.21; COMPND 6 ENGINEERED: YES	OXIDOREDUCTASE 05-JAN-05 2BGS; TITLE HOLO ALDOSE REDUCTASE FROM BARLEY; COMPND MOL_ID: 1; COMPND 2 MOLECULE: ALDOSE REDUCTASE; COMPND 3 CHAIN: A; COMPND 4 SYNONYM: AR, ALDEHYDE REDUCTASE; COMPND 5 EC: 1.1.1.21; COMPND 6 ENGINEERED: YES	NAD	39.429	-7.431	0.481	-11.176	-19.2358
1gweA_3e4wA	1gwe A	3e4w A	OXIDOREDUCTASE 15-MAR-02 1GWE; TITLE ATOMIC RESOLUTION STRUCTURE OF MICROCOCCUS LYSODEIKTICUS CATALASE; COMPND MOL_ID: 1; COMPND 2 MOLECULE: CATALASE; COMPND 3 CHAIN: A; COMPND 4 EC: 1.11.1.6	OXIDOREDUCTASE 12-AUG-08 3E4W; TITLE CRYSTAL STRUCTURE OF A 33KDA CATALASE-RELATED PROTEIN FROM; TITLE 2 MYCOBACTERIUM AVIUM SUBSP. PARATUBERCULOSIS. P2(1)2(1)2(1) CRYSTAL; TITLE 3 FORM.; COMPND MOL_ID: 1; COMPND 2 MOLECULE: PUTATIVE UNCHARACTERIZED PROTEIN; COMPND 3 CHAIN: A, B; COMPND 4 ENGINEERED: YES	HEM	47.238	1.487	0.594	-13.304	-19.17
1b8aA_4lnsA	1b8a A	4lns A	LIGASE 27-JAN-99 1B8A; TITLE ASPARTYL-TRNA SYNTHETASE; COMPND MOL_ID: 1; COMPND 2 MOLECULE: PROTEIN (ASPARTYL-TRNA SYNTHETASE); COMPND 3 CHAIN: A, B; COMPND 4 SYNONYM: ASPARTYL TRNA LIGASE; COMPND 5 EC: 6.1.1.12; COMPND 6 ENGINEERED: YES	LIGASE 12-JUL-13 4LNS; TITLE CRYSTAL STRUCTURE OF ASPARAGINE SYNTHETASE A (ASNA) FROM TRYPANOSOMA; TITLE 2 BRUCEI; COMPND MOL_ID: 1; COMPND 2 MOLECULE: ASPARAGINE SYNTHETASE A; COMPND 3 CHAIN: A; COMPND 4 EC: 6.3.1.1; COMPND 5 ENGINEERED: YES	ATP	39.205	-6.39	0.286	-7.379	-19.1166
1po5A_3ibdA	1po5 A	3ibd A	OXIDOREDUCTASE 13-JUN-03 1PO5; TITLE STRUCTURE OF MAMMALIAN CYTOCHROME P450 2B4; COMPND MOL_ID: 1; COMPND 2 MOLECULE: CYTOCHROME P450 2B4; COMPND 3 CHAIN: A; COMPND 4 SYNONYM: CYPIIB4, P450-LM2, ISOZYME 2, P450 TYPE B0; COMPND 5 EC: 1.14.14.1; COMPND 6 ENGINEERED: YES; COMPND 7 MUTATION: YES	OXIDOREDUCTASE/OXIDOREDUCTASE INHIBITOR 15-JUL-09 3IBD; TITLE CRYSTAL STRUCTURE OF A CYTOCHROME P450 2B6 GENETIC VARIANT IN COMPLEX; TITLE 2 WITH THE INHIBITOR 4-(4-CHLOROPHENYL)IMIDAZOLE; COMPND MOL_ID: 1; COMPND 2 MOLECULE: CYTOCHROME P450 2B6; COMPND 3 CHAIN: A; COMPND 4 SYNONYM: CYPIIB6, P450 IIB1; COMPND 5 EC: 1.14.14.1; COMPND 6 ENGINEERED: YES; COMPND 7 MUTATION: YES	HEM	35.119	-3.24	0.591	-13.201	-19.1042
1ja1A_1b1cA	1ja1 A	1b1c A	OXIDOREDUCTASE 29-MAY-01 1JA1; TITLE CYPOR-TRIPLE MUTANT; COMPND MOL_ID: 1; COMPND 2 MOLECULE: NADPH-CYTOCHROME P450 REDUCTASE; COMPND 3 CHAIN: A, B; COMPND 4 SYNONYM: NADPH-CYTOCHROME P450 OXIDOREDUCTASE; COMPND 5 EC: 1.6.2.4; COMPND 6 ENGINEERED: YES; COMPND 7 MUTATION: YES	OXIDOREDUCTASE 19-NOV-98 1B1C; TITLE CRYSTAL STRUCTURE OF THE FMN-BINDING DOMAIN OF HUMAN CYTOCHROME P450; TITLE 2 REDUCTASE AT 1.93A RESOLUTION; COMPND MOL_ID: 1; COMPND 2 MOLECULE: PROTEIN (NADPH-CYTOCHROME P450 REDUCTASE); COMPND 3 CHAIN: A; COMPND 4 FRAGMENT: FMN-BINDING DOMAIN; COMPND 5 SYNONYM: P450R-FMN; COMPND 6 EC: 1.6.2.4	FMN	36.393	-5.714	0.406	-9.642	-19.0553
1f5vA_1bkjA	1f5v A	1bkj A	OXIDOREDUCTASE 17-JUN-00 1F5V; TITLE STRUCTURE AND SITE-DIRECTED MUTAGENESIS OF A FLAVOPROTEIN; TITLE 2 FROM ESCHERICHIA COLI THAT REDUCES NITROCOMPOUNDS.; TITLE 3 ALTERATION OF PYRIDINE NUCLEOTIDE BINDING BY A SINGLE; TITLE 4 AMINO ACID SUBSTITUTION; COMPND MOL_ID: 1; COMPND 2 MOLECULE: OXYGEN-INSENSITIVE NADPH NITROREDUCTASE; COMPND 3 CHAIN: A, B; COMPND 4 EC: 1.6.99.6; COMPND 5 ENGINEERED: YES	OXIDOREDUCTASE 08-JUL-98 1BKJ; TITLE NADPH:FMN OXIDOREDUCTASE FROM VIBRIO HARVEYI; COMPND MOL_ID: 1; COMPND 2 MOLECULE: NADPH-FLAVIN OXIDOREDUCTASE; COMPND 3 CHAIN: A, B; COMPND 4 SYNONYM: FLAVIN REDUCTASE P, FRP, FMN REDUCTASE, NADPH\:FMN; COMPND 5 OXIDOREDUCTASE; COMPND 6 EC: 1.6.99.-; COMPND 7 ENGINEERED: YES	FMN	83.606	-6.966	0.301	-7.626	-19.0175
1jqiA_1siqA	1jqi A	1siq A	OXIDOREDUCTASE 07-AUG-01 1JQI; TITLE CRYSTAL STRUCTURE OF RAT SHORT CHAIN ACYL-COA DEHYDROGENASE COMPLEXED; TITLE 2 WITH ACETOACETYL-COA; COMPND MOL_ID: 1; COMPND 2 MOLECULE: SHORT CHAIN ACYL-COA DEHYDROGENASE; COMPND 3 CHAIN: A, B; COMPND 4 EC: 1.3.99.2; COMPND 5 ENGINEERED: YES	OXIDOREDUCTASE 01-MAR-04 1SIQ; TITLE THE CRYSTAL STRUCTURE AND MECHANISM OF HUMAN GLUTARYL-COA; TITLE 2 DEHYDROGENASE; COMPND MOL_ID: 1; COMPND 2 MOLECULE: GLUTARYL-COA DEHYDROGENASE; COMPND 3 CHAIN: A; COMPND 4 SYNONYM: GCD; COMPND 5 EC: 1.3.99.7	FAD	38.458	-6.159	0.374	-9.008	-19.0042
1jqiA_1rx0A	1jqi A	1rx0 A	OXIDOREDUCTASE 07-AUG-01 1JQI; TITLE CRYSTAL STRUCTURE OF RAT SHORT CHAIN ACYL-COA DEHYDROGENASE COMPLEXED; TITLE 2 WITH ACETOACETYL-COA; COMPND MOL_ID: 1; COMPND 2 MOLECULE: SHORT CHAIN ACYL-COA DEHYDROGENASE; COMPND 3 CHAIN: A, B; COMPND 4 EC: 1.3.99.2; COMPND 5 ENGINEERED: YES	OXIDOREDUCTASE 18-DEC-03 1RX0; TITLE CRYSTAL STRUCTURE OF ISOBUTYRYL-COA DEHYDROGENASE COMPLEXED WITH; TITLE 2 SUBSTRATE/LIGAND.; COMPND MOL_ID: 1; COMPND 2 MOLECULE: ACYL-COA DEHYDROGENASE FAMILY MEMBER 8, MITOCHONDRIAL; COMPND 3 CHAIN: A, B, C, D; COMPND 4 SYNONYM: ACAD-8, ISOBUTYRYL-COA DEHYDROGENASE, ACTIVATOR- RECRUITED; COMPND 5 COFACTOR 42 KDA COMPONENT, ARC42; COMPND 6 EC: 1.3.99.-; COMPN…	FAD	38.009	0.376	0.319	-7.951	-18.9761
1amuA_4dg8A	1amu A	4dg8 A	PEPTIDE SYNTHETASE 18-JUN-97 1AMU; TITLE PHENYLALANINE ACTIVATING DOMAIN OF GRAMICIDIN SYNTHETASE 1; TITLE 2 IN A COMPLEX WITH AMP AND PHENYLALANINE; COMPND MOL_ID: 1; COMPND 2 MOLECULE: GRAMICIDIN SYNTHETASE 1; COMPND 3 CHAIN: A, B; COMPND 4 FRAGMENT: ADENYLATE FORMING DOMAIN, RESIDUES 1 - 556 PLUS; COMPND 5 A 7 RESIDUE C-TERMINAL TAG - SHHHHHH; COMPND 6 SYNONYM: GRSA; COMPND 7 EC: 5.1.1.11; COM…	LIGASE 25-JAN-12 4DG8; TITLE STRUCTURE OF PA1221, AN NRPS PROTEIN CONTAINING ADENYLATION AND PCP; TITLE 2 DOMAINS; COMPND MOL_ID: 1; COMPND 2 MOLECULE: PA1221; COMPND 3 CHAIN: A; COMPND 4 EC: 6.2.1.-; COMPND 5 ENGINEERED: YES	AMP	43.04	9.535	0.379	-9.066	-18.9269
1dnlA_1t9mA	1dnl A	1t9m A	OXIDOREDUCTASE 16-DEC-99 1DNL; TITLE X-RAY STRUCTURE OF ESCHERICHIA COLI PYRIDOXINE 5'-PHOSPHATE OXIDASE; TITLE 2 COMPLEXED WITH FMN AT 1.8 ANGSTROM RESOLUTION; COMPND MOL_ID: 1; COMPND 2 MOLECULE: PYRIDOXINE 5'-PHOSPHATE OXIDASE; COMPND 3 CHAIN: A; COMPND 4 EC: 1.4.3.5; COMPND 5 ENGINEERED: YES	OXIDOREDUCTASE 18-MAY-04 1T9M; TITLE X-RAY CRYSTAL STRUCTURE OF PHZG FROM PSEUDOMONAS AERUGINOSA; COMPND MOL_ID: 1; COMPND 2 MOLECULE: PROBABLE PYRIDOXAMINE 5'-PHOSPHATE OXIDASE; COMPND 3 CHAIN: A, B; COMPND 4 ENGINEERED: YES	FMN	57.48	-6.276	0.284	-7.266	-18.9219
1jq5A_4rflA	1jq5 A	4rfl A	OXIDOREDUCTASE 03-AUG-01 1JQ5; TITLE BACILLUS STEAROTHERMOPHILUS GLYCEROL DEHYDROGENASE COMPLEX WITH NAD+; COMPND MOL_ID: 1; COMPND 2 MOLECULE: GLYCEROL DEHYDROGENASE; COMPND 3 CHAIN: A; COMPND 4 EC: 1.1.1.6; COMPND 5 ENGINEERED: YES; COMPND 6 MUTATION: YES	OXIDOREDUCTASE 26-SEP-14 4RFL; TITLE CRYSTAL STRUCTURE OF G1PDH WITH NADPH FROM METHANOCALDOCOCCUS; TITLE 2 JANNASCHII; COMPND MOL_ID: 1; COMPND 2 MOLECULE: GLYCEROL-1-PHOSPHATE DEHYDROGENASE [NAD(P)+]; COMPND 3 CHAIN: A, B, C, D; COMPND 4 SYNONYM: G1P DEHYDROGENASE, G1PDH, ENANTIOMERIC GLYCEROPHOSPHATE; COMPND 5 SYNTHASE, SN-GLYCEROL-1-PHOSPHATE DEHYDROGENASE; COMPND 6 EC: 1.1.1.261; COMPND 7 EN…	NAD	36.98	-3.051	0.39	-9.263	-18.9041
1jqiA_3pfdA	1jqi A	3pfd A	OXIDOREDUCTASE 07-AUG-01 1JQI; TITLE CRYSTAL STRUCTURE OF RAT SHORT CHAIN ACYL-COA DEHYDROGENASE COMPLEXED; TITLE 2 WITH ACETOACETYL-COA; COMPND MOL_ID: 1; COMPND 2 MOLECULE: SHORT CHAIN ACYL-COA DEHYDROGENASE; COMPND 3 CHAIN: A, B; COMPND 4 EC: 1.3.99.2; COMPND 5 ENGINEERED: YES	OXIDOREDUCTASE 28-OCT-10 3PFD; TITLE CRYSTAL STRUCTURE OF AN ACYL-COA DEHYDROGENASE FROM MYCOBACTERIUM; TITLE 2 THERMORESISTIBILE BOUND TO REDUCED FLAVIN ADENINE DINUCLEOTIDE SOLVED; TITLE 3 BY COMBINED IODIDE ION SAD MR; COMPND MOL_ID: 1; COMPND 2 MOLECULE: ACYL-COA DEHYDROGENASE; COMPND 3 CHAIN: A, B, C, D; COMPND 4 EC: 1.3.99.3; COMPND 5 ENGINEERED: YES	FAD	47.222	-6.526	0.354	-8.579	-18.8965
1jqiA_3mpiA	1jqi A	3mpi A	OXIDOREDUCTASE 07-AUG-01 1JQI; TITLE CRYSTAL STRUCTURE OF RAT SHORT CHAIN ACYL-COA DEHYDROGENASE COMPLEXED; TITLE 2 WITH ACETOACETYL-COA; COMPND MOL_ID: 1; COMPND 2 MOLECULE: SHORT CHAIN ACYL-COA DEHYDROGENASE; COMPND 3 CHAIN: A, B; COMPND 4 EC: 1.3.99.2; COMPND 5 ENGINEERED: YES	OXIDOREDUCTASE 27-APR-10 3MPI; TITLE STRUCTURE OF THE GLUTARYL-COENZYME A DEHYDROGENASE GLUTARYL-COA; TITLE 2 COMPLEX; COMPND MOL_ID: 1; COMPND 2 MOLECULE: GLUTARYL-COA DEHYDROGENASE; COMPND 3 CHAIN: A, B, C, D; COMPND 4 EC: 1.3.99.7; COMPND 5 ENGINEERED: YES	FAD	45.145	-4.443	0.302	-7.587	-18.8731
1e8gA_1wvfA	1e8g A	1wvf A	OXIDOREDUCTASE 20-SEP-00 1E8G; TITLE STRUCTURE OF THE H61T DOUBLE MUTANT OF VANILLYL-ALCOHOL OXIDASE IN; TITLE 2 COMPLEX WITH FLUORO-CRESOL; COMPND MOL_ID: 1; COMPND 2 MOLECULE: VANILLYL-ALCOHOL OXIDASE; COMPND 3 CHAIN: A, B; COMPND 4 SYNONYM: ARYL-ALCOHOL OXIDASE, 4-ALLYLPHENOL OXIDASE; COMPND 5 EC: 1.1.3.38; COMPND 6 ENGINEERED: YES; COMPND 7 MUTATION: YES	OXIDOREDUCTASE 15-DEC-04 1WVF; TITLE P-CRESOL METHYLHYDROXYLASE: ALTERATION OF THE STRUCTURE OF THE; TITLE 2 FLAVOPROTEIN SUBUNIT UPON ITS BINDING TO THE CYTOCHROME SUBUNIT; COMPND MOL_ID: 1; COMPND 2 MOLECULE: 4-CRESOL DEHYDROGENASE [HYDROXYLATING] FLAVOPROTEIN; COMPND 3 SUBUNIT; COMPND 4 CHAIN: A; COMPND 5 SYNONYM: P-CRESOL METHYLHYDROXYLASE, PCMH; COMPND 6 EC: 1.17.99.1; COMPND 7 ENGINEERED: Y…	FAD	40.307	-1.988	0.49	-11.052	-18.7322
1gweA_1ye9A	1gwe A	1ye9 A	OXIDOREDUCTASE 15-MAR-02 1GWE; TITLE ATOMIC RESOLUTION STRUCTURE OF MICROCOCCUS LYSODEIKTICUS CATALASE; COMPND MOL_ID: 1; COMPND 2 MOLECULE: CATALASE; COMPND 3 CHAIN: A; COMPND 4 EC: 1.11.1.6	OXIDOREDUCTASE 28-DEC-04 1YE9; TITLE CRYSTAL STRUCTURE OF PROTEOLYTICALLY TRUNCATED CATALASE HPII FROM E.; TITLE 2 COLI; COMPND MOL_ID: 1; COMPND 2 MOLECULE: CATALASE HPII; COMPND 3 CHAIN: A, B, C, D, I, J, K, L; COMPND 4 FRAGMENT: PROTEOLYTIC FRAGMENT, RESIDUES 75-300; COMPND 5 EC: 1.11.1.6; COMPND 6 ENGINEERED: YES; COMPND 7 MOL_ID: 2; COMPND 8 MOLECULE: CATALASE HPII; COMPND 9 CHAIN: E, F, G, …	HEM	49.253	-6.651	0.352	-8.46	-18.7168
1ja1A_2wc1A	1ja1 A	2wc1 A	OXIDOREDUCTASE 29-MAY-01 1JA1; TITLE CYPOR-TRIPLE MUTANT; COMPND MOL_ID: 1; COMPND 2 MOLECULE: NADPH-CYTOCHROME P450 REDUCTASE; COMPND 3 CHAIN: A, B; COMPND 4 SYNONYM: NADPH-CYTOCHROME P450 OXIDOREDUCTASE; COMPND 5 EC: 1.6.2.4; COMPND 6 ENGINEERED: YES; COMPND 7 MUTATION: YES	ELECTRON TRANSPORT 06-MAR-09 2WC1; TITLE THREE-DIMENSIONAL STRUCTURE OF THE NITROGEN FIXATION FLAVODOXIN (NIFF); TITLE 2 FROM RHODOBACTER CAPSULATUS AT 2.2 A; COMPND MOL_ID: 1; COMPND 2 MOLECULE: FLAVODOXIN; COMPND 3 CHAIN: A; COMPND 4 ENGINEERED: YES	FMN	36.689	-7.395	0.426	-9.787	-18.6065
1p4cA_3sgzA	1p4c A	3sgz A	OXIDOREDUCTASE 22-APR-03 1P4C; TITLE HIGH RESOLUTION STRUCTURE OF OXIDIZED ACTIVE MUTANT OF (S)-MANDELATE; TITLE 2 DEHYDROGENASE; COMPND MOL_ID: 1; COMPND 2 MOLECULE: L(+)-MANDELATE DEHYDROGENASE; COMPND 3 CHAIN: A; COMPND 4 SYNONYM: S-MANDELATE DEHYDROGENASE, MDH; COMPND 5 ENGINEERED: YES; COMPND 6 OTHER_DETAILS: 20 RESIDUE SUBSTITUTION FROM GLYCOLATE OXIDASE AT; COMPND 7 RESIDUE 177	OXIDOREDUCTASE/OXIDOREDUCTASE INHIBITOR 15-JUN-11 3SGZ; TITLE HIGH RESOLUTION CRYSTAL STRUCTURE OF RAT LONG CHAIN HYDROXY ACID; TITLE 2 OXIDASE IN COMPLEX WITH THE INHIBITOR 4-CARBOXY-5-[(4-CHIOROPHENYL); TITLE 3 SULFANYL]-1, 2, 3-THIADIAZOLE.; COMPND MOL_ID: 1; COMPND 2 MOLECULE: HYDROXYACID OXIDASE 2; COMPND 3 CHAIN: A, B, C; COMPND 4 SYNONYM: HAOX2, (S)-2-HYDROXY-ACID OXIDASE, PEROXISOMAL, LON…	FMN	45.103	-4.772	0.509	-11.324	-18.5944
1mi3A_2hejA	1mi3 A	2hej A	OXIDOREDUCTASE 21-AUG-02 1MI3; TITLE 1.8 ANGSTROM STRUCTURE OF XYLOSE REDUCTASE FROM CANDIDA TENUIS IN; TITLE 2 COMPLEX WITH NAD; COMPND MOL_ID: 1; COMPND 2 MOLECULE: XYLOSE REDUCTASE; COMPND 3 CHAIN: A, B, C, D; COMPND 4 SYNONYM: NAD(P)H-DEPENDENT XYLOSE REDUCTASE; XR; COMPND 5 EC: 1.1.1.21; COMPND 6 ENGINEERED: YES	OXIDOREDUCTASE 21-JUN-06 2HEJ; TITLE CRYSTAL STRUCTURE OF 17ALPHA-HYDROXYSTEROID DEHYDROGENASE IN COMPLEX; TITLE 2 WITH NADP(H) IN A CLOSED CONFORMATION; COMPND MOL_ID: 1; COMPND 2 MOLECULE: ALDO-KETO REDUCTASE FAMILY 1, MEMBER C21; COMPND 3 CHAIN: A, B; COMPND 4 ENGINEERED: YES	NAD	38.704	-6.449	0.468	-10.557	-18.5863
1jqiA_3nf4A	1jqi A	3nf4 A	OXIDOREDUCTASE 07-AUG-01 1JQI; TITLE CRYSTAL STRUCTURE OF RAT SHORT CHAIN ACYL-COA DEHYDROGENASE COMPLEXED; TITLE 2 WITH ACETOACETYL-COA; COMPND MOL_ID: 1; COMPND 2 MOLECULE: SHORT CHAIN ACYL-COA DEHYDROGENASE; COMPND 3 CHAIN: A, B; COMPND 4 EC: 1.3.99.2; COMPND 5 ENGINEERED: YES	OXIDOREDUCTASE 09-JUN-10 3NF4; TITLE CRYSTAL STRUCTURE OF ACYL-COA DEHYDROGENASE FROM MYCOBACTERIUM; TITLE 2 THERMORESISTIBILE BOUND TO FLAVIN ADENINE DINUCLEOTIDE; COMPND MOL_ID: 1; COMPND 2 MOLECULE: ACYL-COA DEHYDROGENASE; COMPND 3 CHAIN: A, B; COMPND 4 ENGINEERED: YES	FAD	40.393	-5.37	0.333	-8.04	-18.5681
1jqiA_2jifA	1jqi A	2jif A	OXIDOREDUCTASE 07-AUG-01 1JQI; TITLE CRYSTAL STRUCTURE OF RAT SHORT CHAIN ACYL-COA DEHYDROGENASE COMPLEXED; TITLE 2 WITH ACETOACETYL-COA; COMPND MOL_ID: 1; COMPND 2 MOLECULE: SHORT CHAIN ACYL-COA DEHYDROGENASE; COMPND 3 CHAIN: A, B; COMPND 4 EC: 1.3.99.2; COMPND 5 ENGINEERED: YES	OXIDOREDUCTASE 28-FEB-07 2JIF; TITLE STRUCTURE OF HUMAN SHORT-BRANCHED CHAIN ACYL-COA DEHYDROGENASE; TITLE 2 (ACADSB); COMPND MOL_ID: 1; COMPND 2 MOLECULE: SHORT/BRANCHED CHAIN SPECIFIC ACYL-COA DEHYDROGENASE; COMPND 3 CHAIN: A, B, C, D; COMPND 4 FRAGMENT: RESIDUES 52-432; COMPND 5 SYNONYM: ACYL-COA DEHYDROGENASE, SBCAD, 2-METHYL BRANCHED CHAIN ACYL-; COMPND 6 COA DEHYDROGENASE, 2-MEBCAD, 2-METHY…	FAD	57.459	-6.339	0.359	-8.521	-18.5643
1mi3A_3buvA	1mi3 A	3buv A	OXIDOREDUCTASE 21-AUG-02 1MI3; TITLE 1.8 ANGSTROM STRUCTURE OF XYLOSE REDUCTASE FROM CANDIDA TENUIS IN; TITLE 2 COMPLEX WITH NAD; COMPND MOL_ID: 1; COMPND 2 MOLECULE: XYLOSE REDUCTASE; COMPND 3 CHAIN: A, B, C, D; COMPND 4 SYNONYM: NAD(P)H-DEPENDENT XYLOSE REDUCTASE; XR; COMPND 5 EC: 1.1.1.21; COMPND 6 ENGINEERED: YES	OXIDOREDUCTASE 03-JAN-08 3BUV; TITLE CRYSTAL STRUCTURE OF HUMAN DELTA(4)-3-KETOSTEROID 5-BETA-REDUCTASE IN; TITLE 2 COMPLEX WITH NADP AND HEPES. RESOLUTION: 1.35 A.; COMPND MOL_ID: 1; COMPND 2 MOLECULE: 3-OXO-5-BETA-STEROID 4-DEHYDROGENASE; COMPND 3 CHAIN: B, A; COMPND 4 SYNONYM: DELTA(4)-3-KETOSTEROID 5-BETA-REDUCTASE, ALDO-KETO REDUCTASE; COMPND 5 FAMILY 1 MEMBER D1; COMPND 6 EC: 1.3.1.3; COMPN…	NAD	47.373	-7.936	0.484	-10.719	-18.3545
1bdgA_1czaN	1bdg A	1cza N	HEXOKINASE 08-MAY-98 1BDG; TITLE HEXOKINASE FROM SCHISTOSOMA MANSONI COMPLEXED WITH GLUCOSE; COMPND MOL_ID: 1; COMPND 2 MOLECULE: HEXOKINASE; COMPND 3 CHAIN: A; COMPND 4 SYNONYM: ATP/:D-HEXOSE-6-PHOSPHOTRANSFERASE; COMPND 5 EC: 2.7.1.1; COMPND 6 ENGINEERED: YES	TRANSFERASE 01-SEP-99 1CZA; TITLE MUTANT MONOMER OF RECOMBINANT HUMAN HEXOKINASE TYPE I COMPLEXED WITH; TITLE 2 GLUCOSE, GLUCOSE-6-PHOSPHATE, AND ADP; COMPND MOL_ID: 1; COMPND 2 MOLECULE: HEXOKINASE TYPE I; COMPND 3 CHAIN: N; COMPND 4 EC: 2.7.1.1; COMPND 5 ENGINEERED: YES; COMPND 6 MUTATION: YES	GLC	80.954	-5.959	0.291	-7.172	-18.3427
1o04A_4i3xA	1o04 A	4i3x A	OXIDOREDUCTASE 20-FEB-03 1O04; TITLE CYS302SER MUTANT OF HUMAN MITOCHONDRIAL ALDEHYDE DEHYDROGENASE; TITLE 2 COMPLEXED WITH NAD+ AND MG2+; COMPND MOL_ID: 1; COMPND 2 MOLECULE: ALDEHYDE DEHYDROGENASE, MITOCHONDRIAL PRECURSOR; COMPND 3 CHAIN: A, B, C, D, E, F, G, H; COMPND 4 FRAGMENT: COMPLETE MATURE SEQUENCE (DOES NOT CONTAIN MITOCHONDRIAL; COMPND 5 LEADER SEQUENCE).; COMPND 6 SYNONYM: ALDH CLASS …	OXIDOREDUCTASE 26-NOV-12 4I3X; TITLE STRUCTURE OF PHOSPHONOACETALDEHYDE DEHYDROGENASE IN COMPLEX WITH; TITLE 2 PHOSPHONOACETATE AND COFACTOR NAD+; COMPND MOL_ID: 1; COMPND 2 MOLECULE: ALDEHYDE DEHYDROGENASE (NAD+); COMPND 3 CHAIN: A, B, C, D, E, F, G, H; COMPND 4 EC: 1.2.1.3; COMPND 5 ENGINEERED: YES	NAD	36.722	-6.727	0.344	-8.142	-18.3378
1mi3A_1zgdA	1mi3 A	1zgd A	OXIDOREDUCTASE 21-AUG-02 1MI3; TITLE 1.8 ANGSTROM STRUCTURE OF XYLOSE REDUCTASE FROM CANDIDA TENUIS IN; TITLE 2 COMPLEX WITH NAD; COMPND MOL_ID: 1; COMPND 2 MOLECULE: XYLOSE REDUCTASE; COMPND 3 CHAIN: A, B, C, D; COMPND 4 SYNONYM: NAD(P)H-DEPENDENT XYLOSE REDUCTASE; XR; COMPND 5 EC: 1.1.1.21; COMPND 6 ENGINEERED: YES	PLANT PROTEIN 21-APR-05 1ZGD; TITLE CHALCONE REDUCTASE COMPLEXED WITH NADP+ AT 1.7 ANGSTROM RESOLUTION; COMPND MOL_ID: 1; COMPND 2 MOLECULE: CHALCONE REDUCTASE; COMPND 3 CHAIN: A, B; COMPND 4 ENGINEERED: YES	NAD	53.236	-2.888	0.397	-9.082	-18.2736
1b8aA_2xgtA	1b8a A	2xgt A	LIGASE 27-JAN-99 1B8A; TITLE ASPARTYL-TRNA SYNTHETASE; COMPND MOL_ID: 1; COMPND 2 MOLECULE: PROTEIN (ASPARTYL-TRNA SYNTHETASE); COMPND 3 CHAIN: A, B; COMPND 4 SYNONYM: ASPARTYL TRNA LIGASE; COMPND 5 EC: 6.1.1.12; COMPND 6 ENGINEERED: YES	LIGASE 07-JUN-10 2XGT; TITLE ASPARAGINYL-TRNA SYNTHETASE FROM BRUGIA MALAYI COMPLEXED; TITLE 2 WITH THE SULPHAMOYL ANALOGUE OF ASPARAGINYL-ADENYLATE; COMPND MOL_ID: 1; COMPND 2 MOLECULE: ASPARAGINYL-TRNA SYNTHETASE, CYTOPLASMIC; COMPND 3 CHAIN: A, B; COMPND 4 FRAGMENT: CATALYTICALLY ACTIVE FRAGMENT LACKING N- TERMINAL; COMPND 5 EXTENSION, RESIDUES 114-548; COMPND 6 EC: 6.1.1.4; COMPND 7 ENGINEERE…	ATP	44.699	-6.057	0.4	-9.106	-18.212
1jqiA_4l1fA	1jqi A	4l1f A	OXIDOREDUCTASE 07-AUG-01 1JQI; TITLE CRYSTAL STRUCTURE OF RAT SHORT CHAIN ACYL-COA DEHYDROGENASE COMPLEXED; TITLE 2 WITH ACETOACETYL-COA; COMPND MOL_ID: 1; COMPND 2 MOLECULE: SHORT CHAIN ACYL-COA DEHYDROGENASE; COMPND 3 CHAIN: A, B; COMPND 4 EC: 1.3.99.2; COMPND 5 ENGINEERED: YES	ELECTRON TRANSPORT 03-JUN-13 4L1F; TITLE ELECTRON TRANSFERRING FLAVOPROTEIN OF ACIDAMINOCOCCUS FERMENTANS:; TITLE 2 TOWARDS A MECHANISM OF FLAVIN-BASED ELECTRON BIFURCATION; COMPND MOL_ID: 1; COMPND 2 MOLECULE: ACYL-COA DEHYDROGENASE DOMAIN PROTEIN; COMPND 3 CHAIN: A, B	FAD	78.457	-6.463	0.364	-8.362	-18.0216
1jqiA_4l1fA	1jqi A	4l1f A	OXIDOREDUCTASE 07-AUG-01 1JQI; TITLE CRYSTAL STRUCTURE OF RAT SHORT CHAIN ACYL-COA DEHYDROGENASE COMPLEXED; TITLE 2 WITH ACETOACETYL-COA; COMPND MOL_ID: 1; COMPND 2 MOLECULE: SHORT CHAIN ACYL-COA DEHYDROGENASE; COMPND 3 CHAIN: A, B; COMPND 4 EC: 1.3.99.2; COMPND 5 ENGINEERED: YES	ELECTRON TRANSPORT 03-JUN-13 4L1F; TITLE ELECTRON TRANSFERRING FLAVOPROTEIN OF ACIDAMINOCOCCUS FERMENTANS:; TITLE 2 TOWARDS A MECHANISM OF FLAVIN-BASED ELECTRON BIFURCATION; COMPND MOL_ID: 1; COMPND 2 MOLECULE: ACYL-COA DEHYDROGENASE DOMAIN PROTEIN; COMPND 3 CHAIN: A, B	FAD	47.336	-6.681	0.363	-8.328	-17.987
1o04A_4a0mA	1o04 A	4a0m A	OXIDOREDUCTASE 20-FEB-03 1O04; TITLE CYS302SER MUTANT OF HUMAN MITOCHONDRIAL ALDEHYDE DEHYDROGENASE; TITLE 2 COMPLEXED WITH NAD+ AND MG2+; COMPND MOL_ID: 1; COMPND 2 MOLECULE: ALDEHYDE DEHYDROGENASE, MITOCHONDRIAL PRECURSOR; COMPND 3 CHAIN: A, B, C, D, E, F, G, H; COMPND 4 FRAGMENT: COMPLETE MATURE SEQUENCE (DOES NOT CONTAIN MITOCHONDRIAL; COMPND 5 LEADER SEQUENCE).; COMPND 6 SYNONYM: ALDH CLASS …	OXIDOREDUCTASE 09-SEP-11 4A0M; TITLE CRYSTAL STRUCTURE OF BETAINE ALDEHYDE DEHYDROGENASE FROM; TITLE 2 SPINACH IN COMPLEX WITH NAD; COMPND MOL_ID: 1; COMPND 2 MOLECULE: BETAINE ALDEHYDE DEHYDROGENASE, CHLOROPLASTIC; COMPND 3 CHAIN: A, B, C, D; COMPND 4 FRAGMENT: RESIDUES 1-496; COMPND 5 SYNONYM: BADH; COMPND 6 EC: 1.2.1.8; COMPND 7 ENGINEERED: YES	NAD	45.629	-7.268	0.447	-9.829	-17.9689
1mi3A_3h4gA	1mi3 A	3h4g A	OXIDOREDUCTASE 21-AUG-02 1MI3; TITLE 1.8 ANGSTROM STRUCTURE OF XYLOSE REDUCTASE FROM CANDIDA TENUIS IN; TITLE 2 COMPLEX WITH NAD; COMPND MOL_ID: 1; COMPND 2 MOLECULE: XYLOSE REDUCTASE; COMPND 3 CHAIN: A, B, C, D; COMPND 4 SYNONYM: NAD(P)H-DEPENDENT XYLOSE REDUCTASE; XR; COMPND 5 EC: 1.1.1.21; COMPND 6 ENGINEERED: YES	OXIDOREDUCTASE 20-APR-09 3H4G; TITLE STRUCTURE OF ALDEHYDE REDUCTASE HOLOENZYME IN COMPLEX WITH POTENT; TITLE 2 ALDOSE REDUCTASE INHIBITOR FIDARESTAT: IMPLICATIONS FOR INHIBITOR; TITLE 3 BINDING AND SELECTIVITY; COMPND MOL_ID: 1; COMPND 2 MOLECULE: ALCOHOL DEHYDROGENASE [NADP+]; COMPND 3 CHAIN: A; COMPND 4 SYNONYM: ALDEHYDE REDUCTASE, ALDO-KETO REDUCTASE FAMILY 1 MEMBER A1; COMPND 5 EC: 1.1.1.2	NAD	72.943	-5.516	0.473	-10.289	-17.9564
1o04A_1uxtA	1o04 A	1uxt A	OXIDOREDUCTASE 20-FEB-03 1O04; TITLE CYS302SER MUTANT OF HUMAN MITOCHONDRIAL ALDEHYDE DEHYDROGENASE; TITLE 2 COMPLEXED WITH NAD+ AND MG2+; COMPND MOL_ID: 1; COMPND 2 MOLECULE: ALDEHYDE DEHYDROGENASE, MITOCHONDRIAL PRECURSOR; COMPND 3 CHAIN: A, B, C, D, E, F, G, H; COMPND 4 FRAGMENT: COMPLETE MATURE SEQUENCE (DOES NOT CONTAIN MITOCHONDRIAL; COMPND 5 LEADER SEQUENCE).; COMPND 6 SYNONYM: ALDH CLASS …	OXIDOREDUCTASE 01-MAR-04 1UXT; TITLE STRUCTURAL BASIS FOR ALLOSTERIC REGULATION AND SUBSTRATE SPECIFICITY; TITLE 2 OF THE NON-PHOSPHORYLATING GLYCERALDEHYDE-3-PHOSPHATE DEHYDROGENASE; TITLE 3 (GAPN) FROM THERMOPROTEUS TENAX; COMPND MOL_ID: 1; COMPND 2 MOLECULE: GLYCERALDEHYDE-3-PHOSPHATE DEHYDROGENASE (NADP+); COMPND 3 CHAIN: A; COMPND 4 EC: 1.2.1.9; COMPND 5 ENGINEERED: YES; COMPND 6 MUTATION: Y…	NAD	35.523	-4.236	0.445	-9.765	-17.9174
1bdgA_1czaN	1bdg A	1cza N	HEXOKINASE 08-MAY-98 1BDG; TITLE HEXOKINASE FROM SCHISTOSOMA MANSONI COMPLEXED WITH GLUCOSE; COMPND MOL_ID: 1; COMPND 2 MOLECULE: HEXOKINASE; COMPND 3 CHAIN: A; COMPND 4 SYNONYM: ATP/:D-HEXOSE-6-PHOSPHOTRANSFERASE; COMPND 5 EC: 2.7.1.1; COMPND 6 ENGINEERED: YES	TRANSFERASE 01-SEP-99 1CZA; TITLE MUTANT MONOMER OF RECOMBINANT HUMAN HEXOKINASE TYPE I COMPLEXED WITH; TITLE 2 GLUCOSE, GLUCOSE-6-PHOSPHATE, AND ADP; COMPND MOL_ID: 1; COMPND 2 MOLECULE: HEXOKINASE TYPE I; COMPND 3 CHAIN: N; COMPND 4 EC: 2.7.1.1; COMPND 5 ENGINEERED: YES; COMPND 6 MUTATION: YES	GLC	84.964	-5.995	0.311	-7.304	-17.7713
1bdgA_3hm8A	1bdg A	3hm8 A	HEXOKINASE 08-MAY-98 1BDG; TITLE HEXOKINASE FROM SCHISTOSOMA MANSONI COMPLEXED WITH GLUCOSE; COMPND MOL_ID: 1; COMPND 2 MOLECULE: HEXOKINASE; COMPND 3 CHAIN: A; COMPND 4 SYNONYM: ATP/:D-HEXOSE-6-PHOSPHOTRANSFERASE; COMPND 5 EC: 2.7.1.1; COMPND 6 ENGINEERED: YES	TRANSFERASE 28-MAY-09 3HM8; TITLE CRYSTAL STRUCTURE OF THE C-TERMINAL HEXOKINASE DOMAIN OF HUMAN HK3; COMPND MOL_ID: 1; COMPND 2 MOLECULE: HEXOKINASE-3; COMPND 3 CHAIN: A, B, C, D; COMPND 4 SYNONYM: HEXOKINASE TYPE III, HK III; COMPND 5 EC: 2.7.1.1; COMPND 6 ENGINEERED: YES	GLC	45.739	-5.477	0.301	-7.057	-17.5985
1po5A_4gqsA	1po5 A	4gqs A	OXIDOREDUCTASE 13-JUN-03 1PO5; TITLE STRUCTURE OF MAMMALIAN CYTOCHROME P450 2B4; COMPND MOL_ID: 1; COMPND 2 MOLECULE: CYTOCHROME P450 2B4; COMPND 3 CHAIN: A; COMPND 4 SYNONYM: CYPIIB4, P450-LM2, ISOZYME 2, P450 TYPE B0; COMPND 5 EC: 1.14.14.1; COMPND 6 ENGINEERED: YES; COMPND 7 MUTATION: YES	OXIDOREDUCTASE 23-AUG-12 4GQS; TITLE STRUCTURE OF HUMAN MICROSOMAL CYTOCHROME P450 (CYP) 2C19; COMPND MOL_ID: 1; COMPND 2 MOLECULE: CYTOCHROME P450 2C19; COMPND 3 CHAIN: A, B, C, D; COMPND 4 FRAGMENT: CATALYTIC DOMAIN (UNP RESIDUES 21-490); COMPND 5 SYNONYM: (R)-LIMONENE 6-MONOOXYGENASE, (S)-LIMONENE 6-MONOOXYGENASE,; COMPND 6 (S)-LIMONENE 7-MONOOXYGENASE, CYPIIC17, CYPIIC19, CYTOCHROME P450-; CO…	HEM	47.154	-9.41	0.721	-14.429	-17.5749
1po5A_4r21A	1po5 A	4r21 A	OXIDOREDUCTASE 13-JUN-03 1PO5; TITLE STRUCTURE OF MAMMALIAN CYTOCHROME P450 2B4; COMPND MOL_ID: 1; COMPND 2 MOLECULE: CYTOCHROME P450 2B4; COMPND 3 CHAIN: A; COMPND 4 SYNONYM: CYPIIB4, P450-LM2, ISOZYME 2, P450 TYPE B0; COMPND 5 EC: 1.14.14.1; COMPND 6 ENGINEERED: YES; COMPND 7 MUTATION: YES	OXIDOREDUCTASE 08-AUG-14 4R21; TITLE ZEBRA FISH CYTOCHROME P450 17A2 WITH PROGESTERONE; COMPND MOL_ID: 1; COMPND 2 MOLECULE: CYTOCHROME P450 FAMILY 17 POLYPEPTIDE 2; COMPND 3 CHAIN: A, B; COMPND 4 FRAGMENT: UNP RESIDUES 26-495	HEM	35.279	-4.586	0.599	-12.28	-17.568
1b8aA_3wqyA	1b8a A	3wqy A	LIGASE 27-JAN-99 1B8A; TITLE ASPARTYL-TRNA SYNTHETASE; COMPND MOL_ID: 1; COMPND 2 MOLECULE: PROTEIN (ASPARTYL-TRNA SYNTHETASE); COMPND 3 CHAIN: A, B; COMPND 4 SYNONYM: ASPARTYL TRNA LIGASE; COMPND 5 EC: 6.1.1.12; COMPND 6 ENGINEERED: YES	LIGASE/RNA 05-FEB-14 3WQY; TITLE CRYSTAL STRUCTURE OF ARCHAEOGLOBUS FULGIDUS ALANYL-TRNA SYNTHETASE IN; TITLE 2 COMPLEX WITH WILD-TYPE TRNA(ALA) HAVING G3.U70; COMPND MOL_ID: 1; COMPND 2 MOLECULE: ALANINE--TRNA LIGASE; COMPND 3 CHAIN: A, B; COMPND 4 SYNONYM: ALANYL-TRNA SYNTHETASE, ALARS; COMPND 5 EC: 6.1.1.7; COMPND 6 ENGINEERED: YES; COMPND 7 MOL_ID: 2; COMPND 8 MOLECULE: RNA (75-MER); COMPND 9…	ATP	41.495	-5.783	0.377	-8.335	-17.4738
1dk0A_4o6uA	1dk0 A	4o6u A	TRANSPORT PROTEIN 06-DEC-99 1DK0; TITLE CRYSTAL STRUCTURE OF THE HEMOPHORE HASA FROM SERRATIA; TITLE 2 MARCESCENS CRYSTAL FORM P2(1), PH8; COMPND MOL_ID: 1; COMPND 2 MOLECULE: HEME-BINDING PROTEIN A; COMPND 3 CHAIN: A, B; COMPND 4 SYNONYM: HASA; COMPND 5 ENGINEERED: YES	HEME BINDING PROTEIN 23-DEC-13 4O6U; TITLE 0.89A RESOLUTION STRUCTURE OF THE HEMOPHORE HASA FROM PSEUDOMONAS; TITLE 2 AERUGINOSA (H83A MUTANT); COMPND MOL_ID: 1; COMPND 2 MOLECULE: HASAP; COMPND 3 CHAIN: A; COMPND 4 ENGINEERED: YES; COMPND 5 MUTATION: YES	HEM	63.551	-4.304	0.499	-10.459	-17.4608
1bdgA_1czaN	1bdg A	1cza N	HEXOKINASE 08-MAY-98 1BDG; TITLE HEXOKINASE FROM SCHISTOSOMA MANSONI COMPLEXED WITH GLUCOSE; COMPND MOL_ID: 1; COMPND 2 MOLECULE: HEXOKINASE; COMPND 3 CHAIN: A; COMPND 4 SYNONYM: ATP/:D-HEXOSE-6-PHOSPHOTRANSFERASE; COMPND 5 EC: 2.7.1.1; COMPND 6 ENGINEERED: YES	TRANSFERASE 01-SEP-99 1CZA; TITLE MUTANT MONOMER OF RECOMBINANT HUMAN HEXOKINASE TYPE I COMPLEXED WITH; TITLE 2 GLUCOSE, GLUCOSE-6-PHOSPHATE, AND ADP; COMPND MOL_ID: 1; COMPND 2 MOLECULE: HEXOKINASE TYPE I; COMPND 3 CHAIN: N; COMPND 4 EC: 2.7.1.1; COMPND 5 ENGINEERED: YES; COMPND 6 MUTATION: YES	GLC	74.861	-5.985	0.341	-7.69	-17.4376
1bdgA_2nztA	1bdg A	2nzt A	HEXOKINASE 08-MAY-98 1BDG; TITLE HEXOKINASE FROM SCHISTOSOMA MANSONI COMPLEXED WITH GLUCOSE; COMPND MOL_ID: 1; COMPND 2 MOLECULE: HEXOKINASE; COMPND 3 CHAIN: A; COMPND 4 SYNONYM: ATP/:D-HEXOSE-6-PHOSPHOTRANSFERASE; COMPND 5 EC: 2.7.1.1; COMPND 6 ENGINEERED: YES	TRANSFERASE 25-NOV-06 2NZT; TITLE CRYSTAL STRUCTURE OF HUMAN HEXOKINASE II; COMPND MOL_ID: 1; COMPND 2 MOLECULE: HEXOKINASE-2; COMPND 3 CHAIN: A, B; COMPND 4 SYNONYM: HEXOKINASE TYPE II, HK II, MUSCLE FORM HEXOKINASE; COMPND 5 EC: 2.7.1.1; COMPND 6 ENGINEERED: YES	GLC	88.746	-5.668	0.314	-7.211	-17.4179
1jqiA_4xvxA	1jqi A	4xvx A	OXIDOREDUCTASE 07-AUG-01 1JQI; TITLE CRYSTAL STRUCTURE OF RAT SHORT CHAIN ACYL-COA DEHYDROGENASE COMPLEXED; TITLE 2 WITH ACETOACETYL-COA; COMPND MOL_ID: 1; COMPND 2 MOLECULE: SHORT CHAIN ACYL-COA DEHYDROGENASE; COMPND 3 CHAIN: A, B; COMPND 4 EC: 1.3.99.2; COMPND 5 ENGINEERED: YES	OXIDOREDUCTASE 28-JAN-15 4XVX; TITLE CRYSTAL STRUCTURE OF AN ACYL-ACP DEHYDROGENASE; COMPND MOL_ID: 1; COMPND 2 MOLECULE: ACYL-[ACYL-CARRIER-PROTEIN] DEHYDROGENASE MBTN; COMPND 3 CHAIN: A, B; COMPND 4 SYNONYM: ACYL-ACP DEHYDROGENASE MBTN,MYCOBACTIN SYNTHASE PROTEIN N; COMPND 5 EC: 1.3.99.-; COMPND 6 ENGINEERED: YES	FAD	43.012	-4.965	0.334	-7.532	-17.3548
1b8aA_4pg3A	1b8a A	4pg3 A	LIGASE 27-JAN-99 1B8A; TITLE ASPARTYL-TRNA SYNTHETASE; COMPND MOL_ID: 1; COMPND 2 MOLECULE: PROTEIN (ASPARTYL-TRNA SYNTHETASE); COMPND 3 CHAIN: A, B; COMPND 4 SYNONYM: ASPARTYL TRNA LIGASE; COMPND 5 EC: 6.1.1.12; COMPND 6 ENGINEERED: YES	LIGASE/LIGASE INHIBITOR 01-MAY-14 4PG3; TITLE CRYSTAL STRUCTURE OF KRS COMPLEXED WITH INHIBITOR; COMPND MOL_ID: 1; COMPND 2 MOLECULE: LYSINE--TRNA LIGASE; COMPND 3 CHAIN: A, B, C, D; COMPND 4 FRAGMENT: UNP RESIDUES 77-583; COMPND 5 SYNONYM: LYSYL-TRNA SYNTHETASE; COMPND 6 EC: 6.1.1.6; COMPND 7 ENGINEERED: YES	ATP	55.644	2.142	0.334	-7.519	-17.3249
1qpaA_4a5gA	1qpa A	4a5g A	OXIDOREDUCTASE 08-OCT-96 1QPA; TITLE LIGNIN PEROXIDASE ISOZYME LIP4.65 (PI 4.65); COMPND MOL_ID: 1; COMPND 2 MOLECULE: LIGNIN PEROXIDASE; COMPND 3 CHAIN: A, B; COMPND 4 EC: 1.11.1.-; COMPND 5 OTHER_DETAILS: ISOZYME LIP4.65	OXIDOREDUCTASE 25-OCT-11 4A5G; TITLE RAPHANUS SATIVUS ANIONIC PEROXIDASE.; COMPND MOL_ID: 1; COMPND 2 MOLECULE: ANIONIC PEROXIDASE; COMPND 3 CHAIN: A, B; COMPND 4 EC: 1.11.1.7	HEM	37.098	-8.019	0.578	-11.746	-17.3245
1mi3A_2bgsA	1mi3 A	2bgs A	OXIDOREDUCTASE 21-AUG-02 1MI3; TITLE 1.8 ANGSTROM STRUCTURE OF XYLOSE REDUCTASE FROM CANDIDA TENUIS IN; TITLE 2 COMPLEX WITH NAD; COMPND MOL_ID: 1; COMPND 2 MOLECULE: XYLOSE REDUCTASE; COMPND 3 CHAIN: A, B, C, D; COMPND 4 SYNONYM: NAD(P)H-DEPENDENT XYLOSE REDUCTASE; XR; COMPND 5 EC: 1.1.1.21; COMPND 6 ENGINEERED: YES	OXIDOREDUCTASE 05-JAN-05 2BGS; TITLE HOLO ALDOSE REDUCTASE FROM BARLEY; COMPND MOL_ID: 1; COMPND 2 MOLECULE: ALDOSE REDUCTASE; COMPND 3 CHAIN: A; COMPND 4 SYNONYM: AR, ALDEHYDE REDUCTASE; COMPND 5 EC: 1.1.1.21; COMPND 6 ENGINEERED: YES	NAD	61.555	-5.414	0.566	-11.51	-17.2823
1jqiA_3owaA	1jqi A	3owa A	OXIDOREDUCTASE 07-AUG-01 1JQI; TITLE CRYSTAL STRUCTURE OF RAT SHORT CHAIN ACYL-COA DEHYDROGENASE COMPLEXED; TITLE 2 WITH ACETOACETYL-COA; COMPND MOL_ID: 1; COMPND 2 MOLECULE: SHORT CHAIN ACYL-COA DEHYDROGENASE; COMPND 3 CHAIN: A, B; COMPND 4 EC: 1.3.99.2; COMPND 5 ENGINEERED: YES	OXIDOREDUCTASE 17-SEP-10 3OWA; TITLE CRYSTAL STRUCTURE OF ACYL-COA DEHYDROGENASE COMPLEXED WITH FAD FROM; TITLE 2 BACILLUS ANTHRACIS; COMPND MOL_ID: 1; COMPND 2 MOLECULE: ACYL-COA DEHYDROGENASE; COMPND 3 CHAIN: A, B, C, D; COMPND 4 EC: 1.3.99.-; COMPND 5 ENGINEERED: YES	FAD	76.918	-5.05	0.397	-8.566	-17.2354
1po5A_3tbgA	1po5 A	3tbg A	OXIDOREDUCTASE 13-JUN-03 1PO5; TITLE STRUCTURE OF MAMMALIAN CYTOCHROME P450 2B4; COMPND MOL_ID: 1; COMPND 2 MOLECULE: CYTOCHROME P450 2B4; COMPND 3 CHAIN: A; COMPND 4 SYNONYM: CYPIIB4, P450-LM2, ISOZYME 2, P450 TYPE B0; COMPND 5 EC: 1.14.14.1; COMPND 6 ENGINEERED: YES; COMPND 7 MUTATION: YES	OXIDOREDUCTASE 05-AUG-11 3TBG; TITLE HUMAN CYTOCHROME P450 2D6 WITH TWO THIORIDAZINES BOUND IN ACTIVE SITE; COMPND MOL_ID: 1; COMPND 2 MOLECULE: CYTOCHROME P450 2D6; COMPND 3 CHAIN: A, B, C, D; COMPND 4 FRAGMENT: UNP RESIDUES 34-497; COMPND 5 SYNONYM: CYPIID6, CYTOCHROME P450-DB1, DEBRISOQUINE 4-HYDROXYLASE; COMPND 6 EC: 1.14.14.1; COMPND 7 ENGINEERED: YES	HEM	44.457	-4.694	0.734	-14.368	-17.2278
1ja1A_2wc1A	1ja1 A	2wc1 A	OXIDOREDUCTASE 29-MAY-01 1JA1; TITLE CYPOR-TRIPLE MUTANT; COMPND MOL_ID: 1; COMPND 2 MOLECULE: NADPH-CYTOCHROME P450 REDUCTASE; COMPND 3 CHAIN: A, B; COMPND 4 SYNONYM: NADPH-CYTOCHROME P450 OXIDOREDUCTASE; COMPND 5 EC: 1.6.2.4; COMPND 6 ENGINEERED: YES; COMPND 7 MUTATION: YES	ELECTRON TRANSPORT 06-MAR-09 2WC1; TITLE THREE-DIMENSIONAL STRUCTURE OF THE NITROGEN FIXATION FLAVODOXIN (NIFF); TITLE 2 FROM RHODOBACTER CAPSULATUS AT 2.2 A; COMPND MOL_ID: 1; COMPND 2 MOLECULE: FLAVODOXIN; COMPND 3 CHAIN: A; COMPND 4 ENGINEERED: YES	FMN	52.104	-6.939	0.483	-10.029	-17.2024
1mi3A_1q5mA	1mi3 A	1q5m A	OXIDOREDUCTASE 21-AUG-02 1MI3; TITLE 1.8 ANGSTROM STRUCTURE OF XYLOSE REDUCTASE FROM CANDIDA TENUIS IN; TITLE 2 COMPLEX WITH NAD; COMPND MOL_ID: 1; COMPND 2 MOLECULE: XYLOSE REDUCTASE; COMPND 3 CHAIN: A, B, C, D; COMPND 4 SYNONYM: NAD(P)H-DEPENDENT XYLOSE REDUCTASE; XR; COMPND 5 EC: 1.1.1.21; COMPND 6 ENGINEERED: YES	OXIDOREDUCTASE 08-AUG-03 1Q5M; TITLE BINARY COMPLEX OF RABBIT 20ALPHA-HYDROXYSTEROID DEHYDROGENASE WITH; TITLE 2 NADPH; COMPND MOL_ID: 1; COMPND 2 MOLECULE: PROSTAGLANDIN-E2 9-REDUCTASE; COMPND 3 CHAIN: A, B; COMPND 4 SYNONYM: 20-ALPHA-HYDROXYSTEROID DEHYDROGENASE, 20-ALPHA-HSD; COMPND 5 EC: 1.1.1.189, 1.1.1.149; COMPND 6 ENGINEERED: YES	NAD	46.683	-6.014	0.511	-10.507	-17.1964
1soxA_1mj4A	1sox A	1mj4 A	OXIDOREDUCTASE 31-DEC-97 1SOX; TITLE SULFITE OXIDASE FROM CHICKEN LIVER; COMPND MOL_ID: 1; COMPND 2 MOLECULE: SULFITE OXIDASE; COMPND 3 CHAIN: A, B; COMPND 4 EC: 1.8.3.1	OXIDOREDUCTASE 26-AUG-02 1MJ4; TITLE CRYSTAL STRUCTURE ANALYSIS OF THE CYTOCHROME B5 DOMAIN OF HUMAN; TITLE 2 SULFITE OXIDASE; COMPND MOL_ID: 1; COMPND 2 MOLECULE: SULFITE OXIDASE; COMPND 3 CHAIN: A; COMPND 4 FRAGMENT: CYTOCHROME B5 DOMAIN, RESIDUES 22-103 OF SWS P51687; COMPND 5 EC: 1.8.3.1; COMPND 6 ENGINEERED: YES	HEM	35.252	-2.372	0.335	-7.464	-17.1586
1bdgA_1czaN	1bdg A	1cza N	HEXOKINASE 08-MAY-98 1BDG; TITLE HEXOKINASE FROM SCHISTOSOMA MANSONI COMPLEXED WITH GLUCOSE; COMPND MOL_ID: 1; COMPND 2 MOLECULE: HEXOKINASE; COMPND 3 CHAIN: A; COMPND 4 SYNONYM: ATP/:D-HEXOSE-6-PHOSPHOTRANSFERASE; COMPND 5 EC: 2.7.1.1; COMPND 6 ENGINEERED: YES	TRANSFERASE 01-SEP-99 1CZA; TITLE MUTANT MONOMER OF RECOMBINANT HUMAN HEXOKINASE TYPE I COMPLEXED WITH; TITLE 2 GLUCOSE, GLUCOSE-6-PHOSPHATE, AND ADP; COMPND MOL_ID: 1; COMPND 2 MOLECULE: HEXOKINASE TYPE I; COMPND 3 CHAIN: N; COMPND 4 EC: 2.7.1.1; COMPND 5 ENGINEERED: YES; COMPND 6 MUTATION: YES	GLC	77.022	-5.869	0.326	-7.305	-17.1479
1mi3A_1ah4A	1mi3 A	1ah4 A	OXIDOREDUCTASE 21-AUG-02 1MI3; TITLE 1.8 ANGSTROM STRUCTURE OF XYLOSE REDUCTASE FROM CANDIDA TENUIS IN; TITLE 2 COMPLEX WITH NAD; COMPND MOL_ID: 1; COMPND 2 MOLECULE: XYLOSE REDUCTASE; COMPND 3 CHAIN: A, B, C, D; COMPND 4 SYNONYM: NAD(P)H-DEPENDENT XYLOSE REDUCTASE; XR; COMPND 5 EC: 1.1.1.21; COMPND 6 ENGINEERED: YES	OXIDOREDUCTASE 12-APR-97 1AH4; TITLE PIG ALDOSE REDUCTASE, HOLO FORM; COMPND MOL_ID: 1; COMPND 2 MOLECULE: ALDOSE REDUCTASE; COMPND 3 CHAIN: A; COMPND 4 EC: 1.1.1.21	NAD	51.703	-3.871	0.542	-10.965	-17.0794
1jq5A_3zokA	1jq5 A	3zok A	OXIDOREDUCTASE 03-AUG-01 1JQ5; TITLE BACILLUS STEAROTHERMOPHILUS GLYCEROL DEHYDROGENASE COMPLEX WITH NAD+; COMPND MOL_ID: 1; COMPND 2 MOLECULE: GLYCEROL DEHYDROGENASE; COMPND 3 CHAIN: A; COMPND 4 EC: 1.1.1.6; COMPND 5 ENGINEERED: YES; COMPND 6 MUTATION: YES	LYASE 22-FEB-13 3ZOK; TITLE STRUCTURE OF 3-DEHYDROQUINATE SYNTHASE FROM ACTINIDIA CHINENSIS IN; TITLE 2 COMPLEX WITH NAD; COMPND MOL_ID: 1; COMPND 2 MOLECULE: 3-DEHYDROQUINATE SYNTHASE; COMPND 3 CHAIN: A, B, C, D; COMPND 4 EC: 4.2.3.4; COMPND 5 ENGINEERED: YES	NAD	35.644	-5.107	0.438	-9.188	-17.0781
1jqiA_1siqA	1jqi A	1siq A	OXIDOREDUCTASE 07-AUG-01 1JQI; TITLE CRYSTAL STRUCTURE OF RAT SHORT CHAIN ACYL-COA DEHYDROGENASE COMPLEXED; TITLE 2 WITH ACETOACETYL-COA; COMPND MOL_ID: 1; COMPND 2 MOLECULE: SHORT CHAIN ACYL-COA DEHYDROGENASE; COMPND 3 CHAIN: A, B; COMPND 4 EC: 1.3.99.2; COMPND 5 ENGINEERED: YES	OXIDOREDUCTASE 01-MAR-04 1SIQ; TITLE THE CRYSTAL STRUCTURE AND MECHANISM OF HUMAN GLUTARYL-COA; TITLE 2 DEHYDROGENASE; COMPND MOL_ID: 1; COMPND 2 MOLECULE: GLUTARYL-COA DEHYDROGENASE; COMPND 3 CHAIN: A; COMPND 4 SYNONYM: GCD; COMPND 5 EC: 1.3.99.7	FAD	63.779	-3.938	0.406	-8.621	-17.0375
1a0iA_1x9nA	1a0i A	1x9n A	LIGASE 01-DEC-97 1A0I; TITLE ATP-DEPENDENT DNA LIGASE FROM BACTERIOPHAGE T7 COMPLEX WITH; TITLE 2 ATP; COMPND MOL_ID: 1; COMPND 2 MOLECULE: DNA LIGASE; COMPND 3 CHAIN: A; COMPND 4 EC: 6.5.1.1; COMPND 5 ENGINEERED: YES; COMPND 6 MUTATION: YES	LIGASE/DNA 23-AUG-04 1X9N; TITLE CRYSTAL STRUCTURE OF HUMAN DNA LIGASE I BOUND TO 5'-ADENYLATED, NICKED; TITLE 2 DNA; COMPND MOL_ID: 1; COMPND 2 MOLECULE: DIDEOXY TERMINATED DNA; COMPND 3 CHAIN: B; COMPND 4 ENGINEERED: YES; COMPND 5 MOL_ID: 2; COMPND 6 MOLECULE: 5'-PHOSPHORYLATED DNA; COMPND 7 CHAIN: C; COMPND 8 ENGINEERED: YES; COMPND 9 MOL_ID: 3; COMPND 10 MOLECULE: TEMPLATE DNA; COMPND 11 CHAI…	ATP	38.819	-5.232	0.258	-6.079	-16.9804
1o04A_1o9jA	1o04 A	1o9j A	OXIDOREDUCTASE 20-FEB-03 1O04; TITLE CYS302SER MUTANT OF HUMAN MITOCHONDRIAL ALDEHYDE DEHYDROGENASE; TITLE 2 COMPLEXED WITH NAD+ AND MG2+; COMPND MOL_ID: 1; COMPND 2 MOLECULE: ALDEHYDE DEHYDROGENASE, MITOCHONDRIAL PRECURSOR; COMPND 3 CHAIN: A, B, C, D, E, F, G, H; COMPND 4 FRAGMENT: COMPLETE MATURE SEQUENCE (DOES NOT CONTAIN MITOCHONDRIAL; COMPND 5 LEADER SEQUENCE).; COMPND 6 SYNONYM: ALDH CLASS …	OXIDOREDUCTASE 15-DEC-02 1O9J; TITLE THE X-RAY CRYSTAL STRUCTURE OF ETA-CRYSTALLIN; COMPND MOL_ID: 1; COMPND 2 MOLECULE: ALDEHYDE DEHYDROGENASE, CYTOSOLIC 1; COMPND 3 CHAIN: A, B, C, D; COMPND 4 SYNONYM: ETA-CRYSTALLIN, ALDH CLASS 1; COMPND 5 EC: 1.2.1.3; COMPND 6 ENGINEERED: YES; COMPND 7 OTHER_DETAILS: NAD COFACTOR PRESENT	NAD	43.131	-2.548	0.371	-7.95	-16.879
1p4cA_2nzlA	1p4c A	2nzl A	OXIDOREDUCTASE 22-APR-03 1P4C; TITLE HIGH RESOLUTION STRUCTURE OF OXIDIZED ACTIVE MUTANT OF (S)-MANDELATE; TITLE 2 DEHYDROGENASE; COMPND MOL_ID: 1; COMPND 2 MOLECULE: L(+)-MANDELATE DEHYDROGENASE; COMPND 3 CHAIN: A; COMPND 4 SYNONYM: S-MANDELATE DEHYDROGENASE, MDH; COMPND 5 ENGINEERED: YES; COMPND 6 OTHER_DETAILS: 20 RESIDUE SUBSTITUTION FROM GLYCOLATE OXIDASE AT; COMPND 7 RESIDUE 177	OXIDOREDUCTASE 24-NOV-06 2NZL; TITLE CRYSTAL STRUCTURE OF HUMAN HYDROXYACID OXIDASE 1; COMPND MOL_ID: 1; COMPND 2 MOLECULE: HYDROXYACID OXIDASE 1; COMPND 3 CHAIN: A; COMPND 4 SYNONYM: HAOX1, GLYCOLATE OXIDASE, GOX; COMPND 5 EC: 1.1.3.15; COMPND 6 ENGINEERED: YES	FMN	46.728	-7.092	0.568	-11.247	-16.8368
12asA_4lnsA	12as A	4lns A	LIGASE 02-DEC-97 12AS; TITLE ASPARAGINE SYNTHETASE MUTANT C51A, C315A COMPLEXED WITH L-ASPARAGINE; TITLE 2 AND AMP; COMPND MOL_ID: 1; COMPND 2 MOLECULE: ASPARAGINE SYNTHETASE; COMPND 3 CHAIN: A, B; COMPND 4 SYNONYM: L-ASPARTATE\:AMMONIA LIGASE (AMP-FORMING); COMPND 5 EC: 6.3.1.1; COMPND 6 ENGINEERED: YES; COMPND 7 MUTATION: YES	LIGASE 12-JUL-13 4LNS; TITLE CRYSTAL STRUCTURE OF ASPARAGINE SYNTHETASE A (ASNA) FROM TRYPANOSOMA; TITLE 2 BRUCEI; COMPND MOL_ID: 1; COMPND 2 MOLECULE: ASPARAGINE SYNTHETASE A; COMPND 3 CHAIN: A; COMPND 4 EC: 6.3.1.1; COMPND 5 ENGINEERED: YES	AMP	52.634	-5.647	0.319	-7.02	-16.7542
1po5A_3a4gA	1po5 A	3a4g A	OXIDOREDUCTASE 13-JUN-03 1PO5; TITLE STRUCTURE OF MAMMALIAN CYTOCHROME P450 2B4; COMPND MOL_ID: 1; COMPND 2 MOLECULE: CYTOCHROME P450 2B4; COMPND 3 CHAIN: A; COMPND 4 SYNONYM: CYPIIB4, P450-LM2, ISOZYME 2, P450 TYPE B0; COMPND 5 EC: 1.14.14.1; COMPND 6 ENGINEERED: YES; COMPND 7 MUTATION: YES	OXIDOREDUCTASE 07-JUL-09 3A4G; TITLE STRUCTURE OF CYTOCHROME P450 VDH FROM PSEUDONOCARDIA AUTOTROPHICA; TITLE 2 (TRIGONAL CRYSTAL FORM); COMPND MOL_ID: 1; COMPND 2 MOLECULE: VITAMIN D HYDROXYLASE; COMPND 3 CHAIN: A; COMPND 4 ENGINEERED: YES	HEM	38.346	-0.718	0.717	-13.643	-16.6989
12asA_4cs4A	12as A	4cs4 A	LIGASE 02-DEC-97 12AS; TITLE ASPARAGINE SYNTHETASE MUTANT C51A, C315A COMPLEXED WITH L-ASPARAGINE; TITLE 2 AND AMP; COMPND MOL_ID: 1; COMPND 2 MOLECULE: ASPARAGINE SYNTHETASE; COMPND 3 CHAIN: A, B; COMPND 4 SYNONYM: L-ASPARTATE\:AMMONIA LIGASE (AMP-FORMING); COMPND 5 EC: 6.3.1.1; COMPND 6 ENGINEERED: YES; COMPND 7 MUTATION: YES	LIGASE 04-MAR-14 4CS4; TITLE CATALYTIC DOMAIN OF PYRROLYSYL-TRNA SYNTHETASE MUTANT Y306A,; TITLE 2 Y384F IN COMPLEX WITH AMPPNP; COMPND MOL_ID: 1; COMPND 2 MOLECULE: PYRROLYSYL-TRNA SYNTHETASE; COMPND 3 CHAIN: A; COMPND 4 FRAGMENT: C-TERMINAL FRAGMENT, RESIDUES 188-454; COMPND 5 SYNONYM: PYRROLYSINE--TRNA(PYL) LIGASE, PYRROLYSYL-TRNA SYNTHETASE,; COMPND 6 PYLRS, PYRROLYSYL-TRNA SYNTHETASE; COMPND…	AMP	39.858	-6.493	0.438	-8.971	-16.6747
1amuA_3iteA	1amu A	3ite A	PEPTIDE SYNTHETASE 18-JUN-97 1AMU; TITLE PHENYLALANINE ACTIVATING DOMAIN OF GRAMICIDIN SYNTHETASE 1; TITLE 2 IN A COMPLEX WITH AMP AND PHENYLALANINE; COMPND MOL_ID: 1; COMPND 2 MOLECULE: GRAMICIDIN SYNTHETASE 1; COMPND 3 CHAIN: A, B; COMPND 4 FRAGMENT: ADENYLATE FORMING DOMAIN, RESIDUES 1 - 556 PLUS; COMPND 5 A 7 RESIDUE C-TERMINAL TAG - SHHHHHH; COMPND 6 SYNONYM: GRSA; COMPND 7 EC: 5.1.1.11; COM…	LIGASE 28-AUG-09 3ITE; TITLE THE THIRD ADENYLATION DOMAIN OF THE FUNGAL SIDN NON-RIBOSOMAL PEPTIDE; TITLE 2 SYNTHETASE; COMPND MOL_ID: 1; COMPND 2 MOLECULE: SIDN SIDEROPHORE SYNTHETASE; COMPND 3 CHAIN: A, B; COMPND 4 FRAGMENT: THIRD ADENYLATION DOMAIN; COMPND 5 ENGINEERED: YES	AMP	67.385	-5.466	0.288	-6.443	-16.6057
1jqiA_3swoA	1jqi A	3swo A	OXIDOREDUCTASE 07-AUG-01 1JQI; TITLE CRYSTAL STRUCTURE OF RAT SHORT CHAIN ACYL-COA DEHYDROGENASE COMPLEXED; TITLE 2 WITH ACETOACETYL-COA; COMPND MOL_ID: 1; COMPND 2 MOLECULE: SHORT CHAIN ACYL-COA DEHYDROGENASE; COMPND 3 CHAIN: A, B; COMPND 4 EC: 1.3.99.2; COMPND 5 ENGINEERED: YES	OXIDOREDUCTASE 14-JUL-11 3SWO; TITLE CRYSTAL STRUCTURE OF A GLUTARYL-COA DEHYDROGENASE FROM MYCOBACTERIUM; TITLE 2 SMEGMATIS IN COMPLEX WITH FADH2; COMPND MOL_ID: 1; COMPND 2 MOLECULE: GLUTARYL-COA DEHYDROGENASE; COMPND 3 CHAIN: A, B, C, D; COMPND 4 EC: 1.3.99.7; COMPND 5 ENGINEERED: YES	FAD	61.979	3.684	0.417	-8.574	-16.5841
1mi3A_1vp5A	1mi3 A	1vp5 A	OXIDOREDUCTASE 21-AUG-02 1MI3; TITLE 1.8 ANGSTROM STRUCTURE OF XYLOSE REDUCTASE FROM CANDIDA TENUIS IN; TITLE 2 COMPLEX WITH NAD; COMPND MOL_ID: 1; COMPND 2 MOLECULE: XYLOSE REDUCTASE; COMPND 3 CHAIN: A, B, C, D; COMPND 4 SYNONYM: NAD(P)H-DEPENDENT XYLOSE REDUCTASE; XR; COMPND 5 EC: 1.1.1.21; COMPND 6 ENGINEERED: YES	OXIDOREDUCTASE 13-OCT-04 1VP5; TITLE CRYSTAL STRUCTURE OF 2,5-DIKETO-D-GLUCONIC ACID REDUCTASE (TM1009); TITLE 2 FROM THERMOTOGA MARITIMA AT 2.40 A RESOLUTION; COMPND MOL_ID: 1; COMPND 2 MOLECULE: 2,5-DIKETO-D-GLUCONIC ACID REDUCTASE; COMPND 3 CHAIN: A, B; COMPND 4 EC: 1.1.1.274; COMPND 5 ENGINEERED: YES	NAD	59.201	-4.069	0.529	-10.328	-16.4197
1mi3A_1afsA	1mi3 A	1afs A	OXIDOREDUCTASE 21-AUG-02 1MI3; TITLE 1.8 ANGSTROM STRUCTURE OF XYLOSE REDUCTASE FROM CANDIDA TENUIS IN; TITLE 2 COMPLEX WITH NAD; COMPND MOL_ID: 1; COMPND 2 MOLECULE: XYLOSE REDUCTASE; COMPND 3 CHAIN: A, B, C, D; COMPND 4 SYNONYM: NAD(P)H-DEPENDENT XYLOSE REDUCTASE; XR; COMPND 5 EC: 1.1.1.21; COMPND 6 ENGINEERED: YES	OXIDOREDUCTASE 13-MAR-97 1AFS; TITLE RECOMBINANT RAT LIVER 3-ALPHA-HYDROXYSTEROID DEHYDROGENASE (3-ALPHA-; TITLE 2 HSD) COMPLEXED WITH NADP AND TESTOSTERONE; COMPND MOL_ID: 1; COMPND 2 MOLECULE: 3-ALPHA-HYDROXYSTEROID DEHYDROGENASE; COMPND 3 CHAIN: A, B; COMPND 4 SYNONYM: 3-ALPHA-HSD; COMPND 5 EC: 1.1.1.50; COMPND 6 ENGINEERED: YES	NAD	53.687	-5.785	0.543	-10.55	-16.4075
1kvkA_2r3vA	1kvk A	2r3v A	TRANSFERASE 26-JAN-02 1KVK; TITLE THE STRUCTURE OF BINARY COMPLEX BETWEEN A MAMMALIAN MEVALONATE KINASE; TITLE 2 AND ATP: INSIGHTS INTO THE REACTION MECHANISM AND HUMAN INHERITED; TITLE 3 DISEASE; COMPND MOL_ID: 1; COMPND 2 MOLECULE: MEVALONATE KINASE; COMPND 3 CHAIN: A; COMPND 4 SYNONYM: MK; COMPND 5 EC: 2.7.1.36; COMPND 6 ENGINEERED: YES	TRANSFERASE 30-AUG-07 2R3V; TITLE THE BIOCHEMICAL AND STRUCTURAL BASIS FOR FEEDBACK INHIBITION OF; TITLE 2 MEVALONATE KINASE AND ISOPRENOID METABOLISM; COMPND MOL_ID: 1; COMPND 2 MOLECULE: MEVALONATE KINASE; COMPND 3 CHAIN: A, B, C, D; COMPND 4 SYNONYM: MK; COMPND 5 EC: 2.7.1.36; COMPND 6 ENGINEERED: YES	ATP	49.225	-3.076	0.3	-6.545	-16.3625
1b8aA_2alyA	1b8a A	2aly A	LIGASE 27-JAN-99 1B8A; TITLE ASPARTYL-TRNA SYNTHETASE; COMPND MOL_ID: 1; COMPND 2 MOLECULE: PROTEIN (ASPARTYL-TRNA SYNTHETASE); COMPND 3 CHAIN: A, B; COMPND 4 SYNONYM: ASPARTYL TRNA LIGASE; COMPND 5 EC: 6.1.1.12; COMPND 6 ENGINEERED: YES	LIGASE 04-AUG-05 2ALY; TITLE CRYSTAL STRUCTURE OF T.THERMOPHILUS PHENYLALANYL-TRNA SYNTHETASE; TITLE 2 COMPLEXED WITH 5'-O-[N-(L-TYROSYL)SULPHAMOYL]ADENOSINE; COMPND MOL_ID: 1; COMPND 2 MOLECULE: PHENYLALANYL-TRNA SYNTHETASE ALPHA CHAIN; COMPND 3 CHAIN: A; COMPND 4 SYNONYM: PHENYLALANINE--TRNA LIGASE ALPHA CHAIN; PHERS; COMPND 5 EC: 6.1.1.20; COMPND 6 MOL_ID: 2; COMPND 7 MOLECULE: PHENYLALANYL-TR…	ATP	52.873	-5.088	0.344	-7.263	-16.3581
12asA_3a5yA	12as A	3a5y A	LIGASE 02-DEC-97 12AS; TITLE ASPARAGINE SYNTHETASE MUTANT C51A, C315A COMPLEXED WITH L-ASPARAGINE; TITLE 2 AND AMP; COMPND MOL_ID: 1; COMPND 2 MOLECULE: ASPARAGINE SYNTHETASE; COMPND 3 CHAIN: A, B; COMPND 4 SYNONYM: L-ASPARTATE\:AMMONIA LIGASE (AMP-FORMING); COMPND 5 EC: 6.3.1.1; COMPND 6 ENGINEERED: YES; COMPND 7 MUTATION: YES	LIGASE 17-AUG-09 3A5Y; TITLE CRYSTAL STRUCTURE OF GENX FROM ESCHERICHIA COLI IN COMPLEX WITH; TITLE 2 LYSYLADENYLATE ANALOG; COMPND MOL_ID: 1; COMPND 2 MOLECULE: PUTATIVE LYSYL-TRNA SYNTHETASE; COMPND 3 CHAIN: A, B, C, D; COMPND 4 SYNONYM: GENX; COMPND 5 EC: 6.1.1.6; COMPND 6 ENGINEERED: YES	AMP	39.603	-2.267	0.459	-9.049	-16.1878
1b8aA_2zzeA	1b8a A	2zze A	LIGASE 27-JAN-99 1B8A; TITLE ASPARTYL-TRNA SYNTHETASE; COMPND MOL_ID: 1; COMPND 2 MOLECULE: PROTEIN (ASPARTYL-TRNA SYNTHETASE); COMPND 3 CHAIN: A, B; COMPND 4 SYNONYM: ASPARTYL TRNA LIGASE; COMPND 5 EC: 6.1.1.12; COMPND 6 ENGINEERED: YES	LIGASE 10-FEB-09 2ZZE; TITLE CRYSTAL STRUCTURE OF ALANYL-TRNA SYNTHETASE WITHOUT OLIGOMERIZATION; TITLE 2 DOMAIN IN LYSINE-METHYLATED FORM; COMPND MOL_ID: 1; COMPND 2 MOLECULE: ALANYL-TRNA SYNTHETASE; COMPND 3 CHAIN: A, B; COMPND 4 SYNONYM: ALANINE-TRNA LIGASE, ALARS; COMPND 5 EC: 6.1.1.7; COMPND 6 ENGINEERED: YES	ATP	40.991	-4.978	0.355	-7.362	-16.1802
1b8aA_4lnsA	1b8a A	4lns A	LIGASE 27-JAN-99 1B8A; TITLE ASPARTYL-TRNA SYNTHETASE; COMPND MOL_ID: 1; COMPND 2 MOLECULE: PROTEIN (ASPARTYL-TRNA SYNTHETASE); COMPND 3 CHAIN: A, B; COMPND 4 SYNONYM: ASPARTYL TRNA LIGASE; COMPND 5 EC: 6.1.1.12; COMPND 6 ENGINEERED: YES	LIGASE 12-JUL-13 4LNS; TITLE CRYSTAL STRUCTURE OF ASPARAGINE SYNTHETASE A (ASNA) FROM TRYPANOSOMA; TITLE 2 BRUCEI; COMPND MOL_ID: 1; COMPND 2 MOLECULE: ASPARAGINE SYNTHETASE A; COMPND 3 CHAIN: A; COMPND 4 EC: 6.3.1.1; COMPND 5 ENGINEERED: YES	ATP	40.236	-2.331	0.33	-6.91	-16.0698
1lyvA_4jmkA	1lyv A	4jmk A	HYDROLASE 08-JUN-02 1LYV; TITLE HIGH-RESOLUTION STRUCTURE OF THE CATALYTICALLY INACTIVE YERSINIA; TITLE 2 TYROSINE PHOSPHATASE C403A MUTANT IN COMPLEX WITH PHOSPHATE.; COMPND MOL_ID: 1; COMPND 2 MOLECULE: PROTEIN-TYROSINE PHOSPHATASE YOPH; COMPND 3 CHAIN: A; COMPND 4 FRAGMENT: PTPASE DOMAIN; COMPND 5 SYNONYM: VIRULENCE PROTEIN; COMPND 6 EC: 3.1.3.48; COMPND 7 ENGINEERED: YES; COMPND 8 MUTATION: Y…	HYDROLASE 14-MAR-13 4JMK; TITLE STRUCTURE OF DUSP8; COMPND MOL_ID: 1; COMPND 2 MOLECULE: DUAL SPECIFICITY PROTEIN PHOSPHATASE 8; COMPND 3 CHAIN: A, B; COMPND 4 FRAGMENT: UNP RESIDUES 160-310; COMPND 5 SYNONYM: DUAL SPECIFICITY PROTEIN PHOSPHATASE HVH-5; COMPND 6 EC: 3.1.3.16, 3.1.3.48; COMPND 7 ENGINEERED: YES; COMPND 8 MUTATION: YES	PO4	37.836	-4.194	0.184	-4.547	-16.0106
12asA_4lnsA	12as A	4lns A	LIGASE 02-DEC-97 12AS; TITLE ASPARAGINE SYNTHETASE MUTANT C51A, C315A COMPLEXED WITH L-ASPARAGINE; TITLE 2 AND AMP; COMPND MOL_ID: 1; COMPND 2 MOLECULE: ASPARAGINE SYNTHETASE; COMPND 3 CHAIN: A, B; COMPND 4 SYNONYM: L-ASPARTATE\:AMMONIA LIGASE (AMP-FORMING); COMPND 5 EC: 6.3.1.1; COMPND 6 ENGINEERED: YES; COMPND 7 MUTATION: YES	LIGASE 12-JUL-13 4LNS; TITLE CRYSTAL STRUCTURE OF ASPARAGINE SYNTHETASE A (ASNA) FROM TRYPANOSOMA; TITLE 2 BRUCEI; COMPND MOL_ID: 1; COMPND 2 MOLECULE: ASPARAGINE SYNTHETASE A; COMPND 3 CHAIN: A; COMPND 4 EC: 6.3.1.1; COMPND 5 ENGINEERED: YES	AMP	42.006	-5.412	0.339	-7.022	-15.9954
1qpaA_3fmuA	1qpa A	3fmu A	OXIDOREDUCTASE 08-OCT-96 1QPA; TITLE LIGNIN PEROXIDASE ISOZYME LIP4.65 (PI 4.65); COMPND MOL_ID: 1; COMPND 2 MOLECULE: LIGNIN PEROXIDASE; COMPND 3 CHAIN: A, B; COMPND 4 EC: 1.11.1.-; COMPND 5 OTHER_DETAILS: ISOZYME LIP4.65	OXIDOREDUCTASE 22-DEC-08 3FMU; TITLE CRYSTAL STRUCTURE ANALYSIS OF FUNGAL VERSATILE PEROXIDASE FROM; TITLE 2 PLEUROTUS ERYNGII; COMPND MOL_ID: 1; COMPND 2 MOLECULE: VERSATILE PEROXIDASE VPL2; COMPND 3 CHAIN: A; COMPND 4 SYNONYM: VERSATILE LIQUID PHASE PEROXIDASE 2; COMPND 5 EC: 1.11.1.16; COMPND 6 ENGINEERED: YES; COMPND 7 MUTATION: YES	HEM	39.718	3.807	0.827	-14.758	-15.9202
12asA_4lnsA	12as A	4lns A	LIGASE 02-DEC-97 12AS; TITLE ASPARAGINE SYNTHETASE MUTANT C51A, C315A COMPLEXED WITH L-ASPARAGINE; TITLE 2 AND AMP; COMPND MOL_ID: 1; COMPND 2 MOLECULE: ASPARAGINE SYNTHETASE; COMPND 3 CHAIN: A, B; COMPND 4 SYNONYM: L-ASPARTATE\:AMMONIA LIGASE (AMP-FORMING); COMPND 5 EC: 6.3.1.1; COMPND 6 ENGINEERED: YES; COMPND 7 MUTATION: YES	LIGASE 12-JUL-13 4LNS; TITLE CRYSTAL STRUCTURE OF ASPARAGINE SYNTHETASE A (ASNA) FROM TRYPANOSOMA; TITLE 2 BRUCEI; COMPND MOL_ID: 1; COMPND 2 MOLECULE: ASPARAGINE SYNTHETASE A; COMPND 3 CHAIN: A; COMPND 4 EC: 6.3.1.1; COMPND 5 ENGINEERED: YES	AMP	40.314	-5.612	0.338	-6.953	-15.8744
1bdgA_1bg3A	1bdg A	1bg3 A	HEXOKINASE 08-MAY-98 1BDG; TITLE HEXOKINASE FROM SCHISTOSOMA MANSONI COMPLEXED WITH GLUCOSE; COMPND MOL_ID: 1; COMPND 2 MOLECULE: HEXOKINASE; COMPND 3 CHAIN: A; COMPND 4 SYNONYM: ATP/:D-HEXOSE-6-PHOSPHOTRANSFERASE; COMPND 5 EC: 2.7.1.1; COMPND 6 ENGINEERED: YES	HEXOKINASE 04-JUN-98 1BG3; TITLE RAT BRAIN HEXOKINASE TYPE I COMPLEX WITH GLUCOSE AND INHIBITOR; TITLE 2 GLUCOSE-6-PHOSPHATE; COMPND MOL_ID: 1; COMPND 2 MOLECULE: HEXOKINASE; COMPND 3 CHAIN: A, B; COMPND 4 SYNONYM: ATP-D-HEXOSE-6-PHOSPHOTRANSFERASE; COMPND 5 EC: 2.7.1.1; COMPND 6 OTHER_DETAILS: BOTH MONOMERS HAVE TWO SMALL BREAKS AT KNOWN OR LIKELY; COMPND 7 TRYPSIN CLEAVAGE SITES. ALTHOUGH ENZYM…	GLC	37.796	-5.721	0.363	-7.26	-15.6803
1jqiA_2jifA	1jqi A	2jif A	OXIDOREDUCTASE 07-AUG-01 1JQI; TITLE CRYSTAL STRUCTURE OF RAT SHORT CHAIN ACYL-COA DEHYDROGENASE COMPLEXED; TITLE 2 WITH ACETOACETYL-COA; COMPND MOL_ID: 1; COMPND 2 MOLECULE: SHORT CHAIN ACYL-COA DEHYDROGENASE; COMPND 3 CHAIN: A, B; COMPND 4 EC: 1.3.99.2; COMPND 5 ENGINEERED: YES	OXIDOREDUCTASE 28-FEB-07 2JIF; TITLE STRUCTURE OF HUMAN SHORT-BRANCHED CHAIN ACYL-COA DEHYDROGENASE; TITLE 2 (ACADSB); COMPND MOL_ID: 1; COMPND 2 MOLECULE: SHORT/BRANCHED CHAIN SPECIFIC ACYL-COA DEHYDROGENASE; COMPND 3 CHAIN: A, B, C, D; COMPND 4 FRAGMENT: RESIDUES 52-432; COMPND 5 SYNONYM: ACYL-COA DEHYDROGENASE, SBCAD, 2-METHYL BRANCHED CHAIN ACYL-; COMPND 6 COA DEHYDROGENASE, 2-MEBCAD, 2-METHY…	FAD	39.775	-7.183	0.447	-8.495	-15.5302
1iqcA_1ctjA	1iqc A	1ctj A	OXIDOREDUCTASE 20-JUL-01 1IQC; TITLE CRYSTAL STRUCTURE OF DI-HEME PEROXIDASE FROM NITROSOMONAS EUROPAEA; COMPND MOL_ID: 1; COMPND 2 MOLECULE: DI-HEME PEROXIDASE; COMPND 3 CHAIN: A, B, C, D	ELECTRON TRANSPORT 08-AUG-95 1CTJ; TITLE CRYSTAL STRUCTURE OF CYTOCHROME C6; COMPND MOL_ID: 1; COMPND 2 MOLECULE: CYTOCHROME C6; COMPND 3 CHAIN: A	HEC	39.453	2.864	0.249	-5.405	-15.4871
1o04A_4nmkA	1o04 A	4nmk A	OXIDOREDUCTASE 20-FEB-03 1O04; TITLE CYS302SER MUTANT OF HUMAN MITOCHONDRIAL ALDEHYDE DEHYDROGENASE; TITLE 2 COMPLEXED WITH NAD+ AND MG2+; COMPND MOL_ID: 1; COMPND 2 MOLECULE: ALDEHYDE DEHYDROGENASE, MITOCHONDRIAL PRECURSOR; COMPND 3 CHAIN: A, B, C, D, E, F, G, H; COMPND 4 FRAGMENT: COMPLETE MATURE SEQUENCE (DOES NOT CONTAIN MITOCHONDRIAL; COMPND 5 LEADER SEQUENCE).; COMPND 6 SYNONYM: ALDH CLASS …	OXIDOREDUCTASE 15-NOV-13 4NMK; TITLE THERMOSTABLE ALDEHYDE DEHYDROGENASE FROM PYROBACULUM SP. CRYSTALLIZED; TITLE 2 IN MICROGRAVITY (COMPLEX WITH NADP+); COMPND MOL_ID: 1; COMPND 2 MOLECULE: ALDEHYDE DEHYDROGENASE; COMPND 3 CHAIN: A, B, C, D, E, F, G, H; COMPND 4 EC: 1.2.1.-; COMPND 5 ENGINEERED: YES	NAD	35.732	-6.673	0.415	-7.948	-15.433
1jqiA_4l1fA	1jqi A	4l1f A	OXIDOREDUCTASE 07-AUG-01 1JQI; TITLE CRYSTAL STRUCTURE OF RAT SHORT CHAIN ACYL-COA DEHYDROGENASE COMPLEXED; TITLE 2 WITH ACETOACETYL-COA; COMPND MOL_ID: 1; COMPND 2 MOLECULE: SHORT CHAIN ACYL-COA DEHYDROGENASE; COMPND 3 CHAIN: A, B; COMPND 4 EC: 1.3.99.2; COMPND 5 ENGINEERED: YES	ELECTRON TRANSPORT 03-JUN-13 4L1F; TITLE ELECTRON TRANSFERRING FLAVOPROTEIN OF ACIDAMINOCOCCUS FERMENTANS:; TITLE 2 TOWARDS A MECHANISM OF FLAVIN-BASED ELECTRON BIFURCATION; COMPND MOL_ID: 1; COMPND 2 MOLECULE: ACYL-COA DEHYDROGENASE DOMAIN PROTEIN; COMPND 3 CHAIN: A, B	FAD	50.56	-5.752	0.447	-8.43	-15.4113
1jq5A_1ta9A	1jq5 A	1ta9 A	OXIDOREDUCTASE 03-AUG-01 1JQ5; TITLE BACILLUS STEAROTHERMOPHILUS GLYCEROL DEHYDROGENASE COMPLEX WITH NAD+; COMPND MOL_ID: 1; COMPND 2 MOLECULE: GLYCEROL DEHYDROGENASE; COMPND 3 CHAIN: A; COMPND 4 EC: 1.1.1.6; COMPND 5 ENGINEERED: YES; COMPND 6 MUTATION: YES	OXIDOREDUCTASE 19-MAY-04 1TA9; TITLE CRYSTAL STRUCTURE OF GLYCEROL DEHYDROGENASE FROM SCHIZOSACCHAROMYCES; TITLE 2 POMBE; COMPND MOL_ID: 1; COMPND 2 MOLECULE: GLYCEROL DEHYDROGENASE; COMPND 3 CHAIN: A, B; COMPND 4 EC: 1.1.1.6	NAD	53.115	-5.996	0.407	-7.805	-15.3945
1jq5A_1rrmA	1jq5 A	1rrm A	OXIDOREDUCTASE 03-AUG-01 1JQ5; TITLE BACILLUS STEAROTHERMOPHILUS GLYCEROL DEHYDROGENASE COMPLEX WITH NAD+; COMPND MOL_ID: 1; COMPND 2 MOLECULE: GLYCEROL DEHYDROGENASE; COMPND 3 CHAIN: A; COMPND 4 EC: 1.1.1.6; COMPND 5 ENGINEERED: YES; COMPND 6 MUTATION: YES	OXIDOREDUCTASE 08-DEC-03 1RRM; TITLE CRYSTAL STRUCTURE OF LACTALDEHYDE REDUCTASE; COMPND MOL_ID: 1; COMPND 2 MOLECULE: LACTALDEHYDE REDUCTASE; COMPND 3 CHAIN: A, B; COMPND 4 SYNONYM: PROPANEDIOL OXIDOREDUCTASE; COMPND 5 EC: 1.1.1.77; COMPND 6 ENGINEERED: YES	NAD	36.798	-4.654	0.504	-9.28	-15.3642
1b8aA_1wydA	1b8a A	1wyd A	LIGASE 27-JAN-99 1B8A; TITLE ASPARTYL-TRNA SYNTHETASE; COMPND MOL_ID: 1; COMPND 2 MOLECULE: PROTEIN (ASPARTYL-TRNA SYNTHETASE); COMPND 3 CHAIN: A, B; COMPND 4 SYNONYM: ASPARTYL TRNA LIGASE; COMPND 5 EC: 6.1.1.12; COMPND 6 ENGINEERED: YES	LIGASE 12-FEB-05 1WYD; TITLE CRYSTAL STRUCTURE OF ASPARTYL-TRNA SYNTHETASE FROM SULFOLOBUS TOKODAII; COMPND MOL_ID: 1; COMPND 2 MOLECULE: HYPOTHETICAL ASPARTYL-TRNA SYNTHETASE; COMPND 3 CHAIN: A, B; COMPND 4 SYNONYM: ASPARTYL-TRNA SYNTHETASE; COMPND 5 ENGINEERED: YES	ATP	44.816	-5.472	0.348	-6.862	-15.317
1mvlA_1g5qA	1mvl A	1g5q A	LYASE 26-SEP-02 1MVL; TITLE PPC DECARBOXYLASE MUTANT C175S; COMPND MOL_ID: 1; COMPND 2 MOLECULE: PPC DECARBOXYLASE ATHAL3A; COMPND 3 CHAIN: A; COMPND 4 SYNONYM: HALOTOLERANCE PROTEIN HAL3A; COMPND 5 EC: 4.1.1.36; COMPND 6 ENGINEERED: YES; COMPND 7 MUTATION: YES	OXIDOREDUCTASE 02-NOV-00 1G5Q; TITLE EPID H67N COMPLEXED WITH SUBSTRATE PEPTIDE DSYTC; COMPND MOL_ID: 1; COMPND 2 MOLECULE: EPIDERMIN MODIFYING ENZYME EPID; COMPND 3 CHAIN: A, D, G, L; COMPND 4 ENGINEERED: YES; COMPND 5 MUTATION: YES; COMPND 6 MOL_ID: 2; COMPND 7 MOLECULE: LANTIBIOTIC EPIDERMIN; COMPND 8 CHAIN: M, N, O, P; COMPND 9 FRAGMENT: C-TERMINUS; COMPND 10 ENGINEERED: YES; COMPND 11 MUTATI…	FMN	54.903	-5.768	0.369	-7.154	-15.2537
1jqiA_4l1fA	1jqi A	4l1f A	OXIDOREDUCTASE 07-AUG-01 1JQI; TITLE CRYSTAL STRUCTURE OF RAT SHORT CHAIN ACYL-COA DEHYDROGENASE COMPLEXED; TITLE 2 WITH ACETOACETYL-COA; COMPND MOL_ID: 1; COMPND 2 MOLECULE: SHORT CHAIN ACYL-COA DEHYDROGENASE; COMPND 3 CHAIN: A, B; COMPND 4 EC: 1.3.99.2; COMPND 5 ENGINEERED: YES	ELECTRON TRANSPORT 03-JUN-13 4L1F; TITLE ELECTRON TRANSFERRING FLAVOPROTEIN OF ACIDAMINOCOCCUS FERMENTANS:; TITLE 2 TOWARDS A MECHANISM OF FLAVIN-BASED ELECTRON BIFURCATION; COMPND MOL_ID: 1; COMPND 2 MOLECULE: ACYL-COA DEHYDROGENASE DOMAIN PROTEIN; COMPND 3 CHAIN: A, B	FAD	38.398	-3.129	0.434	-8.123	-15.2116
1f5vA_3gfaA	1f5v A	3gfa A	OXIDOREDUCTASE 17-JUN-00 1F5V; TITLE STRUCTURE AND SITE-DIRECTED MUTAGENESIS OF A FLAVOPROTEIN; TITLE 2 FROM ESCHERICHIA COLI THAT REDUCES NITROCOMPOUNDS.; TITLE 3 ALTERATION OF PYRIDINE NUCLEOTIDE BINDING BY A SINGLE; TITLE 4 AMINO ACID SUBSTITUTION; COMPND MOL_ID: 1; COMPND 2 MOLECULE: OXYGEN-INSENSITIVE NADPH NITROREDUCTASE; COMPND 3 CHAIN: A, B; COMPND 4 EC: 1.6.99.6; COMPND 5 ENGINEERED: YES	OXIDOREDUCTASE 26-FEB-09 3GFA; TITLE CRYSTAL STRUCTURE OF A PUTATIVE NITROREDUCTASE IN COMPLEX WITH FMN; TITLE 2 (CD3205) FROM CLOSTRIDIUM DIFFICILE 630 AT 1.35 A RESOLUTION; COMPND MOL_ID: 1; COMPND 2 MOLECULE: PUTATIVE NITROREDUCTASE; COMPND 3 CHAIN: A, B; COMPND 4 ENGINEERED: YES	FMN	41.239	-5.656	0.385	-7.345	-15.1443
1ew0A_2vv6A	1ew0 A	2vv6 A	TRANSFERASE 21-APR-00 1EW0; TITLE CRYSTAL STRUCTURE ANALYSIS OF THE SENSOR DOMAIN OF RMFIXL(FERROUS; TITLE 2 FORM); COMPND MOL_ID: 1; COMPND 2 MOLECULE: FIXL; COMPND 3 CHAIN: A; COMPND 4 FRAGMENT: SENSOR DOMAIN; COMPND 5 EC: 2.7.3.-; COMPND 6 ENGINEERED: YES	SIGNALING PROTEIN, TRANSFERASE 04-JUN-08 2VV6; TITLE BJFIXLH IN FERRIC FORM; COMPND MOL_ID: 1; COMPND 2 MOLECULE: SENSOR PROTEIN FIXL; COMPND 3 CHAIN: A, B, C, D; COMPND 4 FRAGMENT: HEME DOMAIN, RESIDUES 151-269; COMPND 5 SYNONYM: FIXL; COMPND 6 EC: 2.7.13.3, 2.7.3.-; COMPND 7 ENGINEERED: YES	HEM	38.23	13.555	0.819	-13.742	-14.9532
1jqiA_3pfdA	1jqi A	3pfd A	OXIDOREDUCTASE 07-AUG-01 1JQI; TITLE CRYSTAL STRUCTURE OF RAT SHORT CHAIN ACYL-COA DEHYDROGENASE COMPLEXED; TITLE 2 WITH ACETOACETYL-COA; COMPND MOL_ID: 1; COMPND 2 MOLECULE: SHORT CHAIN ACYL-COA DEHYDROGENASE; COMPND 3 CHAIN: A, B; COMPND 4 EC: 1.3.99.2; COMPND 5 ENGINEERED: YES	OXIDOREDUCTASE 28-OCT-10 3PFD; TITLE CRYSTAL STRUCTURE OF AN ACYL-COA DEHYDROGENASE FROM MYCOBACTERIUM; TITLE 2 THERMORESISTIBILE BOUND TO REDUCED FLAVIN ADENINE DINUCLEOTIDE SOLVED; TITLE 3 BY COMBINED IODIDE ION SAD MR; COMPND MOL_ID: 1; COMPND 2 MOLECULE: ACYL-COA DEHYDROGENASE; COMPND 3 CHAIN: A, B, C, D; COMPND 4 EC: 1.3.99.3; COMPND 5 ENGINEERED: YES	FAD	49.579	-6.281	0.483	-8.643	-14.825
1b8aA_1eovA	1b8a A	1eov A	LIGASE 27-JAN-99 1B8A; TITLE ASPARTYL-TRNA SYNTHETASE; COMPND MOL_ID: 1; COMPND 2 MOLECULE: PROTEIN (ASPARTYL-TRNA SYNTHETASE); COMPND 3 CHAIN: A, B; COMPND 4 SYNONYM: ASPARTYL TRNA LIGASE; COMPND 5 EC: 6.1.1.12; COMPND 6 ENGINEERED: YES	LIGASE 24-MAR-00 1EOV; TITLE FREE ASPARTYL-TRNA SYNTHETASE (ASPRS) (E.C. 6.1.1.12) FROM YEAST; COMPND MOL_ID: 1; COMPND 2 MOLECULE: ASPARTYL-TRNA SYNTHETASE; COMPND 3 CHAIN: A; COMPND 4 FRAGMENT: ENGINEERED ASPRS MONOMER LACKING THE 70 N-TERMINAL AMINO; COMPND 5 ACID RESIDUES; COMPND 6 SYNONYM: ASPRS; COMPND 7 EC: 6.1.1.12; COMPND 8 ENGINEERED: YES	ATP	52.832	-3.844	0.33	-6.368	-14.8093
12asA_4lnsA	12as A	4lns A	LIGASE 02-DEC-97 12AS; TITLE ASPARAGINE SYNTHETASE MUTANT C51A, C315A COMPLEXED WITH L-ASPARAGINE; TITLE 2 AND AMP; COMPND MOL_ID: 1; COMPND 2 MOLECULE: ASPARAGINE SYNTHETASE; COMPND 3 CHAIN: A, B; COMPND 4 SYNONYM: L-ASPARTATE\:AMMONIA LIGASE (AMP-FORMING); COMPND 5 EC: 6.3.1.1; COMPND 6 ENGINEERED: YES; COMPND 7 MUTATION: YES	LIGASE 12-JUL-13 4LNS; TITLE CRYSTAL STRUCTURE OF ASPARAGINE SYNTHETASE A (ASNA) FROM TRYPANOSOMA; TITLE 2 BRUCEI; COMPND MOL_ID: 1; COMPND 2 MOLECULE: ASPARAGINE SYNTHETASE A; COMPND 3 CHAIN: A; COMPND 4 EC: 6.3.1.1; COMPND 5 ENGINEERED: YES	AMP	51.383	-5.934	0.371	-6.963	-14.7834
1p4cA_1goxA	1p4c A	1gox A	OXIDOREDUCTASE 22-APR-03 1P4C; TITLE HIGH RESOLUTION STRUCTURE OF OXIDIZED ACTIVE MUTANT OF (S)-MANDELATE; TITLE 2 DEHYDROGENASE; COMPND MOL_ID: 1; COMPND 2 MOLECULE: L(+)-MANDELATE DEHYDROGENASE; COMPND 3 CHAIN: A; COMPND 4 SYNONYM: S-MANDELATE DEHYDROGENASE, MDH; COMPND 5 ENGINEERED: YES; COMPND 6 OTHER_DETAILS: 20 RESIDUE SUBSTITUTION FROM GLYCOLATE OXIDASE AT; COMPND 7 RESIDUE 177	OXIDOREDUCTASE (OXYGEN(A)) 14-JUN-89 1GOX; TITLE REFINED STRUCTURE OF SPINACH GLYCOLATE OXIDASE AT 2 ANGSTROMS; TITLE 2 RESOLUTION; COMPND MOL_ID: 1; COMPND 2 MOLECULE: (S)-2-HYDROXY-ACID OXIDASE, PEROXISOMAL; COMPND 3 CHAIN: A; COMPND 4 EC: 1.1.3.1; COMPND 5 ENGINEERED: YES	FMN	39.45	-7.923	0.685	-11.589	-14.7631
1jqiA_2pg0A	1jqi A	2pg0 A	OXIDOREDUCTASE 07-AUG-01 1JQI; TITLE CRYSTAL STRUCTURE OF RAT SHORT CHAIN ACYL-COA DEHYDROGENASE COMPLEXED; TITLE 2 WITH ACETOACETYL-COA; COMPND MOL_ID: 1; COMPND 2 MOLECULE: SHORT CHAIN ACYL-COA DEHYDROGENASE; COMPND 3 CHAIN: A, B; COMPND 4 EC: 1.3.99.2; COMPND 5 ENGINEERED: YES	OXIDOREDUCTASE 06-APR-07 2PG0; TITLE CRYSTAL STRUCTURE OF ACYL-COA DEHYDROGENASE FROM GEOBACILLUS; TITLE 2 KAUSTOPHILUS; COMPND MOL_ID: 1; COMPND 2 MOLECULE: ACYL-COA DEHYDROGENASE; COMPND 3 CHAIN: A, B; COMPND 4 EC: 1.3.99.3; COMPND 5 ENGINEERED: YES	FAD	49.062	-4.985	0.443	-7.978	-14.6924
1b8aA_4pg3A	1b8a A	4pg3 A	LIGASE 27-JAN-99 1B8A; TITLE ASPARTYL-TRNA SYNTHETASE; COMPND MOL_ID: 1; COMPND 2 MOLECULE: PROTEIN (ASPARTYL-TRNA SYNTHETASE); COMPND 3 CHAIN: A, B; COMPND 4 SYNONYM: ASPARTYL TRNA LIGASE; COMPND 5 EC: 6.1.1.12; COMPND 6 ENGINEERED: YES	LIGASE/LIGASE INHIBITOR 01-MAY-14 4PG3; TITLE CRYSTAL STRUCTURE OF KRS COMPLEXED WITH INHIBITOR; COMPND MOL_ID: 1; COMPND 2 MOLECULE: LYSINE--TRNA LIGASE; COMPND 3 CHAIN: A, B, C, D; COMPND 4 FRAGMENT: UNP RESIDUES 77-583; COMPND 5 SYNONYM: LYSYL-TRNA SYNTHETASE; COMPND 6 EC: 6.1.1.6; COMPND 7 ENGINEERED: YES	ATP	37.781	4.465	0.418	-7.607	-14.6853
1f5vA_3eofA	1f5v A	3eof A	OXIDOREDUCTASE 17-JUN-00 1F5V; TITLE STRUCTURE AND SITE-DIRECTED MUTAGENESIS OF A FLAVOPROTEIN; TITLE 2 FROM ESCHERICHIA COLI THAT REDUCES NITROCOMPOUNDS.; TITLE 3 ALTERATION OF PYRIDINE NUCLEOTIDE BINDING BY A SINGLE; TITLE 4 AMINO ACID SUBSTITUTION; COMPND MOL_ID: 1; COMPND 2 MOLECULE: OXYGEN-INSENSITIVE NADPH NITROREDUCTASE; COMPND 3 CHAIN: A, B; COMPND 4 EC: 1.6.99.6; COMPND 5 ENGINEERED: YES	OXIDOREDUCTASE 26-SEP-08 3EOF; TITLE CRYSTAL STRUCTURE OF PUTATIVE OXIDOREDUCTASE (YP_213212.1) FROM; TITLE 2 BACTEROIDES FRAGILIS NCTC 9343 AT 1.99 A RESOLUTION; COMPND MOL_ID: 1; COMPND 2 MOLECULE: PUTATIVE OXIDOREDUCTASE; COMPND 3 CHAIN: A, B; COMPND 4 ENGINEERED: YES	FMN	43.55	-2.449	0.362	-6.742	-14.5931
1jqiA_3sf6A	1jqi A	3sf6 A	OXIDOREDUCTASE 07-AUG-01 1JQI; TITLE CRYSTAL STRUCTURE OF RAT SHORT CHAIN ACYL-COA DEHYDROGENASE COMPLEXED; TITLE 2 WITH ACETOACETYL-COA; COMPND MOL_ID: 1; COMPND 2 MOLECULE: SHORT CHAIN ACYL-COA DEHYDROGENASE; COMPND 3 CHAIN: A, B; COMPND 4 EC: 1.3.99.2; COMPND 5 ENGINEERED: YES	OXIDOREDUCTASE 12-JUN-11 3SF6; TITLE CRYSTAL STRUCTURE OF GLUTARYL-COA DEHYDROGENASE FROM MYCOBACTERIUM; TITLE 2 SMEGMATIS; COMPND MOL_ID: 1; COMPND 2 MOLECULE: GLUTARYL-COA DEHYDROGENASE; COMPND 3 CHAIN: A; COMPND 4 EC: 1.3.99.7; COMPND 5 ENGINEERED: YES	FAD	53.866	0.753	0.474	-8.305	-14.4686
1f5vA_3n2sA	1f5v A	3n2s A	OXIDOREDUCTASE 17-JUN-00 1F5V; TITLE STRUCTURE AND SITE-DIRECTED MUTAGENESIS OF A FLAVOPROTEIN; TITLE 2 FROM ESCHERICHIA COLI THAT REDUCES NITROCOMPOUNDS.; TITLE 3 ALTERATION OF PYRIDINE NUCLEOTIDE BINDING BY A SINGLE; TITLE 4 AMINO ACID SUBSTITUTION; COMPND MOL_ID: 1; COMPND 2 MOLECULE: OXYGEN-INSENSITIVE NADPH NITROREDUCTASE; COMPND 3 CHAIN: A, B; COMPND 4 EC: 1.6.99.6; COMPND 5 ENGINEERED: YES	OXIDOREDUCTASE 19-MAY-10 3N2S; TITLE STRUCTURE OF NFRA1 NITROREDUCTASE FROM B. SUBTILIS; COMPND MOL_ID: 1; COMPND 2 MOLECULE: NADPH-DEPENDENT NITRO/FLAVIN REDUCTASE; COMPND 3 CHAIN: A, B, C, D; COMPND 4 SYNONYM: NADPH-DEPENDENT OXIDOREDUCTASE, NADPH-DEPENDENT FMN; COMPND 5 REDUCTASE, NADPH-DEPENDENT NITROREDUCTASE; COMPND 6 EC: 1.5.1.29; COMPND 7 ENGINEERED: YES	FMN	43.619	-0.24	0.219	-4.614	-14.4639
1iqcA_2c1dA	1iqc A	2c1d A	OXIDOREDUCTASE 20-JUL-01 1IQC; TITLE CRYSTAL STRUCTURE OF DI-HEME PEROXIDASE FROM NITROSOMONAS EUROPAEA; COMPND MOL_ID: 1; COMPND 2 MOLECULE: DI-HEME PEROXIDASE; COMPND 3 CHAIN: A, B, C, D	OXIDOREDUCTASE 13-SEP-05 2C1D; TITLE CRYSTAL STRUCTURE OF SOXXA FROM P. PANTOTROPHUS; COMPND MOL_ID: 1; COMPND 2 MOLECULE: SOXA; COMPND 3 CHAIN: A, C, E, G; COMPND 4 ENGINEERED: YES; COMPND 5 OTHER_DETAILS: DIHEME CYTOCHROME C; COMPND 6 MOL_ID: 2; COMPND 7 MOLECULE: SOXX; COMPND 8 CHAIN: B, D, F, H; COMPND 9 ENGINEERED: YES; COMPND 10 OTHER_DETAILS: CYTOCHROME C	HEC	38.058	2.596	0.515	-8.885	-14.4472
1p4cA_3sgzA	1p4c A	3sgz A	OXIDOREDUCTASE 22-APR-03 1P4C; TITLE HIGH RESOLUTION STRUCTURE OF OXIDIZED ACTIVE MUTANT OF (S)-MANDELATE; TITLE 2 DEHYDROGENASE; COMPND MOL_ID: 1; COMPND 2 MOLECULE: L(+)-MANDELATE DEHYDROGENASE; COMPND 3 CHAIN: A; COMPND 4 SYNONYM: S-MANDELATE DEHYDROGENASE, MDH; COMPND 5 ENGINEERED: YES; COMPND 6 OTHER_DETAILS: 20 RESIDUE SUBSTITUTION FROM GLYCOLATE OXIDASE AT; COMPND 7 RESIDUE 177	OXIDOREDUCTASE/OXIDOREDUCTASE INHIBITOR 15-JUN-11 3SGZ; TITLE HIGH RESOLUTION CRYSTAL STRUCTURE OF RAT LONG CHAIN HYDROXY ACID; TITLE 2 OXIDASE IN COMPLEX WITH THE INHIBITOR 4-CARBOXY-5-[(4-CHIOROPHENYL); TITLE 3 SULFANYL]-1, 2, 3-THIADIAZOLE.; COMPND MOL_ID: 1; COMPND 2 MOLECULE: HYDROXYACID OXIDASE 2; COMPND 3 CHAIN: A, B, C; COMPND 4 SYNONYM: HAOX2, (S)-2-HYDROXY-ACID OXIDASE, PEROXISOMAL, LON…	FMN	42.062	1.405	0.661	-10.99	-14.4415
1o04A_1bi9A	1o04 A	1bi9 A	OXIDOREDUCTASE 20-FEB-03 1O04; TITLE CYS302SER MUTANT OF HUMAN MITOCHONDRIAL ALDEHYDE DEHYDROGENASE; TITLE 2 COMPLEXED WITH NAD+ AND MG2+; COMPND MOL_ID: 1; COMPND 2 MOLECULE: ALDEHYDE DEHYDROGENASE, MITOCHONDRIAL PRECURSOR; COMPND 3 CHAIN: A, B, C, D, E, F, G, H; COMPND 4 FRAGMENT: COMPLETE MATURE SEQUENCE (DOES NOT CONTAIN MITOCHONDRIAL; COMPND 5 LEADER SEQUENCE).; COMPND 6 SYNONYM: ALDH CLASS …	ALDEHYDE DEHYDROGENASE 23-JUN-98 1BI9; TITLE RETINAL DEHYDROGENASE TYPE TWO WITH NAD BOUND; COMPND MOL_ID: 1; COMPND 2 MOLECULE: RETINAL DEHYDROGENASE TYPE II; COMPND 3 CHAIN: A, B, C, D; COMPND 4 SYNONYM: RALDH2; COMPND 5 EC: 1.2.1.-; COMPND 6 ENGINEERED: YES	NAD	98.269	-4.956	0.435	-7.712	-14.415
1jqiA_4u83A	1jqi A	4u83 A	OXIDOREDUCTASE 07-AUG-01 1JQI; TITLE CRYSTAL STRUCTURE OF RAT SHORT CHAIN ACYL-COA DEHYDROGENASE COMPLEXED; TITLE 2 WITH ACETOACETYL-COA; COMPND MOL_ID: 1; COMPND 2 MOLECULE: SHORT CHAIN ACYL-COA DEHYDROGENASE; COMPND 3 CHAIN: A, B; COMPND 4 EC: 1.3.99.2; COMPND 5 ENGINEERED: YES	OXIDOREDUCTASE 01-AUG-14 4U83; TITLE STRUCTURE OF BRUCELLA ABORTUS BUTYRYL-COA DEHYDROGENASE; COMPND MOL_ID: 1; COMPND 2 MOLECULE: ACYL-COA DEHYDROGENASE; COMPND 3 CHAIN: A, B, C, D; COMPND 4 EC: 1.3.99.2; COMPND 5 ENGINEERED: YES	FAD	62.79	-2.531	0.317	-5.98	-14.3405
1jp4A_2p3nA	1jp4 A	2p3n A	HYDROLASE 01-AUG-01 1JP4; TITLE CRYSTAL STRUCTURE OF AN ENZYME DISPLAYING BOTH INOSITOL-POLYPHOSPHATE; TITLE 2 1-PHOSPHATASE AND 3'-PHOSPHOADENOSINE-5'-PHOSPHATE PHOSPHATASE; TITLE 3 ACTIVITIES; COMPND MOL_ID: 1; COMPND 2 MOLECULE: 3'(2'),5'-BISPHOSPHATE NUCLEOTIDASE; COMPND 3 CHAIN: A; COMPND 4 SYNONYM: PIPASE: PAP AND INOSITOL 1,4 BISPHOSPHATE PHOSPHATASE; COMPND 5 EC: 3.1.3.7, 3.1.3.57; COMPND…	HYDROLASE 09-MAR-07 2P3N; TITLE THERMOTOGA MARITIMA IMPASE TM1415; COMPND MOL_ID: 1; COMPND 2 MOLECULE: INOSITOL-1-MONOPHOSPHATASE; COMPND 3 CHAIN: A, B, C, D; COMPND 4 SYNONYM: IMPASE, INOSITOL-1-PHOSPHATASE, I-1-PASE; COMPND 5 EC: 3.1.3.25; COMPND 6 ENGINEERED: YES	AMP	46.358	-4.828	0.332	-6.187	-14.3218
1po5A_2fdvA	1po5 A	2fdv A	OXIDOREDUCTASE 13-JUN-03 1PO5; TITLE STRUCTURE OF MAMMALIAN CYTOCHROME P450 2B4; COMPND MOL_ID: 1; COMPND 2 MOLECULE: CYTOCHROME P450 2B4; COMPND 3 CHAIN: A; COMPND 4 SYNONYM: CYPIIB4, P450-LM2, ISOZYME 2, P450 TYPE B0; COMPND 5 EC: 1.14.14.1; COMPND 6 ENGINEERED: YES; COMPND 7 MUTATION: YES	OXIDOREDUCTASE 14-DEC-05 2FDV; TITLE MICROSOMAL P450 2A6 WITH THE INHIBITOR N-METHYL(5-(PYRIDIN-3-YL)FURAN-; TITLE 2 2-YL)METHANAMINE BOUND; COMPND MOL_ID: 1; COMPND 2 MOLECULE: CYTOCHROME P450 2A6; COMPND 3 CHAIN: A, B, C, D; COMPND 4 SYNONYM: CYPIIA6, COUMARIN 7-HYDROXYLASE, P450 IIA3, CYP2A3, P450I; COMPND 5 EC: 1.14.14.1; COMPND 6 ENGINEERED: YES	HEM	37.779	16.993	0.854	-13.647	-14.305
1mi3A_4wghA	1mi3 A	4wgh A	OXIDOREDUCTASE 21-AUG-02 1MI3; TITLE 1.8 ANGSTROM STRUCTURE OF XYLOSE REDUCTASE FROM CANDIDA TENUIS IN; TITLE 2 COMPLEX WITH NAD; COMPND MOL_ID: 1; COMPND 2 MOLECULE: XYLOSE REDUCTASE; COMPND 3 CHAIN: A, B, C, D; COMPND 4 SYNONYM: NAD(P)H-DEPENDENT XYLOSE REDUCTASE; XR; COMPND 5 EC: 1.1.1.21; COMPND 6 ENGINEERED: YES	OXIDOREDUCTASE 18-SEP-14 4WGH; TITLE CRYSTAL STRUCTURE OF ALDO/KETO REDUCTASE FROM KLEBSIELLA PNEUMONIAE IN; TITLE 2 COMPLEX WITH NADP AND ACETATE AT 1.8 A RESOLUTION; COMPND MOL_ID: 1; COMPND 2 MOLECULE: ALDEHYDE REDUCTASE; COMPND 3 CHAIN: A; COMPND 4 ENGINEERED: YES; COMPND 5 MUTATION: YES; COMPND 6 OTHER_DETAILS: MUTATATION: T279N	NAD	40.08	1.785	0.604	-10.038	-14.2585
1dnlA_4hmwA	1dnl A	4hmw A	OXIDOREDUCTASE 16-DEC-99 1DNL; TITLE X-RAY STRUCTURE OF ESCHERICHIA COLI PYRIDOXINE 5'-PHOSPHATE OXIDASE; TITLE 2 COMPLEXED WITH FMN AT 1.8 ANGSTROM RESOLUTION; COMPND MOL_ID: 1; COMPND 2 MOLECULE: PYRIDOXINE 5'-PHOSPHATE OXIDASE; COMPND 3 CHAIN: A; COMPND 4 EC: 1.4.3.5; COMPND 5 ENGINEERED: YES	OXIDOREDUCTASE 18-OCT-12 4HMW; TITLE CRYSTAL STRUCTURE OF PHZG FROM BURKHOLDERIA LATA 383; COMPND MOL_ID: 1; COMPND 2 MOLECULE: PYRIDOXAMINE 5'-PHOSPHATE OXIDASE; COMPND 3 CHAIN: A, B; COMPND 4 EC: 1.4.3.5; COMPND 5 ENGINEERED: YES	FMN	41.254	-4.756	0.445	-7.763	-14.244
1mi3A_5c7hA	1mi3 A	5c7h A	OXIDOREDUCTASE 21-AUG-02 1MI3; TITLE 1.8 ANGSTROM STRUCTURE OF XYLOSE REDUCTASE FROM CANDIDA TENUIS IN; TITLE 2 COMPLEX WITH NAD; COMPND MOL_ID: 1; COMPND 2 MOLECULE: XYLOSE REDUCTASE; COMPND 3 CHAIN: A, B, C, D; COMPND 4 SYNONYM: NAD(P)H-DEPENDENT XYLOSE REDUCTASE; XR; COMPND 5 EC: 1.1.1.21; COMPND 6 ENGINEERED: YES	OXIDOREDUCTASE 24-JUN-15 5C7H; TITLE CRYSTAL STRUCTURE OF ALDO-KETO REDUCTASE FROM SINORHIZOBIUM MELILOTI; TITLE 2 1021 IN COMPLEX WITH NADPH; COMPND MOL_ID: 1; COMPND 2 MOLECULE: ALDO-KETO REDUCTASE; COMPND 3 CHAIN: A; COMPND 4 EC: 1.1.1.-; COMPND 5 ENGINEERED: YES	NAD	39.307	-0.53	0.584	-9.72	-14.2105
1mi3A_4wghA	1mi3 A	4wgh A	OXIDOREDUCTASE 21-AUG-02 1MI3; TITLE 1.8 ANGSTROM STRUCTURE OF XYLOSE REDUCTASE FROM CANDIDA TENUIS IN; TITLE 2 COMPLEX WITH NAD; COMPND MOL_ID: 1; COMPND 2 MOLECULE: XYLOSE REDUCTASE; COMPND 3 CHAIN: A, B, C, D; COMPND 4 SYNONYM: NAD(P)H-DEPENDENT XYLOSE REDUCTASE; XR; COMPND 5 EC: 1.1.1.21; COMPND 6 ENGINEERED: YES	OXIDOREDUCTASE 18-SEP-14 4WGH; TITLE CRYSTAL STRUCTURE OF ALDO/KETO REDUCTASE FROM KLEBSIELLA PNEUMONIAE IN; TITLE 2 COMPLEX WITH NADP AND ACETATE AT 1.8 A RESOLUTION; COMPND MOL_ID: 1; COMPND 2 MOLECULE: ALDEHYDE REDUCTASE; COMPND 3 CHAIN: A; COMPND 4 ENGINEERED: YES; COMPND 5 MUTATION: YES; COMPND 6 OTHER_DETAILS: MUTATATION: T279N	NAD	46.219	3.933	0.623	-10.221	-14.1369
1gweA_1dgfA	1gwe A	1dgf A	OXIDOREDUCTASE 15-MAR-02 1GWE; TITLE ATOMIC RESOLUTION STRUCTURE OF MICROCOCCUS LYSODEIKTICUS CATALASE; COMPND MOL_ID: 1; COMPND 2 MOLECULE: CATALASE; COMPND 3 CHAIN: A; COMPND 4 EC: 1.11.1.6	OXIDOREDUCTASE 24-NOV-99 1DGF; TITLE HUMAN ERYTHROCYTE CATALASE; COMPND MOL_ID: 1; COMPND 2 MOLECULE: CATALASE; COMPND 3 CHAIN: A, B, C, D; COMPND 4 EC: 1.11.1.6	HEM	46.744	41.582	0.906	-14.129	-14.0447
1amuA_4oxiA	1amu A	4oxi A	PEPTIDE SYNTHETASE 18-JUN-97 1AMU; TITLE PHENYLALANINE ACTIVATING DOMAIN OF GRAMICIDIN SYNTHETASE 1; TITLE 2 IN A COMPLEX WITH AMP AND PHENYLALANINE; COMPND MOL_ID: 1; COMPND 2 MOLECULE: GRAMICIDIN SYNTHETASE 1; COMPND 3 CHAIN: A, B; COMPND 4 FRAGMENT: ADENYLATE FORMING DOMAIN, RESIDUES 1 - 556 PLUS; COMPND 5 A 7 RESIDUE C-TERMINAL TAG - SHHHHHH; COMPND 6 SYNONYM: GRSA; COMPND 7 EC: 5.1.1.11; COM…	LIGASE 04-FEB-14 4OXI; TITLE CRYSTAL STRUCTURE OF VIBRIO CHOLERAE ADENYLATION DOMAIN ALME IN; TITLE 2 COMPLEX WITH GLYCYL-ADENOSINE-5'-PHOSPHATE; COMPND MOL_ID: 1; COMPND 2 MOLECULE: ENTEROBACTIN SYNTHETASE COMPONENT F-RELATED PROTEIN; COMPND 3 CHAIN: A; COMPND 4 ENGINEERED: YES	AMP	35.68	6.946	0.539	-8.939	-13.989
1amuA_1v25A	1amu A	1v25 A	PEPTIDE SYNTHETASE 18-JUN-97 1AMU; TITLE PHENYLALANINE ACTIVATING DOMAIN OF GRAMICIDIN SYNTHETASE 1; TITLE 2 IN A COMPLEX WITH AMP AND PHENYLALANINE; COMPND MOL_ID: 1; COMPND 2 MOLECULE: GRAMICIDIN SYNTHETASE 1; COMPND 3 CHAIN: A, B; COMPND 4 FRAGMENT: ADENYLATE FORMING DOMAIN, RESIDUES 1 - 556 PLUS; COMPND 5 A 7 RESIDUE C-TERMINAL TAG - SHHHHHH; COMPND 6 SYNONYM: GRSA; COMPND 7 EC: 5.1.1.11; COM…	LIGASE 07-OCT-03 1V25; TITLE CRYSTAL STRUCTURE OF TT0168 FROM THERMUS THERMOPHILUS HB8; COMPND MOL_ID: 1; COMPND 2 MOLECULE: LONG-CHAIN-FATTY-ACID-COA SYNTHETASE; COMPND 3 CHAIN: A, B; COMPND 4 EC: 6.2.1.3; COMPND 5 ENGINEERED: YES	AMP	41.961	-5.159	0.491	-8.241	-13.9442
1ct9A_2vxoA	1ct9 A	2vxo A	LIGASE 20-AUG-99 1CT9; TITLE CRYSTAL STRUCTURE OF ASPARAGINE SYNTHETASE B FROM ESCHERICHIA COLI; COMPND MOL_ID: 1; COMPND 2 MOLECULE: ASPARAGINE SYNTHETASE B; COMPND 3 CHAIN: A, B, C, D; COMPND 4 EC: 6.3.5.4; COMPND 5 ENGINEERED: YES; COMPND 6 MUTATION: YES	LIGASE 08-JUL-08 2VXO; TITLE HUMAN GMP SYNTHETASE IN COMPLEX WITH XMP; COMPND MOL_ID: 1; COMPND 2 MOLECULE: GMP SYNTHASE [GLUTAMINE-HYDROLYZING]; COMPND 3 CHAIN: A, B; COMPND 4 FRAGMENT: RESIDUES 20-693; COMPND 5 SYNONYM: GLUTAMINE AMIDOTRANSFERASE, GMP SYNTHETASE; COMPND 6 EC: 6.3.5.2; COMPND 7 ENGINEERED: YES	AMP	43.017	-3.822	0.298	-5.542	-13.9246
1po5A_4gqsA	1po5 A	4gqs A	OXIDOREDUCTASE 13-JUN-03 1PO5; TITLE STRUCTURE OF MAMMALIAN CYTOCHROME P450 2B4; COMPND MOL_ID: 1; COMPND 2 MOLECULE: CYTOCHROME P450 2B4; COMPND 3 CHAIN: A; COMPND 4 SYNONYM: CYPIIB4, P450-LM2, ISOZYME 2, P450 TYPE B0; COMPND 5 EC: 1.14.14.1; COMPND 6 ENGINEERED: YES; COMPND 7 MUTATION: YES	OXIDOREDUCTASE 23-AUG-12 4GQS; TITLE STRUCTURE OF HUMAN MICROSOMAL CYTOCHROME P450 (CYP) 2C19; COMPND MOL_ID: 1; COMPND 2 MOLECULE: CYTOCHROME P450 2C19; COMPND 3 CHAIN: A, B, C, D; COMPND 4 FRAGMENT: CATALYTIC DOMAIN (UNP RESIDUES 21-490); COMPND 5 SYNONYM: (R)-LIMONENE 6-MONOOXYGENASE, (S)-LIMONENE 6-MONOOXYGENASE,; COMPND 6 (S)-LIMONENE 7-MONOOXYGENASE, CYPIIC17, CYPIIC19, CYTOCHROME P450-; CO…	HEM	47.206	0.013	0.956	-14.569	-13.7964
1mi3A_3h7uA	1mi3 A	3h7u A	OXIDOREDUCTASE 21-AUG-02 1MI3; TITLE 1.8 ANGSTROM STRUCTURE OF XYLOSE REDUCTASE FROM CANDIDA TENUIS IN; TITLE 2 COMPLEX WITH NAD; COMPND MOL_ID: 1; COMPND 2 MOLECULE: XYLOSE REDUCTASE; COMPND 3 CHAIN: A, B, C, D; COMPND 4 SYNONYM: NAD(P)H-DEPENDENT XYLOSE REDUCTASE; XR; COMPND 5 EC: 1.1.1.21; COMPND 6 ENGINEERED: YES	OXIDOREDUCTASE 28-APR-09 3H7U; TITLE CRYSTAL STRUCTURE OF THE PLANT STRESS-RESPONSE ENZYME AKR4C9; COMPND MOL_ID: 1; COMPND 2 MOLECULE: ALDO-KETO REDUCTASE; COMPND 3 CHAIN: A; COMPND 4 ENGINEERED: YES	NAD	64.646	-0.641	0.635	-10.073	-13.7048
1amuA_3wvnA	1amu A	3wvn A	PEPTIDE SYNTHETASE 18-JUN-97 1AMU; TITLE PHENYLALANINE ACTIVATING DOMAIN OF GRAMICIDIN SYNTHETASE 1; TITLE 2 IN A COMPLEX WITH AMP AND PHENYLALANINE; COMPND MOL_ID: 1; COMPND 2 MOLECULE: GRAMICIDIN SYNTHETASE 1; COMPND 3 CHAIN: A, B; COMPND 4 FRAGMENT: ADENYLATE FORMING DOMAIN, RESIDUES 1 - 556 PLUS; COMPND 5 A 7 RESIDUE C-TERMINAL TAG - SHHHHHH; COMPND 6 SYNONYM: GRSA; COMPND 7 EC: 5.1.1.11; COM…	LIGASE 30-MAY-14 3WVN; TITLE COMPLEX STRUCTURE OF VINN WITH L-ASPARTATE; COMPND MOL_ID: 1; COMPND 2 MOLECULE: NON-RIBOSOMAL PEPTIDE SYNTHETASE; COMPND 3 CHAIN: A, B; COMPND 4 EC: 6.2.1.-; COMPND 5 ENGINEERED: YES	AMP	47.069	-3.872	0.327	-5.847	-13.6932
1gweA_4aj9A	1gwe A	4aj9 A	OXIDOREDUCTASE 15-MAR-02 1GWE; TITLE ATOMIC RESOLUTION STRUCTURE OF MICROCOCCUS LYSODEIKTICUS CATALASE; COMPND MOL_ID: 1; COMPND 2 MOLECULE: CATALASE; COMPND 3 CHAIN: A; COMPND 4 EC: 1.11.1.6	OXIDOREDUCTASE 16-FEB-12 4AJ9; TITLE CATALASE 3 FROM NEUROSPORA CRASSA; COMPND MOL_ID: 1; COMPND 2 MOLECULE: CATALASE-3; COMPND 3 CHAIN: A, B, C, D; COMPND 4 FRAGMENT: RESIDUES 38-719; COMPND 5 EC: 1.11.1.6; COMPND 6 ENGINEERED: YES	HEM	53.893	5.794	0.93	-14.082	-13.6718
1po5A_4r1zA	1po5 A	4r1z A	OXIDOREDUCTASE 13-JUN-03 1PO5; TITLE STRUCTURE OF MAMMALIAN CYTOCHROME P450 2B4; COMPND MOL_ID: 1; COMPND 2 MOLECULE: CYTOCHROME P450 2B4; COMPND 3 CHAIN: A; COMPND 4 SYNONYM: CYPIIB4, P450-LM2, ISOZYME 2, P450 TYPE B0; COMPND 5 EC: 1.14.14.1; COMPND 6 ENGINEERED: YES; COMPND 7 MUTATION: YES	OXIDOREDUCTASE 08-AUG-14 4R1Z; TITLE ZEBRA FISH CYTOCHROME P450 17A1 WITH ABIRATERONE; COMPND MOL_ID: 1; COMPND 2 MOLECULE: CYP17A1 PROTEIN; COMPND 3 CHAIN: A, B; COMPND 4 FRAGMENT: UNP RESIDUES 81-519	HEM	51.644	-2.286	0.852	-12.992	-13.6471
1iqcA_3hq9A	1iqc A	3hq9 A	OXIDOREDUCTASE 20-JUL-01 1IQC; TITLE CRYSTAL STRUCTURE OF DI-HEME PEROXIDASE FROM NITROSOMONAS EUROPAEA; COMPND MOL_ID: 1; COMPND 2 MOLECULE: DI-HEME PEROXIDASE; COMPND 3 CHAIN: A, B, C, D	OXIDOREDUCTASE 05-JUN-09 3HQ9; TITLE CCPA FROM G. SULFURREDUCENS, S134P VARIANT; COMPND MOL_ID: 1; COMPND 2 MOLECULE: CYTOCHROME C551 PEROXIDASE; COMPND 3 CHAIN: A, B; COMPND 4 EC: 1.11.1.5; COMPND 5 ENGINEERED: YES; COMPND 6 MUTATION: YES	HEC	45.789	-0.44	0.401	-6.823	-13.6188
1po5A_3czhA	1po5 A	3czh A	OXIDOREDUCTASE 13-JUN-03 1PO5; TITLE STRUCTURE OF MAMMALIAN CYTOCHROME P450 2B4; COMPND MOL_ID: 1; COMPND 2 MOLECULE: CYTOCHROME P450 2B4; COMPND 3 CHAIN: A; COMPND 4 SYNONYM: CYPIIB4, P450-LM2, ISOZYME 2, P450 TYPE B0; COMPND 5 EC: 1.14.14.1; COMPND 6 ENGINEERED: YES; COMPND 7 MUTATION: YES	OXIDOREDUCTASE 29-APR-08 3CZH; TITLE CRYSTAL STRUCTURE OF CYP2R1 IN COMPLEX WITH VITAMIN D2; COMPND MOL_ID: 1; COMPND 2 MOLECULE: CYTOCHROME P450 2R1; COMPND 3 CHAIN: A, B; COMPND 4 SYNONYM: VITAMIN D 25-HYDROXYLASE; COMPND 5 EC: 1.14.14.-; COMPND 6 ENGINEERED: YES	HEM	37.803	26.234	0.895	-13.525	-13.593
1b8aA_4ycuA	1b8a A	4ycu A	LIGASE 27-JAN-99 1B8A; TITLE ASPARTYL-TRNA SYNTHETASE; COMPND MOL_ID: 1; COMPND 2 MOLECULE: PROTEIN (ASPARTYL-TRNA SYNTHETASE); COMPND 3 CHAIN: A, B; COMPND 4 SYNONYM: ASPARTYL TRNA LIGASE; COMPND 5 EC: 6.1.1.12; COMPND 6 ENGINEERED: YES	LIGASE/ LIGASE INHIBITOR 20-FEB-15 4YCU; TITLE CRYSTAL STRUCTURE OF CLADOSPORIN IN COMPLEX WITH HUMAN LYSYL-TRNA; TITLE 2 SYNTHETASE; COMPND MOL_ID: 1; COMPND 2 MOLECULE: LYSINE--TRNA LIGASE; COMPND 3 CHAIN: A, B; COMPND 4 SYNONYM: LYSYL-TRNA SYNTHETASE,LYSRS; COMPND 5 EC: 6.1.1.6; COMPND 6 ENGINEERED: YES; COMPND 7 MOL_ID: 2; COMPND 8 MOLECULE: AMINOACYL TRNA SYNTHASE COMPLEX-INTERACTING MULTIFU…	ATP	39.823	2.225	0.492	-8.04	-13.5811
1jq5A_1ta9A	1jq5 A	1ta9 A	OXIDOREDUCTASE 03-AUG-01 1JQ5; TITLE BACILLUS STEAROTHERMOPHILUS GLYCEROL DEHYDROGENASE COMPLEX WITH NAD+; COMPND MOL_ID: 1; COMPND 2 MOLECULE: GLYCEROL DEHYDROGENASE; COMPND 3 CHAIN: A; COMPND 4 EC: 1.1.1.6; COMPND 5 ENGINEERED: YES; COMPND 6 MUTATION: YES	OXIDOREDUCTASE 19-MAY-04 1TA9; TITLE CRYSTAL STRUCTURE OF GLYCEROL DEHYDROGENASE FROM SCHIZOSACCHAROMYCES; TITLE 2 POMBE; COMPND MOL_ID: 1; COMPND 2 MOLECULE: GLYCEROL DEHYDROGENASE; COMPND 3 CHAIN: A, B; COMPND 4 EC: 1.1.1.6	NAD	40.477	-1.135	0.395	-6.721	-13.5778
1amuA_1pg4A	1amu A	1pg4 A	PEPTIDE SYNTHETASE 18-JUN-97 1AMU; TITLE PHENYLALANINE ACTIVATING DOMAIN OF GRAMICIDIN SYNTHETASE 1; TITLE 2 IN A COMPLEX WITH AMP AND PHENYLALANINE; COMPND MOL_ID: 1; COMPND 2 MOLECULE: GRAMICIDIN SYNTHETASE 1; COMPND 3 CHAIN: A, B; COMPND 4 FRAGMENT: ADENYLATE FORMING DOMAIN, RESIDUES 1 - 556 PLUS; COMPND 5 A 7 RESIDUE C-TERMINAL TAG - SHHHHHH; COMPND 6 SYNONYM: GRSA; COMPND 7 EC: 5.1.1.11; COM…	LIGASE 27-MAY-03 1PG4; TITLE ACETYL COA SYNTHETASE, SALMONELLA ENTERICA; COMPND MOL_ID: 1; COMPND 2 MOLECULE: ACETYL-COA SYNTHETASE; COMPND 3 CHAIN: A, B; COMPND 4 EC: 6.2.1.1; COMPND 5 ENGINEERED: YES; COMPND 6 MUTATION: YES	AMP	35.471	3.684	0.543	-8.667	-13.479
1mi3A_5c7hA	1mi3 A	5c7h A	OXIDOREDUCTASE 21-AUG-02 1MI3; TITLE 1.8 ANGSTROM STRUCTURE OF XYLOSE REDUCTASE FROM CANDIDA TENUIS IN; TITLE 2 COMPLEX WITH NAD; COMPND MOL_ID: 1; COMPND 2 MOLECULE: XYLOSE REDUCTASE; COMPND 3 CHAIN: A, B, C, D; COMPND 4 SYNONYM: NAD(P)H-DEPENDENT XYLOSE REDUCTASE; XR; COMPND 5 EC: 1.1.1.21; COMPND 6 ENGINEERED: YES	OXIDOREDUCTASE 24-JUN-15 5C7H; TITLE CRYSTAL STRUCTURE OF ALDO-KETO REDUCTASE FROM SINORHIZOBIUM MELILOTI; TITLE 2 1021 IN COMPLEX WITH NADPH; COMPND MOL_ID: 1; COMPND 2 MOLECULE: ALDO-KETO REDUCTASE; COMPND 3 CHAIN: A; COMPND 4 EC: 1.1.1.-; COMPND 5 ENGINEERED: YES	NAD	46.212	1.352	0.586	-9.238	-13.4665
1jqiA_1bucA	1jqi A	1buc A	OXIDOREDUCTASE 07-AUG-01 1JQI; TITLE CRYSTAL STRUCTURE OF RAT SHORT CHAIN ACYL-COA DEHYDROGENASE COMPLEXED; TITLE 2 WITH ACETOACETYL-COA; COMPND MOL_ID: 1; COMPND 2 MOLECULE: SHORT CHAIN ACYL-COA DEHYDROGENASE; COMPND 3 CHAIN: A, B; COMPND 4 EC: 1.3.99.2; COMPND 5 ENGINEERED: YES	OXIDOREDUCTASE 06-SEP-94 1BUC; TITLE THREE-DIMENSIONAL STRUCTURE OF BUTYRYL-COA DEHYDROGENASE FROM; TITLE 2 MEGASPHAERA ELSDENII; COMPND MOL_ID: 1; COMPND 2 MOLECULE: BUTYRYL-COA DEHYDROGENASE; COMPND 3 CHAIN: A, B; COMPND 4 EC: 1.3.99.2; COMPND 5 ENGINEERED: YES	FAD	35.522	-6.234	0.528	-8.445	-13.4475
1mi3A_1ah4A	1mi3 A	1ah4 A	OXIDOREDUCTASE 21-AUG-02 1MI3; TITLE 1.8 ANGSTROM STRUCTURE OF XYLOSE REDUCTASE FROM CANDIDA TENUIS IN; TITLE 2 COMPLEX WITH NAD; COMPND MOL_ID: 1; COMPND 2 MOLECULE: XYLOSE REDUCTASE; COMPND 3 CHAIN: A, B, C, D; COMPND 4 SYNONYM: NAD(P)H-DEPENDENT XYLOSE REDUCTASE; XR; COMPND 5 EC: 1.1.1.21; COMPND 6 ENGINEERED: YES	OXIDOREDUCTASE 12-APR-97 1AH4; TITLE PIG ALDOSE REDUCTASE, HOLO FORM; COMPND MOL_ID: 1; COMPND 2 MOLECULE: ALDOSE REDUCTASE; COMPND 3 CHAIN: A; COMPND 4 EC: 1.1.1.21	NAD	46.039	-0.232	0.725	-11.09	-13.4424
1b8aA_3uh0A	1b8a A	3uh0 A	LIGASE 27-JAN-99 1B8A; TITLE ASPARTYL-TRNA SYNTHETASE; COMPND MOL_ID: 1; COMPND 2 MOLECULE: PROTEIN (ASPARTYL-TRNA SYNTHETASE); COMPND 3 CHAIN: A, B; COMPND 4 SYNONYM: ASPARTYL TRNA LIGASE; COMPND 5 EC: 6.1.1.12; COMPND 6 ENGINEERED: YES	LIGASE 03-NOV-11 3UH0; TITLE CRYSTAL STRUCTURE OF THE YEAST MITOCHONDRIAL THREONYL-TRNA SYNTHETASE; TITLE 2 (MST1) IN COMPLEX WITH THREONYL SULFAMOYL ADENYLATE; COMPND MOL_ID: 1; COMPND 2 MOLECULE: THREONYL-TRNA SYNTHETASE, MITOCHONDRIAL; COMPND 3 CHAIN: A; COMPND 4 SYNONYM: THREONINE--TRNA LIGASE, THRRS; COMPND 5 EC: 6.1.1.3; COMPND 6 ENGINEERED: YES	ATP	39.792	-0.833	0.571	-9.006	-13.4218
1ct9A_2vxoA	1ct9 A	2vxo A	LIGASE 20-AUG-99 1CT9; TITLE CRYSTAL STRUCTURE OF ASPARAGINE SYNTHETASE B FROM ESCHERICHIA COLI; COMPND MOL_ID: 1; COMPND 2 MOLECULE: ASPARAGINE SYNTHETASE B; COMPND 3 CHAIN: A, B, C, D; COMPND 4 EC: 6.3.5.4; COMPND 5 ENGINEERED: YES; COMPND 6 MUTATION: YES	LIGASE 08-JUL-08 2VXO; TITLE HUMAN GMP SYNTHETASE IN COMPLEX WITH XMP; COMPND MOL_ID: 1; COMPND 2 MOLECULE: GMP SYNTHASE [GLUTAMINE-HYDROLYZING]; COMPND 3 CHAIN: A, B; COMPND 4 FRAGMENT: RESIDUES 20-693; COMPND 5 SYNONYM: GLUTAMINE AMIDOTRANSFERASE, GMP SYNTHETASE; COMPND 6 EC: 6.3.5.2; COMPND 7 ENGINEERED: YES	AMP	44.754	-3.736	0.309	-5.486	-13.4132
1qpaA_1iynA	1qpa A	1iyn A	OXIDOREDUCTASE 08-OCT-96 1QPA; TITLE LIGNIN PEROXIDASE ISOZYME LIP4.65 (PI 4.65); COMPND MOL_ID: 1; COMPND 2 MOLECULE: LIGNIN PEROXIDASE; COMPND 3 CHAIN: A, B; COMPND 4 EC: 1.11.1.-; COMPND 5 OTHER_DETAILS: ISOZYME LIP4.65	OXIDOREDUCTASE 03-SEP-02 1IYN; TITLE CRYSTAL STRUCTURE OF CHLOROPLASTIC ASCORBATE PEROXIDASE FROM TOBACCO; TITLE 2 PLANTS AND STRUCTURAL INSIGHTS FOR ITS INSTABILITY; COMPND MOL_ID: 1; COMPND 2 MOLECULE: CHLOROPLASTIC ASCORBATE PEROXIDASE; COMPND 3 CHAIN: A; COMPND 4 SYNONYM: STROMAL ASCORBATE PEROXIDASE; COMPND 5 EC: 1.11.1.11; COMPND 6 ENGINEERED: YES	HEM	43.427	5.636	0.846	-12.663	-13.3858
1mvlA_3wisA	1mvl A	3wis A	LYASE 26-SEP-02 1MVL; TITLE PPC DECARBOXYLASE MUTANT C175S; COMPND MOL_ID: 1; COMPND 2 MOLECULE: PPC DECARBOXYLASE ATHAL3A; COMPND 3 CHAIN: A; COMPND 4 SYNONYM: HALOTOLERANCE PROTEIN HAL3A; COMPND 5 EC: 4.1.1.36; COMPND 6 ENGINEERED: YES; COMPND 7 MUTATION: YES	OXIDOREDUCTASE 25-SEP-13 3WIS; TITLE CRYSTAL STRUCTURE OF BURKHOLDERIA XENOVORANS DMRB IN COMPLEX WITH FMN:; TITLE 2 A CUBIC PROTEIN CAGE FOR REDOX TRANSFER; COMPND MOL_ID: 1; COMPND 2 MOLECULE: PUTATIVE DIHYDROMETHANOPTERIN REDUCTASE (AFPA); COMPND 3 CHAIN: A; COMPND 4 ENGINEERED: YES	FMN	50.619	-5.032	0.352	-6.021	-13.3208
12asA_3a5yA	12as A	3a5y A	LIGASE 02-DEC-97 12AS; TITLE ASPARAGINE SYNTHETASE MUTANT C51A, C315A COMPLEXED WITH L-ASPARAGINE; TITLE 2 AND AMP; COMPND MOL_ID: 1; COMPND 2 MOLECULE: ASPARAGINE SYNTHETASE; COMPND 3 CHAIN: A, B; COMPND 4 SYNONYM: L-ASPARTATE\:AMMONIA LIGASE (AMP-FORMING); COMPND 5 EC: 6.3.1.1; COMPND 6 ENGINEERED: YES; COMPND 7 MUTATION: YES	LIGASE 17-AUG-09 3A5Y; TITLE CRYSTAL STRUCTURE OF GENX FROM ESCHERICHIA COLI IN COMPLEX WITH; TITLE 2 LYSYLADENYLATE ANALOG; COMPND MOL_ID: 1; COMPND 2 MOLECULE: PUTATIVE LYSYL-TRNA SYNTHETASE; COMPND 3 CHAIN: A, B, C, D; COMPND 4 SYNONYM: GENX; COMPND 5 EC: 6.1.1.6; COMPND 6 ENGINEERED: YES	AMP	40.121	-0.26	0.569	-8.875	-13.2661
1o04A_1bi9A	1o04 A	1bi9 A	OXIDOREDUCTASE 20-FEB-03 1O04; TITLE CYS302SER MUTANT OF HUMAN MITOCHONDRIAL ALDEHYDE DEHYDROGENASE; TITLE 2 COMPLEXED WITH NAD+ AND MG2+; COMPND MOL_ID: 1; COMPND 2 MOLECULE: ALDEHYDE DEHYDROGENASE, MITOCHONDRIAL PRECURSOR; COMPND 3 CHAIN: A, B, C, D, E, F, G, H; COMPND 4 FRAGMENT: COMPLETE MATURE SEQUENCE (DOES NOT CONTAIN MITOCHONDRIAL; COMPND 5 LEADER SEQUENCE).; COMPND 6 SYNONYM: ALDH CLASS …	ALDEHYDE DEHYDROGENASE 23-JUN-98 1BI9; TITLE RETINAL DEHYDROGENASE TYPE TWO WITH NAD BOUND; COMPND MOL_ID: 1; COMPND 2 MOLECULE: RETINAL DEHYDROGENASE TYPE II; COMPND 3 CHAIN: A, B, C, D; COMPND 4 SYNONYM: RALDH2; COMPND 5 EC: 1.2.1.-; COMPND 6 ENGINEERED: YES	NAD	88.992	-4.766	0.488	-7.792	-13.2517
1o04A_4i3xA	1o04 A	4i3x A	OXIDOREDUCTASE 20-FEB-03 1O04; TITLE CYS302SER MUTANT OF HUMAN MITOCHONDRIAL ALDEHYDE DEHYDROGENASE; TITLE 2 COMPLEXED WITH NAD+ AND MG2+; COMPND MOL_ID: 1; COMPND 2 MOLECULE: ALDEHYDE DEHYDROGENASE, MITOCHONDRIAL PRECURSOR; COMPND 3 CHAIN: A, B, C, D, E, F, G, H; COMPND 4 FRAGMENT: COMPLETE MATURE SEQUENCE (DOES NOT CONTAIN MITOCHONDRIAL; COMPND 5 LEADER SEQUENCE).; COMPND 6 SYNONYM: ALDH CLASS …	OXIDOREDUCTASE 26-NOV-12 4I3X; TITLE STRUCTURE OF PHOSPHONOACETALDEHYDE DEHYDROGENASE IN COMPLEX WITH; TITLE 2 PHOSPHONOACETATE AND COFACTOR NAD+; COMPND MOL_ID: 1; COMPND 2 MOLECULE: ALDEHYDE DEHYDROGENASE (NAD+); COMPND 3 CHAIN: A, B, C, D, E, F, G, H; COMPND 4 EC: 1.2.1.3; COMPND 5 ENGINEERED: YES	NAD	52.334	-2.864	0.485	-7.714	-13.1863
1iqcA_1vydA	1iqc A	1vyd A	OXIDOREDUCTASE 20-JUL-01 1IQC; TITLE CRYSTAL STRUCTURE OF DI-HEME PEROXIDASE FROM NITROSOMONAS EUROPAEA; COMPND MOL_ID: 1; COMPND 2 MOLECULE: DI-HEME PEROXIDASE; COMPND 3 CHAIN: A, B, C, D	ELECTRON TRANSPORT 27-APR-04 1VYD; TITLE CRYSTAL STRUCTURE OF CYTOCHROME C2 MUTANT G95E; COMPND MOL_ID: 1; COMPND 2 MOLECULE: CYTOCHROME C2; COMPND 3 CHAIN: A, B; COMPND 4 ENGINEERED: YES; COMPND 5 MUTATION: YES	HEC	39.041	4.402	0.456	-7.33	-13.1835
1po5A_1r9oA	1po5 A	1r9o A	OXIDOREDUCTASE 13-JUN-03 1PO5; TITLE STRUCTURE OF MAMMALIAN CYTOCHROME P450 2B4; COMPND MOL_ID: 1; COMPND 2 MOLECULE: CYTOCHROME P450 2B4; COMPND 3 CHAIN: A; COMPND 4 SYNONYM: CYPIIB4, P450-LM2, ISOZYME 2, P450 TYPE B0; COMPND 5 EC: 1.14.14.1; COMPND 6 ENGINEERED: YES; COMPND 7 MUTATION: YES	OXIDOREDUCTASE 30-OCT-03 1R9O; TITLE CRYSTAL STRUCTURE OF P4502C9 WITH FLURBIPROFEN BOUND; COMPND MOL_ID: 1; COMPND 2 MOLECULE: CYTOCHROME P450 2C9; COMPND 3 CHAIN: A; COMPND 4 FRAGMENT: CATALYTIC DOMAIN; COMPND 5 SYNONYM: CYPIIC9, P450 PB-1, P450 MP-4, S-MEPHENYTOIN 4-HYDROXYLASE,; COMPND 6 P-450MP; COMPND 7 EC: 1.14.14.1; COMPND 8 ENGINEERED: YES; COMPND 9 MUTATION: YES	HEM	56.134	5.321	0.915	-13.361	-13.1635
1lyvA_4grzA	1lyv A	4grz A	HYDROLASE 08-JUN-02 1LYV; TITLE HIGH-RESOLUTION STRUCTURE OF THE CATALYTICALLY INACTIVE YERSINIA; TITLE 2 TYROSINE PHOSPHATASE C403A MUTANT IN COMPLEX WITH PHOSPHATE.; COMPND MOL_ID: 1; COMPND 2 MOLECULE: PROTEIN-TYROSINE PHOSPHATASE YOPH; COMPND 3 CHAIN: A; COMPND 4 FRAGMENT: PTPASE DOMAIN; COMPND 5 SYNONYM: VIRULENCE PROTEIN; COMPND 6 EC: 3.1.3.48; COMPND 7 ENGINEERED: YES; COMPND 8 MUTATION: Y…	HYDROLASE 27-AUG-12 4GRZ; TITLE CRYSTAL STRUCTURE OF SHP1 CATALYTIC DOMAIN WITH PO4; COMPND MOL_ID: 1; COMPND 2 MOLECULE: TYROSINE-PROTEIN PHOSPHATASE NON-RECEPTOR TYPE 6; COMPND 3 CHAIN: A; COMPND 4 FRAGMENT: PHOSPHATASE DOMAIN UNP RESIDUES 242-528; COMPND 5 SYNONYM: HEMATOPOIETIC CELL PROTEIN-TYROSINE PHOSPHATASE, PROTEIN-; COMPND 6 TYROSINE PHOSPHATASE 1C, PTP-1C, PROTEIN-TYROSINE PHOSPHATASE …	PO4	40.032	-4.327	0.261	-4.743	-13.1385
1bdgA_1czaN	1bdg A	1cza N	HEXOKINASE 08-MAY-98 1BDG; TITLE HEXOKINASE FROM SCHISTOSOMA MANSONI COMPLEXED WITH GLUCOSE; COMPND MOL_ID: 1; COMPND 2 MOLECULE: HEXOKINASE; COMPND 3 CHAIN: A; COMPND 4 SYNONYM: ATP/:D-HEXOSE-6-PHOSPHOTRANSFERASE; COMPND 5 EC: 2.7.1.1; COMPND 6 ENGINEERED: YES	TRANSFERASE 01-SEP-99 1CZA; TITLE MUTANT MONOMER OF RECOMBINANT HUMAN HEXOKINASE TYPE I COMPLEXED WITH; TITLE 2 GLUCOSE, GLUCOSE-6-PHOSPHATE, AND ADP; COMPND MOL_ID: 1; COMPND 2 MOLECULE: HEXOKINASE TYPE I; COMPND 3 CHAIN: N; COMPND 4 EC: 2.7.1.1; COMPND 5 ENGINEERED: YES; COMPND 6 MUTATION: YES	GLC	48.794	-5.701	0.494	-7.697	-12.9579
1o04A_4u3wA	1o04 A	4u3w A	OXIDOREDUCTASE 20-FEB-03 1O04; TITLE CYS302SER MUTANT OF HUMAN MITOCHONDRIAL ALDEHYDE DEHYDROGENASE; TITLE 2 COMPLEXED WITH NAD+ AND MG2+; COMPND MOL_ID: 1; COMPND 2 MOLECULE: ALDEHYDE DEHYDROGENASE, MITOCHONDRIAL PRECURSOR; COMPND 3 CHAIN: A, B, C, D, E, F, G, H; COMPND 4 FRAGMENT: COMPLETE MATURE SEQUENCE (DOES NOT CONTAIN MITOCHONDRIAL; COMPND 5 LEADER SEQUENCE).; COMPND 6 SYNONYM: ALDH CLASS …	OXIDOREDUCTASE 23-JUL-14 4U3W; TITLE X-RAY CRYSTAL STRUCTURE OF 2-AMINOMUCONATE 6-SEMIALDEHYDE; TITLE 2 DEHYDROGENASE FROM BURKHOLDERIA CENOCEPACIA; COMPND MOL_ID: 1; COMPND 2 MOLECULE: 2-AMINOMUCONATE 6-SEMIALDEHYDE DEHYDROGENASE; COMPND 3 CHAIN: A, B; COMPND 4 ENGINEERED: YES	NAD	52.156	-1.663	0.367	-6.028	-12.9079
1mi3A_1gveA	1mi3 A	1gve A	OXIDOREDUCTASE 21-AUG-02 1MI3; TITLE 1.8 ANGSTROM STRUCTURE OF XYLOSE REDUCTASE FROM CANDIDA TENUIS IN; TITLE 2 COMPLEX WITH NAD; COMPND MOL_ID: 1; COMPND 2 MOLECULE: XYLOSE REDUCTASE; COMPND 3 CHAIN: A, B, C, D; COMPND 4 SYNONYM: NAD(P)H-DEPENDENT XYLOSE REDUCTASE; XR; COMPND 5 EC: 1.1.1.21; COMPND 6 ENGINEERED: YES	OXIDOREDUCTASE 08-FEB-02 1GVE; TITLE AFLATOXIN ALDEHYDE REDUCTASE (AKR7A1) FROM RAT LIVER; COMPND MOL_ID: 1; COMPND 2 MOLECULE: AFLATOXIN B1 ALDEHYDE REDUCTASE MEMBER 3; COMPND 3 CHAIN: A, B; COMPND 4 SYNONYM: AFLATOXIN B1 ALDEHYDE REDUCTASE, AFLATOXIN ALDEHYDE; COMPND 5 REDUCTASE, AKR7A1, AFB1-AR, B1 ALDEHYDE REDUCTASE MEMBER 1, RAFAR1; COMPND 6 EC: 1.-.-.-; COMPND 7 ENGINEERED: YES	NAD	47.931	13.63	0.658	-9.749	-12.8615
1a0iA_1x9nA	1a0i A	1x9n A	LIGASE 01-DEC-97 1A0I; TITLE ATP-DEPENDENT DNA LIGASE FROM BACTERIOPHAGE T7 COMPLEX WITH; TITLE 2 ATP; COMPND MOL_ID: 1; COMPND 2 MOLECULE: DNA LIGASE; COMPND 3 CHAIN: A; COMPND 4 EC: 6.5.1.1; COMPND 5 ENGINEERED: YES; COMPND 6 MUTATION: YES	LIGASE/DNA 23-AUG-04 1X9N; TITLE CRYSTAL STRUCTURE OF HUMAN DNA LIGASE I BOUND TO 5'-ADENYLATED, NICKED; TITLE 2 DNA; COMPND MOL_ID: 1; COMPND 2 MOLECULE: DIDEOXY TERMINATED DNA; COMPND 3 CHAIN: B; COMPND 4 ENGINEERED: YES; COMPND 5 MOL_ID: 2; COMPND 6 MOLECULE: 5'-PHOSPHORYLATED DNA; COMPND 7 CHAIN: C; COMPND 8 ENGINEERED: YES; COMPND 9 MOL_ID: 3; COMPND 10 MOLECULE: TEMPLATE DNA; COMPND 11 CHAI…	ATP	36.254	-4.706	0.357	-5.87	-12.8446
1gweA_3e4wA	1gwe A	3e4w A	OXIDOREDUCTASE 15-MAR-02 1GWE; TITLE ATOMIC RESOLUTION STRUCTURE OF MICROCOCCUS LYSODEIKTICUS CATALASE; COMPND MOL_ID: 1; COMPND 2 MOLECULE: CATALASE; COMPND 3 CHAIN: A; COMPND 4 EC: 1.11.1.6	OXIDOREDUCTASE 12-AUG-08 3E4W; TITLE CRYSTAL STRUCTURE OF A 33KDA CATALASE-RELATED PROTEIN FROM; TITLE 2 MYCOBACTERIUM AVIUM SUBSP. PARATUBERCULOSIS. P2(1)2(1)2(1) CRYSTAL; TITLE 3 FORM.; COMPND MOL_ID: 1; COMPND 2 MOLECULE: PUTATIVE UNCHARACTERIZED PROTEIN; COMPND 3 CHAIN: A, B; COMPND 4 ENGINEERED: YES	HEM	43.113	6.056	0.919	-13.022	-12.7792
1soxA_1x3xA	1sox A	1x3x A	OXIDOREDUCTASE 31-DEC-97 1SOX; TITLE SULFITE OXIDASE FROM CHICKEN LIVER; COMPND MOL_ID: 1; COMPND 2 MOLECULE: SULFITE OXIDASE; COMPND 3 CHAIN: A, B; COMPND 4 EC: 1.8.3.1	ELECTRON TRANSPORT 11-MAY-05 1X3X; TITLE CRYSTAL STRUCTURE OF CYTOCHROME B5 FROM ASCARIS SUUM; COMPND MOL_ID: 1; COMPND 2 MOLECULE: CYTOCHROME B5; COMPND 3 CHAIN: A, B; COMPND 4 FRAGMENT: RESIDUES 1-82; COMPND 5 ENGINEERED: YES	HEM	36.254	-3.018	0.453	-6.993	-12.6456
1jqiA_3mpiA	1jqi A	3mpi A	OXIDOREDUCTASE 07-AUG-01 1JQI; TITLE CRYSTAL STRUCTURE OF RAT SHORT CHAIN ACYL-COA DEHYDROGENASE COMPLEXED; TITLE 2 WITH ACETOACETYL-COA; COMPND MOL_ID: 1; COMPND 2 MOLECULE: SHORT CHAIN ACYL-COA DEHYDROGENASE; COMPND 3 CHAIN: A, B; COMPND 4 EC: 1.3.99.2; COMPND 5 ENGINEERED: YES	OXIDOREDUCTASE 27-APR-10 3MPI; TITLE STRUCTURE OF THE GLUTARYL-COENZYME A DEHYDROGENASE GLUTARYL-COA; TITLE 2 COMPLEX; COMPND MOL_ID: 1; COMPND 2 MOLECULE: GLUTARYL-COA DEHYDROGENASE; COMPND 3 CHAIN: A, B, C, D; COMPND 4 EC: 1.3.99.7; COMPND 5 ENGINEERED: YES	FAD	49.066	-4.627	0.502	-7.55	-12.5415
1jqiA_4p13A	1jqi A	4p13 A	OXIDOREDUCTASE 07-AUG-01 1JQI; TITLE CRYSTAL STRUCTURE OF RAT SHORT CHAIN ACYL-COA DEHYDROGENASE COMPLEXED; TITLE 2 WITH ACETOACETYL-COA; COMPND MOL_ID: 1; COMPND 2 MOLECULE: SHORT CHAIN ACYL-COA DEHYDROGENASE; COMPND 3 CHAIN: A, B; COMPND 4 EC: 1.3.99.2; COMPND 5 ENGINEERED: YES	OXIDOREDUCTASE 14-FEB-14 4P13; TITLE MEDIUM CHAIN ACYL-COA DEHYDROGENASE, K304E MUTANT; COMPND MOL_ID: 1; COMPND 2 MOLECULE: MEDIUM-CHAIN SPECIFIC ACYL-COA DEHYDROGENASE,; COMPND 3 MITOCHONDRIAL; COMPND 4 CHAIN: A, B, C, D; COMPND 5 SYNONYM: MCAD; COMPND 6 EC: 1.3.8.7; COMPND 7 ENGINEERED: YES; COMPND 8 MUTATION: YES	FAD	35.919	-5.876	0.487	-7.327	-12.4821
1b8aA_3pcoA	1b8a A	3pco A	LIGASE 27-JAN-99 1B8A; TITLE ASPARTYL-TRNA SYNTHETASE; COMPND MOL_ID: 1; COMPND 2 MOLECULE: PROTEIN (ASPARTYL-TRNA SYNTHETASE); COMPND 3 CHAIN: A, B; COMPND 4 SYNONYM: ASPARTYL TRNA LIGASE; COMPND 5 EC: 6.1.1.12; COMPND 6 ENGINEERED: YES	LIGASE 21-OCT-10 3PCO; TITLE CRYSTAL STRUCTURE OF E. COLI PHENYLALANINE-TRNA SYNTHETASE COMPLEXED; TITLE 2 WITH PHENYLALANINE AND AMP; COMPND MOL_ID: 1; COMPND 2 MOLECULE: PHENYLALANYL-TRNA SYNTHETASE, ALPHA SUBUNIT; COMPND 3 CHAIN: A, C; COMPND 4 FRAGMENT: LIGASE; COMPND 5 ENGINEERED: YES; COMPND 6 MOL_ID: 2; COMPND 7 MOLECULE: PHENYLALANYL-TRNA SYNTHETASE, BETA CHAIN; COMPND 8 CHAIN: B, D; COMP…	ATP	48.515	-2.691	0.326	-5.309	-12.4624
1p4cA_1kbjA	1p4c A	1kbj A	OXIDOREDUCTASE 22-APR-03 1P4C; TITLE HIGH RESOLUTION STRUCTURE OF OXIDIZED ACTIVE MUTANT OF (S)-MANDELATE; TITLE 2 DEHYDROGENASE; COMPND MOL_ID: 1; COMPND 2 MOLECULE: L(+)-MANDELATE DEHYDROGENASE; COMPND 3 CHAIN: A; COMPND 4 SYNONYM: S-MANDELATE DEHYDROGENASE, MDH; COMPND 5 ENGINEERED: YES; COMPND 6 OTHER_DETAILS: 20 RESIDUE SUBSTITUTION FROM GLYCOLATE OXIDASE AT; COMPND 7 RESIDUE 177	OXIDOREDUCTASE 06-NOV-01 1KBJ; TITLE CRYSTALLOGRAPHIC STUDY OF THE RECOMBINANT FLAVIN-BINDING DOMAIN OF; TITLE 2 BAKER'S YEAST FLAVOCYTOCHROME B2: COMPARISON WITH THE INTACT WILD-; TITLE 3 TYPE ENZYME; COMPND MOL_ID: 1; COMPND 2 MOLECULE: CYTOCHROME B2; COMPND 3 CHAIN: A, B; COMPND 4 FRAGMENT: FMN-BINDING DOMAIN; COMPND 5 EC: 1.1.2.3; COMPND 6 ENGINEERED: YES	FMN	37.199	4.627	0.812	-11.338	-12.432
1po5A_3zpiA	1po5 A	3zpi A	OXIDOREDUCTASE 13-JUN-03 1PO5; TITLE STRUCTURE OF MAMMALIAN CYTOCHROME P450 2B4; COMPND MOL_ID: 1; COMPND 2 MOLECULE: CYTOCHROME P450 2B4; COMPND 3 CHAIN: A; COMPND 4 SYNONYM: CYPIIB4, P450-LM2, ISOZYME 2, P450 TYPE B0; COMPND 5 EC: 1.14.14.1; COMPND 6 ENGINEERED: YES; COMPND 7 MUTATION: YES	ELECTRON TRANSPORT 27-FEB-13 3ZPI; TITLE PIKC D50N MUTANT IN P21 SPACE GROUP; COMPND MOL_ID: 1; COMPND 2 MOLECULE: CYTOCHROME P450 HYDROXYLASE PIKC; COMPND 3 CHAIN: A, B; COMPND 4 SYNONYM: CYTOCHROME P450 MONOOXYGENASE; COMPND 5 ENGINEERED: YES; COMPND 6 MUTATION: YES	HEM	36.707	10.61	0.883	-12.163	-12.3733
1mi3A_1frbA	1mi3 A	1frb A	OXIDOREDUCTASE 21-AUG-02 1MI3; TITLE 1.8 ANGSTROM STRUCTURE OF XYLOSE REDUCTASE FROM CANDIDA TENUIS IN; TITLE 2 COMPLEX WITH NAD; COMPND MOL_ID: 1; COMPND 2 MOLECULE: XYLOSE REDUCTASE; COMPND 3 CHAIN: A, B, C, D; COMPND 4 SYNONYM: NAD(P)H-DEPENDENT XYLOSE REDUCTASE; XR; COMPND 5 EC: 1.1.1.21; COMPND 6 ENGINEERED: YES	OXIDOREDUCTASE (NADP) 08-AUG-95 1FRB; TITLE FR-1 PROTEIN/NADPH/ZOPOLRESTAT COMPLEX; COMPND MOL_ID: 1; COMPND 2 MOLECULE: FR-1 PROTEIN; COMPND 3 CHAIN: A; COMPND 4 ENGINEERED: YES	NAD	53.019	3.878	0.751	-10.482	-12.3173
1ja1A_1bvyF	1ja1 A	1bvy F	OXIDOREDUCTASE 29-MAY-01 1JA1; TITLE CYPOR-TRIPLE MUTANT; COMPND MOL_ID: 1; COMPND 2 MOLECULE: NADPH-CYTOCHROME P450 REDUCTASE; COMPND 3 CHAIN: A, B; COMPND 4 SYNONYM: NADPH-CYTOCHROME P450 OXIDOREDUCTASE; COMPND 5 EC: 1.6.2.4; COMPND 6 ENGINEERED: YES; COMPND 7 MUTATION: YES	OXIDOREDUCTASE 21-SEP-98 1BVY; TITLE COMPLEX OF THE HEME AND FMN-BINDING DOMAINS OF THE CYTOCHROME P450(BM-; TITLE 2 3); COMPND MOL_ID: 1; COMPND 2 MOLECULE: PROTEIN (CYTOCHROME P450 BM-3); COMPND 3 CHAIN: A, B; COMPND 4 FRAGMENT: HEME-BINDING DOMAIN; COMPND 5 EC: 1.14.14.1; COMPND 6 ENGINEERED: YES; COMPND 7 MOL_ID: 2; COMPND 8 MOLECULE: PROTEIN (CYTOCHROME P450 BM-3); COMPND 9 CHAIN: F; COMPND …	FMN	61.977	-5.226	0.644	-9.16	-12.3118
1mi3A_1us0A	1mi3 A	1us0 A	OXIDOREDUCTASE 21-AUG-02 1MI3; TITLE 1.8 ANGSTROM STRUCTURE OF XYLOSE REDUCTASE FROM CANDIDA TENUIS IN; TITLE 2 COMPLEX WITH NAD; COMPND MOL_ID: 1; COMPND 2 MOLECULE: XYLOSE REDUCTASE; COMPND 3 CHAIN: A, B, C, D; COMPND 4 SYNONYM: NAD(P)H-DEPENDENT XYLOSE REDUCTASE; XR; COMPND 5 EC: 1.1.1.21; COMPND 6 ENGINEERED: YES	OXIDOREDUCTASE 16-NOV-03 1US0; TITLE HUMAN ALDOSE REDUCTASE IN COMPLEX WITH NADP+ AND THE INHIBITOR IDD594; TITLE 2 AT 0.66 ANGSTROM; COMPND MOL_ID: 1; COMPND 2 MOLECULE: ALDOSE REDUCTASE; COMPND 3 CHAIN: A; COMPND 4 SYNONYM: ALDEHYDE REDUCTASE; COMPND 5 EC: 1.1.1.21; COMPND 6 ENGINEERED: YES	NAD	71.782	3.214	0.717	-10.053	-12.3048
1mi3A_1lqaA	1mi3 A	1lqa A	OXIDOREDUCTASE 21-AUG-02 1MI3; TITLE 1.8 ANGSTROM STRUCTURE OF XYLOSE REDUCTASE FROM CANDIDA TENUIS IN; TITLE 2 COMPLEX WITH NAD; COMPND MOL_ID: 1; COMPND 2 MOLECULE: XYLOSE REDUCTASE; COMPND 3 CHAIN: A, B, C, D; COMPND 4 SYNONYM: NAD(P)H-DEPENDENT XYLOSE REDUCTASE; XR; COMPND 5 EC: 1.1.1.21; COMPND 6 ENGINEERED: YES	OXIDOREDUCTASE 09-MAY-02 1LQA; TITLE TAS PROTEIN FROM ESCHERICHIA COLI IN COMPLEX WITH NADPH; COMPND MOL_ID: 1; COMPND 2 MOLECULE: TAS PROTEIN; COMPND 3 CHAIN: A, B; COMPND 4 ENGINEERED: YES	NAD	55.617	12.748	0.789	-10.87	-12.2272
1bdgA_3b8aX	1bdg A	3b8a X	HEXOKINASE 08-MAY-98 1BDG; TITLE HEXOKINASE FROM SCHISTOSOMA MANSONI COMPLEXED WITH GLUCOSE; COMPND MOL_ID: 1; COMPND 2 MOLECULE: HEXOKINASE; COMPND 3 CHAIN: A; COMPND 4 SYNONYM: ATP/:D-HEXOSE-6-PHOSPHOTRANSFERASE; COMPND 5 EC: 2.7.1.1; COMPND 6 ENGINEERED: YES	TRANSFERASE 31-OCT-07 3B8A; TITLE CRYSTAL STRUCTURE OF YEAST HEXOKINASE PI IN COMPLEX WITH GLUCOSE; COMPND MOL_ID: 1; COMPND 2 MOLECULE: HEXOKINASE-1; COMPND 3 CHAIN: X; COMPND 4 SYNONYM: HEXOKINASE-A, HEXOKINASE PI; COMPND 5 EC: 2.7.1.1	GLC	38.418	-5.042	0.447	-6.667	-12.1883
1mi3A_1frbA	1mi3 A	1frb A	OXIDOREDUCTASE 21-AUG-02 1MI3; TITLE 1.8 ANGSTROM STRUCTURE OF XYLOSE REDUCTASE FROM CANDIDA TENUIS IN; TITLE 2 COMPLEX WITH NAD; COMPND MOL_ID: 1; COMPND 2 MOLECULE: XYLOSE REDUCTASE; COMPND 3 CHAIN: A, B, C, D; COMPND 4 SYNONYM: NAD(P)H-DEPENDENT XYLOSE REDUCTASE; XR; COMPND 5 EC: 1.1.1.21; COMPND 6 ENGINEERED: YES	OXIDOREDUCTASE (NADP) 08-AUG-95 1FRB; TITLE FR-1 PROTEIN/NADPH/ZOPOLRESTAT COMPLEX; COMPND MOL_ID: 1; COMPND 2 MOLECULE: FR-1 PROTEIN; COMPND 3 CHAIN: A; COMPND 4 ENGINEERED: YES	NAD	70.43	3.634	0.751	-10.372	-12.188
1mvlA_3qjgA	1mvl A	3qjg A	LYASE 26-SEP-02 1MVL; TITLE PPC DECARBOXYLASE MUTANT C175S; COMPND MOL_ID: 1; COMPND 2 MOLECULE: PPC DECARBOXYLASE ATHAL3A; COMPND 3 CHAIN: A; COMPND 4 SYNONYM: HALOTOLERANCE PROTEIN HAL3A; COMPND 5 EC: 4.1.1.36; COMPND 6 ENGINEERED: YES; COMPND 7 MUTATION: YES	OXIDOREDUCTASE 28-JAN-11 3QJG; TITLE EPIDERMIN BIOSYNTHESIS PROTEIN EPID FROM STAPHYLOCOCCUS AUREUS; COMPND MOL_ID: 1; COMPND 2 MOLECULE: EPIDERMIN BIOSYNTHESIS PROTEIN EPID; COMPND 3 CHAIN: A, B, C, D, E, F, G, H, I, J, K, L; COMPND 4 ENGINEERED: YES	FMN	48.996	-3.938	0.492	-7.213	-12.1841
1b8aA_1bbuA	1b8a A	1bbu A	LIGASE 27-JAN-99 1B8A; TITLE ASPARTYL-TRNA SYNTHETASE; COMPND MOL_ID: 1; COMPND 2 MOLECULE: PROTEIN (ASPARTYL-TRNA SYNTHETASE); COMPND 3 CHAIN: A, B; COMPND 4 SYNONYM: ASPARTYL TRNA LIGASE; COMPND 5 EC: 6.1.1.12; COMPND 6 ENGINEERED: YES	LIGASE 24-APR-98 1BBU; TITLE LYSYL-TRNA SYNTHETASE (LYSS) COMPLEXED WITH LYSINE; COMPND MOL_ID: 1; COMPND 2 MOLECULE: PROTEIN (LYSYL-TRNA SYNTHETASE); COMPND 3 CHAIN: A; COMPND 4 EC: 6.1.1.6; COMPND 5 ENGINEERED: YES	ATP	45.301	-0.63	0.356	-5.532	-12.1316
1o04A_2impA	1o04 A	2imp A	OXIDOREDUCTASE 20-FEB-03 1O04; TITLE CYS302SER MUTANT OF HUMAN MITOCHONDRIAL ALDEHYDE DEHYDROGENASE; TITLE 2 COMPLEXED WITH NAD+ AND MG2+; COMPND MOL_ID: 1; COMPND 2 MOLECULE: ALDEHYDE DEHYDROGENASE, MITOCHONDRIAL PRECURSOR; COMPND 3 CHAIN: A, B, C, D, E, F, G, H; COMPND 4 FRAGMENT: COMPLETE MATURE SEQUENCE (DOES NOT CONTAIN MITOCHONDRIAL; COMPND 5 LEADER SEQUENCE).; COMPND 6 SYNONYM: ALDH CLASS …	OXIDOREDUCTASE 04-OCT-06 2IMP; TITLE CRYSTAL STRUCTURE OF LACTALDEHYDE DEHYDROGENASE FROM E. COLI: THE; TITLE 2 TERNARY COMPLEX WITH LACTATE (OCCUPANCY 0.5) AND NADH. CRYSTALS; TITLE 3 SOAKED WITH (L)-LACTATE.; COMPND MOL_ID: 1; COMPND 2 MOLECULE: LACTALDEHYDE DEHYDROGENASE; COMPND 3 CHAIN: A; COMPND 4 SYNONYM: ALDEHYDE DEHYDROGENASE A, GLYCOLALDEHYDE DEHYDROGENASE; COMPND 5 EC: 1.2.1.21, 1.2.1.22	NAD	35.144	8.478	0.486	-7.105	-12.1246
1mi3A_1zuaX	1mi3 A	1zua X	OXIDOREDUCTASE 21-AUG-02 1MI3; TITLE 1.8 ANGSTROM STRUCTURE OF XYLOSE REDUCTASE FROM CANDIDA TENUIS IN; TITLE 2 COMPLEX WITH NAD; COMPND MOL_ID: 1; COMPND 2 MOLECULE: XYLOSE REDUCTASE; COMPND 3 CHAIN: A, B, C, D; COMPND 4 SYNONYM: NAD(P)H-DEPENDENT XYLOSE REDUCTASE; XR; COMPND 5 EC: 1.1.1.21; COMPND 6 ENGINEERED: YES	OXIDOREDUCTASE 30-MAY-05 1ZUA; TITLE CRYSTAL STRUCTURE OF AKR1B10 COMPLEXED WITH NADP+ AND TOLRESTAT; COMPND MOL_ID: 1; COMPND 2 MOLECULE: ALDO-KETO REDUCTASE FAMILY 1 MEMBER B10; COMPND 3 CHAIN: X; COMPND 4 SYNONYM: ALDOSE REDUCTASE-LIKE, ARL-1, SMALL INTESTINE REDUCTASE, SI; COMPND 5 REDUCTASE, ALDOSE REDUCTASE-RELATED PROTEIN, ARP, HARP; COMPND 6 EC: 1.1.1.-; COMPND 7 ENGINEERED: YES; COMPND 8…	NAD	68.459	2.045	0.738	-10.158	-12.1217
1o04A_1bi9A	1o04 A	1bi9 A	OXIDOREDUCTASE 20-FEB-03 1O04; TITLE CYS302SER MUTANT OF HUMAN MITOCHONDRIAL ALDEHYDE DEHYDROGENASE; TITLE 2 COMPLEXED WITH NAD+ AND MG2+; COMPND MOL_ID: 1; COMPND 2 MOLECULE: ALDEHYDE DEHYDROGENASE, MITOCHONDRIAL PRECURSOR; COMPND 3 CHAIN: A, B, C, D, E, F, G, H; COMPND 4 FRAGMENT: COMPLETE MATURE SEQUENCE (DOES NOT CONTAIN MITOCHONDRIAL; COMPND 5 LEADER SEQUENCE).; COMPND 6 SYNONYM: ALDH CLASS …	ALDEHYDE DEHYDROGENASE 23-JUN-98 1BI9; TITLE RETINAL DEHYDROGENASE TYPE TWO WITH NAD BOUND; COMPND MOL_ID: 1; COMPND 2 MOLECULE: RETINAL DEHYDROGENASE TYPE II; COMPND 3 CHAIN: A, B, C, D; COMPND 4 SYNONYM: RALDH2; COMPND 5 EC: 1.2.1.-; COMPND 6 ENGINEERED: YES	NAD	74.859	-4.351	0.53	-7.632	-12.1143
1mvlA_1p3y1	1mvl A	1p3y 1	LYASE 26-SEP-02 1MVL; TITLE PPC DECARBOXYLASE MUTANT C175S; COMPND MOL_ID: 1; COMPND 2 MOLECULE: PPC DECARBOXYLASE ATHAL3A; COMPND 3 CHAIN: A; COMPND 4 SYNONYM: HALOTOLERANCE PROTEIN HAL3A; COMPND 5 EC: 4.1.1.36; COMPND 6 ENGINEERED: YES; COMPND 7 MUTATION: YES	OXIDOREDUCTASE 19-APR-03 1P3Y; TITLE MRSD FROM BACILLUS SP. HIL-Y85/54728; COMPND MOL_ID: 1; COMPND 2 MOLECULE: MRSD PROTEIN; COMPND 3 CHAIN: 1; COMPND 4 ENGINEERED: YES	FMN	40.325	-5.385	0.437	-6.498	-12.1006
1amuA_3nyqA	1amu A	3nyq A	PEPTIDE SYNTHETASE 18-JUN-97 1AMU; TITLE PHENYLALANINE ACTIVATING DOMAIN OF GRAMICIDIN SYNTHETASE 1; TITLE 2 IN A COMPLEX WITH AMP AND PHENYLALANINE; COMPND MOL_ID: 1; COMPND 2 MOLECULE: GRAMICIDIN SYNTHETASE 1; COMPND 3 CHAIN: A, B; COMPND 4 FRAGMENT: ADENYLATE FORMING DOMAIN, RESIDUES 1 - 556 PLUS; COMPND 5 A 7 RESIDUE C-TERMINAL TAG - SHHHHHH; COMPND 6 SYNONYM: GRSA; COMPND 7 EC: 5.1.1.11; COM…	LIGASE 15-JUL-10 3NYQ; TITLE MALONYL-COA LIGASE TERNARY PRODUCT COMPLEX WITH METHYLMALONYL-COA AND; TITLE 2 AMP BOUND; COMPND MOL_ID: 1; COMPND 2 MOLECULE: MALONYL-COA LIGASE; COMPND 3 CHAIN: A; COMPND 4 ENGINEERED: YES	AMP	42.906	0.432	0.535	-7.682	-12.0976
1po5A_1nr6A	1po5 A	1nr6 A	OXIDOREDUCTASE 13-JUN-03 1PO5; TITLE STRUCTURE OF MAMMALIAN CYTOCHROME P450 2B4; COMPND MOL_ID: 1; COMPND 2 MOLECULE: CYTOCHROME P450 2B4; COMPND 3 CHAIN: A; COMPND 4 SYNONYM: CYPIIB4, P450-LM2, ISOZYME 2, P450 TYPE B0; COMPND 5 EC: 1.14.14.1; COMPND 6 ENGINEERED: YES; COMPND 7 MUTATION: YES	OXIDOREDUCTASE 23-JAN-03 1NR6; TITLE MICROSOMAL CYTOCHROME P450 2C5/3LVDH COMPLEX WITH DICLOFENAC; COMPND MOL_ID: 1; COMPND 2 MOLECULE: CYTOCHROME P450 2C5; COMPND 3 CHAIN: A; COMPND 4 SYNONYM: CYPIIC5, PROGESTERONE 21-HYDROXYLASE, P450 1, P450IIC5; COMPND 5 EC: 1.14.14.1; COMPND 6 ENGINEERED: YES	HEM	47.042	7.718	1.014	-13.473	-12.0943
1ew0A_1v9yA	1ew0 A	1v9y A	TRANSFERASE 21-APR-00 1EW0; TITLE CRYSTAL STRUCTURE ANALYSIS OF THE SENSOR DOMAIN OF RMFIXL(FERROUS; TITLE 2 FORM); COMPND MOL_ID: 1; COMPND 2 MOLECULE: FIXL; COMPND 3 CHAIN: A; COMPND 4 FRAGMENT: SENSOR DOMAIN; COMPND 5 EC: 2.7.3.-; COMPND 6 ENGINEERED: YES	SIGNALING PROTEIN 04-FEB-04 1V9Y; TITLE CRYSTAL STRUCTURE OF THE HEME PAS SENSOR DOMAIN OF EC DOS (FERRIC; TITLE 2 FORM); COMPND MOL_ID: 1; COMPND 2 MOLECULE: HEME PAS SENSOR PROTEIN; COMPND 3 CHAIN: A, B; COMPND 4 FRAGMENT: HEME PAS DOMAIN; COMPND 5 ENGINEERED: YES	HEM	36.882	10.577	0.601	-8.414	-12.0029
1p4cA_1kbiA	1p4c A	1kbi A	OXIDOREDUCTASE 22-APR-03 1P4C; TITLE HIGH RESOLUTION STRUCTURE OF OXIDIZED ACTIVE MUTANT OF (S)-MANDELATE; TITLE 2 DEHYDROGENASE; COMPND MOL_ID: 1; COMPND 2 MOLECULE: L(+)-MANDELATE DEHYDROGENASE; COMPND 3 CHAIN: A; COMPND 4 SYNONYM: S-MANDELATE DEHYDROGENASE, MDH; COMPND 5 ENGINEERED: YES; COMPND 6 OTHER_DETAILS: 20 RESIDUE SUBSTITUTION FROM GLYCOLATE OXIDASE AT; COMPND 7 RESIDUE 177	OXIDOREDUCTASE 06-NOV-01 1KBI; TITLE CRYSTALLOGRAPHIC STUDY OF THE RECOMBINANT FLAVIN-BINDING DOMAIN OF; TITLE 2 BAKER'S YEAST FLAVOCYTOCHROME B2: COMPARISON WITH THE INTACT WILD-; TITLE 3 TYPE ENZYME; COMPND MOL_ID: 1; COMPND 2 MOLECULE: CYTOCHROME B2; COMPND 3 CHAIN: A, B; COMPND 4 SYNONYM: L-LCR; COMPND 5 EC: 1.1.2.3; COMPND 6 ENGINEERED: YES	FMN	35.609	13.901	0.875	-11.691	-11.9908
1ja1A_3f6rA	1ja1 A	3f6r A	OXIDOREDUCTASE 29-MAY-01 1JA1; TITLE CYPOR-TRIPLE MUTANT; COMPND MOL_ID: 1; COMPND 2 MOLECULE: NADPH-CYTOCHROME P450 REDUCTASE; COMPND 3 CHAIN: A, B; COMPND 4 SYNONYM: NADPH-CYTOCHROME P450 OXIDOREDUCTASE; COMPND 5 EC: 1.6.2.4; COMPND 6 ENGINEERED: YES; COMPND 7 MUTATION: YES	ELECTRON TRANSPORT 06-NOV-08 3F6R; TITLE DESULFOVIBRIO DESULFURICANS (ATCC 29577) OXIDIZED FLAVODOXIN; COMPND MOL_ID: 1; COMPND 2 MOLECULE: FLAVODOXIN; COMPND 3 CHAIN: A, B, C, D; COMPND 4 ENGINEERED: YES; COMPND 5 MUTATION: YES	FMN	48.762	1.673	0.67	-9.225	-11.9805
12asA_3pcoA	12as A	3pco A	LIGASE 02-DEC-97 12AS; TITLE ASPARAGINE SYNTHETASE MUTANT C51A, C315A COMPLEXED WITH L-ASPARAGINE; TITLE 2 AND AMP; COMPND MOL_ID: 1; COMPND 2 MOLECULE: ASPARAGINE SYNTHETASE; COMPND 3 CHAIN: A, B; COMPND 4 SYNONYM: L-ASPARTATE\:AMMONIA LIGASE (AMP-FORMING); COMPND 5 EC: 6.3.1.1; COMPND 6 ENGINEERED: YES; COMPND 7 MUTATION: YES	LIGASE 21-OCT-10 3PCO; TITLE CRYSTAL STRUCTURE OF E. COLI PHENYLALANINE-TRNA SYNTHETASE COMPLEXED; TITLE 2 WITH PHENYLALANINE AND AMP; COMPND MOL_ID: 1; COMPND 2 MOLECULE: PHENYLALANYL-TRNA SYNTHETASE, ALPHA SUBUNIT; COMPND 3 CHAIN: A, C; COMPND 4 FRAGMENT: LIGASE; COMPND 5 ENGINEERED: YES; COMPND 6 MOL_ID: 2; COMPND 7 MOLECULE: PHENYLALANYL-TRNA SYNTHETASE, BETA CHAIN; COMPND 8 CHAIN: B, D; COMP…	AMP	36.154	0.007	0.397	-5.953	-11.9779
1bdgA_1bg3A	1bdg A	1bg3 A	HEXOKINASE 08-MAY-98 1BDG; TITLE HEXOKINASE FROM SCHISTOSOMA MANSONI COMPLEXED WITH GLUCOSE; COMPND MOL_ID: 1; COMPND 2 MOLECULE: HEXOKINASE; COMPND 3 CHAIN: A; COMPND 4 SYNONYM: ATP/:D-HEXOSE-6-PHOSPHOTRANSFERASE; COMPND 5 EC: 2.7.1.1; COMPND 6 ENGINEERED: YES	HEXOKINASE 04-JUN-98 1BG3; TITLE RAT BRAIN HEXOKINASE TYPE I COMPLEX WITH GLUCOSE AND INHIBITOR; TITLE 2 GLUCOSE-6-PHOSPHATE; COMPND MOL_ID: 1; COMPND 2 MOLECULE: HEXOKINASE; COMPND 3 CHAIN: A, B; COMPND 4 SYNONYM: ATP-D-HEXOSE-6-PHOSPHOTRANSFERASE; COMPND 5 EC: 2.7.1.1; COMPND 6 OTHER_DETAILS: BOTH MONOMERS HAVE TWO SMALL BREAKS AT KNOWN OR LIKELY; COMPND 7 TRYPSIN CLEAVAGE SITES. ALTHOUGH ENZYM…	GLC	80.003	-4.36	0.508	-7.248	-11.9211
1o04A_2j6lA	1o04 A	2j6l A	OXIDOREDUCTASE 20-FEB-03 1O04; TITLE CYS302SER MUTANT OF HUMAN MITOCHONDRIAL ALDEHYDE DEHYDROGENASE; TITLE 2 COMPLEXED WITH NAD+ AND MG2+; COMPND MOL_ID: 1; COMPND 2 MOLECULE: ALDEHYDE DEHYDROGENASE, MITOCHONDRIAL PRECURSOR; COMPND 3 CHAIN: A, B, C, D, E, F, G, H; COMPND 4 FRAGMENT: COMPLETE MATURE SEQUENCE (DOES NOT CONTAIN MITOCHONDRIAL; COMPND 5 LEADER SEQUENCE).; COMPND 6 SYNONYM: ALDH CLASS …	OXIDOREDUCTASE 29-SEP-06 2J6L; TITLE STRUCTURE OF AMINOADIPATE-SEMIALDEHYDE DEHYDROGENASE; COMPND MOL_ID: 1; COMPND 2 MOLECULE: ALDEHYDE DEHYDROGENASE FAMILY 7 MEMBER A1; COMPND 3 CHAIN: A, B, C, D, E, F, G, H; COMPND 4 SYNONYM: ANTIQUITIN-1, AMINOADIPATE-SEMIALDEHYDE DEHYDROGENASE; COMPND 5 EC: 1.2.1.3; COMPND 6 ENGINEERED: YES	NAD	36.801	-3.661	0.614	-8.459	-11.8473
1f5vA_3e10A	1f5v A	3e10 A	OXIDOREDUCTASE 17-JUN-00 1F5V; TITLE STRUCTURE AND SITE-DIRECTED MUTAGENESIS OF A FLAVOPROTEIN; TITLE 2 FROM ESCHERICHIA COLI THAT REDUCES NITROCOMPOUNDS.; TITLE 3 ALTERATION OF PYRIDINE NUCLEOTIDE BINDING BY A SINGLE; TITLE 4 AMINO ACID SUBSTITUTION; COMPND MOL_ID: 1; COMPND 2 MOLECULE: OXYGEN-INSENSITIVE NADPH NITROREDUCTASE; COMPND 3 CHAIN: A, B; COMPND 4 EC: 1.6.99.6; COMPND 5 ENGINEERED: YES	OXIDOREDUCTASE 01-AUG-08 3E10; TITLE CRYSTAL STRUCTURE OF PUTATIVE NADH OXIDASE (NP_348178.1) FROM; TITLE 2 CLOSTRIDIUM ACETOBUTYLICUM AT 1.40 A RESOLUTION; COMPND MOL_ID: 1; COMPND 2 MOLECULE: PUTATIVE NADH OXIDASE; COMPND 3 CHAIN: A, B; COMPND 4 SYNONYM: NITROREDUCTASE FAMILY PROTEIN; COMPND 5 ENGINEERED: YES	FMN	41.705	-0.584	0.496	-7.06	-11.8456
1mi3A_5c7hA	1mi3 A	5c7h A	OXIDOREDUCTASE 21-AUG-02 1MI3; TITLE 1.8 ANGSTROM STRUCTURE OF XYLOSE REDUCTASE FROM CANDIDA TENUIS IN; TITLE 2 COMPLEX WITH NAD; COMPND MOL_ID: 1; COMPND 2 MOLECULE: XYLOSE REDUCTASE; COMPND 3 CHAIN: A, B, C, D; COMPND 4 SYNONYM: NAD(P)H-DEPENDENT XYLOSE REDUCTASE; XR; COMPND 5 EC: 1.1.1.21; COMPND 6 ENGINEERED: YES	OXIDOREDUCTASE 24-JUN-15 5C7H; TITLE CRYSTAL STRUCTURE OF ALDO-KETO REDUCTASE FROM SINORHIZOBIUM MELILOTI; TITLE 2 1021 IN COMPLEX WITH NADPH; COMPND MOL_ID: 1; COMPND 2 MOLECULE: ALDO-KETO REDUCTASE; COMPND 3 CHAIN: A; COMPND 4 EC: 1.1.1.-; COMPND 5 ENGINEERED: YES	NAD	40.144	9.757	0.747	-10.03	-11.8418
1ja1A_3kapA	1ja1 A	3kap A	OXIDOREDUCTASE 29-MAY-01 1JA1; TITLE CYPOR-TRIPLE MUTANT; COMPND MOL_ID: 1; COMPND 2 MOLECULE: NADPH-CYTOCHROME P450 REDUCTASE; COMPND 3 CHAIN: A, B; COMPND 4 SYNONYM: NADPH-CYTOCHROME P450 OXIDOREDUCTASE; COMPND 5 EC: 1.6.2.4; COMPND 6 ENGINEERED: YES; COMPND 7 MUTATION: YES	ELECTRON TRANSPORT 19-OCT-09 3KAP; TITLE FLAVODOXIN FROM DESULFOVIBRIO DESULFURICANS ATCC 27774 (OXIDIZED FORM); COMPND MOL_ID: 1; COMPND 2 MOLECULE: FLAVODOXIN; COMPND 3 CHAIN: A	FMN	36.006	15.683	0.727	-9.792	-11.8404
1b8aA_2dq3A	1b8a A	2dq3 A	LIGASE 27-JAN-99 1B8A; TITLE ASPARTYL-TRNA SYNTHETASE; COMPND MOL_ID: 1; COMPND 2 MOLECULE: PROTEIN (ASPARTYL-TRNA SYNTHETASE); COMPND 3 CHAIN: A, B; COMPND 4 SYNONYM: ASPARTYL TRNA LIGASE; COMPND 5 EC: 6.1.1.12; COMPND 6 ENGINEERED: YES	LIGASE 18-MAY-06 2DQ3; TITLE CRYSTAL STRUCTURE OF AQ_298; COMPND MOL_ID: 1; COMPND 2 MOLECULE: SERYL-TRNA SYNTHETASE; COMPND 3 CHAIN: A, B; COMPND 4 SYNONYM: SERINE--TRNA LIGASE, SERRS; COMPND 5 EC: 6.1.1.11; COMPND 6 ENGINEERED: YES	ATP	39.578	-1.441	0.516	-7.254	-11.776
1amuA_4gr5A	1amu A	4gr5 A	PEPTIDE SYNTHETASE 18-JUN-97 1AMU; TITLE PHENYLALANINE ACTIVATING DOMAIN OF GRAMICIDIN SYNTHETASE 1; TITLE 2 IN A COMPLEX WITH AMP AND PHENYLALANINE; COMPND MOL_ID: 1; COMPND 2 MOLECULE: GRAMICIDIN SYNTHETASE 1; COMPND 3 CHAIN: A, B; COMPND 4 FRAGMENT: ADENYLATE FORMING DOMAIN, RESIDUES 1 - 556 PLUS; COMPND 5 A 7 RESIDUE C-TERMINAL TAG - SHHHHHH; COMPND 6 SYNONYM: GRSA; COMPND 7 EC: 5.1.1.11; COM…	LIGASE 24-AUG-12 4GR5; TITLE CRYSTAL STRUCTURE OF SLGN1DELTAASUB IN COMPLEX WITH AMPCPP; COMPND MOL_ID: 1; COMPND 2 MOLECULE: NON-RIBOSOMAL PEPTIDE SYNTHETASE; COMPND 3 CHAIN: A, B, C, D; COMPND 4 ENGINEERED: YES	AMP	48.302	-4.26	0.541	-7.527	-11.7426
1mi3A_2clpA	1mi3 A	2clp A	OXIDOREDUCTASE 21-AUG-02 1MI3; TITLE 1.8 ANGSTROM STRUCTURE OF XYLOSE REDUCTASE FROM CANDIDA TENUIS IN; TITLE 2 COMPLEX WITH NAD; COMPND MOL_ID: 1; COMPND 2 MOLECULE: XYLOSE REDUCTASE; COMPND 3 CHAIN: A, B, C, D; COMPND 4 SYNONYM: NAD(P)H-DEPENDENT XYLOSE REDUCTASE; XR; COMPND 5 EC: 1.1.1.21; COMPND 6 ENGINEERED: YES	OXIDOREDUCTASE 28-APR-06 2CLP; TITLE CRYSTAL STRUCTURE OF HUMAN AFLATOXIN B1 ALDEHYDE REDUCTASE MEMBER 3; COMPND MOL_ID: 1; COMPND 2 MOLECULE: AFLATOXIN B1 ALDEHYDE REDUCTASE MEMBER 3; COMPND 3 CHAIN: A, B, C, D, E, F, G, H, I, J, K; COMPND 4 SYNONYM: AFB1-AR 2; COMPND 5 ENGINEERED: YES	NAD	47.017	15.934	0.713	-9.543	-11.738
1jqiA_4xvxA	1jqi A	4xvx A	OXIDOREDUCTASE 07-AUG-01 1JQI; TITLE CRYSTAL STRUCTURE OF RAT SHORT CHAIN ACYL-COA DEHYDROGENASE COMPLEXED; TITLE 2 WITH ACETOACETYL-COA; COMPND MOL_ID: 1; COMPND 2 MOLECULE: SHORT CHAIN ACYL-COA DEHYDROGENASE; COMPND 3 CHAIN: A, B; COMPND 4 EC: 1.3.99.2; COMPND 5 ENGINEERED: YES	OXIDOREDUCTASE 28-JAN-15 4XVX; TITLE CRYSTAL STRUCTURE OF AN ACYL-ACP DEHYDROGENASE; COMPND MOL_ID: 1; COMPND 2 MOLECULE: ACYL-[ACYL-CARRIER-PROTEIN] DEHYDROGENASE MBTN; COMPND 3 CHAIN: A, B; COMPND 4 SYNONYM: ACYL-ACP DEHYDROGENASE MBTN,MYCOBACTIN SYNTHASE PROTEIN N; COMPND 5 EC: 1.3.99.-; COMPND 6 ENGINEERED: YES	FAD	40.239	0.388	0.527	-7.325	-11.6826
1qf5A_1iweA	1qf5 A	1iwe A	LIGASE 06-APR-99 1QF5; TITLE DESIGN, SYNTHESIS, AND X-RAY CRYSTAL STRUCTURE OF AN ENZYME BOUND; TITLE 2 BISUBSTRATE HYBRID INHIBITOR OF ADENYLOSUCCINATE SYNTHETASE; COMPND MOL_ID: 1; COMPND 2 MOLECULE: PROTEIN (ADENYLOSUCCINATE SYNTHETASE); COMPND 3 CHAIN: A; COMPND 4 EC: 6.3.4.4	LIGASE 04-MAY-02 1IWE; TITLE IMP COMPLEX OF THE RECOMBINANT MOUSE-MUSCLE ADENYLOSUCCINATE; TITLE 2 SYNTHETASE; COMPND MOL_ID: 1; COMPND 2 MOLECULE: ADENYLOSUCCINATE SYNTHETASE; COMPND 3 CHAIN: A, B; COMPND 4 EC: 6.3.4.4; COMPND 5 ENGINEERED: YES	PO4	76.044	-3.608	0.229	-3.83	-11.6413
1ja1A_1tllA	1ja1 A	1tll A	OXIDOREDUCTASE 29-MAY-01 1JA1; TITLE CYPOR-TRIPLE MUTANT; COMPND MOL_ID: 1; COMPND 2 MOLECULE: NADPH-CYTOCHROME P450 REDUCTASE; COMPND 3 CHAIN: A, B; COMPND 4 SYNONYM: NADPH-CYTOCHROME P450 OXIDOREDUCTASE; COMPND 5 EC: 1.6.2.4; COMPND 6 ENGINEERED: YES; COMPND 7 MUTATION: YES	OXIDOREDUCTASE 09-JUN-04 1TLL; TITLE CRYSTAL STRUCTURE OF RAT NEURONAL NITRIC-OXIDE SYNTHASE REDUCTASE; TITLE 2 MODULE AT 2.3 A RESOLUTION.; COMPND MOL_ID: 1; COMPND 2 MOLECULE: NITRIC-OXIDE SYNTHASE, BRAIN; COMPND 3 CHAIN: A, B; COMPND 4 SYNONYM: NOS, TYPE I, NEURONAL NOS, N-NOS, NNOS, CONSTITUTIVE NOS,; COMPND 5 NC-NOS, BNOS, REDUCTASE MODULE; COMPND 6 EC: 1.14.13.39; COMPND 7 ENGINEERED: YES	FMN	37.703	-2.257	0.846	-10.972	-11.5983
1qpaA_2ccaA	1qpa A	2cca A	OXIDOREDUCTASE 08-OCT-96 1QPA; TITLE LIGNIN PEROXIDASE ISOZYME LIP4.65 (PI 4.65); COMPND MOL_ID: 1; COMPND 2 MOLECULE: LIGNIN PEROXIDASE; COMPND 3 CHAIN: A, B; COMPND 4 EC: 1.11.1.-; COMPND 5 OTHER_DETAILS: ISOZYME LIP4.65	OXIDOREDUCTASE 16-JAN-06 2CCA; TITLE CRYSTAL STRUCTURE OF THE CATALASE-PEROXIDASE (KATG) AND S315T MUTANT; TITLE 2 FROM MYCOBACTERIUM TUBERCULOSIS; COMPND MOL_ID: 1; COMPND 2 MOLECULE: PEROXIDASE/CATALASE T; COMPND 3 CHAIN: A, B; COMPND 4 FRAGMENT: RESIDUES 1-740; COMPND 5 SYNONYM: KATG, CATALASE-PEROXIDASE T; COMPND 6 EC: 1.11.1.6; COMPND 7 ENGINEERED: YES; COMPND 8 OTHER_DETAILS: HEME PROTORPHY…	HEM	35.333	5.094	0.977	-12.468	-11.5766
1soxA_3lf5A	1sox A	3lf5 A	OXIDOREDUCTASE 31-DEC-97 1SOX; TITLE SULFITE OXIDASE FROM CHICKEN LIVER; COMPND MOL_ID: 1; COMPND 2 MOLECULE: SULFITE OXIDASE; COMPND 3 CHAIN: A, B; COMPND 4 EC: 1.8.3.1	OXIDOREDUCTASE 15-JAN-10 3LF5; TITLE STRUCTURE OF HUMAN NADH CYTOCHROME B5 OXIDOREDUCTASE (NCB5OR) B5; TITLE 2 DOMAIN TO 1.25A RESOLUTION; COMPND MOL_ID: 1; COMPND 2 MOLECULE: CYTOCHROME B5 REDUCTASE 4; COMPND 3 CHAIN: A, B; COMPND 4 FRAGMENT: UNP RESIDUES 51-137; COMPND 5 SYNONYM: FLAVOHEMOPROTEIN B5/B5R, B5+B5R, CB5/CB5R, N-TERMINAL; COMPND 6 CYTOCHROME B5 AND CYTOCHROME B5 OXIDOREDUCTASE DOMAI…	HEM	37.76	-1.669	0.477	-6.672	-11.5633
1bdgA_1bg3A	1bdg A	1bg3 A	HEXOKINASE 08-MAY-98 1BDG; TITLE HEXOKINASE FROM SCHISTOSOMA MANSONI COMPLEXED WITH GLUCOSE; COMPND MOL_ID: 1; COMPND 2 MOLECULE: HEXOKINASE; COMPND 3 CHAIN: A; COMPND 4 SYNONYM: ATP/:D-HEXOSE-6-PHOSPHOTRANSFERASE; COMPND 5 EC: 2.7.1.1; COMPND 6 ENGINEERED: YES	HEXOKINASE 04-JUN-98 1BG3; TITLE RAT BRAIN HEXOKINASE TYPE I COMPLEX WITH GLUCOSE AND INHIBITOR; TITLE 2 GLUCOSE-6-PHOSPHATE; COMPND MOL_ID: 1; COMPND 2 MOLECULE: HEXOKINASE; COMPND 3 CHAIN: A, B; COMPND 4 SYNONYM: ATP-D-HEXOSE-6-PHOSPHOTRANSFERASE; COMPND 5 EC: 2.7.1.1; COMPND 6 OTHER_DETAILS: BOTH MONOMERS HAVE TWO SMALL BREAKS AT KNOWN OR LIKELY; COMPND 7 TRYPSIN CLEAVAGE SITES. ALTHOUGH ENZYM…	GLC	83.866	-3.943	0.531	-7.284	-11.5436
1lyvA_2cjzA	1lyv A	2cjz A	HYDROLASE 08-JUN-02 1LYV; TITLE HIGH-RESOLUTION STRUCTURE OF THE CATALYTICALLY INACTIVE YERSINIA; TITLE 2 TYROSINE PHOSPHATASE C403A MUTANT IN COMPLEX WITH PHOSPHATE.; COMPND MOL_ID: 1; COMPND 2 MOLECULE: PROTEIN-TYROSINE PHOSPHATASE YOPH; COMPND 3 CHAIN: A; COMPND 4 FRAGMENT: PTPASE DOMAIN; COMPND 5 SYNONYM: VIRULENCE PROTEIN; COMPND 6 EC: 3.1.3.48; COMPND 7 ENGINEERED: YES; COMPND 8 MUTATION: Y…	HYDROLASE 10-APR-06 2CJZ; TITLE CRYSTAL STRUCTURE OF THE C472S MUTANT OF HUMAN PROTEIN TYROSINE; TITLE 2 PHOSPHATASE PTPN5 (STEP, STRIATUM ENRICHED PHOSPHATASE) IN COMPLEX; TITLE 3 WITH PHOSPHOTYROSINE; COMPND MOL_ID: 1; COMPND 2 MOLECULE: HUMAN PROTEIN TYROSINE PHOSPHATASE PTPN5; COMPND 3 CHAIN: A; COMPND 4 FRAGMENT: PHOSPHATASE DOMAIN, RESIDUES 258-539; COMPND 5 SYNONYM: PROTEIN-TYROSINE PHOSPH…	PO4	45.98	-3.971	0.283	-4.415	-11.5274
1cqxA_4u9uA	1cqx A	4u9u A	LIPID BINDING PROTEIN 12-AUG-99 1CQX; TITLE CRYSTAL STRUCTURE OF THE FLAVOHEMOGLOBIN FROM ALCALIGENES EUTROPHUS AT; TITLE 2 1.75 A RESOLUTION; COMPND MOL_ID: 1; COMPND 2 MOLECULE: FLAVOHEMOPROTEIN; COMPND 3 CHAIN: A, B	OXIDOREDUCTASE 06-AUG-14 4U9U; TITLE CRYSTAL STRUCTURE OF NQRF FAD-BINDING DOMAIN FROM VIBRIO CHOLERAE; COMPND MOL_ID: 1; COMPND 2 MOLECULE: NA(+)-TRANSLOCATING NADH-QUINONE REDUCTASE SUBUNIT F; COMPND 3 CHAIN: A, B; COMPND 4 FRAGMENT: UNP RESIDUES 130-148; COMPND 5 SYNONYM: NA(+)-TRANSLOCATING NQR SUBUNIT F,NQR COMPLEX SUBUNIT F,NQR-; COMPND 6 1 SUBUNIT F; COMPND 7 EC: 1.6.5.-; COMPND 8 ENGINEER…	FAD	41.661	-8.033	0.844	-10.88	-11.5254
1jq5A_3zdrA	1jq5 A	3zdr A	OXIDOREDUCTASE 03-AUG-01 1JQ5; TITLE BACILLUS STEAROTHERMOPHILUS GLYCEROL DEHYDROGENASE COMPLEX WITH NAD+; COMPND MOL_ID: 1; COMPND 2 MOLECULE: GLYCEROL DEHYDROGENASE; COMPND 3 CHAIN: A; COMPND 4 EC: 1.1.1.6; COMPND 5 ENGINEERED: YES; COMPND 6 MUTATION: YES	OXIDOREDUCTASE 30-NOV-12 3ZDR; TITLE STRUCTURE OF THE ALCOHOL DEHYDROGENASE (ADH) DOMAIN OF A; TITLE 2 BIFUNCTIONAL ADHE DEHYDROGENASE FROM GEOBACILLUS; TITLE 3 THERMOGLUCOSIDASIUS NCIMB 11955; COMPND MOL_ID: 1; COMPND 2 MOLECULE: ALCOHOL DEHYDROGENASE DOMAIN OF THE BIFUNCTIONAL; COMPND 3 ACETALDEHYDE DEHYDROGENASE; COMPND 4 CHAIN: A; COMPND 5 FRAGMENT: RESIDUES 457-867; COMPND 6 SYNONYM: ACETALD…	NAD	40.352	-0.892	0.65	-8.616	-11.488
1mi3A_1zgdA	1mi3 A	1zgd A	OXIDOREDUCTASE 21-AUG-02 1MI3; TITLE 1.8 ANGSTROM STRUCTURE OF XYLOSE REDUCTASE FROM CANDIDA TENUIS IN; TITLE 2 COMPLEX WITH NAD; COMPND MOL_ID: 1; COMPND 2 MOLECULE: XYLOSE REDUCTASE; COMPND 3 CHAIN: A, B, C, D; COMPND 4 SYNONYM: NAD(P)H-DEPENDENT XYLOSE REDUCTASE; XR; COMPND 5 EC: 1.1.1.21; COMPND 6 ENGINEERED: YES	PLANT PROTEIN 21-APR-05 1ZGD; TITLE CHALCONE REDUCTASE COMPLEXED WITH NADP+ AT 1.7 ANGSTROM RESOLUTION; COMPND MOL_ID: 1; COMPND 2 MOLECULE: CHALCONE REDUCTASE; COMPND 3 CHAIN: A, B; COMPND 4 ENGINEERED: YES	NAD	51.345	11.443	0.686	-9.029	-11.4873
1iqcA_2vhdA	1iqc A	2vhd A	OXIDOREDUCTASE 20-JUL-01 1IQC; TITLE CRYSTAL STRUCTURE OF DI-HEME PEROXIDASE FROM NITROSOMONAS EUROPAEA; COMPND MOL_ID: 1; COMPND 2 MOLECULE: DI-HEME PEROXIDASE; COMPND 3 CHAIN: A, B, C, D	OXIDOREDUCTASE 20-NOV-07 2VHD; TITLE CRYSTAL STRUCTURE OF THE DI-HAEM CYTOCHROME C PEROXIDASE FROM; TITLE 2 PSEUDOMONAS AERUGINOSA - MIXED VALENCE FORM; COMPND MOL_ID: 1; COMPND 2 MOLECULE: CYTOCHROME C551 PEROXIDASE; COMPND 3 CHAIN: A, B; COMPND 4 FRAGMENT: RESIDUES 24-346; COMPND 5 SYNONYM: CYTOCHROME C PEROXIDASE, CCP; COMPND 6 EC: 1.11.1.5; COMPND 7 ENGINEERED: YES	HEC	68.907	11.437	0.623	-8.301	-11.4813
1amuA_4oxiA	1amu A	4oxi A	PEPTIDE SYNTHETASE 18-JUN-97 1AMU; TITLE PHENYLALANINE ACTIVATING DOMAIN OF GRAMICIDIN SYNTHETASE 1; TITLE 2 IN A COMPLEX WITH AMP AND PHENYLALANINE; COMPND MOL_ID: 1; COMPND 2 MOLECULE: GRAMICIDIN SYNTHETASE 1; COMPND 3 CHAIN: A, B; COMPND 4 FRAGMENT: ADENYLATE FORMING DOMAIN, RESIDUES 1 - 556 PLUS; COMPND 5 A 7 RESIDUE C-TERMINAL TAG - SHHHHHH; COMPND 6 SYNONYM: GRSA; COMPND 7 EC: 5.1.1.11; COM…	LIGASE 04-FEB-14 4OXI; TITLE CRYSTAL STRUCTURE OF VIBRIO CHOLERAE ADENYLATION DOMAIN ALME IN; TITLE 2 COMPLEX WITH GLYCYL-ADENOSINE-5'-PHOSPHATE; COMPND MOL_ID: 1; COMPND 2 MOLECULE: ENTEROBACTIN SYNTHETASE COMPONENT F-RELATED PROTEIN; COMPND 3 CHAIN: A; COMPND 4 ENGINEERED: YES	AMP	54.03	7.364	0.67	-8.824	-11.4597
1mi3A_3erpA	1mi3 A	3erp A	OXIDOREDUCTASE 21-AUG-02 1MI3; TITLE 1.8 ANGSTROM STRUCTURE OF XYLOSE REDUCTASE FROM CANDIDA TENUIS IN; TITLE 2 COMPLEX WITH NAD; COMPND MOL_ID: 1; COMPND 2 MOLECULE: XYLOSE REDUCTASE; COMPND 3 CHAIN: A, B, C, D; COMPND 4 SYNONYM: NAD(P)H-DEPENDENT XYLOSE REDUCTASE; XR; COMPND 5 EC: 1.1.1.21; COMPND 6 ENGINEERED: YES	OXIDOREDUCTASE 02-OCT-08 3ERP; TITLE STRUCTURE OF IDP01002, A PUTATIVE OXIDOREDUCTASE FROM AND ESSENTIAL; TITLE 2 GENE OF SALMONELLA TYPHIMURIUM; COMPND MOL_ID: 1; COMPND 2 MOLECULE: PUTATIVE OXIDOREDUCTASE; COMPND 3 CHAIN: A, B; COMPND 4 ENGINEERED: YES	NAD	56.599	1.092	0.159	-2.967	-11.4556
1b8aA_1jjcA	1b8a A	1jjc A	LIGASE 27-JAN-99 1B8A; TITLE ASPARTYL-TRNA SYNTHETASE; COMPND MOL_ID: 1; COMPND 2 MOLECULE: PROTEIN (ASPARTYL-TRNA SYNTHETASE); COMPND 3 CHAIN: A, B; COMPND 4 SYNONYM: ASPARTYL TRNA LIGASE; COMPND 5 EC: 6.1.1.12; COMPND 6 ENGINEERED: YES	LIGASE 04-JUL-01 1JJC; TITLE CRYSTAL STRUCTURE AT 2.6A RESOLUTION OF PHENYLALANYL-TRNA SYNTHETASE; TITLE 2 COMPLEXED WITH PHENYLALANYL-ADENYLATE IN THE PRESENCE OF MANGANESE; COMPND MOL_ID: 1; COMPND 2 MOLECULE: PHENYLALANYL-TRNA SYNTHETASE ALPHA CHAIN; COMPND 3 CHAIN: A; COMPND 4 FRAGMENT: ALPHA CHAIN; COMPND 5 SYNONYM: PHENYLALANINE--TRNA LIGASE ALPHA CHAIN; PHERS; COMPND 6 PHENYLALANINE--TRNA …	ATP	40.615	-4.692	0.375	-5.435	-11.4421
1o04A_3pqaA	1o04 A	3pqa A	OXIDOREDUCTASE 20-FEB-03 1O04; TITLE CYS302SER MUTANT OF HUMAN MITOCHONDRIAL ALDEHYDE DEHYDROGENASE; TITLE 2 COMPLEXED WITH NAD+ AND MG2+; COMPND MOL_ID: 1; COMPND 2 MOLECULE: ALDEHYDE DEHYDROGENASE, MITOCHONDRIAL PRECURSOR; COMPND 3 CHAIN: A, B, C, D, E, F, G, H; COMPND 4 FRAGMENT: COMPLETE MATURE SEQUENCE (DOES NOT CONTAIN MITOCHONDRIAL; COMPND 5 LEADER SEQUENCE).; COMPND 6 SYNONYM: ALDH CLASS …	OXIDOREDUCTASE 25-NOV-10 3PQA; TITLE CRYSTAL STRUCTURE OF GLYCERALDEHYDE-3-PHOSPHATE DEHYDROGENASE GAPN; TITLE 2 FROM METHANOCALDOCOCCUS JANNASCHII DSM 2661; COMPND MOL_ID: 1; COMPND 2 MOLECULE: LACTALDEHYDE DEHYDROGENASE; COMPND 3 CHAIN: A, B, C, D; COMPND 4 SYNONYM: GLYCERALDEHYDE-3-PHOSPHATE DEHYDROGENASE; COMPND 5 EC: 1.2.1.22; COMPND 6 ENGINEERED: YES	NAD	46.367	-1.743	0.343	-5.064	-11.4312
1ja1A_1f4pA	1ja1 A	1f4p A	OXIDOREDUCTASE 29-MAY-01 1JA1; TITLE CYPOR-TRIPLE MUTANT; COMPND MOL_ID: 1; COMPND 2 MOLECULE: NADPH-CYTOCHROME P450 REDUCTASE; COMPND 3 CHAIN: A, B; COMPND 4 SYNONYM: NADPH-CYTOCHROME P450 OXIDOREDUCTASE; COMPND 5 EC: 1.6.2.4; COMPND 6 ENGINEERED: YES; COMPND 7 MUTATION: YES	ELECTRON TRANSPORT 08-JUN-00 1F4P; TITLE Y98W FLAVODOXIN MUTANT 1.5A (D. VULGARIS); COMPND MOL_ID: 1; COMPND 2 MOLECULE: FLAVODOXIN; COMPND 3 CHAIN: A; COMPND 4 ENGINEERED: YES; COMPND 5 MUTATION: YES	FMN	36.583	12.704	0.783	-10.093	-11.4304
1lyvA_3mozA	1lyv A	3moz A	HYDROLASE 08-JUN-02 1LYV; TITLE HIGH-RESOLUTION STRUCTURE OF THE CATALYTICALLY INACTIVE YERSINIA; TITLE 2 TYROSINE PHOSPHATASE C403A MUTANT IN COMPLEX WITH PHOSPHATE.; COMPND MOL_ID: 1; COMPND 2 MOLECULE: PROTEIN-TYROSINE PHOSPHATASE YOPH; COMPND 3 CHAIN: A; COMPND 4 FRAGMENT: PTPASE DOMAIN; COMPND 5 SYNONYM: VIRULENCE PROTEIN; COMPND 6 EC: 3.1.3.48; COMPND 7 ENGINEERED: YES; COMPND 8 MUTATION: Y…	HYDROLASE 23-APR-10 3MOZ; TITLE STRUCTURE OF THE PTP-LIKE PHYTASE FROM SELENOMONAS RUMINANTIUM IN; TITLE 2 COMPLEX WITH MYO-INOSITOL (1,2,3,5,6)PENTAKISPHOSPHATE; COMPND MOL_ID: 1; COMPND 2 MOLECULE: MYO-INOSITOL HEXAPHOSPHATE PHOSPHOHYDROLASE; COMPND 3 CHAIN: A, B; COMPND 4 FRAGMENT: UNP RESIDUES 33-346; COMPND 5 ENGINEERED: YES; COMPND 6 MUTATION: YES	PO4	40.409	-4.075	0.315	-4.717	-11.3663
1jqiA_2pg0A	1jqi A	2pg0 A	OXIDOREDUCTASE 07-AUG-01 1JQI; TITLE CRYSTAL STRUCTURE OF RAT SHORT CHAIN ACYL-COA DEHYDROGENASE COMPLEXED; TITLE 2 WITH ACETOACETYL-COA; COMPND MOL_ID: 1; COMPND 2 MOLECULE: SHORT CHAIN ACYL-COA DEHYDROGENASE; COMPND 3 CHAIN: A, B; COMPND 4 EC: 1.3.99.2; COMPND 5 ENGINEERED: YES	OXIDOREDUCTASE 06-APR-07 2PG0; TITLE CRYSTAL STRUCTURE OF ACYL-COA DEHYDROGENASE FROM GEOBACILLUS; TITLE 2 KAUSTOPHILUS; COMPND MOL_ID: 1; COMPND 2 MOLECULE: ACYL-COA DEHYDROGENASE; COMPND 3 CHAIN: A, B; COMPND 4 EC: 1.3.99.3; COMPND 5 ENGINEERED: YES	FAD	45.409	5.06	0.58	-7.7	-11.3235
1bdgA_3f9mA	1bdg A	3f9m A	HEXOKINASE 08-MAY-98 1BDG; TITLE HEXOKINASE FROM SCHISTOSOMA MANSONI COMPLEXED WITH GLUCOSE; COMPND MOL_ID: 1; COMPND 2 MOLECULE: HEXOKINASE; COMPND 3 CHAIN: A; COMPND 4 SYNONYM: ATP/:D-HEXOSE-6-PHOSPHOTRANSFERASE; COMPND 5 EC: 2.7.1.1; COMPND 6 ENGINEERED: YES	TRANSFERASE 14-NOV-08 3F9M; TITLE HUMAN PANCREATIC GLUCOKINASE IN COMPLEX WITH GLUCOSE AND ACTIVATOR; TITLE 2 SHOWING A MOBILE FLAP; COMPND MOL_ID: 1; COMPND 2 MOLECULE: GLUCOKINASE; COMPND 3 CHAIN: A; COMPND 4 FRAGMENT: UNP RESIDUES 12-465; COMPND 5 SYNONYM: HEXOKINASE TYPE IV, HK IV, HEXOKINASE-4, HK4, HEXOKINASE-D; COMPND 6 EC: 2.7.1.2; COMPND 7 ENGINEERED: YES	GLC	39.371	-3.032	0.54	-7.231	-11.2984
1jqiA_4p13A	1jqi A	4p13 A	OXIDOREDUCTASE 07-AUG-01 1JQI; TITLE CRYSTAL STRUCTURE OF RAT SHORT CHAIN ACYL-COA DEHYDROGENASE COMPLEXED; TITLE 2 WITH ACETOACETYL-COA; COMPND MOL_ID: 1; COMPND 2 MOLECULE: SHORT CHAIN ACYL-COA DEHYDROGENASE; COMPND 3 CHAIN: A, B; COMPND 4 EC: 1.3.99.2; COMPND 5 ENGINEERED: YES	OXIDOREDUCTASE 14-FEB-14 4P13; TITLE MEDIUM CHAIN ACYL-COA DEHYDROGENASE, K304E MUTANT; COMPND MOL_ID: 1; COMPND 2 MOLECULE: MEDIUM-CHAIN SPECIFIC ACYL-COA DEHYDROGENASE,; COMPND 3 MITOCHONDRIAL; COMPND 4 CHAIN: A, B, C, D; COMPND 5 SYNONYM: MCAD; COMPND 6 EC: 1.3.8.7; COMPND 7 ENGINEERED: YES; COMPND 8 MUTATION: YES	FAD	41.222	-3.99	0.565	-7.509	-11.2917
1gweA_3e4wA	1gwe A	3e4w A	OXIDOREDUCTASE 15-MAR-02 1GWE; TITLE ATOMIC RESOLUTION STRUCTURE OF MICROCOCCUS LYSODEIKTICUS CATALASE; COMPND MOL_ID: 1; COMPND 2 MOLECULE: CATALASE; COMPND 3 CHAIN: A; COMPND 4 EC: 1.11.1.6	OXIDOREDUCTASE 12-AUG-08 3E4W; TITLE CRYSTAL STRUCTURE OF A 33KDA CATALASE-RELATED PROTEIN FROM; TITLE 2 MYCOBACTERIUM AVIUM SUBSP. PARATUBERCULOSIS. P2(1)2(1)2(1) CRYSTAL; TITLE 3 FORM.; COMPND MOL_ID: 1; COMPND 2 MOLECULE: PUTATIVE UNCHARACTERIZED PROTEIN; COMPND 3 CHAIN: A, B; COMPND 4 ENGINEERED: YES	HEM	48.754	33.249	1.051	-12.932	-11.2354
1o04A_4qtoA	1o04 A	4qto A	OXIDOREDUCTASE 20-FEB-03 1O04; TITLE CYS302SER MUTANT OF HUMAN MITOCHONDRIAL ALDEHYDE DEHYDROGENASE; TITLE 2 COMPLEXED WITH NAD+ AND MG2+; COMPND MOL_ID: 1; COMPND 2 MOLECULE: ALDEHYDE DEHYDROGENASE, MITOCHONDRIAL PRECURSOR; COMPND 3 CHAIN: A, B, C, D, E, F, G, H; COMPND 4 FRAGMENT: COMPLETE MATURE SEQUENCE (DOES NOT CONTAIN MITOCHONDRIAL; COMPND 5 LEADER SEQUENCE).; COMPND 6 SYNONYM: ALDH CLASS …	OXIDOREDUCTASE 08-JUL-14 4QTO; TITLE 1.65 ANGSTROM RESOLUTION CRYSTAL STRUCTURE OF BETAINE ALDEHYDE; TITLE 2 DEHYDROGENASE (BETB) FROM STAPHYLOCOCCUS AUREUS WITH BME-MODIFIED; TITLE 3 CYS289 AND PEG MOLECULE IN ACTIVE SITE; COMPND MOL_ID: 1; COMPND 2 MOLECULE: BETAINE ALDEHYDE DEHYDROGENASE; COMPND 3 CHAIN: A, B, C, D; COMPND 4 EC: 1.2.1.8; COMPND 5 ENGINEERED: YES	NAD	46.982	13.87	0.43	-5.954	-11.234
12asA_1b8aA	12as A	1b8a A	LIGASE 02-DEC-97 12AS; TITLE ASPARAGINE SYNTHETASE MUTANT C51A, C315A COMPLEXED WITH L-ASPARAGINE; TITLE 2 AND AMP; COMPND MOL_ID: 1; COMPND 2 MOLECULE: ASPARAGINE SYNTHETASE; COMPND 3 CHAIN: A, B; COMPND 4 SYNONYM: L-ASPARTATE\:AMMONIA LIGASE (AMP-FORMING); COMPND 5 EC: 6.3.1.1; COMPND 6 ENGINEERED: YES; COMPND 7 MUTATION: YES	LIGASE 27-JAN-99 1B8A; TITLE ASPARTYL-TRNA SYNTHETASE; COMPND MOL_ID: 1; COMPND 2 MOLECULE: PROTEIN (ASPARTYL-TRNA SYNTHETASE); COMPND 3 CHAIN: A, B; COMPND 4 SYNONYM: ASPARTYL TRNA LIGASE; COMPND 5 EC: 6.1.1.12; COMPND 6 ENGINEERED: YES	AMP	39.913	-3.105	0.552	-7.321	-11.2285
1amuA_3l8cA	1amu A	3l8c A	PEPTIDE SYNTHETASE 18-JUN-97 1AMU; TITLE PHENYLALANINE ACTIVATING DOMAIN OF GRAMICIDIN SYNTHETASE 1; TITLE 2 IN A COMPLEX WITH AMP AND PHENYLALANINE; COMPND MOL_ID: 1; COMPND 2 MOLECULE: GRAMICIDIN SYNTHETASE 1; COMPND 3 CHAIN: A, B; COMPND 4 FRAGMENT: ADENYLATE FORMING DOMAIN, RESIDUES 1 - 556 PLUS; COMPND 5 A 7 RESIDUE C-TERMINAL TAG - SHHHHHH; COMPND 6 SYNONYM: GRSA; COMPND 7 EC: 5.1.1.11; COM…	LIGASE 30-DEC-09 3L8C; TITLE STRUCTURE OF PROBABLE D-ALANINE--POLY(PHOSPHORIBITOL) LIGASE SUBUNIT-1; TITLE 2 FROM STREPTOCOCCUS PYOGENES; COMPND MOL_ID: 1; COMPND 2 MOLECULE: D-ALANINE--POLY(PHOSPHORIBITOL) LIGASE SUBUNIT 1; COMPND 3 CHAIN: A, B; COMPND 4 SYNONYM: D-ALANINE-ACTIVATING ENZYME, DAE, D-ALANINE-D-ALANYL CARRIER; COMPND 5 PROTEIN LIGASE, DCL; COMPND 6 EC: 6.1.1.13; COMPND 7 ENGINEERED…	AMP	57.656	-0.64	0.601	-7.832	-11.1726
1po5A_2nnjA	1po5 A	2nnj A	OXIDOREDUCTASE 13-JUN-03 1PO5; TITLE STRUCTURE OF MAMMALIAN CYTOCHROME P450 2B4; COMPND MOL_ID: 1; COMPND 2 MOLECULE: CYTOCHROME P450 2B4; COMPND 3 CHAIN: A; COMPND 4 SYNONYM: CYPIIB4, P450-LM2, ISOZYME 2, P450 TYPE B0; COMPND 5 EC: 1.14.14.1; COMPND 6 ENGINEERED: YES; COMPND 7 MUTATION: YES	OXIDOREDUCTASE,ELECTRON TRANSPORT 24-OCT-06 2NNJ; TITLE CYP2C8DH COMPLEXED WITH FELODIPINE; COMPND MOL_ID: 1; COMPND 2 MOLECULE: CYTOCHROME P450 2C8; COMPND 3 CHAIN: A; COMPND 4 SYNONYM: CYPIIC8; P450 FORM 1; P450 MP-12/MP-20; P450 IIC2; S-; COMPND 5 MEPHENYTOIN 4-HYDROXYLASE; COMPND 6 EC: 1.14.14.1; COMPND 7 ENGINEERED: YES	HEM	43.927	35.007	1.186	-14.359	-11.1656
1brwA_4eadA	1brw A	4ead A	TRANSFERASE 25-AUG-98 1BRW; TITLE THE CRYSTAL STRUCTURE OF PYRIMIDINE NUCLEOSIDE PHOSPHORYLASE IN A; TITLE 2 CLOSED CONFORMATION; COMPND MOL_ID: 1; COMPND 2 MOLECULE: PROTEIN (PYRIMIDINE NUCLEOSIDE PHOSPHORYLASE); COMPND 3 CHAIN: A, B; COMPND 4 SYNONYM: PYNP; COMPND 5 EC: 2.4.2.2	TRANSFERASE/TRANSFERASE INHIBITOR 22-MAR-12 4EAD; TITLE THYMIDINE PHOSPHORYLASE FROM E.COLI WITH 3'-AZIDO-2'-FLUORO-; TITLE 2 DIDEOXYURIDINE; COMPND MOL_ID: 1; COMPND 2 MOLECULE: THYMIDINE PHOSPHORYLASE; COMPND 3 CHAIN: A; COMPND 4 SYNONYM: TDRPASE; COMPND 5 EC: 2.4.2.4; COMPND 6 ENGINEERED: YES	PO4	53.229	-2.863	0.216	-3.516	-11.1266
1iqcA_1i8oA	1iqc A	1i8o A	OXIDOREDUCTASE 20-JUL-01 1IQC; TITLE CRYSTAL STRUCTURE OF DI-HEME PEROXIDASE FROM NITROSOMONAS EUROPAEA; COMPND MOL_ID: 1; COMPND 2 MOLECULE: DI-HEME PEROXIDASE; COMPND 3 CHAIN: A, B, C, D	ELECTRON TRANSPORT 15-MAR-01 1I8O; TITLE RHODOPSEUDOMONAS PALUSTRIS CYT C2 AMMONIA COMPLEX AT 1.15 ANGSTROM; TITLE 2 RESOLUTION; COMPND MOL_ID: 1; COMPND 2 MOLECULE: CYTOCHROME C2; COMPND 3 CHAIN: A	HEC	42.038	15.83	0.497	-6.637	-11.1173
1o04A_3hazA	1o04 A	3haz A	OXIDOREDUCTASE 20-FEB-03 1O04; TITLE CYS302SER MUTANT OF HUMAN MITOCHONDRIAL ALDEHYDE DEHYDROGENASE; TITLE 2 COMPLEXED WITH NAD+ AND MG2+; COMPND MOL_ID: 1; COMPND 2 MOLECULE: ALDEHYDE DEHYDROGENASE, MITOCHONDRIAL PRECURSOR; COMPND 3 CHAIN: A, B, C, D, E, F, G, H; COMPND 4 FRAGMENT: COMPLETE MATURE SEQUENCE (DOES NOT CONTAIN MITOCHONDRIAL; COMPND 5 LEADER SEQUENCE).; COMPND 6 SYNONYM: ALDH CLASS …	OXIDOREDUCTASE 03-MAY-09 3HAZ; TITLE CRYSTAL STRUCTURE OF BIFUNCTIONAL PROLINE UTILIZATION A; TITLE 2 (PUTA) PROTEIN; COMPND MOL_ID: 1; COMPND 2 MOLECULE: PROLINE DEHYDROGENASE; COMPND 3 CHAIN: A, B; COMPND 4 SYNONYM: PROLINE UTILIZATION A (PUTA) BIFUNCTIONAL PROLINE; COMPND 5 DEHYDROGENASE AND 1-PYRROLINE-5-CARBOXYLATE DEHYDROGENASE; COMPND 6 EC: 1.5.99.8, 1.5.1.12; COMPND 7 ENGINEERED: YES	NAD	46.692	-2.308	0.696	-8.809	-11.0666
1iqcA_3hq9A	1iqc A	3hq9 A	OXIDOREDUCTASE 20-JUL-01 1IQC; TITLE CRYSTAL STRUCTURE OF DI-HEME PEROXIDASE FROM NITROSOMONAS EUROPAEA; COMPND MOL_ID: 1; COMPND 2 MOLECULE: DI-HEME PEROXIDASE; COMPND 3 CHAIN: A, B, C, D	OXIDOREDUCTASE 05-JUN-09 3HQ9; TITLE CCPA FROM G. SULFURREDUCENS, S134P VARIANT; COMPND MOL_ID: 1; COMPND 2 MOLECULE: CYTOCHROME C551 PEROXIDASE; COMPND 3 CHAIN: A, B; COMPND 4 EC: 1.11.1.5; COMPND 5 ENGINEERED: YES; COMPND 6 MUTATION: YES	HEC	37.927	1.394	0.551	-7.204	-11.0661
1po5A_4gqsA	1po5 A	4gqs A	OXIDOREDUCTASE 13-JUN-03 1PO5; TITLE STRUCTURE OF MAMMALIAN CYTOCHROME P450 2B4; COMPND MOL_ID: 1; COMPND 2 MOLECULE: CYTOCHROME P450 2B4; COMPND 3 CHAIN: A; COMPND 4 SYNONYM: CYPIIB4, P450-LM2, ISOZYME 2, P450 TYPE B0; COMPND 5 EC: 1.14.14.1; COMPND 6 ENGINEERED: YES; COMPND 7 MUTATION: YES	OXIDOREDUCTASE 23-AUG-12 4GQS; TITLE STRUCTURE OF HUMAN MICROSOMAL CYTOCHROME P450 (CYP) 2C19; COMPND MOL_ID: 1; COMPND 2 MOLECULE: CYTOCHROME P450 2C19; COMPND 3 CHAIN: A, B, C, D; COMPND 4 FRAGMENT: CATALYTIC DOMAIN (UNP RESIDUES 21-490); COMPND 5 SYNONYM: (R)-LIMONENE 6-MONOOXYGENASE, (S)-LIMONENE 6-MONOOXYGENASE,; COMPND 6 (S)-LIMONENE 7-MONOOXYGENASE, CYPIIC17, CYPIIC19, CYTOCHROME P450-; CO…	HEM	43.38	7.605	1.182	-14.109	-11.0055
1mi3A_3wczA	1mi3 A	3wcz A	OXIDOREDUCTASE 21-AUG-02 1MI3; TITLE 1.8 ANGSTROM STRUCTURE OF XYLOSE REDUCTASE FROM CANDIDA TENUIS IN; TITLE 2 COMPLEX WITH NAD; COMPND MOL_ID: 1; COMPND 2 MOLECULE: XYLOSE REDUCTASE; COMPND 3 CHAIN: A, B, C, D; COMPND 4 SYNONYM: NAD(P)H-DEPENDENT XYLOSE REDUCTASE; XR; COMPND 5 EC: 1.1.1.21; COMPND 6 ENGINEERED: YES	OXIDOREDUCTASE 05-JUN-13 3WCZ; TITLE CRYSTAL STRUCTURE OF BOMBYX MORI ALDO-KETO REDUCTASE (AKR2E4) IN; TITLE 2 COMPLEX WITH NADP; COMPND MOL_ID: 1; COMPND 2 MOLECULE: ALDO-KETO REDUCTASE 2E; COMPND 3 CHAIN: A; COMPND 4 SYNONYM: UNCHARACTERIZED PROTEIN; COMPND 5 ENGINEERED: YES	NAD	58.257	5.737	0.739	-9.22	-10.9893
12asA_1n9wA	12as A	1n9w A	LIGASE 02-DEC-97 12AS; TITLE ASPARAGINE SYNTHETASE MUTANT C51A, C315A COMPLEXED WITH L-ASPARAGINE; TITLE 2 AND AMP; COMPND MOL_ID: 1; COMPND 2 MOLECULE: ASPARAGINE SYNTHETASE; COMPND 3 CHAIN: A, B; COMPND 4 SYNONYM: L-ASPARTATE\:AMMONIA LIGASE (AMP-FORMING); COMPND 5 EC: 6.3.1.1; COMPND 6 ENGINEERED: YES; COMPND 7 MUTATION: YES	BIOSYNTHETIC PROTEIN 26-NOV-02 1N9W; TITLE CRYSTAL STRUCTURE OF THE NON-DISCRIMINATING AND ARCHAEAL-; TITLE 2 TYPE ASPARTYL-TRNA SYNTHETASE FROM THERMUS THERMOPHILUS; COMPND MOL_ID: 1; COMPND 2 MOLECULE: ASPARTYL-TRNA SYNTHETASE 2; COMPND 3 CHAIN: A, B; COMPND 4 ENGINEERED: YES	AMP	41.318	-0.913	0.115	-2.352	-10.9395
1bdgA_1bg3A	1bdg A	1bg3 A	HEXOKINASE 08-MAY-98 1BDG; TITLE HEXOKINASE FROM SCHISTOSOMA MANSONI COMPLEXED WITH GLUCOSE; COMPND MOL_ID: 1; COMPND 2 MOLECULE: HEXOKINASE; COMPND 3 CHAIN: A; COMPND 4 SYNONYM: ATP/:D-HEXOSE-6-PHOSPHOTRANSFERASE; COMPND 5 EC: 2.7.1.1; COMPND 6 ENGINEERED: YES	HEXOKINASE 04-JUN-98 1BG3; TITLE RAT BRAIN HEXOKINASE TYPE I COMPLEX WITH GLUCOSE AND INHIBITOR; TITLE 2 GLUCOSE-6-PHOSPHATE; COMPND MOL_ID: 1; COMPND 2 MOLECULE: HEXOKINASE; COMPND 3 CHAIN: A, B; COMPND 4 SYNONYM: ATP-D-HEXOSE-6-PHOSPHOTRANSFERASE; COMPND 5 EC: 2.7.1.1; COMPND 6 OTHER_DETAILS: BOTH MONOMERS HAVE TWO SMALL BREAKS AT KNOWN OR LIKELY; COMPND 7 TRYPSIN CLEAVAGE SITES. ALTHOUGH ENZYM…	GLC	39.123	-3.162	0.57	-7.271	-10.8522
1b8aA_1n9wA	1b8a A	1n9w A	LIGASE 27-JAN-99 1B8A; TITLE ASPARTYL-TRNA SYNTHETASE; COMPND MOL_ID: 1; COMPND 2 MOLECULE: PROTEIN (ASPARTYL-TRNA SYNTHETASE); COMPND 3 CHAIN: A, B; COMPND 4 SYNONYM: ASPARTYL TRNA LIGASE; COMPND 5 EC: 6.1.1.12; COMPND 6 ENGINEERED: YES	BIOSYNTHETIC PROTEIN 26-NOV-02 1N9W; TITLE CRYSTAL STRUCTURE OF THE NON-DISCRIMINATING AND ARCHAEAL-; TITLE 2 TYPE ASPARTYL-TRNA SYNTHETASE FROM THERMUS THERMOPHILUS; COMPND MOL_ID: 1; COMPND 2 MOLECULE: ASPARTYL-TRNA SYNTHETASE 2; COMPND 3 CHAIN: A, B; COMPND 4 ENGINEERED: YES	ATP	65.243	4.869	0.276	-4.073	-10.8324
1po5A_3e6iA	1po5 A	3e6i A	OXIDOREDUCTASE 13-JUN-03 1PO5; TITLE STRUCTURE OF MAMMALIAN CYTOCHROME P450 2B4; COMPND MOL_ID: 1; COMPND 2 MOLECULE: CYTOCHROME P450 2B4; COMPND 3 CHAIN: A; COMPND 4 SYNONYM: CYPIIB4, P450-LM2, ISOZYME 2, P450 TYPE B0; COMPND 5 EC: 1.14.14.1; COMPND 6 ENGINEERED: YES; COMPND 7 MUTATION: YES	OXIDOREDUCTASE 15-AUG-08 3E6I; TITLE HUMAN CYTOCHROME P450 2E1 IN COMPLEX WITH THE INHIBITOR INDAZOLE; COMPND MOL_ID: 1; COMPND 2 MOLECULE: CYTOCHROME P450 2E1; COMPND 3 CHAIN: A, B; COMPND 4 FRAGMENT: RESIDUES 32-493; COMPND 5 SYNONYM: CYPIIE1, P450-J; COMPND 6 EC: 1.14.14.1; COMPND 7 ENGINEERED: YES	HEM	35.078	32.892	1.138	-13.41	-10.832
1amuA_4oxiA	1amu A	4oxi A	PEPTIDE SYNTHETASE 18-JUN-97 1AMU; TITLE PHENYLALANINE ACTIVATING DOMAIN OF GRAMICIDIN SYNTHETASE 1; TITLE 2 IN A COMPLEX WITH AMP AND PHENYLALANINE; COMPND MOL_ID: 1; COMPND 2 MOLECULE: GRAMICIDIN SYNTHETASE 1; COMPND 3 CHAIN: A, B; COMPND 4 FRAGMENT: ADENYLATE FORMING DOMAIN, RESIDUES 1 - 556 PLUS; COMPND 5 A 7 RESIDUE C-TERMINAL TAG - SHHHHHH; COMPND 6 SYNONYM: GRSA; COMPND 7 EC: 5.1.1.11; COM…	LIGASE 04-FEB-14 4OXI; TITLE CRYSTAL STRUCTURE OF VIBRIO CHOLERAE ADENYLATION DOMAIN ALME IN; TITLE 2 COMPLEX WITH GLYCYL-ADENOSINE-5'-PHOSPHATE; COMPND MOL_ID: 1; COMPND 2 MOLECULE: ENTEROBACTIN SYNTHETASE COMPONENT F-RELATED PROTEIN; COMPND 3 CHAIN: A; COMPND 4 ENGINEERED: YES	AMP	42.015	8.366	0.689	-8.544	-10.8289
1mi3A_3ln3A	1mi3 A	3ln3 A	OXIDOREDUCTASE 21-AUG-02 1MI3; TITLE 1.8 ANGSTROM STRUCTURE OF XYLOSE REDUCTASE FROM CANDIDA TENUIS IN; TITLE 2 COMPLEX WITH NAD; COMPND MOL_ID: 1; COMPND 2 MOLECULE: XYLOSE REDUCTASE; COMPND 3 CHAIN: A, B, C, D; COMPND 4 SYNONYM: NAD(P)H-DEPENDENT XYLOSE REDUCTASE; XR; COMPND 5 EC: 1.1.1.21; COMPND 6 ENGINEERED: YES	OXIDOREDUCTASE 01-FEB-10 3LN3; TITLE CRYSTAL STRUCTURE OF PUTATIVE REDUCTASE (NP_038806.2) FROM MUS; TITLE 2 MUSCULUS AT 1.18 A RESOLUTION; COMPND MOL_ID: 1; COMPND 2 MOLECULE: DIHYDRODIOL DEHYDROGENASE; COMPND 3 CHAIN: A; COMPND 4 SYNONYM: PUTATIVE REDUCTASE; COMPND 5 ENGINEERED: YES	NAD	39.907	0.576	0.633	-7.913	-10.7954
1lyvA_2cjzA	1lyv A	2cjz A	HYDROLASE 08-JUN-02 1LYV; TITLE HIGH-RESOLUTION STRUCTURE OF THE CATALYTICALLY INACTIVE YERSINIA; TITLE 2 TYROSINE PHOSPHATASE C403A MUTANT IN COMPLEX WITH PHOSPHATE.; COMPND MOL_ID: 1; COMPND 2 MOLECULE: PROTEIN-TYROSINE PHOSPHATASE YOPH; COMPND 3 CHAIN: A; COMPND 4 FRAGMENT: PTPASE DOMAIN; COMPND 5 SYNONYM: VIRULENCE PROTEIN; COMPND 6 EC: 3.1.3.48; COMPND 7 ENGINEERED: YES; COMPND 8 MUTATION: Y…	HYDROLASE 10-APR-06 2CJZ; TITLE CRYSTAL STRUCTURE OF THE C472S MUTANT OF HUMAN PROTEIN TYROSINE; TITLE 2 PHOSPHATASE PTPN5 (STEP, STRIATUM ENRICHED PHOSPHATASE) IN COMPLEX; TITLE 3 WITH PHOSPHOTYROSINE; COMPND MOL_ID: 1; COMPND 2 MOLECULE: HUMAN PROTEIN TYROSINE PHOSPHATASE PTPN5; COMPND 3 CHAIN: A; COMPND 4 FRAGMENT: PHOSPHATASE DOMAIN, RESIDUES 258-539; COMPND 5 SYNONYM: PROTEIN-TYROSINE PHOSPH…	PO4	35.681	-3.463	0.314	-4.438	-10.7198
1amuA_3wvnA	1amu A	3wvn A	PEPTIDE SYNTHETASE 18-JUN-97 1AMU; TITLE PHENYLALANINE ACTIVATING DOMAIN OF GRAMICIDIN SYNTHETASE 1; TITLE 2 IN A COMPLEX WITH AMP AND PHENYLALANINE; COMPND MOL_ID: 1; COMPND 2 MOLECULE: GRAMICIDIN SYNTHETASE 1; COMPND 3 CHAIN: A, B; COMPND 4 FRAGMENT: ADENYLATE FORMING DOMAIN, RESIDUES 1 - 556 PLUS; COMPND 5 A 7 RESIDUE C-TERMINAL TAG - SHHHHHH; COMPND 6 SYNONYM: GRSA; COMPND 7 EC: 5.1.1.11; COM…	LIGASE 30-MAY-14 3WVN; TITLE COMPLEX STRUCTURE OF VINN WITH L-ASPARTATE; COMPND MOL_ID: 1; COMPND 2 MOLECULE: NON-RIBOSOMAL PEPTIDE SYNTHETASE; COMPND 3 CHAIN: A, B; COMPND 4 EC: 6.2.1.-; COMPND 5 ENGINEERED: YES	AMP	39.188	0.072	0.401	-5.369	-10.7166
1mi3A_3qkzA	1mi3 A	3qkz A	OXIDOREDUCTASE 21-AUG-02 1MI3; TITLE 1.8 ANGSTROM STRUCTURE OF XYLOSE REDUCTASE FROM CANDIDA TENUIS IN; TITLE 2 COMPLEX WITH NAD; COMPND MOL_ID: 1; COMPND 2 MOLECULE: XYLOSE REDUCTASE; COMPND 3 CHAIN: A, B, C, D; COMPND 4 SYNONYM: NAD(P)H-DEPENDENT XYLOSE REDUCTASE; XR; COMPND 5 EC: 1.1.1.21; COMPND 6 ENGINEERED: YES	OXIDOREDUCTASE 02-FEB-11 3QKZ; TITLE CRYSTAL STRUCTURE OF MUTANT HIS269ARG AKR1B14; COMPND MOL_ID: 1; COMPND 2 MOLECULE: ALDO-KETO REDUCTASE FAMILY 1, MEMBER B7; COMPND 3 CHAIN: A, B; COMPND 4 SYNONYM: RCG28223, ISOFORM CRA_A; COMPND 5 ENGINEERED: YES; COMPND 6 MUTATION: YES	NAD	62.865	0.901	0.57	-7.157	-10.6821
1mi3A_1gveA	1mi3 A	1gve A	OXIDOREDUCTASE 21-AUG-02 1MI3; TITLE 1.8 ANGSTROM STRUCTURE OF XYLOSE REDUCTASE FROM CANDIDA TENUIS IN; TITLE 2 COMPLEX WITH NAD; COMPND MOL_ID: 1; COMPND 2 MOLECULE: XYLOSE REDUCTASE; COMPND 3 CHAIN: A, B, C, D; COMPND 4 SYNONYM: NAD(P)H-DEPENDENT XYLOSE REDUCTASE; XR; COMPND 5 EC: 1.1.1.21; COMPND 6 ENGINEERED: YES	OXIDOREDUCTASE 08-FEB-02 1GVE; TITLE AFLATOXIN ALDEHYDE REDUCTASE (AKR7A1) FROM RAT LIVER; COMPND MOL_ID: 1; COMPND 2 MOLECULE: AFLATOXIN B1 ALDEHYDE REDUCTASE MEMBER 3; COMPND 3 CHAIN: A, B; COMPND 4 SYNONYM: AFLATOXIN B1 ALDEHYDE REDUCTASE, AFLATOXIN ALDEHYDE; COMPND 5 REDUCTASE, AKR7A1, AFB1-AR, B1 ALDEHYDE REDUCTASE MEMBER 1, RAFAR1; COMPND 6 EC: 1.-.-.-; COMPND 7 ENGINEERED: YES	NAD	45.982	20.5	0.782	-9.405	-10.6633
1lyvA_3m4uA	1lyv A	3m4u A	HYDROLASE 08-JUN-02 1LYV; TITLE HIGH-RESOLUTION STRUCTURE OF THE CATALYTICALLY INACTIVE YERSINIA; TITLE 2 TYROSINE PHOSPHATASE C403A MUTANT IN COMPLEX WITH PHOSPHATE.; COMPND MOL_ID: 1; COMPND 2 MOLECULE: PROTEIN-TYROSINE PHOSPHATASE YOPH; COMPND 3 CHAIN: A; COMPND 4 FRAGMENT: PTPASE DOMAIN; COMPND 5 SYNONYM: VIRULENCE PROTEIN; COMPND 6 EC: 3.1.3.48; COMPND 7 ENGINEERED: YES; COMPND 8 MUTATION: Y…	HYDROLASE 12-MAR-10 3M4U; TITLE CRYSTAL STRUCTURE OF TRYPANOSOMA BRUCEI PROTEIN TYROSINE PHOSPHATASE; TITLE 2 TBPTP1; COMPND MOL_ID: 1; COMPND 2 MOLECULE: TYROSINE SPECIFIC PROTEIN PHOSPHATASE, PUTATIVE; COMPND 3 CHAIN: A, B; COMPND 4 EC: 3.1.3.48; COMPND 5 ENGINEERED: YES	PO4	42.501	-3.438	0.284	-4.091	-10.6536
1bdgA_1ig8A	1bdg A	1ig8 A	HEXOKINASE 08-MAY-98 1BDG; TITLE HEXOKINASE FROM SCHISTOSOMA MANSONI COMPLEXED WITH GLUCOSE; COMPND MOL_ID: 1; COMPND 2 MOLECULE: HEXOKINASE; COMPND 3 CHAIN: A; COMPND 4 SYNONYM: ATP/:D-HEXOSE-6-PHOSPHOTRANSFERASE; COMPND 5 EC: 2.7.1.1; COMPND 6 ENGINEERED: YES	TRANSFERASE 17-APR-01 1IG8; TITLE CRYSTAL STRUCTURE OF YEAST HEXOKINASE PII WITH THE CORRECT; TITLE 2 AMINO ACID SEQUENCE; COMPND MOL_ID: 1; COMPND 2 MOLECULE: HEXOKINASE PII; COMPND 3 CHAIN: A; COMPND 4 SYNONYM: HEXOKINASE B; COMPND 5 EC: 2.7.1.1	GLC	38.376	-3.608	0.343	-4.707	-10.6253
1mvlA_3wisA	1mvl A	3wis A	LYASE 26-SEP-02 1MVL; TITLE PPC DECARBOXYLASE MUTANT C175S; COMPND MOL_ID: 1; COMPND 2 MOLECULE: PPC DECARBOXYLASE ATHAL3A; COMPND 3 CHAIN: A; COMPND 4 SYNONYM: HALOTOLERANCE PROTEIN HAL3A; COMPND 5 EC: 4.1.1.36; COMPND 6 ENGINEERED: YES; COMPND 7 MUTATION: YES	OXIDOREDUCTASE 25-SEP-13 3WIS; TITLE CRYSTAL STRUCTURE OF BURKHOLDERIA XENOVORANS DMRB IN COMPLEX WITH FMN:; TITLE 2 A CUBIC PROTEIN CAGE FOR REDOX TRANSFER; COMPND MOL_ID: 1; COMPND 2 MOLECULE: PUTATIVE DIHYDROMETHANOPTERIN REDUCTASE (AFPA); COMPND 3 CHAIN: A; COMPND 4 ENGINEERED: YES	FMN	36.286	-4.848	0.493	-6.299	-10.6223
1bdgA_3o8mA	1bdg A	3o8m A	HEXOKINASE 08-MAY-98 1BDG; TITLE HEXOKINASE FROM SCHISTOSOMA MANSONI COMPLEXED WITH GLUCOSE; COMPND MOL_ID: 1; COMPND 2 MOLECULE: HEXOKINASE; COMPND 3 CHAIN: A; COMPND 4 SYNONYM: ATP/:D-HEXOSE-6-PHOSPHOTRANSFERASE; COMPND 5 EC: 2.7.1.1; COMPND 6 ENGINEERED: YES	TRANSFERASE 03-AUG-10 3O8M; TITLE CRYSTAL STRUCTURE OF MONOMERIC KLHXK1 IN CRYSTAL FORM XI WITH GLUCOSE; TITLE 2 BOUND (CLOSED STATE); COMPND MOL_ID: 1; COMPND 2 MOLECULE: HEXOKINASE; COMPND 3 CHAIN: A; COMPND 4 EC: 2.7.1.1; COMPND 5 ENGINEERED: YES	GLC	58.586	-3.551	0.59	-7.307	-10.5899
1f5vA_3e10A	1f5v A	3e10 A	OXIDOREDUCTASE 17-JUN-00 1F5V; TITLE STRUCTURE AND SITE-DIRECTED MUTAGENESIS OF A FLAVOPROTEIN; TITLE 2 FROM ESCHERICHIA COLI THAT REDUCES NITROCOMPOUNDS.; TITLE 3 ALTERATION OF PYRIDINE NUCLEOTIDE BINDING BY A SINGLE; TITLE 4 AMINO ACID SUBSTITUTION; COMPND MOL_ID: 1; COMPND 2 MOLECULE: OXYGEN-INSENSITIVE NADPH NITROREDUCTASE; COMPND 3 CHAIN: A, B; COMPND 4 EC: 1.6.99.6; COMPND 5 ENGINEERED: YES	OXIDOREDUCTASE 01-AUG-08 3E10; TITLE CRYSTAL STRUCTURE OF PUTATIVE NADH OXIDASE (NP_348178.1) FROM; TITLE 2 CLOSTRIDIUM ACETOBUTYLICUM AT 1.40 A RESOLUTION; COMPND MOL_ID: 1; COMPND 2 MOLECULE: PUTATIVE NADH OXIDASE; COMPND 3 CHAIN: A, B; COMPND 4 SYNONYM: NITROREDUCTASE FAMILY PROTEIN; COMPND 5 ENGINEERED: YES	FMN	45.596	-2.637	0.569	-7.035	-10.5157
1mi3A_1zgdA	1mi3 A	1zgd A	OXIDOREDUCTASE 21-AUG-02 1MI3; TITLE 1.8 ANGSTROM STRUCTURE OF XYLOSE REDUCTASE FROM CANDIDA TENUIS IN; TITLE 2 COMPLEX WITH NAD; COMPND MOL_ID: 1; COMPND 2 MOLECULE: XYLOSE REDUCTASE; COMPND 3 CHAIN: A, B, C, D; COMPND 4 SYNONYM: NAD(P)H-DEPENDENT XYLOSE REDUCTASE; XR; COMPND 5 EC: 1.1.1.21; COMPND 6 ENGINEERED: YES	PLANT PROTEIN 21-APR-05 1ZGD; TITLE CHALCONE REDUCTASE COMPLEXED WITH NADP+ AT 1.7 ANGSTROM RESOLUTION; COMPND MOL_ID: 1; COMPND 2 MOLECULE: CHALCONE REDUCTASE; COMPND 3 CHAIN: A, B; COMPND 4 ENGINEERED: YES	NAD	37.364	6.012	0.81	-9.56	-10.5055
1soxA_3ks0A	1sox A	3ks0 A	OXIDOREDUCTASE 31-DEC-97 1SOX; TITLE SULFITE OXIDASE FROM CHICKEN LIVER; COMPND MOL_ID: 1; COMPND 2 MOLECULE: SULFITE OXIDASE; COMPND 3 CHAIN: A, B; COMPND 4 EC: 1.8.3.1	OXIDOREDUCTASE 20-NOV-09 3KS0; TITLE CRYSTAL STRUCTURE OF THE HEME DOMAIN OF FLAVOCYTOCHROME B2 IN COMPLEX; TITLE 2 WITH FAB B2B4; COMPND MOL_ID: 1; COMPND 2 MOLECULE: HEME DOMAIN OF FLAVOCYTOCHROME B2; COMPND 3 CHAIN: L, J; COMPND 4 MOL_ID: 2; COMPND 5 MOLECULE: FRAGMENT ANTIGEN BINDING B2B4; COMPND 6 CHAIN: H, K; COMPND 7 MOL_ID: 3; COMPND 8 MOLECULE: CYTOCHROME B2, MITOCHONDRIAL; COMPND 9 CHAI…	HEM	40.685	2.166	0.398	-5.189	-10.4197
1amuA_4d57A	1amu A	4d57 A	PEPTIDE SYNTHETASE 18-JUN-97 1AMU; TITLE PHENYLALANINE ACTIVATING DOMAIN OF GRAMICIDIN SYNTHETASE 1; TITLE 2 IN A COMPLEX WITH AMP AND PHENYLALANINE; COMPND MOL_ID: 1; COMPND 2 MOLECULE: GRAMICIDIN SYNTHETASE 1; COMPND 3 CHAIN: A, B; COMPND 4 FRAGMENT: ADENYLATE FORMING DOMAIN, RESIDUES 1 - 556 PLUS; COMPND 5 A 7 RESIDUE C-TERMINAL TAG - SHHHHHH; COMPND 6 SYNONYM: GRSA; COMPND 7 EC: 5.1.1.11; COM…	TRANSCRIPTION 03-NOV-14 4D57; TITLE UNDERSTANDING BI-SPECIFICITY OF A-DOMAINS; COMPND MOL_ID: 1; COMPND 2 MOLECULE: APNA A1; COMPND 3 CHAIN: A; COMPND 4 ENGINEERED: YES	AMP	41.729	7.196	0.727	-8.61	-10.4111
1lyvA_2nz6A	1lyv A	2nz6 A	HYDROLASE 08-JUN-02 1LYV; TITLE HIGH-RESOLUTION STRUCTURE OF THE CATALYTICALLY INACTIVE YERSINIA; TITLE 2 TYROSINE PHOSPHATASE C403A MUTANT IN COMPLEX WITH PHOSPHATE.; COMPND MOL_ID: 1; COMPND 2 MOLECULE: PROTEIN-TYROSINE PHOSPHATASE YOPH; COMPND 3 CHAIN: A; COMPND 4 FRAGMENT: PTPASE DOMAIN; COMPND 5 SYNONYM: VIRULENCE PROTEIN; COMPND 6 EC: 3.1.3.48; COMPND 7 ENGINEERED: YES; COMPND 8 MUTATION: Y…	HYDROLASE 22-NOV-06 2NZ6; TITLE CRYSTAL STRUCTURE OF THE PTPRJ INACTIVATING MUTANT C1239S; COMPND MOL_ID: 1; COMPND 2 MOLECULE: RECEPTOR-TYPE TYROSINE-PROTEIN PHOSPHATASE ETA; COMPND 3 CHAIN: A; COMPND 4 FRAGMENT: TYROSINE-PROTEIN PHOSPHATASE; COMPND 5 SYNONYM: PROTEIN-TYROSINE PHOSPHATASE ETA, R-PTP-ETA, HPTP ETA,; COMPND 6 PROTEIN- TYROSINE PHOSPHATASE RECEPTOR TYPE J, DENSITY-ENHANCED; COMPND …	PO4	54.953	-4.257	0.383	-4.971	-10.2919
1jqiA_3mddA	1jqi A	3mdd A	OXIDOREDUCTASE 07-AUG-01 1JQI; TITLE CRYSTAL STRUCTURE OF RAT SHORT CHAIN ACYL-COA DEHYDROGENASE COMPLEXED; TITLE 2 WITH ACETOACETYL-COA; COMPND MOL_ID: 1; COMPND 2 MOLECULE: SHORT CHAIN ACYL-COA DEHYDROGENASE; COMPND 3 CHAIN: A, B; COMPND 4 EC: 1.3.99.2; COMPND 5 ENGINEERED: YES	OXIDOREDUCTASE 13-JUL-94 3MDD; TITLE CRYSTAL STRUCTURES OF MEDIUM CHAIN ACYL-COA DEHYDROGENASE FROM PIG; TITLE 2 LIVER MITOCHONDRIA WITH AND WITHOUT SUBSTRATE; COMPND MOL_ID: 1; COMPND 2 MOLECULE: MEDIUM CHAIN ACYL-COA DEHYDROGENASE; COMPND 3 CHAIN: A, B; COMPND 4 EC: 1.3.99.3; COMPND 5 ENGINEERED: YES	FAD	37.424	-5.243	0.673	-7.951	-10.2859
1jq5A_4mcaA	1jq5 A	4mca A	OXIDOREDUCTASE 03-AUG-01 1JQ5; TITLE BACILLUS STEAROTHERMOPHILUS GLYCEROL DEHYDROGENASE COMPLEX WITH NAD+; COMPND MOL_ID: 1; COMPND 2 MOLECULE: GLYCEROL DEHYDROGENASE; COMPND 3 CHAIN: A; COMPND 4 EC: 1.1.1.6; COMPND 5 ENGINEERED: YES; COMPND 6 MUTATION: YES	OXIDOREDUCTASE 21-AUG-13 4MCA; TITLE CRYSTAL STRUCTURE OF GLYCEROL DEHYDROGENASE FROM SERRATIA TO 1.9A; COMPND MOL_ID: 1; COMPND 2 MOLECULE: GLYCEROL DEHYDROGENASE; COMPND 3 CHAIN: A, B; COMPND 4 EC: 1.1.1.6	NAD	54.814	-1.56	0.608	-7.236	-10.2203
1bdgA_2yhxA	1bdg A	2yhx A	HEXOKINASE 08-MAY-98 1BDG; TITLE HEXOKINASE FROM SCHISTOSOMA MANSONI COMPLEXED WITH GLUCOSE; COMPND MOL_ID: 1; COMPND 2 MOLECULE: HEXOKINASE; COMPND 3 CHAIN: A; COMPND 4 SYNONYM: ATP/:D-HEXOSE-6-PHOSPHOTRANSFERASE; COMPND 5 EC: 2.7.1.1; COMPND 6 ENGINEERED: YES	TRANSFERASE(PHOSPHORYL,ALCOHOL ACCEPTOR)20-MAR-78 2YHX; TITLE SEQUENCING A PROTEIN BY X-RAY CRYSTALLOGRAPHY. II. REFINEMENT OF YEAST; TITLE 2 HEXOKINASE B CO-ORDINATES AND SEQUENCE AT 2.1 ANGSTROMS RESOLUTION; COMPND MOL_ID: 1; COMPND 2 MOLECULE: HEXOKINASE B; COMPND 3 CHAIN: A; COMPND 4 EC: 2.7.1.1; COMPND 5 ENGINEERED: YES	GLC	42.056	-4.354	0.375	-4.812	-10.1305
1qpaA_1iynA	1qpa A	1iyn A	OXIDOREDUCTASE 08-OCT-96 1QPA; TITLE LIGNIN PEROXIDASE ISOZYME LIP4.65 (PI 4.65); COMPND MOL_ID: 1; COMPND 2 MOLECULE: LIGNIN PEROXIDASE; COMPND 3 CHAIN: A, B; COMPND 4 EC: 1.11.1.-; COMPND 5 OTHER_DETAILS: ISOZYME LIP4.65	OXIDOREDUCTASE 03-SEP-02 1IYN; TITLE CRYSTAL STRUCTURE OF CHLOROPLASTIC ASCORBATE PEROXIDASE FROM TOBACCO; TITLE 2 PLANTS AND STRUCTURAL INSIGHTS FOR ITS INSTABILITY; COMPND MOL_ID: 1; COMPND 2 MOLECULE: CHLOROPLASTIC ASCORBATE PEROXIDASE; COMPND 3 CHAIN: A; COMPND 4 SYNONYM: STROMAL ASCORBATE PEROXIDASE; COMPND 5 EC: 1.11.1.11; COMPND 6 ENGINEERED: YES	HEM	40.203	12.474	1.114	-12.289	-10.1227
1dnlA_1ci0A	1dnl A	1ci0 A	OXIDOREDUCTASE 16-DEC-99 1DNL; TITLE X-RAY STRUCTURE OF ESCHERICHIA COLI PYRIDOXINE 5'-PHOSPHATE OXIDASE; TITLE 2 COMPLEXED WITH FMN AT 1.8 ANGSTROM RESOLUTION; COMPND MOL_ID: 1; COMPND 2 MOLECULE: PYRIDOXINE 5'-PHOSPHATE OXIDASE; COMPND 3 CHAIN: A; COMPND 4 EC: 1.4.3.5; COMPND 5 ENGINEERED: YES	OXIDOREDUCTASE 06-APR-99 1CI0; TITLE PNP OXIDASE FROM SACCHAROMYCES CEREVISIAE; COMPND MOL_ID: 1; COMPND 2 MOLECULE: PROTEIN (PNP OXIDASE); COMPND 3 CHAIN: A, B; COMPND 4 EC: 1.4.3.5; COMPND 5 ENGINEERED: YES	FMN	60.78	-2.142	0.569	-6.76	-10.1046
1amuA_3c5eA	1amu A	3c5e A	PEPTIDE SYNTHETASE 18-JUN-97 1AMU; TITLE PHENYLALANINE ACTIVATING DOMAIN OF GRAMICIDIN SYNTHETASE 1; TITLE 2 IN A COMPLEX WITH AMP AND PHENYLALANINE; COMPND MOL_ID: 1; COMPND 2 MOLECULE: GRAMICIDIN SYNTHETASE 1; COMPND 3 CHAIN: A, B; COMPND 4 FRAGMENT: ADENYLATE FORMING DOMAIN, RESIDUES 1 - 556 PLUS; COMPND 5 A 7 RESIDUE C-TERMINAL TAG - SHHHHHH; COMPND 6 SYNONYM: GRSA; COMPND 7 EC: 5.1.1.11; COM…	LIGASE 31-JAN-08 3C5E; TITLE CRYSTAL STRUCTURE OF HUMAN ACYL-COA SYNTHETASE MEDIUM-CHAIN FAMILY; TITLE 2 MEMBER 2A (L64P MUTATION) IN COMPLEX WITH ATP; COMPND MOL_ID: 1; COMPND 2 MOLECULE: ACYL-COENZYME A SYNTHETASE ACSM2A, MITOCHONDRIAL PRECURSOR; COMPND 3 CHAIN: A; COMPND 4 FRAGMENT: RESIDUES 32-577; COMPND 5 SYNONYM: ACYL-COA SYNTHETASE MEDIUM-CHAIN FAMILY MEMBER 2A, MIDDLE-; COMPND 6 CHAIN AC…	AMP	35.441	-0.558	0.707	-8.154	-10.1041
1jqiA_2uxwA	1jqi A	2uxw A	OXIDOREDUCTASE 07-AUG-01 1JQI; TITLE CRYSTAL STRUCTURE OF RAT SHORT CHAIN ACYL-COA DEHYDROGENASE COMPLEXED; TITLE 2 WITH ACETOACETYL-COA; COMPND MOL_ID: 1; COMPND 2 MOLECULE: SHORT CHAIN ACYL-COA DEHYDROGENASE; COMPND 3 CHAIN: A, B; COMPND 4 EC: 1.3.99.2; COMPND 5 ENGINEERED: YES	OXIDOREDUCTASE 30-MAR-07 2UXW; TITLE CRYSTAL STRUCTURE OF HUMAN VERY LONG CHAIN ACYL-COA DEHYDROGENASE; TITLE 2 (ACADVL); COMPND MOL_ID: 1; COMPND 2 MOLECULE: VERY-LONG-CHAIN SPECIFIC ACYL-COA DEHYDROGENASE; COMPND 3 CHAIN: A; COMPND 4 FRAGMENT: RESIDUES 72-655; COMPND 5 SYNONYM: VLCAD, ACYL-COA DEHYDROGENASE; COMPND 6 EC: 1.3.99.-; COMPND 7 ENGINEERED: YES	FAD	40.735	-6.036	0.713	-8.078	-9.93604
1bdgA_1bg3A	1bdg A	1bg3 A	HEXOKINASE 08-MAY-98 1BDG; TITLE HEXOKINASE FROM SCHISTOSOMA MANSONI COMPLEXED WITH GLUCOSE; COMPND MOL_ID: 1; COMPND 2 MOLECULE: HEXOKINASE; COMPND 3 CHAIN: A; COMPND 4 SYNONYM: ATP/:D-HEXOSE-6-PHOSPHOTRANSFERASE; COMPND 5 EC: 2.7.1.1; COMPND 6 ENGINEERED: YES	HEXOKINASE 04-JUN-98 1BG3; TITLE RAT BRAIN HEXOKINASE TYPE I COMPLEX WITH GLUCOSE AND INHIBITOR; TITLE 2 GLUCOSE-6-PHOSPHATE; COMPND MOL_ID: 1; COMPND 2 MOLECULE: HEXOKINASE; COMPND 3 CHAIN: A, B; COMPND 4 SYNONYM: ATP-D-HEXOSE-6-PHOSPHOTRANSFERASE; COMPND 5 EC: 2.7.1.1; COMPND 6 OTHER_DETAILS: BOTH MONOMERS HAVE TWO SMALL BREAKS AT KNOWN OR LIKELY; COMPND 7 TRYPSIN CLEAVAGE SITES. ALTHOUGH ENZYM…	GLC	90.882	-4.675	0.59	-6.855	-9.93478
1amuA_3nyqA	1amu A	3nyq A	PEPTIDE SYNTHETASE 18-JUN-97 1AMU; TITLE PHENYLALANINE ACTIVATING DOMAIN OF GRAMICIDIN SYNTHETASE 1; TITLE 2 IN A COMPLEX WITH AMP AND PHENYLALANINE; COMPND MOL_ID: 1; COMPND 2 MOLECULE: GRAMICIDIN SYNTHETASE 1; COMPND 3 CHAIN: A, B; COMPND 4 FRAGMENT: ADENYLATE FORMING DOMAIN, RESIDUES 1 - 556 PLUS; COMPND 5 A 7 RESIDUE C-TERMINAL TAG - SHHHHHH; COMPND 6 SYNONYM: GRSA; COMPND 7 EC: 5.1.1.11; COM…	LIGASE 15-JUL-10 3NYQ; TITLE MALONYL-COA LIGASE TERNARY PRODUCT COMPLEX WITH METHYLMALONYL-COA AND; TITLE 2 AMP BOUND; COMPND MOL_ID: 1; COMPND 2 MOLECULE: MALONYL-COA LIGASE; COMPND 3 CHAIN: A; COMPND 4 ENGINEERED: YES	AMP	37.84	-2.363	0.721	-8.141	-9.91596
1mi3A_3v0sA	1mi3 A	3v0s A	OXIDOREDUCTASE 21-AUG-02 1MI3; TITLE 1.8 ANGSTROM STRUCTURE OF XYLOSE REDUCTASE FROM CANDIDA TENUIS IN; TITLE 2 COMPLEX WITH NAD; COMPND MOL_ID: 1; COMPND 2 MOLECULE: XYLOSE REDUCTASE; COMPND 3 CHAIN: A, B, C, D; COMPND 4 SYNONYM: NAD(P)H-DEPENDENT XYLOSE REDUCTASE; XR; COMPND 5 EC: 1.1.1.21; COMPND 6 ENGINEERED: YES	OXIDOREDUCTASE 08-DEC-11 3V0S; TITLE CRYSTAL STRUCTURE OF PERAKINE REDUCTASE, FOUNDER MEMBER OF A NOVEL AKR; TITLE 2 SUBFAMILY WITH UNIQUE CONFORMATIONAL CHANGES DURING NADPH BINDING; COMPND MOL_ID: 1; COMPND 2 MOLECULE: PERAKINE REDUCTASE; COMPND 3 CHAIN: A; COMPND 4 EC: 1.1.1.-; COMPND 5 ENGINEERED: YES; COMPND 6 MUTATION: YES	NAD	51.035	3.084	0.762	-8.445	-9.79698
1f5vA_1noxA	1f5v A	1nox A	OXIDOREDUCTASE 17-JUN-00 1F5V; TITLE STRUCTURE AND SITE-DIRECTED MUTAGENESIS OF A FLAVOPROTEIN; TITLE 2 FROM ESCHERICHIA COLI THAT REDUCES NITROCOMPOUNDS.; TITLE 3 ALTERATION OF PYRIDINE NUCLEOTIDE BINDING BY A SINGLE; TITLE 4 AMINO ACID SUBSTITUTION; COMPND MOL_ID: 1; COMPND 2 MOLECULE: OXYGEN-INSENSITIVE NADPH NITROREDUCTASE; COMPND 3 CHAIN: A, B; COMPND 4 EC: 1.6.99.6; COMPND 5 ENGINEERED: YES	FLAVOENZYME 20-NOV-96 1NOX; TITLE NADH OXIDASE FROM THERMUS THERMOPHILUS; COMPND MOL_ID: 1; COMPND 2 MOLECULE: NADH OXIDASE; COMPND 3 CHAIN: A; COMPND 4 EC: 1.6.99.3; COMPND 5 ENGINEERED: YES	FMN	37.437	-1.215	0.565	-6.484	-9.75038
1po5A_4oqsA	1po5 A	4oqs A	OXIDOREDUCTASE 13-JUN-03 1PO5; TITLE STRUCTURE OF MAMMALIAN CYTOCHROME P450 2B4; COMPND MOL_ID: 1; COMPND 2 MOLECULE: CYTOCHROME P450 2B4; COMPND 3 CHAIN: A; COMPND 4 SYNONYM: CYPIIB4, P450-LM2, ISOZYME 2, P450 TYPE B0; COMPND 5 EC: 1.14.14.1; COMPND 6 ENGINEERED: YES; COMPND 7 MUTATION: YES	OXIDOREDUCTASE 10-FEB-14 4OQS; TITLE CRYSTAL STRUCTURE OF CYP105AS1; COMPND MOL_ID: 1; COMPND 2 MOLECULE: CYP105AS1; COMPND 3 CHAIN: A; COMPND 4 ENGINEERED: YES	HEM	38.322	50.077	1.235	-12.996	-9.73483
1po5A_4y8wA	1po5 A	4y8w A	OXIDOREDUCTASE 13-JUN-03 1PO5; TITLE STRUCTURE OF MAMMALIAN CYTOCHROME P450 2B4; COMPND MOL_ID: 1; COMPND 2 MOLECULE: CYTOCHROME P450 2B4; COMPND 3 CHAIN: A; COMPND 4 SYNONYM: CYPIIB4, P450-LM2, ISOZYME 2, P450 TYPE B0; COMPND 5 EC: 1.14.14.1; COMPND 6 ENGINEERED: YES; COMPND 7 MUTATION: YES	OXIDOREDUCTASE 16-FEB-15 4Y8W; TITLE CRYSTAL STRUCTURE OF HUMAN CYTOCHROME P450 21A2 PROGESTERONE COMPLEX; COMPND MOL_ID: 1; COMPND 2 MOLECULE: CYTOCHROME P450 21-HYDROXYLASE; COMPND 3 CHAIN: A, B, C; COMPND 4 FRAGMENT: RESIDUES 30-495; COMPND 5 SYNONYM: CYTOCHROME P450,FAMILY 21,SUBFAMILY A,POLYPEPTIDE 2,ISOFORM; COMPND 6 CRA_B,DJ34F7.3 (CYTOCHROME P450,SUBFAMILY XXIA (STEROID 21-; COMPND 7 HYDR…	HEM	38.766	12.27	1.126	-11.845	-9.6615
1b8aA_3i7fA	1b8a A	3i7f A	LIGASE 27-JAN-99 1B8A; TITLE ASPARTYL-TRNA SYNTHETASE; COMPND MOL_ID: 1; COMPND 2 MOLECULE: PROTEIN (ASPARTYL-TRNA SYNTHETASE); COMPND 3 CHAIN: A, B; COMPND 4 SYNONYM: ASPARTYL TRNA LIGASE; COMPND 5 EC: 6.1.1.12; COMPND 6 ENGINEERED: YES	LIGASE 08-JUL-09 3I7F; TITLE ASPARTYL TRNA SYNTHETASE FROM ENTAMOEBA HISTOLYTICA; COMPND MOL_ID: 1; COMPND 2 MOLECULE: ASPARTYL-TRNA SYNTHETASE; COMPND 3 CHAIN: A, B; COMPND 4 EC: 6.1.1.12; COMPND 5 ENGINEERED: YES	ATP	36.876	7.32	0.452	-5.33	-9.6558
1a0iA_4eq5A	1a0i A	4eq5 A	LIGASE 01-DEC-97 1A0I; TITLE ATP-DEPENDENT DNA LIGASE FROM BACTERIOPHAGE T7 COMPLEX WITH; TITLE 2 ATP; COMPND MOL_ID: 1; COMPND 2 MOLECULE: DNA LIGASE; COMPND 3 CHAIN: A; COMPND 4 EC: 6.5.1.1; COMPND 5 ENGINEERED: YES; COMPND 6 MUTATION: YES	LIGASE 18-APR-12 4EQ5; TITLE DNA LIGASE FROM THE ARCHAEON THERMOCOCCUS SIBIRICUS; COMPND MOL_ID: 1; COMPND 2 MOLECULE: DNA LIGASE; COMPND 3 CHAIN: A; COMPND 4 SYNONYM: POLYDEOXYRIBONUCLEOTIDE SYNTHASE [ATP]; COMPND 5 EC: 6.5.1.1; COMPND 6 ENGINEERED: YES	ATP	49.902	1.411	0.52	-5.921	-9.55
12asA_3a5yA	12as A	3a5y A	LIGASE 02-DEC-97 12AS; TITLE ASPARAGINE SYNTHETASE MUTANT C51A, C315A COMPLEXED WITH L-ASPARAGINE; TITLE 2 AND AMP; COMPND MOL_ID: 1; COMPND 2 MOLECULE: ASPARAGINE SYNTHETASE; COMPND 3 CHAIN: A, B; COMPND 4 SYNONYM: L-ASPARTATE\:AMMONIA LIGASE (AMP-FORMING); COMPND 5 EC: 6.3.1.1; COMPND 6 ENGINEERED: YES; COMPND 7 MUTATION: YES	LIGASE 17-AUG-09 3A5Y; TITLE CRYSTAL STRUCTURE OF GENX FROM ESCHERICHIA COLI IN COMPLEX WITH; TITLE 2 LYSYLADENYLATE ANALOG; COMPND MOL_ID: 1; COMPND 2 MOLECULE: PUTATIVE LYSYL-TRNA SYNTHETASE; COMPND 3 CHAIN: A, B, C, D; COMPND 4 SYNONYM: GENX; COMPND 5 EC: 6.1.1.6; COMPND 6 ENGINEERED: YES	AMP	36.971	5.212	0.803	-8.611	-9.53599
1jqiA_2ebaA	1jqi A	2eba A	OXIDOREDUCTASE 07-AUG-01 1JQI; TITLE CRYSTAL STRUCTURE OF RAT SHORT CHAIN ACYL-COA DEHYDROGENASE COMPLEXED; TITLE 2 WITH ACETOACETYL-COA; COMPND MOL_ID: 1; COMPND 2 MOLECULE: SHORT CHAIN ACYL-COA DEHYDROGENASE; COMPND 3 CHAIN: A, B; COMPND 4 EC: 1.3.99.2; COMPND 5 ENGINEERED: YES	OXIDOREDUCTASE 07-FEB-07 2EBA; TITLE CRYSTAL STRUCTURE OF THE PUTATIVE GLUTARYL-COA DEHYDROGENASE FROM; TITLE 2 THERMUS THERMOPHILUS; COMPND MOL_ID: 1; COMPND 2 MOLECULE: PUTATIVE GLUTARYL-COA DEHYDROGENASE; COMPND 3 CHAIN: A, C, D, E, F, G, H, I; COMPND 4 EC: 1.3.99.7; COMPND 5 ENGINEERED: YES	FAD	42.721	-3.59	0.779	-8.354	-9.50398
1po5A_1nr6A	1po5 A	1nr6 A	OXIDOREDUCTASE 13-JUN-03 1PO5; TITLE STRUCTURE OF MAMMALIAN CYTOCHROME P450 2B4; COMPND MOL_ID: 1; COMPND 2 MOLECULE: CYTOCHROME P450 2B4; COMPND 3 CHAIN: A; COMPND 4 SYNONYM: CYPIIB4, P450-LM2, ISOZYME 2, P450 TYPE B0; COMPND 5 EC: 1.14.14.1; COMPND 6 ENGINEERED: YES; COMPND 7 MUTATION: YES	OXIDOREDUCTASE 23-JAN-03 1NR6; TITLE MICROSOMAL CYTOCHROME P450 2C5/3LVDH COMPLEX WITH DICLOFENAC; COMPND MOL_ID: 1; COMPND 2 MOLECULE: CYTOCHROME P450 2C5; COMPND 3 CHAIN: A; COMPND 4 SYNONYM: CYPIIC5, PROGESTERONE 21-HYDROXYLASE, P450 1, P450IIC5; COMPND 5 EC: 1.14.14.1; COMPND 6 ENGINEERED: YES	HEM	44.805	47.315	1.34	-13.643	-9.47431
1mi3A_2bp1A	1mi3 A	2bp1 A	OXIDOREDUCTASE 21-AUG-02 1MI3; TITLE 1.8 ANGSTROM STRUCTURE OF XYLOSE REDUCTASE FROM CANDIDA TENUIS IN; TITLE 2 COMPLEX WITH NAD; COMPND MOL_ID: 1; COMPND 2 MOLECULE: XYLOSE REDUCTASE; COMPND 3 CHAIN: A, B, C, D; COMPND 4 SYNONYM: NAD(P)H-DEPENDENT XYLOSE REDUCTASE; XR; COMPND 5 EC: 1.1.1.21; COMPND 6 ENGINEERED: YES	OXIDOREDUCTASE 17-APR-05 2BP1; TITLE STRUCTURE OF THE AFLATOXIN ALDEHYDE REDUCTASE IN COMPLEX WITH NADPH; COMPND MOL_ID: 1; COMPND 2 MOLECULE: AFLATOXIN B1 ALDEHYDE REDUCTASE MEMBER 2; COMPND 3 CHAIN: A, B, C, D; COMPND 4 FRAGMENT: RESIDUES 30-359; COMPND 5 SYNONYM: AFLATOXIN ALDEHYDE REDUCTASE, AFB1-AR 1, ALDOKETOREDUCTASE; COMPND 6 7; COMPND 7 ENGINEERED: YES	NAD	48.282	22.827	0.974	-10.062	-9.36872
1bdgA_4qs8A	1bdg A	4qs8 A	HEXOKINASE 08-MAY-98 1BDG; TITLE HEXOKINASE FROM SCHISTOSOMA MANSONI COMPLEXED WITH GLUCOSE; COMPND MOL_ID: 1; COMPND 2 MOLECULE: HEXOKINASE; COMPND 3 CHAIN: A; COMPND 4 SYNONYM: ATP/:D-HEXOSE-6-PHOSPHOTRANSFERASE; COMPND 5 EC: 2.7.1.1; COMPND 6 ENGINEERED: YES	TRANSFERASE 03-JUL-14 4QS8; TITLE ARABIDOPSIS HEXOKINASE 1 (ATHXK1) STRUCTURE IN LIGAND-FREE FORM; COMPND MOL_ID: 1; COMPND 2 MOLECULE: HEXOKINASE-1; COMPND 3 CHAIN: A; COMPND 4 FRAGMENT: UNP RESIDUES 30-496; COMPND 5 SYNONYM: PROTEIN GLUCOSE INSENSITIVE 2; COMPND 6 EC: 2.7.1.1; COMPND 7 ENGINEERED: YES	GLC	60.414	-3.425	0.304	-3.783	-9.36386
1gweA_1sy7A	1gwe A	1sy7 A	OXIDOREDUCTASE 15-MAR-02 1GWE; TITLE ATOMIC RESOLUTION STRUCTURE OF MICROCOCCUS LYSODEIKTICUS CATALASE; COMPND MOL_ID: 1; COMPND 2 MOLECULE: CATALASE; COMPND 3 CHAIN: A; COMPND 4 EC: 1.11.1.6	OXIDOREDUCTASE 01-APR-04 1SY7; TITLE CRYSTAL STRUCTURE OF THE CATALASE-1 FROM NEUROSPORA CRASSA, NATIVE; TITLE 2 STRUCTURE AT 1.75A RESOLUTION.; COMPND MOL_ID: 1; COMPND 2 MOLECULE: CATALASE 1; COMPND 3 CHAIN: A, B; COMPND 4 EC: 1.11.1.6	HEM	40.243	34.573	1.41	-14.081	-9.32517
1b8aA_2cjaA	1b8a A	2cja A	LIGASE 27-JAN-99 1B8A; TITLE ASPARTYL-TRNA SYNTHETASE; COMPND MOL_ID: 1; COMPND 2 MOLECULE: PROTEIN (ASPARTYL-TRNA SYNTHETASE); COMPND 3 CHAIN: A, B; COMPND 4 SYNONYM: ASPARTYL TRNA LIGASE; COMPND 5 EC: 6.1.1.12; COMPND 6 ENGINEERED: YES	LIGASE 30-MAR-06 2CJA; TITLE CRYSTAL STRUCTURE OF METHANOSARCINA BARKERI SERYL-TRNA; TITLE 2 SYNTHETASE COMPLEXED WITH ATP; COMPND MOL_ID: 1; COMPND 2 MOLECULE: SERYL-TRNA SYNTHETASE; COMPND 3 CHAIN: A, B; COMPND 4 EC: 6.1.1.11; COMPND 5 ENGINEERED: YES; COMPND 6 OTHER_DETAILS: ZINC ION IN ACTIVE SITE	ATP	36.251	-4.599	0.811	-8.484	-9.31284
1mi3A_3erpA	1mi3 A	3erp A	OXIDOREDUCTASE 21-AUG-02 1MI3; TITLE 1.8 ANGSTROM STRUCTURE OF XYLOSE REDUCTASE FROM CANDIDA TENUIS IN; TITLE 2 COMPLEX WITH NAD; COMPND MOL_ID: 1; COMPND 2 MOLECULE: XYLOSE REDUCTASE; COMPND 3 CHAIN: A, B, C, D; COMPND 4 SYNONYM: NAD(P)H-DEPENDENT XYLOSE REDUCTASE; XR; COMPND 5 EC: 1.1.1.21; COMPND 6 ENGINEERED: YES	OXIDOREDUCTASE 02-OCT-08 3ERP; TITLE STRUCTURE OF IDP01002, A PUTATIVE OXIDOREDUCTASE FROM AND ESSENTIAL; TITLE 2 GENE OF SALMONELLA TYPHIMURIUM; COMPND MOL_ID: 1; COMPND 2 MOLECULE: PUTATIVE OXIDOREDUCTASE; COMPND 3 CHAIN: A, B; COMPND 4 ENGINEERED: YES	NAD	50.395	0.457	0.229	-3.021	-9.18237
1ja1A_3f6rA	1ja1 A	3f6r A	OXIDOREDUCTASE 29-MAY-01 1JA1; TITLE CYPOR-TRIPLE MUTANT; COMPND MOL_ID: 1; COMPND 2 MOLECULE: NADPH-CYTOCHROME P450 REDUCTASE; COMPND 3 CHAIN: A, B; COMPND 4 SYNONYM: NADPH-CYTOCHROME P450 OXIDOREDUCTASE; COMPND 5 EC: 1.6.2.4; COMPND 6 ENGINEERED: YES; COMPND 7 MUTATION: YES	ELECTRON TRANSPORT 06-NOV-08 3F6R; TITLE DESULFOVIBRIO DESULFURICANS (ATCC 29577) OXIDIZED FLAVODOXIN; COMPND MOL_ID: 1; COMPND 2 MOLECULE: FLAVODOXIN; COMPND 3 CHAIN: A, B, C, D; COMPND 4 ENGINEERED: YES; COMPND 5 MUTATION: YES	FMN	53.818	2.038	0.96	-9.713	-9.16321
1jq5A_1xahA	1jq5 A	1xah A	OXIDOREDUCTASE 03-AUG-01 1JQ5; TITLE BACILLUS STEAROTHERMOPHILUS GLYCEROL DEHYDROGENASE COMPLEX WITH NAD+; COMPND MOL_ID: 1; COMPND 2 MOLECULE: GLYCEROL DEHYDROGENASE; COMPND 3 CHAIN: A; COMPND 4 EC: 1.1.1.6; COMPND 5 ENGINEERED: YES; COMPND 6 MUTATION: YES	LYASE 25-AUG-04 1XAH; TITLE CRYSTAL STRUCTURE OF STAPHLYOCOCCUS AUREUS 3-DEHYDROQUINATE SYNTHASE; TITLE 2 (DHQS) IN COMPLEX WITH ZN2+ AND NAD+; COMPND MOL_ID: 1; COMPND 2 MOLECULE: 3-DEHYDROQUINATE SYNTHASE; COMPND 3 CHAIN: A, B; COMPND 4 SYNONYM: SADHQS; COMPND 5 EC: 4.2.3.4; COMPND 6 ENGINEERED: YES	NAD	39.616	0.599	0.989	-9.901	-9.09183
1cqxA_1umkA	1cqx A	1umk A	LIPID BINDING PROTEIN 12-AUG-99 1CQX; TITLE CRYSTAL STRUCTURE OF THE FLAVOHEMOGLOBIN FROM ALCALIGENES EUTROPHUS AT; TITLE 2 1.75 A RESOLUTION; COMPND MOL_ID: 1; COMPND 2 MOLECULE: FLAVOHEMOPROTEIN; COMPND 3 CHAIN: A, B	OXIDOREDUCTASE 03-OCT-03 1UMK; TITLE THE STRUCTURE OF HUMAN ERYTHROCYTE NADH-CYTOCHROME B5; TITLE 2 REDUCTASE; COMPND MOL_ID: 1; COMPND 2 MOLECULE: NADH-CYTOCHROME B5 REDUCTASE; COMPND 3 CHAIN: A; COMPND 4 SYNONYM: B5R; COMPND 5 EC: 1.6.2.2; COMPND 6 ENGINEERED: YES	FAD	35.348	32.743	0.615	-6.448	-9.01818
1mi3A_3v0sA	1mi3 A	3v0s A	OXIDOREDUCTASE 21-AUG-02 1MI3; TITLE 1.8 ANGSTROM STRUCTURE OF XYLOSE REDUCTASE FROM CANDIDA TENUIS IN; TITLE 2 COMPLEX WITH NAD; COMPND MOL_ID: 1; COMPND 2 MOLECULE: XYLOSE REDUCTASE; COMPND 3 CHAIN: A, B, C, D; COMPND 4 SYNONYM: NAD(P)H-DEPENDENT XYLOSE REDUCTASE; XR; COMPND 5 EC: 1.1.1.21; COMPND 6 ENGINEERED: YES	OXIDOREDUCTASE 08-DEC-11 3V0S; TITLE CRYSTAL STRUCTURE OF PERAKINE REDUCTASE, FOUNDER MEMBER OF A NOVEL AKR; TITLE 2 SUBFAMILY WITH UNIQUE CONFORMATIONAL CHANGES DURING NADPH BINDING; COMPND MOL_ID: 1; COMPND 2 MOLECULE: PERAKINE REDUCTASE; COMPND 3 CHAIN: A; COMPND 4 EC: 1.1.1.-; COMPND 5 ENGINEERED: YES; COMPND 6 MUTATION: YES	NAD	43.436	5.333	0.804	-8.106	-8.96681
1lyvA_2nz6A	1lyv A	2nz6 A	HYDROLASE 08-JUN-02 1LYV; TITLE HIGH-RESOLUTION STRUCTURE OF THE CATALYTICALLY INACTIVE YERSINIA; TITLE 2 TYROSINE PHOSPHATASE C403A MUTANT IN COMPLEX WITH PHOSPHATE.; COMPND MOL_ID: 1; COMPND 2 MOLECULE: PROTEIN-TYROSINE PHOSPHATASE YOPH; COMPND 3 CHAIN: A; COMPND 4 FRAGMENT: PTPASE DOMAIN; COMPND 5 SYNONYM: VIRULENCE PROTEIN; COMPND 6 EC: 3.1.3.48; COMPND 7 ENGINEERED: YES; COMPND 8 MUTATION: Y…	HYDROLASE 22-NOV-06 2NZ6; TITLE CRYSTAL STRUCTURE OF THE PTPRJ INACTIVATING MUTANT C1239S; COMPND MOL_ID: 1; COMPND 2 MOLECULE: RECEPTOR-TYPE TYROSINE-PROTEIN PHOSPHATASE ETA; COMPND 3 CHAIN: A; COMPND 4 FRAGMENT: TYROSINE-PROTEIN PHOSPHATASE; COMPND 5 SYNONYM: PROTEIN-TYROSINE PHOSPHATASE ETA, R-PTP-ETA, HPTP ETA,; COMPND 6 PROTEIN- TYROSINE PHOSPHATASE RECEPTOR TYPE J, DENSITY-ENHANCED; COMPND …	PO4	75.799	-4.451	0.441	-4.843	-8.95194
1iqcA_1cyjA	1iqc A	1cyj A	OXIDOREDUCTASE 20-JUL-01 1IQC; TITLE CRYSTAL STRUCTURE OF DI-HEME PEROXIDASE FROM NITROSOMONAS EUROPAEA; COMPND MOL_ID: 1; COMPND 2 MOLECULE: DI-HEME PEROXIDASE; COMPND 3 CHAIN: A, B, C, D	ELECTRON TRANSPORT PROTEIN (CYTOCHROME) 09-MAY-95 1CYJ; TITLE CYTOCHROME C6; COMPND MOL_ID: 1; COMPND 2 MOLECULE: CYTOCHROME C6; COMPND 3 CHAIN: A; COMPND 4 SYNONYM: CYTOCHROME C553	HEC	37.607	0.973	0.578	-6.066	-8.9469
1lyvA_3s4eA	1lyv A	3s4e A	HYDROLASE 08-JUN-02 1LYV; TITLE HIGH-RESOLUTION STRUCTURE OF THE CATALYTICALLY INACTIVE YERSINIA; TITLE 2 TYROSINE PHOSPHATASE C403A MUTANT IN COMPLEX WITH PHOSPHATE.; COMPND MOL_ID: 1; COMPND 2 MOLECULE: PROTEIN-TYROSINE PHOSPHATASE YOPH; COMPND 3 CHAIN: A; COMPND 4 FRAGMENT: PTPASE DOMAIN; COMPND 5 SYNONYM: VIRULENCE PROTEIN; COMPND 6 EC: 3.1.3.48; COMPND 7 ENGINEERED: YES; COMPND 8 MUTATION: Y…	HYDROLASE 19-MAY-11 3S4E; TITLE CRYSTAL STRUCTRUE OF A NOVEL MITOGEN-ACTIVATED PROTEIN KINASE; TITLE 2 PHOSPHATASE, SKRP1; COMPND MOL_ID: 1; COMPND 2 MOLECULE: DUAL SPECIFICITY PROTEIN PHOSPHATASE 19; COMPND 3 CHAIN: A; COMPND 4 FRAGMENT: PTP-LOOP (UNP RESIDUES 65-206); COMPND 5 SYNONYM: DUAL SPECIFICITY PHOSPHATASE TS-DSP1, LOW MOLECULAR WEIGHT; COMPND 6 DUAL SPECIFICITY PHOSPHATASE 3, LMW-DSP3,…	PO4	39.54	-3.505	0.488	-5.179	-8.80782
1lyvA_2nz6A	1lyv A	2nz6 A	HYDROLASE 08-JUN-02 1LYV; TITLE HIGH-RESOLUTION STRUCTURE OF THE CATALYTICALLY INACTIVE YERSINIA; TITLE 2 TYROSINE PHOSPHATASE C403A MUTANT IN COMPLEX WITH PHOSPHATE.; COMPND MOL_ID: 1; COMPND 2 MOLECULE: PROTEIN-TYROSINE PHOSPHATASE YOPH; COMPND 3 CHAIN: A; COMPND 4 FRAGMENT: PTPASE DOMAIN; COMPND 5 SYNONYM: VIRULENCE PROTEIN; COMPND 6 EC: 3.1.3.48; COMPND 7 ENGINEERED: YES; COMPND 8 MUTATION: Y…	HYDROLASE 22-NOV-06 2NZ6; TITLE CRYSTAL STRUCTURE OF THE PTPRJ INACTIVATING MUTANT C1239S; COMPND MOL_ID: 1; COMPND 2 MOLECULE: RECEPTOR-TYPE TYROSINE-PROTEIN PHOSPHATASE ETA; COMPND 3 CHAIN: A; COMPND 4 FRAGMENT: TYROSINE-PROTEIN PHOSPHATASE; COMPND 5 SYNONYM: PROTEIN-TYROSINE PHOSPHATASE ETA, R-PTP-ETA, HPTP ETA,; COMPND 6 PROTEIN- TYROSINE PHOSPHATASE RECEPTOR TYPE J, DENSITY-ENHANCED; COMPND …	PO4	63.06	-4.308	0.45	-4.843	-8.80545
1amuA_4gr4A	1amu A	4gr4 A	PEPTIDE SYNTHETASE 18-JUN-97 1AMU; TITLE PHENYLALANINE ACTIVATING DOMAIN OF GRAMICIDIN SYNTHETASE 1; TITLE 2 IN A COMPLEX WITH AMP AND PHENYLALANINE; COMPND MOL_ID: 1; COMPND 2 MOLECULE: GRAMICIDIN SYNTHETASE 1; COMPND 3 CHAIN: A, B; COMPND 4 FRAGMENT: ADENYLATE FORMING DOMAIN, RESIDUES 1 - 556 PLUS; COMPND 5 A 7 RESIDUE C-TERMINAL TAG - SHHHHHH; COMPND 6 SYNONYM: GRSA; COMPND 7 EC: 5.1.1.11; COM…	LIGASE 24-AUG-12 4GR4; TITLE CRYSTAL STRUCTURE OF SLGN1DELTAASUB; COMPND MOL_ID: 1; COMPND 2 MOLECULE: NON-RIBOSOMAL PEPTIDE SYNTHETASE; COMPND 3 CHAIN: A, B, C, D; COMPND 4 ENGINEERED: YES	AMP	61.568	1.562	0.319	-3.688	-8.80191
12asA_3g1zA	12as A	3g1z A	LIGASE 02-DEC-97 12AS; TITLE ASPARAGINE SYNTHETASE MUTANT C51A, C315A COMPLEXED WITH L-ASPARAGINE; TITLE 2 AND AMP; COMPND MOL_ID: 1; COMPND 2 MOLECULE: ASPARAGINE SYNTHETASE; COMPND 3 CHAIN: A, B; COMPND 4 SYNONYM: L-ASPARTATE\:AMMONIA LIGASE (AMP-FORMING); COMPND 5 EC: 6.3.1.1; COMPND 6 ENGINEERED: YES; COMPND 7 MUTATION: YES	LIGASE 30-JAN-09 3G1Z; TITLE STRUCTURE OF IDP01693/YJEA, A POTENTIAL T-RNA SYNTHETASE FROM; TITLE 2 SALMONELLA TYPHIMURIUM; COMPND MOL_ID: 1; COMPND 2 MOLECULE: PUTATIVE LYSYL-TRNA SYNTHETASE; COMPND 3 CHAIN: A, B; COMPND 4 SYNONYM: LYSINE--TRNA LIGASE, LYSRS, GX; COMPND 5 EC: 6.1.1.6; COMPND 6 ENGINEERED: YES	AMP	39.863	4.006	0.898	-8.682	-8.6994
1amuA_4d57A	1amu A	4d57 A	PEPTIDE SYNTHETASE 18-JUN-97 1AMU; TITLE PHENYLALANINE ACTIVATING DOMAIN OF GRAMICIDIN SYNTHETASE 1; TITLE 2 IN A COMPLEX WITH AMP AND PHENYLALANINE; COMPND MOL_ID: 1; COMPND 2 MOLECULE: GRAMICIDIN SYNTHETASE 1; COMPND 3 CHAIN: A, B; COMPND 4 FRAGMENT: ADENYLATE FORMING DOMAIN, RESIDUES 1 - 556 PLUS; COMPND 5 A 7 RESIDUE C-TERMINAL TAG - SHHHHHH; COMPND 6 SYNONYM: GRSA; COMPND 7 EC: 5.1.1.11; COM…	TRANSCRIPTION 03-NOV-14 4D57; TITLE UNDERSTANDING BI-SPECIFICITY OF A-DOMAINS; COMPND MOL_ID: 1; COMPND 2 MOLECULE: APNA A1; COMPND 3 CHAIN: A; COMPND 4 ENGINEERED: YES	AMP	49.703	7.656	0.923	-8.783	-8.58553
1bdgA_3b8aX	1bdg A	3b8a X	HEXOKINASE 08-MAY-98 1BDG; TITLE HEXOKINASE FROM SCHISTOSOMA MANSONI COMPLEXED WITH GLUCOSE; COMPND MOL_ID: 1; COMPND 2 MOLECULE: HEXOKINASE; COMPND 3 CHAIN: A; COMPND 4 SYNONYM: ATP/:D-HEXOSE-6-PHOSPHOTRANSFERASE; COMPND 5 EC: 2.7.1.1; COMPND 6 ENGINEERED: YES	TRANSFERASE 31-OCT-07 3B8A; TITLE CRYSTAL STRUCTURE OF YEAST HEXOKINASE PI IN COMPLEX WITH GLUCOSE; COMPND MOL_ID: 1; COMPND 2 MOLECULE: HEXOKINASE-1; COMPND 3 CHAIN: X; COMPND 4 SYNONYM: HEXOKINASE-A, HEXOKINASE PI; COMPND 5 EC: 2.7.1.1	GLC	62.265	-4.264	0.693	-6.765	-8.5309
1mi3A_1s1pA	1mi3 A	1s1p A	OXIDOREDUCTASE 21-AUG-02 1MI3; TITLE 1.8 ANGSTROM STRUCTURE OF XYLOSE REDUCTASE FROM CANDIDA TENUIS IN; TITLE 2 COMPLEX WITH NAD; COMPND MOL_ID: 1; COMPND 2 MOLECULE: XYLOSE REDUCTASE; COMPND 3 CHAIN: A, B, C, D; COMPND 4 SYNONYM: NAD(P)H-DEPENDENT XYLOSE REDUCTASE; XR; COMPND 5 EC: 1.1.1.21; COMPND 6 ENGINEERED: YES	OXIDOREDUCTASE 07-JAN-04 1S1P; TITLE CRYSTAL STRUCTURES OF PROSTAGLANDIN D2 11-KETOREDUCTASE; TITLE 2 (AKR1C3) IN COMPLEX WITH THE NON-STEROIDAL ANTI-; TITLE 3 INFLAMMATORY DRUGS FLUFENAMIC ACID AND INDOMETHACIN; COMPND MOL_ID: 1; COMPND 2 MOLECULE: ALDO-KETO REDUCTASE FAMILY 1 MEMBER C3; COMPND 3 CHAIN: A; COMPND 4 SYNONYM: AKR1C3, PROSTAGLANDIN D2 11-KETOREDUCTASE,; COMPND 5 PROSTAGLANDIN F SYN…	NAD	53.679	2.847	1.062	-9.768	-8.4062
1po5A_3e6iA	1po5 A	3e6i A	OXIDOREDUCTASE 13-JUN-03 1PO5; TITLE STRUCTURE OF MAMMALIAN CYTOCHROME P450 2B4; COMPND MOL_ID: 1; COMPND 2 MOLECULE: CYTOCHROME P450 2B4; COMPND 3 CHAIN: A; COMPND 4 SYNONYM: CYPIIB4, P450-LM2, ISOZYME 2, P450 TYPE B0; COMPND 5 EC: 1.14.14.1; COMPND 6 ENGINEERED: YES; COMPND 7 MUTATION: YES	OXIDOREDUCTASE 15-AUG-08 3E6I; TITLE HUMAN CYTOCHROME P450 2E1 IN COMPLEX WITH THE INHIBITOR INDAZOLE; COMPND MOL_ID: 1; COMPND 2 MOLECULE: CYTOCHROME P450 2E1; COMPND 3 CHAIN: A, B; COMPND 4 FRAGMENT: RESIDUES 32-493; COMPND 5 SYNONYM: CYPIIE1, P450-J; COMPND 6 EC: 1.14.14.1; COMPND 7 ENGINEERED: YES	HEM	52.828	80.69	1.54	-13.778	-8.40122
1mi3A_1afsA	1mi3 A	1afs A	OXIDOREDUCTASE 21-AUG-02 1MI3; TITLE 1.8 ANGSTROM STRUCTURE OF XYLOSE REDUCTASE FROM CANDIDA TENUIS IN; TITLE 2 COMPLEX WITH NAD; COMPND MOL_ID: 1; COMPND 2 MOLECULE: XYLOSE REDUCTASE; COMPND 3 CHAIN: A, B, C, D; COMPND 4 SYNONYM: NAD(P)H-DEPENDENT XYLOSE REDUCTASE; XR; COMPND 5 EC: 1.1.1.21; COMPND 6 ENGINEERED: YES	OXIDOREDUCTASE 13-MAR-97 1AFS; TITLE RECOMBINANT RAT LIVER 3-ALPHA-HYDROXYSTEROID DEHYDROGENASE (3-ALPHA-; TITLE 2 HSD) COMPLEXED WITH NADP AND TESTOSTERONE; COMPND MOL_ID: 1; COMPND 2 MOLECULE: 3-ALPHA-HYDROXYSTEROID DEHYDROGENASE; COMPND 3 CHAIN: A, B; COMPND 4 SYNONYM: 3-ALPHA-HSD; COMPND 5 EC: 1.1.1.50; COMPND 6 ENGINEERED: YES	NAD	58.837	7.898	1.141	-10.417	-8.39404
1jq5A_3rf7A	1jq5 A	3rf7 A	OXIDOREDUCTASE 03-AUG-01 1JQ5; TITLE BACILLUS STEAROTHERMOPHILUS GLYCEROL DEHYDROGENASE COMPLEX WITH NAD+; COMPND MOL_ID: 1; COMPND 2 MOLECULE: GLYCEROL DEHYDROGENASE; COMPND 3 CHAIN: A; COMPND 4 EC: 1.1.1.6; COMPND 5 ENGINEERED: YES; COMPND 6 MUTATION: YES	OXIDOREDUCTASE 05-APR-11 3RF7; TITLE CRYSTAL STRUCTURE OF AN IRON-CONTAINING ALCOHOL DEHYDROGENASE; TITLE 2 (SDEN_2133) FROM SHEWANELLA DENITRIFICANS OS-217 AT 2.12 A RESOLUTION; COMPND MOL_ID: 1; COMPND 2 MOLECULE: IRON-CONTAINING ALCOHOL DEHYDROGENASE; COMPND 3 CHAIN: A; COMPND 4 ENGINEERED: YES	NAD	41.24	9.4	1.167	-10.538	-8.31728
1mi3A_3wbwA	1mi3 A	3wbw A	OXIDOREDUCTASE 21-AUG-02 1MI3; TITLE 1.8 ANGSTROM STRUCTURE OF XYLOSE REDUCTASE FROM CANDIDA TENUIS IN; TITLE 2 COMPLEX WITH NAD; COMPND MOL_ID: 1; COMPND 2 MOLECULE: XYLOSE REDUCTASE; COMPND 3 CHAIN: A, B, C, D; COMPND 4 SYNONYM: NAD(P)H-DEPENDENT XYLOSE REDUCTASE; XR; COMPND 5 EC: 1.1.1.21; COMPND 6 ENGINEERED: YES	OXIDOREDUCTASE 22-MAY-13 3WBW; TITLE CRYSTAL STRUCTURE OF GOX0644 IN COMPLEX WITH NADPH; COMPND MOL_ID: 1; COMPND 2 MOLECULE: PUTATIVE 2,5-DIKETO-D-GLUCONIC ACID REDUCTASE; COMPND 3 CHAIN: A, B; COMPND 4 EC: 1.1.1.-; COMPND 5 ENGINEERED: YES	NAD	43.694	-2.601	1.128	-10.184	-8.29316
1a0iA_4eq5A	1a0i A	4eq5 A	LIGASE 01-DEC-97 1A0I; TITLE ATP-DEPENDENT DNA LIGASE FROM BACTERIOPHAGE T7 COMPLEX WITH; TITLE 2 ATP; COMPND MOL_ID: 1; COMPND 2 MOLECULE: DNA LIGASE; COMPND 3 CHAIN: A; COMPND 4 EC: 6.5.1.1; COMPND 5 ENGINEERED: YES; COMPND 6 MUTATION: YES	LIGASE 18-APR-12 4EQ5; TITLE DNA LIGASE FROM THE ARCHAEON THERMOCOCCUS SIBIRICUS; COMPND MOL_ID: 1; COMPND 2 MOLECULE: DNA LIGASE; COMPND 3 CHAIN: A; COMPND 4 SYNONYM: POLYDEOXYRIBONUCLEOTIDE SYNTHASE [ATP]; COMPND 5 EC: 6.5.1.1; COMPND 6 ENGINEERED: YES	ATP	51.084	2.947	0.702	-6.589	-8.21571
1bdgA_3f9mA	1bdg A	3f9m A	HEXOKINASE 08-MAY-98 1BDG; TITLE HEXOKINASE FROM SCHISTOSOMA MANSONI COMPLEXED WITH GLUCOSE; COMPND MOL_ID: 1; COMPND 2 MOLECULE: HEXOKINASE; COMPND 3 CHAIN: A; COMPND 4 SYNONYM: ATP/:D-HEXOSE-6-PHOSPHOTRANSFERASE; COMPND 5 EC: 2.7.1.1; COMPND 6 ENGINEERED: YES	TRANSFERASE 14-NOV-08 3F9M; TITLE HUMAN PANCREATIC GLUCOKINASE IN COMPLEX WITH GLUCOSE AND ACTIVATOR; TITLE 2 SHOWING A MOBILE FLAP; COMPND MOL_ID: 1; COMPND 2 MOLECULE: GLUCOKINASE; COMPND 3 CHAIN: A; COMPND 4 FRAGMENT: UNP RESIDUES 12-465; COMPND 5 SYNONYM: HEXOKINASE TYPE IV, HK IV, HEXOKINASE-4, HK4, HEXOKINASE-D; COMPND 6 EC: 2.7.1.2; COMPND 7 ENGINEERED: YES	GLC	41.713	0.327	0.8	-7.319	-8.13222
1bdgA_3b8aX	1bdg A	3b8a X	HEXOKINASE 08-MAY-98 1BDG; TITLE HEXOKINASE FROM SCHISTOSOMA MANSONI COMPLEXED WITH GLUCOSE; COMPND MOL_ID: 1; COMPND 2 MOLECULE: HEXOKINASE; COMPND 3 CHAIN: A; COMPND 4 SYNONYM: ATP/:D-HEXOSE-6-PHOSPHOTRANSFERASE; COMPND 5 EC: 2.7.1.1; COMPND 6 ENGINEERED: YES	TRANSFERASE 31-OCT-07 3B8A; TITLE CRYSTAL STRUCTURE OF YEAST HEXOKINASE PI IN COMPLEX WITH GLUCOSE; COMPND MOL_ID: 1; COMPND 2 MOLECULE: HEXOKINASE-1; COMPND 3 CHAIN: X; COMPND 4 SYNONYM: HEXOKINASE-A, HEXOKINASE PI; COMPND 5 EC: 2.7.1.1	GLC	66.036	-4.401	0.734	-6.752	-8.09592
1mi3A_3wbwA	1mi3 A	3wbw A	OXIDOREDUCTASE 21-AUG-02 1MI3; TITLE 1.8 ANGSTROM STRUCTURE OF XYLOSE REDUCTASE FROM CANDIDA TENUIS IN; TITLE 2 COMPLEX WITH NAD; COMPND MOL_ID: 1; COMPND 2 MOLECULE: XYLOSE REDUCTASE; COMPND 3 CHAIN: A, B, C, D; COMPND 4 SYNONYM: NAD(P)H-DEPENDENT XYLOSE REDUCTASE; XR; COMPND 5 EC: 1.1.1.21; COMPND 6 ENGINEERED: YES	OXIDOREDUCTASE 22-MAY-13 3WBW; TITLE CRYSTAL STRUCTURE OF GOX0644 IN COMPLEX WITH NADPH; COMPND MOL_ID: 1; COMPND 2 MOLECULE: PUTATIVE 2,5-DIKETO-D-GLUCONIC ACID REDUCTASE; COMPND 3 CHAIN: A, B; COMPND 4 EC: 1.1.1.-; COMPND 5 ENGINEERED: YES	NAD	41.097	-2.347	1.209	-10.54	-8.05195
1ct9A_2c5sA	1ct9 A	2c5s A	LIGASE 20-AUG-99 1CT9; TITLE CRYSTAL STRUCTURE OF ASPARAGINE SYNTHETASE B FROM ESCHERICHIA COLI; COMPND MOL_ID: 1; COMPND 2 MOLECULE: ASPARAGINE SYNTHETASE B; COMPND 3 CHAIN: A, B, C, D; COMPND 4 EC: 6.3.5.4; COMPND 5 ENGINEERED: YES; COMPND 6 MUTATION: YES	RNA BINDING PROTEIN 01-NOV-05 2C5S; TITLE CRYSTAL STRUCTURE OF BACILLUS ANTHRACIS THII, A TRNA-MODIFYING ENZYME; TITLE 2 CONTAINING THE PREDICTED RNA-BINDING THUMP DOMAIN; COMPND MOL_ID: 1; COMPND 2 MOLECULE: PROBABLE THIAMINE BIOSYNTHESIS PROTEIN THII; COMPND 3 CHAIN: A; COMPND 4 SYNONYM: THII; COMPND 5 ENGINEERED: YES	AMP	39.674	-2.361	0.688	-6.308	-8.00508
1lyvA_4pyhA	1lyv A	4pyh A	HYDROLASE 08-JUN-02 1LYV; TITLE HIGH-RESOLUTION STRUCTURE OF THE CATALYTICALLY INACTIVE YERSINIA; TITLE 2 TYROSINE PHOSPHATASE C403A MUTANT IN COMPLEX WITH PHOSPHATE.; COMPND MOL_ID: 1; COMPND 2 MOLECULE: PROTEIN-TYROSINE PHOSPHATASE YOPH; COMPND 3 CHAIN: A; COMPND 4 FRAGMENT: PTPASE DOMAIN; COMPND 5 SYNONYM: VIRULENCE PROTEIN; COMPND 6 EC: 3.1.3.48; COMPND 7 ENGINEERED: YES; COMPND 8 MUTATION: Y…	HYDROLASE 27-MAR-14 4PYH; TITLE PHOSPHO-GLUCAN BOUND STRUCTURE OF STARCH PHOSPHATASE STARCH EXCESS4; TITLE 2 REVEALS THE MECHANISM FOR C6-SPECIFICTY; COMPND MOL_ID: 1; COMPND 2 MOLECULE: PHOSPHOGLUCAN PHOSPHATASE DSP4, CHLOROPLASTIC; COMPND 3 CHAIN: A; COMPND 4 FRAGMENT: UNP RESIDUES 90-379; COMPND 5 SYNONYM: ATPTPKIS1, DUAL SPECIFICITY PROTEIN PHOSPHATASE 4, PROTEIN; COMPND 6 STARCH-EXCESS 4, AT…	PO4	37.961	-3.89	0.498	-4.784	-8
1amuA_2vsqA	1amu A	2vsq A	PEPTIDE SYNTHETASE 18-JUN-97 1AMU; TITLE PHENYLALANINE ACTIVATING DOMAIN OF GRAMICIDIN SYNTHETASE 1; TITLE 2 IN A COMPLEX WITH AMP AND PHENYLALANINE; COMPND MOL_ID: 1; COMPND 2 MOLECULE: GRAMICIDIN SYNTHETASE 1; COMPND 3 CHAIN: A, B; COMPND 4 FRAGMENT: ADENYLATE FORMING DOMAIN, RESIDUES 1 - 556 PLUS; COMPND 5 A 7 RESIDUE C-TERMINAL TAG - SHHHHHH; COMPND 6 SYNONYM: GRSA; COMPND 7 EC: 5.1.1.11; COM…	LIGASE 29-APR-08 2VSQ; TITLE STRUCTURE OF SURFACTIN A SYNTHETASE C (SRFA-C), A NONRIBOSOMAL PEPTIDE; TITLE 2 SYNTHETASE TERMINATION MODULE; COMPND MOL_ID: 1; COMPND 2 MOLECULE: SURFACTIN SYNTHETASE SUBUNIT 3; COMPND 3 CHAIN: A; COMPND 4 FRAGMENT: TERMINATION MODULE OF SURFACTIN A BIOSYNTHESIS CLUSTER,; COMPND 5 RESIDUES 1-1009,1015-1274; COMPND 6 SYNONYM: SURFACTIN A SYNTHETASE C; COMPND 7 ENGINE…	AMP	35.274	12.28	0.776	-6.996	-7.9863
1amuA_2d1sA	1amu A	2d1s A	PEPTIDE SYNTHETASE 18-JUN-97 1AMU; TITLE PHENYLALANINE ACTIVATING DOMAIN OF GRAMICIDIN SYNTHETASE 1; TITLE 2 IN A COMPLEX WITH AMP AND PHENYLALANINE; COMPND MOL_ID: 1; COMPND 2 MOLECULE: GRAMICIDIN SYNTHETASE 1; COMPND 3 CHAIN: A, B; COMPND 4 FRAGMENT: ADENYLATE FORMING DOMAIN, RESIDUES 1 - 556 PLUS; COMPND 5 A 7 RESIDUE C-TERMINAL TAG - SHHHHHH; COMPND 6 SYNONYM: GRSA; COMPND 7 EC: 5.1.1.11; COM…	OXIDOREDUCTASE 31-AUG-05 2D1S; TITLE CRYSTAL STRUCTURE OF THE THERMOSTABLE JAPANESE FIREFLY LUCIFERASE; TITLE 2 COMPLEXED WITH HIGH-ENERGY INTERMEDIATE ANALOGUE; COMPND MOL_ID: 1; COMPND 2 MOLECULE: LUCIFERIN 4-MONOOXYGENASE; COMPND 3 CHAIN: A; COMPND 4 SYNONYM: LUCIFERASE; COMPND 5 EC: 1.13.12.7; COMPND 6 ENGINEERED: YES; COMPND 7 MUTATION: YES	AMP	43.6	3.658	0.934	-8.241	-7.97002
1iqcA_3oa8A	1iqc A	3oa8 A	OXIDOREDUCTASE 20-JUL-01 1IQC; TITLE CRYSTAL STRUCTURE OF DI-HEME PEROXIDASE FROM NITROSOMONAS EUROPAEA; COMPND MOL_ID: 1; COMPND 2 MOLECULE: DI-HEME PEROXIDASE; COMPND 3 CHAIN: A, B, C, D	HEME-BINDING PROTEIN/HEME-BINDING PROTEI04-AUG-10 3OA8; TITLE DIHEME SOXAX; COMPND MOL_ID: 1; COMPND 2 MOLECULE: SOXA; COMPND 3 CHAIN: A, C, E; COMPND 4 ENGINEERED: YES; COMPND 5 MOL_ID: 2; COMPND 6 MOLECULE: SOXX; COMPND 7 CHAIN: B, D, F; COMPND 8 ENGINEERED: YES	HEC	45.93	13.132	0.995	-8.67	-7.91781
1lyvA_2cjzA	1lyv A	2cjz A	HYDROLASE 08-JUN-02 1LYV; TITLE HIGH-RESOLUTION STRUCTURE OF THE CATALYTICALLY INACTIVE YERSINIA; TITLE 2 TYROSINE PHOSPHATASE C403A MUTANT IN COMPLEX WITH PHOSPHATE.; COMPND MOL_ID: 1; COMPND 2 MOLECULE: PROTEIN-TYROSINE PHOSPHATASE YOPH; COMPND 3 CHAIN: A; COMPND 4 FRAGMENT: PTPASE DOMAIN; COMPND 5 SYNONYM: VIRULENCE PROTEIN; COMPND 6 EC: 3.1.3.48; COMPND 7 ENGINEERED: YES; COMPND 8 MUTATION: Y…	HYDROLASE 10-APR-06 2CJZ; TITLE CRYSTAL STRUCTURE OF THE C472S MUTANT OF HUMAN PROTEIN TYROSINE; TITLE 2 PHOSPHATASE PTPN5 (STEP, STRIATUM ENRICHED PHOSPHATASE) IN COMPLEX; TITLE 3 WITH PHOSPHOTYROSINE; COMPND MOL_ID: 1; COMPND 2 MOLECULE: HUMAN PROTEIN TYROSINE PHOSPHATASE PTPN5; COMPND 3 CHAIN: A; COMPND 4 FRAGMENT: PHOSPHATASE DOMAIN, RESIDUES 258-539; COMPND 5 SYNONYM: PROTEIN-TYROSINE PHOSPH…	PO4	47.964	-3.154	0.458	-4.39	-7.86738
1b8aA_3wqyA	1b8a A	3wqy A	LIGASE 27-JAN-99 1B8A; TITLE ASPARTYL-TRNA SYNTHETASE; COMPND MOL_ID: 1; COMPND 2 MOLECULE: PROTEIN (ASPARTYL-TRNA SYNTHETASE); COMPND 3 CHAIN: A, B; COMPND 4 SYNONYM: ASPARTYL TRNA LIGASE; COMPND 5 EC: 6.1.1.12; COMPND 6 ENGINEERED: YES	LIGASE/RNA 05-FEB-14 3WQY; TITLE CRYSTAL STRUCTURE OF ARCHAEOGLOBUS FULGIDUS ALANYL-TRNA SYNTHETASE IN; TITLE 2 COMPLEX WITH WILD-TYPE TRNA(ALA) HAVING G3.U70; COMPND MOL_ID: 1; COMPND 2 MOLECULE: ALANINE--TRNA LIGASE; COMPND 3 CHAIN: A, B; COMPND 4 SYNONYM: ALANYL-TRNA SYNTHETASE, ALARS; COMPND 5 EC: 6.1.1.7; COMPND 6 ENGINEERED: YES; COMPND 7 MOL_ID: 2; COMPND 8 MOLECULE: RNA (75-MER); COMPND 9…	ATP	41.51	-4.916	0.939	-8.096	-7.79211
1lyvA_1ygrA	1lyv A	1ygr A	HYDROLASE 08-JUN-02 1LYV; TITLE HIGH-RESOLUTION STRUCTURE OF THE CATALYTICALLY INACTIVE YERSINIA; TITLE 2 TYROSINE PHOSPHATASE C403A MUTANT IN COMPLEX WITH PHOSPHATE.; COMPND MOL_ID: 1; COMPND 2 MOLECULE: PROTEIN-TYROSINE PHOSPHATASE YOPH; COMPND 3 CHAIN: A; COMPND 4 FRAGMENT: PTPASE DOMAIN; COMPND 5 SYNONYM: VIRULENCE PROTEIN; COMPND 6 EC: 3.1.3.48; COMPND 7 ENGINEERED: YES; COMPND 8 MUTATION: Y…	HYDROLASE 05-JAN-05 1YGR; TITLE CRYSTAL STRUCTURE OF THE TANDEM PHOSPHATASE DOMAIN OF RPTP CD45; COMPND MOL_ID: 1; COMPND 2 MOLECULE: CD45 PROTEIN TYROSINE PHOSPHATASE; COMPND 3 CHAIN: A, B; COMPND 4 FRAGMENT: CYTOPLASMIC DOMAIN; COMPND 5 ENGINEERED: YES; COMPND 6 MUTATION: YES; COMPND 7 MOL_ID: 2; COMPND 8 MOLECULE: T-CELL RECEPTOR CD3 ZETA ITAM-1; COMPND 9 CHAIN: C, D; COMPND 10 FRAGMENT: ITAM-…	PO4	37.226	-3.567	0.47	-4.435	-7.7807
1b8aA_3i7fA	1b8a A	3i7f A	LIGASE 27-JAN-99 1B8A; TITLE ASPARTYL-TRNA SYNTHETASE; COMPND MOL_ID: 1; COMPND 2 MOLECULE: PROTEIN (ASPARTYL-TRNA SYNTHETASE); COMPND 3 CHAIN: A, B; COMPND 4 SYNONYM: ASPARTYL TRNA LIGASE; COMPND 5 EC: 6.1.1.12; COMPND 6 ENGINEERED: YES	LIGASE 08-JUL-09 3I7F; TITLE ASPARTYL TRNA SYNTHETASE FROM ENTAMOEBA HISTOLYTICA; COMPND MOL_ID: 1; COMPND 2 MOLECULE: ASPARTYL-TRNA SYNTHETASE; COMPND 3 CHAIN: A, B; COMPND 4 EC: 6.1.1.12; COMPND 5 ENGINEERED: YES	ATP	37.791	3.795	0.552	-5.039	-7.72853
12asA_1b8aA	12as A	1b8a A	LIGASE 02-DEC-97 12AS; TITLE ASPARAGINE SYNTHETASE MUTANT C51A, C315A COMPLEXED WITH L-ASPARAGINE; TITLE 2 AND AMP; COMPND MOL_ID: 1; COMPND 2 MOLECULE: ASPARAGINE SYNTHETASE; COMPND 3 CHAIN: A, B; COMPND 4 SYNONYM: L-ASPARTATE\:AMMONIA LIGASE (AMP-FORMING); COMPND 5 EC: 6.3.1.1; COMPND 6 ENGINEERED: YES; COMPND 7 MUTATION: YES	LIGASE 27-JAN-99 1B8A; TITLE ASPARTYL-TRNA SYNTHETASE; COMPND MOL_ID: 1; COMPND 2 MOLECULE: PROTEIN (ASPARTYL-TRNA SYNTHETASE); COMPND 3 CHAIN: A, B; COMPND 4 SYNONYM: ASPARTYL TRNA LIGASE; COMPND 5 EC: 6.1.1.12; COMPND 6 ENGINEERED: YES	AMP	38.471	-2.35	0.879	-7.554	-7.71604
1soxA_3ks0A	1sox A	3ks0 A	OXIDOREDUCTASE 31-DEC-97 1SOX; TITLE SULFITE OXIDASE FROM CHICKEN LIVER; COMPND MOL_ID: 1; COMPND 2 MOLECULE: SULFITE OXIDASE; COMPND 3 CHAIN: A, B; COMPND 4 EC: 1.8.3.1	OXIDOREDUCTASE 20-NOV-09 3KS0; TITLE CRYSTAL STRUCTURE OF THE HEME DOMAIN OF FLAVOCYTOCHROME B2 IN COMPLEX; TITLE 2 WITH FAB B2B4; COMPND MOL_ID: 1; COMPND 2 MOLECULE: HEME DOMAIN OF FLAVOCYTOCHROME B2; COMPND 3 CHAIN: L, J; COMPND 4 MOL_ID: 2; COMPND 5 MOLECULE: FRAGMENT ANTIGEN BINDING B2B4; COMPND 6 CHAIN: H, K; COMPND 7 MOL_ID: 3; COMPND 8 MOLECULE: CYTOCHROME B2, MITOCHONDRIAL; COMPND 9 CHAI…	HEM	39.086	2.256	0.601	-5.393	-7.6933
1bdgA_2ch5A	1bdg A	2ch5 A	HEXOKINASE 08-MAY-98 1BDG; TITLE HEXOKINASE FROM SCHISTOSOMA MANSONI COMPLEXED WITH GLUCOSE; COMPND MOL_ID: 1; COMPND 2 MOLECULE: HEXOKINASE; COMPND 3 CHAIN: A; COMPND 4 SYNONYM: ATP/:D-HEXOSE-6-PHOSPHOTRANSFERASE; COMPND 5 EC: 2.7.1.1; COMPND 6 ENGINEERED: YES	TRANSFERASE 13-MAR-06 2CH5; TITLE CRYSTAL STRUCTURE OF HUMAN N-ACETYLGLUCOSAMINE KINASE IN COMPLEX WITH; TITLE 2 N-ACETYLGLUCOSAMINE; COMPND MOL_ID: 1; COMPND 2 MOLECULE: NAGK PROTEIN; COMPND 3 CHAIN: A, B, C, D; COMPND 4 SYNONYM: HUMAN N-ACETYLGLUCOSAMINE KINASE, PROTEIN TMP_LOCUS_2,; COMPND 5 GLCNAC KINASE; COMPND 6 EC: 2.7.1.59; COMPND 7 ENGINEERED: YES	GLC	40.433	-2.007	0.625	-5.576	-7.69103
1p4cA_1kbjA	1p4c A	1kbj A	OXIDOREDUCTASE 22-APR-03 1P4C; TITLE HIGH RESOLUTION STRUCTURE OF OXIDIZED ACTIVE MUTANT OF (S)-MANDELATE; TITLE 2 DEHYDROGENASE; COMPND MOL_ID: 1; COMPND 2 MOLECULE: L(+)-MANDELATE DEHYDROGENASE; COMPND 3 CHAIN: A; COMPND 4 SYNONYM: S-MANDELATE DEHYDROGENASE, MDH; COMPND 5 ENGINEERED: YES; COMPND 6 OTHER_DETAILS: 20 RESIDUE SUBSTITUTION FROM GLYCOLATE OXIDASE AT; COMPND 7 RESIDUE 177	OXIDOREDUCTASE 06-NOV-01 1KBJ; TITLE CRYSTALLOGRAPHIC STUDY OF THE RECOMBINANT FLAVIN-BINDING DOMAIN OF; TITLE 2 BAKER'S YEAST FLAVOCYTOCHROME B2: COMPARISON WITH THE INTACT WILD-; TITLE 3 TYPE ENZYME; COMPND MOL_ID: 1; COMPND 2 MOLECULE: CYTOCHROME B2; COMPND 3 CHAIN: A, B; COMPND 4 FRAGMENT: FMN-BINDING DOMAIN; COMPND 5 EC: 1.1.2.3; COMPND 6 ENGINEERED: YES	FMN	36.841	13.805	1.333	-10.898	-7.60502
1c0aA_4wj4A	1c0a A	4wj4 A	LIGASE/RNA 15-JUL-99 1C0A; TITLE CRYSTAL STRUCTURE OF THE E. COLI ASPARTYL-TRNA SYNTHETASE :; TITLE 2 TRNAASP : ASPARTYL-ADENYLATE COMPLEX; COMPND MOL_ID: 1; COMPND 2 MOLECULE: ASPARTYL TRNA; COMPND 3 CHAIN: B; COMPND 4 ENGINEERED: YES; COMPND 5 MOL_ID: 2; COMPND 6 MOLECULE: ASPARTYL TRNA SYNTHETASE; COMPND 7 CHAIN: A; COMPND 8 SYNONYM: ASPARTATE-TRNA LIGASE, ASPRS; COMPND 9 EC: 6.1.1.12; COMPND …	LIGASE/RNA 29-SEP-14 4WJ4; TITLE CRYSTAL STRUCTURE OF NON-DISCRIMINATING ASPARTYL-TRNA SYNTHETASE FROM; TITLE 2 PSEUDOMONAS AERUGINOSA COMPLEXED WITH TRNA(ASN) AND ASPARTIC ACID; COMPND MOL_ID: 1; COMPND 2 MOLECULE: ASPARTATE--TRNA(ASP/ASN) LIGASE; COMPND 3 CHAIN: A; COMPND 4 SYNONYM: ASPARTYL-TRNA SYNTHETASE,ASPRS,NON-DISCRIMINATING ASPARTYL-; COMPND 5 TRNA SYNTHETASE,ND-ASPRS; COMPND 6 EC: 6.1.…	AMP	49.537	-2.528	0.614	-5.394	-7.55462
1iqcA_1h32A	1iqc A	1h32 A	OXIDOREDUCTASE 20-JUL-01 1IQC; TITLE CRYSTAL STRUCTURE OF DI-HEME PEROXIDASE FROM NITROSOMONAS EUROPAEA; COMPND MOL_ID: 1; COMPND 2 MOLECULE: DI-HEME PEROXIDASE; COMPND 3 CHAIN: A, B, C, D	ELECTRON TRANSFER 21-AUG-02 1H32; TITLE REDUCED SOXAX COMPLEX FROM RHODOVULUM SULFIDOPHILUM; COMPND MOL_ID: 1; COMPND 2 MOLECULE: DIHEME CYTOCHROME C; COMPND 3 CHAIN: A; COMPND 4 SYNONYM: SOXA; COMPND 5 MOL_ID: 2; COMPND 6 MOLECULE: CYTOCHROME C; COMPND 7 CHAIN: B; COMPND 8 SYNONYM: SOXX	HEC	42.932	8.891	1.137	-9.337	-7.5481
1amuA_3cw9A	1amu A	3cw9 A	PEPTIDE SYNTHETASE 18-JUN-97 1AMU; TITLE PHENYLALANINE ACTIVATING DOMAIN OF GRAMICIDIN SYNTHETASE 1; TITLE 2 IN A COMPLEX WITH AMP AND PHENYLALANINE; COMPND MOL_ID: 1; COMPND 2 MOLECULE: GRAMICIDIN SYNTHETASE 1; COMPND 3 CHAIN: A, B; COMPND 4 FRAGMENT: ADENYLATE FORMING DOMAIN, RESIDUES 1 - 556 PLUS; COMPND 5 A 7 RESIDUE C-TERMINAL TAG - SHHHHHH; COMPND 6 SYNONYM: GRSA; COMPND 7 EC: 5.1.1.11; COM…	LIGASE 21-APR-08 3CW9; TITLE 4-CHLOROBENZOYL-COA LIGASE/SYNTHETASE IN THE THIOESTER-FORMING; TITLE 2 CONFORMATION, BOUND TO 4-CHLOROPHENACYL-COA; COMPND MOL_ID: 1; COMPND 2 MOLECULE: 4-CHLOROBENZOYL COA LIGASE; COMPND 3 CHAIN: A, B; COMPND 4 SYNONYM: CHLOROBENZOATE COA LIGASE/SYNTHETASE; COMPND 5 EC: 6.2.1.33; COMPND 6 ENGINEERED: YES	AMP	35.074	13.485	0.923	-7.709	-7.53568
1b8aA_3w3sA	1b8a A	3w3s A	LIGASE 27-JAN-99 1B8A; TITLE ASPARTYL-TRNA SYNTHETASE; COMPND MOL_ID: 1; COMPND 2 MOLECULE: PROTEIN (ASPARTYL-TRNA SYNTHETASE); COMPND 3 CHAIN: A, B; COMPND 4 SYNONYM: ASPARTYL TRNA LIGASE; COMPND 5 EC: 6.1.1.12; COMPND 6 ENGINEERED: YES	LIGASE/RNA 27-DEC-12 3W3S; TITLE CRYSTAL STRUCTURE OF A. AEOLICUS TRNASEC IN COMPLEX WITH M. KANDLERI; TITLE 2 SERRS; COMPND MOL_ID: 1; COMPND 2 MOLECULE: TYPE-2 SERINE--TRNA LIGASE; COMPND 3 CHAIN: A; COMPND 4 SYNONYM: SERYL-TRNA SYNTHETASE, SERRS, SERYL-TRNA(SER/SEC); COMPND 5 SYNTHETASE; COMPND 6 EC: 6.1.1.11; COMPND 7 ENGINEERED: YES; COMPND 8 MUTATION: YES; COMPND 9 MOL_ID: 2; COMPND 10 MOLE…	ATP	40.651	-3.824	0.913	-7.606	-7.50839
1mi3A_4gieA	1mi3 A	4gie A	OXIDOREDUCTASE 21-AUG-02 1MI3; TITLE 1.8 ANGSTROM STRUCTURE OF XYLOSE REDUCTASE FROM CANDIDA TENUIS IN; TITLE 2 COMPLEX WITH NAD; COMPND MOL_ID: 1; COMPND 2 MOLECULE: XYLOSE REDUCTASE; COMPND 3 CHAIN: A, B, C, D; COMPND 4 SYNONYM: NAD(P)H-DEPENDENT XYLOSE REDUCTASE; XR; COMPND 5 EC: 1.1.1.21; COMPND 6 ENGINEERED: YES	OXIDOREDUCTASE 08-AUG-12 4GIE; TITLE CRYSTAL STRUCTURE OF PROSTAGLANDIN F SYNTHASE FROM TRYPANOSOMA CRUZI; TITLE 2 BOUND TO NADP; COMPND MOL_ID: 1; COMPND 2 MOLECULE: PROSTAGLANDIN F SYNTHASE; COMPND 3 CHAIN: A; COMPND 4 EC: 1.1.1.188; COMPND 5 ENGINEERED: YES	NAD	44.683	18.683	1	-8.254	-7.50364
1amuA_3ni2A	1amu A	3ni2 A	PEPTIDE SYNTHETASE 18-JUN-97 1AMU; TITLE PHENYLALANINE ACTIVATING DOMAIN OF GRAMICIDIN SYNTHETASE 1; TITLE 2 IN A COMPLEX WITH AMP AND PHENYLALANINE; COMPND MOL_ID: 1; COMPND 2 MOLECULE: GRAMICIDIN SYNTHETASE 1; COMPND 3 CHAIN: A, B; COMPND 4 FRAGMENT: ADENYLATE FORMING DOMAIN, RESIDUES 1 - 556 PLUS; COMPND 5 A 7 RESIDUE C-TERMINAL TAG - SHHHHHH; COMPND 6 SYNONYM: GRSA; COMPND 7 EC: 5.1.1.11; COM…	LIGASE 14-JUN-10 3NI2; TITLE CRYSTAL STRUCTURES AND ENZYMATIC MECHANISMS OF A POPULUS TOMENTOSA 4-; TITLE 2 COUMARATE:COA LIGASE; COMPND MOL_ID: 1; COMPND 2 MOLECULE: 4-COUMARATE:COA LIGASE; COMPND 3 CHAIN: A; COMPND 4 EC: 6.2.1.12; COMPND 5 ENGINEERED: YES	AMP	36.398	2.477	0.892	-7.44	-7.5
1lyvA_1wchA	1lyv A	1wch A	HYDROLASE 08-JUN-02 1LYV; TITLE HIGH-RESOLUTION STRUCTURE OF THE CATALYTICALLY INACTIVE YERSINIA; TITLE 2 TYROSINE PHOSPHATASE C403A MUTANT IN COMPLEX WITH PHOSPHATE.; COMPND MOL_ID: 1; COMPND 2 MOLECULE: PROTEIN-TYROSINE PHOSPHATASE YOPH; COMPND 3 CHAIN: A; COMPND 4 FRAGMENT: PTPASE DOMAIN; COMPND 5 SYNONYM: VIRULENCE PROTEIN; COMPND 6 EC: 3.1.3.48; COMPND 7 ENGINEERED: YES; COMPND 8 MUTATION: Y…	HYDROLASE 16-NOV-04 1WCH; TITLE CRYSTAL STRUCTURE OF PTPL1 HUMAN TYROSINE PHOSPHATASE MUTATED IN; TITLE 2 COLORECTAL CANCER - EVIDENCE FOR A SECOND PHOSPHOTYROSINE SUBSTRATE; TITLE 3 RECOGNITION POCKET; COMPND MOL_ID: 1; COMPND 2 MOLECULE: PROTEIN TYROSINE PHOSPHATASE, NON-RECEPTOR TYPE 13; COMPND 3 CHAIN: A; COMPND 4 FRAGMENT: RESIDUES 2163-2477; COMPND 5 SYNONYM: PROTEIN TYROSINE PHOSPHATASE LI…	PO4	40.548	-2.947	0.49	-4.409	-7.47288
1iqcA_2b4zA	1iqc A	2b4z A	OXIDOREDUCTASE 20-JUL-01 1IQC; TITLE CRYSTAL STRUCTURE OF DI-HEME PEROXIDASE FROM NITROSOMONAS EUROPAEA; COMPND MOL_ID: 1; COMPND 2 MOLECULE: DI-HEME PEROXIDASE; COMPND 3 CHAIN: A, B, C, D	ELECTRON TRANSPORT 27-SEP-05 2B4Z; TITLE CRYSTAL STRUCTURE OF CYTOCHROME C FROM BOVINE HEART AT 1.5 A; TITLE 2 RESOLUTION.; COMPND MOL_ID: 1; COMPND 2 MOLECULE: CYTOCHROME C; COMPND 3 CHAIN: A	HEC	46.238	23.531	0.973	-7.971	-7.4287
1o04A_4iymA	1o04 A	4iym A	OXIDOREDUCTASE 20-FEB-03 1O04; TITLE CYS302SER MUTANT OF HUMAN MITOCHONDRIAL ALDEHYDE DEHYDROGENASE; TITLE 2 COMPLEXED WITH NAD+ AND MG2+; COMPND MOL_ID: 1; COMPND 2 MOLECULE: ALDEHYDE DEHYDROGENASE, MITOCHONDRIAL PRECURSOR; COMPND 3 CHAIN: A, B, C, D, E, F, G, H; COMPND 4 FRAGMENT: COMPLETE MATURE SEQUENCE (DOES NOT CONTAIN MITOCHONDRIAL; COMPND 5 LEADER SEQUENCE).; COMPND 6 SYNONYM: ALDH CLASS …	OXIDOREDUCTASE 28-JAN-13 4IYM; TITLE CRYSTAL STRUCTURE OF PUTATIVE METHYLMALONATE-SEMIALDEHYDE; TITLE 2 DEHYDROGENASE FROM SINORHIZOBIUM MELILOTI 1021 COMPLEXED WITH NAD,; TITLE 3 TARGET 011934; COMPND MOL_ID: 1; COMPND 2 MOLECULE: METHYLMALONATE-SEMIALDEHYDE DEHYDROGENASE; COMPND 3 CHAIN: A, B, C, D, E, F, G, H, I, J, K, L, M, N, O, P; COMPND 4 EC: 1.2.1.27; COMPND 5 ENGINEERED: YES	NAD	36.369	13.312	0.778	-6.504	-7.40774
1gweA_2iufA	1gwe A	2iuf A	OXIDOREDUCTASE 15-MAR-02 1GWE; TITLE ATOMIC RESOLUTION STRUCTURE OF MICROCOCCUS LYSODEIKTICUS CATALASE; COMPND MOL_ID: 1; COMPND 2 MOLECULE: CATALASE; COMPND 3 CHAIN: A; COMPND 4 EC: 1.11.1.6	OXIDOREDUCTASE 02-JUN-06 2IUF; TITLE THE STRUCTURES OF PENICILLIUM VITALE CATALASE: RESTING STATE, OXIDISED; TITLE 2 STATE (COMPOUND I) AND COMPLEX WITH AMINOTRIAZOLE; COMPND MOL_ID: 1; COMPND 2 MOLECULE: CATALASE; COMPND 3 CHAIN: A, E; COMPND 4 EC: 1.11.1.6	HEM	40.319	45.568	1.307	-10.411	-7.39943
1ja1A_3kapA	1ja1 A	3kap A	OXIDOREDUCTASE 29-MAY-01 1JA1; TITLE CYPOR-TRIPLE MUTANT; COMPND MOL_ID: 1; COMPND 2 MOLECULE: NADPH-CYTOCHROME P450 REDUCTASE; COMPND 3 CHAIN: A, B; COMPND 4 SYNONYM: NADPH-CYTOCHROME P450 OXIDOREDUCTASE; COMPND 5 EC: 1.6.2.4; COMPND 6 ENGINEERED: YES; COMPND 7 MUTATION: YES	ELECTRON TRANSPORT 19-OCT-09 3KAP; TITLE FLAVODOXIN FROM DESULFOVIBRIO DESULFURICANS ATCC 27774 (OXIDIZED FORM); COMPND MOL_ID: 1; COMPND 2 MOLECULE: FLAVODOXIN; COMPND 3 CHAIN: A	FMN	40.704	16.367	1.321	-10.484	-7.3779
1qf5A_1p9bA	1qf5 A	1p9b A	LIGASE 06-APR-99 1QF5; TITLE DESIGN, SYNTHESIS, AND X-RAY CRYSTAL STRUCTURE OF AN ENZYME BOUND; TITLE 2 BISUBSTRATE HYBRID INHIBITOR OF ADENYLOSUCCINATE SYNTHETASE; COMPND MOL_ID: 1; COMPND 2 MOLECULE: PROTEIN (ADENYLOSUCCINATE SYNTHETASE); COMPND 3 CHAIN: A; COMPND 4 EC: 6.3.4.4	LIGASE 10-MAY-03 1P9B; TITLE STRUCTURE OF FULLY LIGATED ADENYLOSUCCINATE SYNTHETASE FROM PLASMODIUM; TITLE 2 FALCIPARUM; COMPND MOL_ID: 1; COMPND 2 MOLECULE: ADENYLOSUCCINATE SYNTHETASE; COMPND 3 CHAIN: A; COMPND 4 EC: 6.3.4.4; COMPND 5 ENGINEERED: YES	PO4	86.978	-2.227	0.403	-3.709	-7.37376
1lyvA_1oheA	1lyv A	1ohe A	HYDROLASE 08-JUN-02 1LYV; TITLE HIGH-RESOLUTION STRUCTURE OF THE CATALYTICALLY INACTIVE YERSINIA; TITLE 2 TYROSINE PHOSPHATASE C403A MUTANT IN COMPLEX WITH PHOSPHATE.; COMPND MOL_ID: 1; COMPND 2 MOLECULE: PROTEIN-TYROSINE PHOSPHATASE YOPH; COMPND 3 CHAIN: A; COMPND 4 FRAGMENT: PTPASE DOMAIN; COMPND 5 SYNONYM: VIRULENCE PROTEIN; COMPND 6 EC: 3.1.3.48; COMPND 7 ENGINEERED: YES; COMPND 8 MUTATION: Y…	HYDROLASE 24-MAY-03 1OHE; TITLE STRUCTURE OF CDC14B PHOSPHATASE WITH A PEPTIDE LIGAND; COMPND MOL_ID: 1; COMPND 2 MOLECULE: CDC14B2 PHOSPHATASE; COMPND 3 CHAIN: A; COMPND 4 FRAGMENT: CORE DOMAIN, RESIDUES 39-386; COMPND 5 SYNONYM: CDC14B; COMPND 6 ENGINEERED: YES; COMPND 7 MOL_ID: 2; COMPND 8 MOLECULE: PEPTIDE LIGAND; COMPND 9 CHAIN: B; COMPND 10 ENGINEERED: YES; COMPND 11 OTHER_DETAILS: SUBSTRATE	PO4	73.457	-2.961	0.514	-4.502	-7.33225
1a0iA_3w1bA	1a0i A	3w1b A	LIGASE 01-DEC-97 1A0I; TITLE ATP-DEPENDENT DNA LIGASE FROM BACTERIOPHAGE T7 COMPLEX WITH; TITLE 2 ATP; COMPND MOL_ID: 1; COMPND 2 MOLECULE: DNA LIGASE; COMPND 3 CHAIN: A; COMPND 4 EC: 6.5.1.1; COMPND 5 ENGINEERED: YES; COMPND 6 MUTATION: YES	LIGASE 14-NOV-12 3W1B; TITLE CRYSTAL STRUCTURE OF HUMAN DNA LIGASE IV-ARTEMIS COMPLEX (MERCURY; TITLE 2 DERIVATIVE); COMPND MOL_ID: 1; COMPND 2 MOLECULE: DNA LIGASE 4; COMPND 3 CHAIN: A; COMPND 4 FRAGMENT: CATALYTIC REGION, UNP RESIDUES 1-609; COMPND 5 SYNONYM: DNA LIGASE IV, POLYDEOXYRIBONUCLEOTIDE SYNTHASE [ATP] 4; COMPND 6 EC: 6.5.1.1; COMPND 7 ENGINEERED: YES; COMPND 8 MOL_ID: 2; COMPND 9 MOL…	ATP	36.556	-0.644	0.746	-6.078	-7.1844
1lyvA_2wgpA	1lyv A	2wgp A	HYDROLASE 08-JUN-02 1LYV; TITLE HIGH-RESOLUTION STRUCTURE OF THE CATALYTICALLY INACTIVE YERSINIA; TITLE 2 TYROSINE PHOSPHATASE C403A MUTANT IN COMPLEX WITH PHOSPHATE.; COMPND MOL_ID: 1; COMPND 2 MOLECULE: PROTEIN-TYROSINE PHOSPHATASE YOPH; COMPND 3 CHAIN: A; COMPND 4 FRAGMENT: PTPASE DOMAIN; COMPND 5 SYNONYM: VIRULENCE PROTEIN; COMPND 6 EC: 3.1.3.48; COMPND 7 ENGINEERED: YES; COMPND 8 MUTATION: Y…	HYDROLASE 22-APR-09 2WGP; TITLE CRYSTAL STRUCTURE OF HUMAN DUAL SPECIFICITY PHOSPHATASE 14; COMPND MOL_ID: 1; COMPND 2 MOLECULE: DUAL SPECIFICITY PROTEIN PHOSPHATASE 14; COMPND 3 CHAIN: A, B; COMPND 4 FRAGMENT: RESIDUES 2-191; COMPND 5 SYNONYM: DUAL SPECIFICITY PHOSPHATASE 14, MITOGEN-ACTIVATED PROTEIN; COMPND 6 KINASE PHOSPHATASE 6, MKP-1-LIKE PROTEIN TYROSINE PHOSPHATASE, MAP; COMPND 7 KINASE P…	PO4	35.15	-2.099	0.407	-3.641	-7.18146
1amuA_3e7wA	1amu A	3e7w A	PEPTIDE SYNTHETASE 18-JUN-97 1AMU; TITLE PHENYLALANINE ACTIVATING DOMAIN OF GRAMICIDIN SYNTHETASE 1; TITLE 2 IN A COMPLEX WITH AMP AND PHENYLALANINE; COMPND MOL_ID: 1; COMPND 2 MOLECULE: GRAMICIDIN SYNTHETASE 1; COMPND 3 CHAIN: A, B; COMPND 4 FRAGMENT: ADENYLATE FORMING DOMAIN, RESIDUES 1 - 556 PLUS; COMPND 5 A 7 RESIDUE C-TERMINAL TAG - SHHHHHH; COMPND 6 SYNONYM: GRSA; COMPND 7 EC: 5.1.1.11; COM…	LIGASE 19-AUG-08 3E7W; TITLE CRYSTAL STRUCTURE OF DLTA: IMPLICATIONS FOR THE REACTION MECHANISM OF; TITLE 2 NON-RIBOSOMAL PEPTIDE SYNTHETASE (NRPS) ADENYLATION DOMAINS; COMPND MOL_ID: 1; COMPND 2 MOLECULE: D-ALANINE--POLY(PHOSPHORIBITOL) LIGASE SUBUNIT 1; COMPND 3 CHAIN: A; COMPND 4 SYNONYM: DLTA PROTEIN, D-ALANINE-ACTIVATING ENZYME, DAE, D-ALANINE-D-; COMPND 5 ALANYL CARRIER PROTEIN LIGASE, DCL;…	AMP	43.835	16.561	0.915	-7.267	-7.15961
1lyvA_3s4eA	1lyv A	3s4e A	HYDROLASE 08-JUN-02 1LYV; TITLE HIGH-RESOLUTION STRUCTURE OF THE CATALYTICALLY INACTIVE YERSINIA; TITLE 2 TYROSINE PHOSPHATASE C403A MUTANT IN COMPLEX WITH PHOSPHATE.; COMPND MOL_ID: 1; COMPND 2 MOLECULE: PROTEIN-TYROSINE PHOSPHATASE YOPH; COMPND 3 CHAIN: A; COMPND 4 FRAGMENT: PTPASE DOMAIN; COMPND 5 SYNONYM: VIRULENCE PROTEIN; COMPND 6 EC: 3.1.3.48; COMPND 7 ENGINEERED: YES; COMPND 8 MUTATION: Y…	HYDROLASE 19-MAY-11 3S4E; TITLE CRYSTAL STRUCTRUE OF A NOVEL MITOGEN-ACTIVATED PROTEIN KINASE; TITLE 2 PHOSPHATASE, SKRP1; COMPND MOL_ID: 1; COMPND 2 MOLECULE: DUAL SPECIFICITY PROTEIN PHOSPHATASE 19; COMPND 3 CHAIN: A; COMPND 4 FRAGMENT: PTP-LOOP (UNP RESIDUES 65-206); COMPND 5 SYNONYM: DUAL SPECIFICITY PHOSPHATASE TS-DSP1, LOW MOLECULAR WEIGHT; COMPND 6 DUAL SPECIFICITY PHOSPHATASE 3, LMW-DSP3,…	PO4	35.57	-1.218	0.667	-5.465	-7.12516
1ct9A_2vxoA	1ct9 A	2vxo A	LIGASE 20-AUG-99 1CT9; TITLE CRYSTAL STRUCTURE OF ASPARAGINE SYNTHETASE B FROM ESCHERICHIA COLI; COMPND MOL_ID: 1; COMPND 2 MOLECULE: ASPARAGINE SYNTHETASE B; COMPND 3 CHAIN: A, B, C, D; COMPND 4 EC: 6.3.5.4; COMPND 5 ENGINEERED: YES; COMPND 6 MUTATION: YES	LIGASE 08-JUL-08 2VXO; TITLE HUMAN GMP SYNTHETASE IN COMPLEX WITH XMP; COMPND MOL_ID: 1; COMPND 2 MOLECULE: GMP SYNTHASE [GLUTAMINE-HYDROLYZING]; COMPND 3 CHAIN: A, B; COMPND 4 FRAGMENT: RESIDUES 20-693; COMPND 5 SYNONYM: GLUTAMINE AMIDOTRANSFERASE, GMP SYNTHETASE; COMPND 6 EC: 6.3.5.2; COMPND 7 ENGINEERED: YES	AMP	44.725	-1.517	0.681	-5.551	-7.10755
1gweA_2iufA	1gwe A	2iuf A	OXIDOREDUCTASE 15-MAR-02 1GWE; TITLE ATOMIC RESOLUTION STRUCTURE OF MICROCOCCUS LYSODEIKTICUS CATALASE; COMPND MOL_ID: 1; COMPND 2 MOLECULE: CATALASE; COMPND 3 CHAIN: A; COMPND 4 EC: 1.11.1.6	OXIDOREDUCTASE 02-JUN-06 2IUF; TITLE THE STRUCTURES OF PENICILLIUM VITALE CATALASE: RESTING STATE, OXIDISED; TITLE 2 STATE (COMPOUND I) AND COMPLEX WITH AMINOTRIAZOLE; COMPND MOL_ID: 1; COMPND 2 MOLECULE: CATALASE; COMPND 3 CHAIN: A, E; COMPND 4 EC: 1.11.1.6	HEM	37.086	157.196	1.74	-13.072	-7.10435
1iqcA_4pj0V	1iqc A	4pj0 V	OXIDOREDUCTASE 20-JUL-01 1IQC; TITLE CRYSTAL STRUCTURE OF DI-HEME PEROXIDASE FROM NITROSOMONAS EUROPAEA; COMPND MOL_ID: 1; COMPND 2 MOLECULE: DI-HEME PEROXIDASE; COMPND 3 CHAIN: A, B, C, D	OXIDOREDUCTASE, ELECTRON TRANSPORT 10-MAY-14 4PJ0; TITLE STRUCTURE OF T.ELONGATUS PHOTOSYSTEM II, ROWS OF DIMERS CRYSTAL; TITLE 2 PACKING; COMPND MOL_ID: 1; COMPND 2 MOLECULE: PHOTOSYSTEM Q(B) PROTEIN 1; COMPND 3 CHAIN: A, a; COMPND 4 SYNONYM: 32 KDA THYLAKOID MEMBRANE PROTEIN 1,PHOTOSYSTEM II PROTEIN; COMPND 5 D1 1; COMPND 6 EC: 1.10.3.9; COMPND 7 MOL_ID: 2; COMPND 8 MOLECULE: CP47 PROTEIN; COMP…	HEC	36.265	11.604	0.203	-2.135	-7.0462
1lyvA_2cjzA	1lyv A	2cjz A	HYDROLASE 08-JUN-02 1LYV; TITLE HIGH-RESOLUTION STRUCTURE OF THE CATALYTICALLY INACTIVE YERSINIA; TITLE 2 TYROSINE PHOSPHATASE C403A MUTANT IN COMPLEX WITH PHOSPHATE.; COMPND MOL_ID: 1; COMPND 2 MOLECULE: PROTEIN-TYROSINE PHOSPHATASE YOPH; COMPND 3 CHAIN: A; COMPND 4 FRAGMENT: PTPASE DOMAIN; COMPND 5 SYNONYM: VIRULENCE PROTEIN; COMPND 6 EC: 3.1.3.48; COMPND 7 ENGINEERED: YES; COMPND 8 MUTATION: Y…	HYDROLASE 10-APR-06 2CJZ; TITLE CRYSTAL STRUCTURE OF THE C472S MUTANT OF HUMAN PROTEIN TYROSINE; TITLE 2 PHOSPHATASE PTPN5 (STEP, STRIATUM ENRICHED PHOSPHATASE) IN COMPLEX; TITLE 3 WITH PHOSPHOTYROSINE; COMPND MOL_ID: 1; COMPND 2 MOLECULE: HUMAN PROTEIN TYROSINE PHOSPHATASE PTPN5; COMPND 3 CHAIN: A; COMPND 4 FRAGMENT: PHOSPHATASE DOMAIN, RESIDUES 258-539; COMPND 5 SYNONYM: PROTEIN-TYROSINE PHOSPH…	PO4	55.59	-3.338	0.508	-4.263	-7.01151
1amuA_3iteA	1amu A	3ite A	PEPTIDE SYNTHETASE 18-JUN-97 1AMU; TITLE PHENYLALANINE ACTIVATING DOMAIN OF GRAMICIDIN SYNTHETASE 1; TITLE 2 IN A COMPLEX WITH AMP AND PHENYLALANINE; COMPND MOL_ID: 1; COMPND 2 MOLECULE: GRAMICIDIN SYNTHETASE 1; COMPND 3 CHAIN: A, B; COMPND 4 FRAGMENT: ADENYLATE FORMING DOMAIN, RESIDUES 1 - 556 PLUS; COMPND 5 A 7 RESIDUE C-TERMINAL TAG - SHHHHHH; COMPND 6 SYNONYM: GRSA; COMPND 7 EC: 5.1.1.11; COM…	LIGASE 28-AUG-09 3ITE; TITLE THE THIRD ADENYLATION DOMAIN OF THE FUNGAL SIDN NON-RIBOSOMAL PEPTIDE; TITLE 2 SYNTHETASE; COMPND MOL_ID: 1; COMPND 2 MOLECULE: SIDN SIDEROPHORE SYNTHETASE; COMPND 3 CHAIN: A, B; COMPND 4 FRAGMENT: THIRD ADENYLATION DOMAIN; COMPND 5 ENGINEERED: YES	AMP	39.579	-2.429	0.797	-6.281	-7.00223
1o04A_4wj9A	1o04 A	4wj9 A	OXIDOREDUCTASE 20-FEB-03 1O04; TITLE CYS302SER MUTANT OF HUMAN MITOCHONDRIAL ALDEHYDE DEHYDROGENASE; TITLE 2 COMPLEXED WITH NAD+ AND MG2+; COMPND MOL_ID: 1; COMPND 2 MOLECULE: ALDEHYDE DEHYDROGENASE, MITOCHONDRIAL PRECURSOR; COMPND 3 CHAIN: A, B, C, D, E, F, G, H; COMPND 4 FRAGMENT: COMPLETE MATURE SEQUENCE (DOES NOT CONTAIN MITOCHONDRIAL; COMPND 5 LEADER SEQUENCE).; COMPND 6 SYNONYM: ALDH CLASS …	OXIDOREDUCTASE 29-SEP-14 4WJ9; TITLE STRUCTURE OF HUMAN APO ALDH1A1; COMPND MOL_ID: 1; COMPND 2 MOLECULE: RETINAL DEHYDROGENASE 1; COMPND 3 CHAIN: A; COMPND 4 SYNONYM: RALDH1,ALDH-E1,ALHDII,ALDEHYDE DEHYDROGENASE FAMILY 1 MEMBER; COMPND 5 A1,ALDEHYDE DEHYDROGENASE,CYTOSOLIC; COMPND 6 EC: 1.2.1.36; COMPND 7 ENGINEERED: YES; COMPND 8 MUTATION: YES	NAD	90.595	1.096	0.504	-4.203	-6.95861
1lyvA_3v0dA	1lyv A	3v0d A	HYDROLASE 08-JUN-02 1LYV; TITLE HIGH-RESOLUTION STRUCTURE OF THE CATALYTICALLY INACTIVE YERSINIA; TITLE 2 TYROSINE PHOSPHATASE C403A MUTANT IN COMPLEX WITH PHOSPHATE.; COMPND MOL_ID: 1; COMPND 2 MOLECULE: PROTEIN-TYROSINE PHOSPHATASE YOPH; COMPND 3 CHAIN: A; COMPND 4 FRAGMENT: PTPASE DOMAIN; COMPND 5 SYNONYM: VIRULENCE PROTEIN; COMPND 6 EC: 3.1.3.48; COMPND 7 ENGINEERED: YES; COMPND 8 MUTATION: Y…	HYDROLASE 07-DEC-11 3V0D; TITLE CRYSTAL STRUCTURE OF CIONA INTESTINALIS VOLTAGE SENSOR-CONTAINING; TITLE 2 PHOSPHATASE (CI-VSP), RESIDUES 241-576(C363S); COMPND MOL_ID: 1; COMPND 2 MOLECULE: VOLTAGE-SENSOR CONTAINING PHOSPHATASE; COMPND 3 CHAIN: A, B; COMPND 4 FRAGMENT: UNP RESIDUES 241-576; COMPND 5 ENGINEERED: YES; COMPND 6 MUTATION: YES	PO4	54.691	-3.084	0.494	-4.119	-6.93434
1a0iA_1vs0A	1a0i A	1vs0 A	LIGASE 01-DEC-97 1A0I; TITLE ATP-DEPENDENT DNA LIGASE FROM BACTERIOPHAGE T7 COMPLEX WITH; TITLE 2 ATP; COMPND MOL_ID: 1; COMPND 2 MOLECULE: DNA LIGASE; COMPND 3 CHAIN: A; COMPND 4 EC: 6.5.1.1; COMPND 5 ENGINEERED: YES; COMPND 6 MUTATION: YES	LIGASE 27-JAN-06 1VS0; TITLE CRYSTAL STRUCTURE OF THE LIGASE DOMAIN FROM M. TUBERCULOSIS LIGD AT; TITLE 2 2.4A; COMPND MOL_ID: 1; COMPND 2 MOLECULE: PUTATIVE DNA LIGASE-LIKE PROTEIN RV0938/MT0965; COMPND 3 CHAIN: A, B; COMPND 4 FRAGMENT: LIGD LIGASE DOMAIN; COMPND 5 ENGINEERED: YES; COMPND 6 OTHER_DETAILS: ADENYLATED FORM	ATP	37.286	-0.541	0.619	-4.981	-6.92768
1c0aA_4rmfA	1c0a A	4rmf A	LIGASE/RNA 15-JUL-99 1C0A; TITLE CRYSTAL STRUCTURE OF THE E. COLI ASPARTYL-TRNA SYNTHETASE :; TITLE 2 TRNAASP : ASPARTYL-ADENYLATE COMPLEX; COMPND MOL_ID: 1; COMPND 2 MOLECULE: ASPARTYL TRNA; COMPND 3 CHAIN: B; COMPND 4 ENGINEERED: YES; COMPND 5 MOL_ID: 2; COMPND 6 MOLECULE: ASPARTYL TRNA SYNTHETASE; COMPND 7 CHAIN: A; COMPND 8 SYNONYM: ASPARTATE-TRNA LIGASE, ASPRS; COMPND 9 EC: 6.1.1.12; COMPND …	LIGASE 21-OCT-14 4RMF; TITLE BIOCHEMICAL AND STRUCTURAL CHARACTERIZATION OF MYCOBACTERIAL ASPARTYL-; TITLE 2 TRNA SYNTHETASE ASPS, A PROMISING TB DRUG TARGET; COMPND MOL_ID: 1; COMPND 2 MOLECULE: ASPARTATE--TRNA(ASP/ASN) LIGASE; COMPND 3 CHAIN: A; COMPND 4 SYNONYM: ASPARTYL-TRNA SYNTHETASE, ASPRS, NON-DISCRIMINATING; COMPND 5 ASPARTYL-TRNA SYNTHETASE, ND-ASPRS; COMPND 6 EC: 6.1.1.23; COMPND 7 ENG…	AMP	57.42	-1.307	0.531	-4.352	-6.89699
1lyvA_3rgqA	1lyv A	3rgq A	HYDROLASE 08-JUN-02 1LYV; TITLE HIGH-RESOLUTION STRUCTURE OF THE CATALYTICALLY INACTIVE YERSINIA; TITLE 2 TYROSINE PHOSPHATASE C403A MUTANT IN COMPLEX WITH PHOSPHATE.; COMPND MOL_ID: 1; COMPND 2 MOLECULE: PROTEIN-TYROSINE PHOSPHATASE YOPH; COMPND 3 CHAIN: A; COMPND 4 FRAGMENT: PTPASE DOMAIN; COMPND 5 SYNONYM: VIRULENCE PROTEIN; COMPND 6 EC: 3.1.3.48; COMPND 7 ENGINEERED: YES; COMPND 8 MUTATION: Y…	HYDROLASE 08-APR-11 3RGQ; TITLE CRYSTAL STRUCTURE OF PTPMT1 IN COMPLEX WITH PI(5)P; COMPND MOL_ID: 1; COMPND 2 MOLECULE: PROTEIN-TYROSINE PHOSPHATASE MITOCHONDRIAL 1; COMPND 3 CHAIN: A; COMPND 4 SYNONYM: PTEN-LIKE PHOSPHATASE, PHOSPHOINOSITIDE LIPID PHOSPHATASE; COMPND 5 EC: 3.1.3.16, 3.1.3.48; COMPND 6 ENGINEERED: YES; COMPND 7 MUTATION: YES	PO4	49.881	-2.286	0.577	-4.647	-6.86411
1bdgA_3b8aX	1bdg A	3b8a X	HEXOKINASE 08-MAY-98 1BDG; TITLE HEXOKINASE FROM SCHISTOSOMA MANSONI COMPLEXED WITH GLUCOSE; COMPND MOL_ID: 1; COMPND 2 MOLECULE: HEXOKINASE; COMPND 3 CHAIN: A; COMPND 4 SYNONYM: ATP/:D-HEXOSE-6-PHOSPHOTRANSFERASE; COMPND 5 EC: 2.7.1.1; COMPND 6 ENGINEERED: YES	TRANSFERASE 31-OCT-07 3B8A; TITLE CRYSTAL STRUCTURE OF YEAST HEXOKINASE PI IN COMPLEX WITH GLUCOSE; COMPND MOL_ID: 1; COMPND 2 MOLECULE: HEXOKINASE-1; COMPND 3 CHAIN: X; COMPND 4 SYNONYM: HEXOKINASE-A, HEXOKINASE PI; COMPND 5 EC: 2.7.1.1	GLC	42.021	-3.054	0.889	-6.769	-6.84429
1lyvA_1wchA	1lyv A	1wch A	HYDROLASE 08-JUN-02 1LYV; TITLE HIGH-RESOLUTION STRUCTURE OF THE CATALYTICALLY INACTIVE YERSINIA; TITLE 2 TYROSINE PHOSPHATASE C403A MUTANT IN COMPLEX WITH PHOSPHATE.; COMPND MOL_ID: 1; COMPND 2 MOLECULE: PROTEIN-TYROSINE PHOSPHATASE YOPH; COMPND 3 CHAIN: A; COMPND 4 FRAGMENT: PTPASE DOMAIN; COMPND 5 SYNONYM: VIRULENCE PROTEIN; COMPND 6 EC: 3.1.3.48; COMPND 7 ENGINEERED: YES; COMPND 8 MUTATION: Y…	HYDROLASE 16-NOV-04 1WCH; TITLE CRYSTAL STRUCTURE OF PTPL1 HUMAN TYROSINE PHOSPHATASE MUTATED IN; TITLE 2 COLORECTAL CANCER - EVIDENCE FOR A SECOND PHOSPHOTYROSINE SUBSTRATE; TITLE 3 RECOGNITION POCKET; COMPND MOL_ID: 1; COMPND 2 MOLECULE: PROTEIN TYROSINE PHOSPHATASE, NON-RECEPTOR TYPE 13; COMPND 3 CHAIN: A; COMPND 4 FRAGMENT: RESIDUES 2163-2477; COMPND 5 SYNONYM: PROTEIN TYROSINE PHOSPHATASE LI…	PO4	77.671	-3.175	0.543	-4.384	-6.81804
1amuA_3ni2A	1amu A	3ni2 A	PEPTIDE SYNTHETASE 18-JUN-97 1AMU; TITLE PHENYLALANINE ACTIVATING DOMAIN OF GRAMICIDIN SYNTHETASE 1; TITLE 2 IN A COMPLEX WITH AMP AND PHENYLALANINE; COMPND MOL_ID: 1; COMPND 2 MOLECULE: GRAMICIDIN SYNTHETASE 1; COMPND 3 CHAIN: A, B; COMPND 4 FRAGMENT: ADENYLATE FORMING DOMAIN, RESIDUES 1 - 556 PLUS; COMPND 5 A 7 RESIDUE C-TERMINAL TAG - SHHHHHH; COMPND 6 SYNONYM: GRSA; COMPND 7 EC: 5.1.1.11; COM…	LIGASE 14-JUN-10 3NI2; TITLE CRYSTAL STRUCTURES AND ENZYMATIC MECHANISMS OF A POPULUS TOMENTOSA 4-; TITLE 2 COUMARATE:COA LIGASE; COMPND MOL_ID: 1; COMPND 2 MOLECULE: 4-COUMARATE:COA LIGASE; COMPND 3 CHAIN: A; COMPND 4 EC: 6.2.1.12; COMPND 5 ENGINEERED: YES	AMP	37.485	4.912	1.188	-8.778	-6.81522
1mvlA_3wisA	1mvl A	3wis A	LYASE 26-SEP-02 1MVL; TITLE PPC DECARBOXYLASE MUTANT C175S; COMPND MOL_ID: 1; COMPND 2 MOLECULE: PPC DECARBOXYLASE ATHAL3A; COMPND 3 CHAIN: A; COMPND 4 SYNONYM: HALOTOLERANCE PROTEIN HAL3A; COMPND 5 EC: 4.1.1.36; COMPND 6 ENGINEERED: YES; COMPND 7 MUTATION: YES	OXIDOREDUCTASE 25-SEP-13 3WIS; TITLE CRYSTAL STRUCTURE OF BURKHOLDERIA XENOVORANS DMRB IN COMPLEX WITH FMN:; TITLE 2 A CUBIC PROTEIN CAGE FOR REDOX TRANSFER; COMPND MOL_ID: 1; COMPND 2 MOLECULE: PUTATIVE DIHYDROMETHANOPTERIN REDUCTASE (AFPA); COMPND 3 CHAIN: A; COMPND 4 ENGINEERED: YES	FMN	37.677	-1.873	0.747	-5.762	-6.80283
1iqcA_1cxcA	1iqc A	1cxc A	OXIDOREDUCTASE 20-JUL-01 1IQC; TITLE CRYSTAL STRUCTURE OF DI-HEME PEROXIDASE FROM NITROSOMONAS EUROPAEA; COMPND MOL_ID: 1; COMPND 2 MOLECULE: DI-HEME PEROXIDASE; COMPND 3 CHAIN: A, B, C, D	ELECTRON TRANSPORT (CYTOCHROME) 14-FEB-94 1CXC; TITLE CRYSTALLIZATION AND X-RAY STRUCTURE DETERMINATION OF CYTOCHROME C2; TITLE 2 FROM RHODOBACTER SPHAEROIDES IN THREE CRYSTAL FORMS; COMPND MOL_ID: 1; COMPND 2 MOLECULE: CYTOCHROME C2; COMPND 3 CHAIN: A	HEC	39.429	19.515	0.828	-6.292	-6.78017
1mvlA_3lqkA	1mvl A	3lqk A	LYASE 26-SEP-02 1MVL; TITLE PPC DECARBOXYLASE MUTANT C175S; COMPND MOL_ID: 1; COMPND 2 MOLECULE: PPC DECARBOXYLASE ATHAL3A; COMPND 3 CHAIN: A; COMPND 4 SYNONYM: HALOTOLERANCE PROTEIN HAL3A; COMPND 5 EC: 4.1.1.36; COMPND 6 ENGINEERED: YES; COMPND 7 MUTATION: YES	OXIDOREDUCTASE 09-FEB-10 3LQK; TITLE CRYSTAL STRUCTURE OF DIPICOLINATE SYNTHASE SUBUNIT B FROM BACILLUS; TITLE 2 HALODURANS C; COMPND MOL_ID: 1; COMPND 2 MOLECULE: DIPICOLINATE SYNTHASE SUBUNIT B; COMPND 3 CHAIN: A; COMPND 4 ENGINEERED: YES	FMN	36.973	-3.552	0.654	-5.105	-6.77056
1o04A_4dngA	1o04 A	4dng A	OXIDOREDUCTASE 20-FEB-03 1O04; TITLE CYS302SER MUTANT OF HUMAN MITOCHONDRIAL ALDEHYDE DEHYDROGENASE; TITLE 2 COMPLEXED WITH NAD+ AND MG2+; COMPND MOL_ID: 1; COMPND 2 MOLECULE: ALDEHYDE DEHYDROGENASE, MITOCHONDRIAL PRECURSOR; COMPND 3 CHAIN: A, B, C, D, E, F, G, H; COMPND 4 FRAGMENT: COMPLETE MATURE SEQUENCE (DOES NOT CONTAIN MITOCHONDRIAL; COMPND 5 LEADER SEQUENCE).; COMPND 6 SYNONYM: ALDH CLASS …	OXIDOREDUCTASE 08-FEB-12 4DNG; TITLE CRYSTAL STRUCTURE OF PUTATIVE ALDEHYDE DEHYDROGENASE FROM BACILLUS; TITLE 2 SUBTILIS SUBSP. SUBTILIS STR. 168; COMPND MOL_ID: 1; COMPND 2 MOLECULE: UNCHARACTERIZED ALDEHYDE DEHYDROGENASE ALDY; COMPND 3 CHAIN: A, B; COMPND 4 EC: 1.2.1.-; COMPND 5 ENGINEERED: YES	NAD	50.857	3.908	1.049	-7.772	-6.76414
1iqcA_1h32A	1iqc A	1h32 A	OXIDOREDUCTASE 20-JUL-01 1IQC; TITLE CRYSTAL STRUCTURE OF DI-HEME PEROXIDASE FROM NITROSOMONAS EUROPAEA; COMPND MOL_ID: 1; COMPND 2 MOLECULE: DI-HEME PEROXIDASE; COMPND 3 CHAIN: A, B, C, D	ELECTRON TRANSFER 21-AUG-02 1H32; TITLE REDUCED SOXAX COMPLEX FROM RHODOVULUM SULFIDOPHILUM; COMPND MOL_ID: 1; COMPND 2 MOLECULE: DIHEME CYTOCHROME C; COMPND 3 CHAIN: A; COMPND 4 SYNONYM: SOXA; COMPND 5 MOL_ID: 2; COMPND 6 MOLECULE: CYTOCHROME C; COMPND 7 CHAIN: B; COMPND 8 SYNONYM: SOXX	HEC	38.406	14.439	1.292	-9.375	-6.73491
1po5A_3ivyA	1po5 A	3ivy A	OXIDOREDUCTASE 13-JUN-03 1PO5; TITLE STRUCTURE OF MAMMALIAN CYTOCHROME P450 2B4; COMPND MOL_ID: 1; COMPND 2 MOLECULE: CYTOCHROME P450 2B4; COMPND 3 CHAIN: A; COMPND 4 SYNONYM: CYPIIB4, P450-LM2, ISOZYME 2, P450 TYPE B0; COMPND 5 EC: 1.14.14.1; COMPND 6 ENGINEERED: YES; COMPND 7 MUTATION: YES	OXIDOREDUCTASE 02-SEP-09 3IVY; TITLE CRYSTAL STRUCTURE OF MYCOBACTERIUM TUBERCULOSIS CYTOCHROME P450; TITLE 2 CYP125, P212121 CRYSTAL FORM; COMPND MOL_ID: 1; COMPND 2 MOLECULE: CYTOCHROME P450 CYP125; COMPND 3 CHAIN: A; COMPND 4 EC: 1.14.-.-; COMPND 5 ENGINEERED: YES	HEM	38.479	144.554	2.061	-14.432	-6.67839
1cqxA_1fdrA	1cqx A	1fdr A	LIPID BINDING PROTEIN 12-AUG-99 1CQX; TITLE CRYSTAL STRUCTURE OF THE FLAVOHEMOGLOBIN FROM ALCALIGENES EUTROPHUS AT; TITLE 2 1.75 A RESOLUTION; COMPND MOL_ID: 1; COMPND 2 MOLECULE: FLAVOHEMOPROTEIN; COMPND 3 CHAIN: A, B	FLAVOPROTEIN 06-MAR-97 1FDR; TITLE FLAVODOXIN REDUCTASE FROM E. COLI; COMPND MOL_ID: 1; COMPND 2 MOLECULE: FLAVODOXIN REDUCTASE; COMPND 3 CHAIN: A; COMPND 4 SYNONYM: FERREDOXIN REDUCTASE; COMPND 5 EC: 1.18.1.2; COMPND 6 ENGINEERED: YES; COMPND 7 MUTATION: YES	FAD	38.082	-1.977	1.203	-8.639	-6.63008
1amuA_3iteA	1amu A	3ite A	PEPTIDE SYNTHETASE 18-JUN-97 1AMU; TITLE PHENYLALANINE ACTIVATING DOMAIN OF GRAMICIDIN SYNTHETASE 1; TITLE 2 IN A COMPLEX WITH AMP AND PHENYLALANINE; COMPND MOL_ID: 1; COMPND 2 MOLECULE: GRAMICIDIN SYNTHETASE 1; COMPND 3 CHAIN: A, B; COMPND 4 FRAGMENT: ADENYLATE FORMING DOMAIN, RESIDUES 1 - 556 PLUS; COMPND 5 A 7 RESIDUE C-TERMINAL TAG - SHHHHHH; COMPND 6 SYNONYM: GRSA; COMPND 7 EC: 5.1.1.11; COM…	LIGASE 28-AUG-09 3ITE; TITLE THE THIRD ADENYLATION DOMAIN OF THE FUNGAL SIDN NON-RIBOSOMAL PEPTIDE; TITLE 2 SYNTHETASE; COMPND MOL_ID: 1; COMPND 2 MOLECULE: SIDN SIDEROPHORE SYNTHETASE; COMPND 3 CHAIN: A, B; COMPND 4 FRAGMENT: THIRD ADENYLATION DOMAIN; COMPND 5 ENGINEERED: YES	AMP	38.385	9.133	0.719	-5.392	-6.58364
1lyvA_3rgqA	1lyv A	3rgq A	HYDROLASE 08-JUN-02 1LYV; TITLE HIGH-RESOLUTION STRUCTURE OF THE CATALYTICALLY INACTIVE YERSINIA; TITLE 2 TYROSINE PHOSPHATASE C403A MUTANT IN COMPLEX WITH PHOSPHATE.; COMPND MOL_ID: 1; COMPND 2 MOLECULE: PROTEIN-TYROSINE PHOSPHATASE YOPH; COMPND 3 CHAIN: A; COMPND 4 FRAGMENT: PTPASE DOMAIN; COMPND 5 SYNONYM: VIRULENCE PROTEIN; COMPND 6 EC: 3.1.3.48; COMPND 7 ENGINEERED: YES; COMPND 8 MUTATION: Y…	HYDROLASE 08-APR-11 3RGQ; TITLE CRYSTAL STRUCTURE OF PTPMT1 IN COMPLEX WITH PI(5)P; COMPND MOL_ID: 1; COMPND 2 MOLECULE: PROTEIN-TYROSINE PHOSPHATASE MITOCHONDRIAL 1; COMPND 3 CHAIN: A; COMPND 4 SYNONYM: PTEN-LIKE PHOSPHATASE, PHOSPHOINOSITIDE LIPID PHOSPHATASE; COMPND 5 EC: 3.1.3.16, 3.1.3.48; COMPND 6 ENGINEERED: YES; COMPND 7 MUTATION: YES	PO4	46.096	-2.386	0.603	-4.627	-6.58179
1jqiA_4m9aA	1jqi A	4m9a A	OXIDOREDUCTASE 07-AUG-01 1JQI; TITLE CRYSTAL STRUCTURE OF RAT SHORT CHAIN ACYL-COA DEHYDROGENASE COMPLEXED; TITLE 2 WITH ACETOACETYL-COA; COMPND MOL_ID: 1; COMPND 2 MOLECULE: SHORT CHAIN ACYL-COA DEHYDROGENASE; COMPND 3 CHAIN: A, B; COMPND 4 EC: 1.3.99.2; COMPND 5 ENGINEERED: YES	OXIDOREDUCTASE 14-AUG-13 4M9A; TITLE CRYSTAL STRUCTURE OF ACYL-COA DEHYDROGENASE FROM BURKHOLDERIA; TITLE 2 THAILANDENSIS E264; COMPND MOL_ID: 1; COMPND 2 MOLECULE: ACYL-COA DEHYDROGENASE; COMPND 3 CHAIN: A, B, C, D; COMPND 4 EC: 1.3.99.-; COMPND 5 ENGINEERED: YES	FAD	37.998	-2.236	0.846	-6.213	-6.56765
1b8aA_3i7fA	1b8a A	3i7f A	LIGASE 27-JAN-99 1B8A; TITLE ASPARTYL-TRNA SYNTHETASE; COMPND MOL_ID: 1; COMPND 2 MOLECULE: PROTEIN (ASPARTYL-TRNA SYNTHETASE); COMPND 3 CHAIN: A, B; COMPND 4 SYNONYM: ASPARTYL TRNA LIGASE; COMPND 5 EC: 6.1.1.12; COMPND 6 ENGINEERED: YES	LIGASE 08-JUL-09 3I7F; TITLE ASPARTYL TRNA SYNTHETASE FROM ENTAMOEBA HISTOLYTICA; COMPND MOL_ID: 1; COMPND 2 MOLECULE: ASPARTYL-TRNA SYNTHETASE; COMPND 3 CHAIN: A, B; COMPND 4 EC: 6.1.1.12; COMPND 5 ENGINEERED: YES	ATP	57.127	10.004	0.753	-5.6	-6.56506
1qpaA_1pa2A	1qpa A	1pa2 A	OXIDOREDUCTASE 08-OCT-96 1QPA; TITLE LIGNIN PEROXIDASE ISOZYME LIP4.65 (PI 4.65); COMPND MOL_ID: 1; COMPND 2 MOLECULE: LIGNIN PEROXIDASE; COMPND 3 CHAIN: A, B; COMPND 4 EC: 1.11.1.-; COMPND 5 OTHER_DETAILS: ISOZYME LIP4.65	OXIDOREDUCTASE 18-MAY-99 1PA2; TITLE ARABIDOPSIS THALIANA PEROXIDASE A2; COMPND MOL_ID: 1; COMPND 2 MOLECULE: PEROXIDASE; COMPND 3 CHAIN: A; COMPND 4 SYNONYM: ATP A2; COMPND 5 EC: 1.11.1.7; COMPND 6 ENGINEERED: YES	HEM	38.558	17.082	1.397	-9.805	-6.54977
1lyvA_4rkkA	1lyv A	4rkk A	HYDROLASE 08-JUN-02 1LYV; TITLE HIGH-RESOLUTION STRUCTURE OF THE CATALYTICALLY INACTIVE YERSINIA; TITLE 2 TYROSINE PHOSPHATASE C403A MUTANT IN COMPLEX WITH PHOSPHATE.; COMPND MOL_ID: 1; COMPND 2 MOLECULE: PROTEIN-TYROSINE PHOSPHATASE YOPH; COMPND 3 CHAIN: A; COMPND 4 FRAGMENT: PTPASE DOMAIN; COMPND 5 SYNONYM: VIRULENCE PROTEIN; COMPND 6 EC: 3.1.3.48; COMPND 7 ENGINEERED: YES; COMPND 8 MUTATION: Y…	HYDROLASE 13-OCT-14 4RKK; TITLE STRUCTURE OF A PRODUCT BOUND PHOSPHATASE; COMPND MOL_ID: 1; COMPND 2 MOLECULE: LAFORIN; COMPND 3 CHAIN: A, C; COMPND 4 SYNONYM: GLUCAN PHOSPHATASE, LAFORA PTPASE, LAFPTPASE; COMPND 5 EC: 3.1.3.-, 3.1.3.16, 3.1.3.48; COMPND 6 ENGINEERED: YES; COMPND 7 MUTATION: YES	PO4	38.401	-2.159	0.556	-4.292	-6.54268
1cqxA_2qdxA	1cqx A	2qdx A	LIPID BINDING PROTEIN 12-AUG-99 1CQX; TITLE CRYSTAL STRUCTURE OF THE FLAVOHEMOGLOBIN FROM ALCALIGENES EUTROPHUS AT; TITLE 2 1.75 A RESOLUTION; COMPND MOL_ID: 1; COMPND 2 MOLECULE: FLAVOHEMOPROTEIN; COMPND 3 CHAIN: A, B	OXIDOREDUCTASE 21-JUN-07 2QDX; TITLE P.AERUGINOSA FPR WITH FAD; COMPND MOL_ID: 1; COMPND 2 MOLECULE: FERREDOXIN REDUCTASE; COMPND 3 CHAIN: A; COMPND 4 ENGINEERED: YES	FAD	37.776	10.475	1.012	-7.272	-6.53957
1amuA_3t5cA	1amu A	3t5c A	PEPTIDE SYNTHETASE 18-JUN-97 1AMU; TITLE PHENYLALANINE ACTIVATING DOMAIN OF GRAMICIDIN SYNTHETASE 1; TITLE 2 IN A COMPLEX WITH AMP AND PHENYLALANINE; COMPND MOL_ID: 1; COMPND 2 MOLECULE: GRAMICIDIN SYNTHETASE 1; COMPND 3 CHAIN: A, B; COMPND 4 FRAGMENT: ADENYLATE FORMING DOMAIN, RESIDUES 1 - 556 PLUS; COMPND 5 A 7 RESIDUE C-TERMINAL TAG - SHHHHHH; COMPND 6 SYNONYM: GRSA; COMPND 7 EC: 5.1.1.11; COM…	LIGASE 27-JUL-11 3T5C; TITLE CRYSTAL STRUCTURE OF N-TERMINAL DOMAIN OF FACL13 FROM MYCOBACTERIUM; TITLE 2 TUBERCULOSIS IN DIFFERENT SPACE GROUP C2; COMPND MOL_ID: 1; COMPND 2 MOLECULE: PROBABLE CHAIN-FATTY-ACID-COA LIGASE FADD13; COMPND 3 CHAIN: A, B; COMPND 4 FRAGMENT: N-TERMINAL DOMAIN (UNP RESIDUES 1-396); COMPND 5 SYNONYM: SUBSTRATE--COA LIGASE, FATTY-ACYL-COA SYNTHETASE; COMPND 6 EC: 6.2.1.-…	AMP	35.731	0.873	0.582	-4.44	-6.51026
1o04A_1ag8A	1o04 A	1ag8 A	OXIDOREDUCTASE 20-FEB-03 1O04; TITLE CYS302SER MUTANT OF HUMAN MITOCHONDRIAL ALDEHYDE DEHYDROGENASE; TITLE 2 COMPLEXED WITH NAD+ AND MG2+; COMPND MOL_ID: 1; COMPND 2 MOLECULE: ALDEHYDE DEHYDROGENASE, MITOCHONDRIAL PRECURSOR; COMPND 3 CHAIN: A, B, C, D, E, F, G, H; COMPND 4 FRAGMENT: COMPLETE MATURE SEQUENCE (DOES NOT CONTAIN MITOCHONDRIAL; COMPND 5 LEADER SEQUENCE).; COMPND 6 SYNONYM: ALDH CLASS …	OXIDOREDUCTASE 03-APR-97 1AG8; TITLE ALDEHYDE DEHYDROGENASE FROM BOVINE MITOCHONDRIA; COMPND MOL_ID: 1; COMPND 2 MOLECULE: ALDEHYDE DEHYDROGENASE; COMPND 3 CHAIN: A, B, C, D; COMPND 4 EC: 1.2.1.3; COMPND 5 OTHER_DETAILS: MITOCHONDRIAL ALDEHYDE DEHYDROGENASE	NAD	37.506	18.286	1.022	-7.295	-6.50178
12asA_4pg3A	12as A	4pg3 A	LIGASE 02-DEC-97 12AS; TITLE ASPARAGINE SYNTHETASE MUTANT C51A, C315A COMPLEXED WITH L-ASPARAGINE; TITLE 2 AND AMP; COMPND MOL_ID: 1; COMPND 2 MOLECULE: ASPARAGINE SYNTHETASE; COMPND 3 CHAIN: A, B; COMPND 4 SYNONYM: L-ASPARTATE\:AMMONIA LIGASE (AMP-FORMING); COMPND 5 EC: 6.3.1.1; COMPND 6 ENGINEERED: YES; COMPND 7 MUTATION: YES	LIGASE/LIGASE INHIBITOR 01-MAY-14 4PG3; TITLE CRYSTAL STRUCTURE OF KRS COMPLEXED WITH INHIBITOR; COMPND MOL_ID: 1; COMPND 2 MOLECULE: LYSINE--TRNA LIGASE; COMPND 3 CHAIN: A, B, C, D; COMPND 4 FRAGMENT: UNP RESIDUES 77-583; COMPND 5 SYNONYM: LYSYL-TRNA SYNTHETASE; COMPND 6 EC: 6.1.1.6; COMPND 7 ENGINEERED: YES	AMP	35.083	5.814	0.774	-5.617	-6.42677
1ct9A_1jgtA	1ct9 A	1jgt A	LIGASE 20-AUG-99 1CT9; TITLE CRYSTAL STRUCTURE OF ASPARAGINE SYNTHETASE B FROM ESCHERICHIA COLI; COMPND MOL_ID: 1; COMPND 2 MOLECULE: ASPARAGINE SYNTHETASE B; COMPND 3 CHAIN: A, B, C, D; COMPND 4 EC: 6.3.5.4; COMPND 5 ENGINEERED: YES; COMPND 6 MUTATION: YES	HYDROLASE 26-JUN-01 1JGT; TITLE CRYSTAL STRUCTURE OF BETA-LACTAM SYNTHETASE; COMPND MOL_ID: 1; COMPND 2 MOLECULE: BETA-LACTAM SYNTHETASE; COMPND 3 CHAIN: A, B; COMPND 4 ENGINEERED: YES	AMP	41.555	0.02	0.881	-6.281	-6.40265
1jqiA_1siqA	1jqi A	1siq A	OXIDOREDUCTASE 07-AUG-01 1JQI; TITLE CRYSTAL STRUCTURE OF RAT SHORT CHAIN ACYL-COA DEHYDROGENASE COMPLEXED; TITLE 2 WITH ACETOACETYL-COA; COMPND MOL_ID: 1; COMPND 2 MOLECULE: SHORT CHAIN ACYL-COA DEHYDROGENASE; COMPND 3 CHAIN: A, B; COMPND 4 EC: 1.3.99.2; COMPND 5 ENGINEERED: YES	OXIDOREDUCTASE 01-MAR-04 1SIQ; TITLE THE CRYSTAL STRUCTURE AND MECHANISM OF HUMAN GLUTARYL-COA; TITLE 2 DEHYDROGENASE; COMPND MOL_ID: 1; COMPND 2 MOLECULE: GLUTARYL-COA DEHYDROGENASE; COMPND 3 CHAIN: A; COMPND 4 SYNONYM: GCD; COMPND 5 EC: 1.3.99.7	FAD	35.567	-4.155	1.114	-7.743	-6.37809
1lyvA_2nt2A	1lyv A	2nt2 A	HYDROLASE 08-JUN-02 1LYV; TITLE HIGH-RESOLUTION STRUCTURE OF THE CATALYTICALLY INACTIVE YERSINIA; TITLE 2 TYROSINE PHOSPHATASE C403A MUTANT IN COMPLEX WITH PHOSPHATE.; COMPND MOL_ID: 1; COMPND 2 MOLECULE: PROTEIN-TYROSINE PHOSPHATASE YOPH; COMPND 3 CHAIN: A; COMPND 4 FRAGMENT: PTPASE DOMAIN; COMPND 5 SYNONYM: VIRULENCE PROTEIN; COMPND 6 EC: 3.1.3.48; COMPND 7 ENGINEERED: YES; COMPND 8 MUTATION: Y…	HYDROLASE 06-NOV-06 2NT2; TITLE CRYSTAL STRUCTURE OF SLINGSHOT PHOSPHATASE 2; COMPND MOL_ID: 1; COMPND 2 MOLECULE: PROTEIN PHOSPHATASE SLINGSHOT HOMOLOG 2; COMPND 3 CHAIN: A, B, C; COMPND 4 FRAGMENT: CATALYTIC DOMAIN, RESIDUES 305-449; COMPND 5 SYNONYM: SLINGSHOT PHOSPHATASE 2, SSH-2L, HSSH-2L; COMPND 6 EC: 3.1.3.48, 3.1.3.16; COMPND 7 ENGINEERED: YES; COMPND 8 MUTATION: YES	PO4	40.657	0.701	0.526	-3.945	-6.30192
1cqxA_1ddgA	1cqx A	1ddg A	LIPID BINDING PROTEIN 12-AUG-99 1CQX; TITLE CRYSTAL STRUCTURE OF THE FLAVOHEMOGLOBIN FROM ALCALIGENES EUTROPHUS AT; TITLE 2 1.75 A RESOLUTION; COMPND MOL_ID: 1; COMPND 2 MOLECULE: FLAVOHEMOPROTEIN; COMPND 3 CHAIN: A, B	OXIDOREDUCTASE 10-NOV-99 1DDG; TITLE CRYSTAL STRUCTURE OF SIR-FP60; COMPND MOL_ID: 1; COMPND 2 MOLECULE: SULFITE REDUCTASE (NADPH) FLAVOPROTEIN ALPHA-COMPONENT; COMPND 3 CHAIN: A, B; COMPND 4 FRAGMENT: SIR-FP60; COMPND 5 EC: 1.8.1.2; COMPND 6 ENGINEERED: YES	FAD	35.347	9.764	1.31	-8.877	-6.29574
1iqcA_4pj0V	1iqc A	4pj0 V	OXIDOREDUCTASE 20-JUL-01 1IQC; TITLE CRYSTAL STRUCTURE OF DI-HEME PEROXIDASE FROM NITROSOMONAS EUROPAEA; COMPND MOL_ID: 1; COMPND 2 MOLECULE: DI-HEME PEROXIDASE; COMPND 3 CHAIN: A, B, C, D	OXIDOREDUCTASE, ELECTRON TRANSPORT 10-MAY-14 4PJ0; TITLE STRUCTURE OF T.ELONGATUS PHOTOSYSTEM II, ROWS OF DIMERS CRYSTAL; TITLE 2 PACKING; COMPND MOL_ID: 1; COMPND 2 MOLECULE: PHOTOSYSTEM Q(B) PROTEIN 1; COMPND 3 CHAIN: A, a; COMPND 4 SYNONYM: 32 KDA THYLAKOID MEMBRANE PROTEIN 1,PHOTOSYSTEM II PROTEIN; COMPND 5 D1 1; COMPND 6 EC: 1.10.3.9; COMPND 7 MOL_ID: 2; COMPND 8 MOLECULE: CP47 PROTEIN; COMP…	HEC	37.729	8.463	0.243	-2.153	-6.27697
1a0iA_3l2pA	1a0i A	3l2p A	LIGASE 01-DEC-97 1A0I; TITLE ATP-DEPENDENT DNA LIGASE FROM BACTERIOPHAGE T7 COMPLEX WITH; TITLE 2 ATP; COMPND MOL_ID: 1; COMPND 2 MOLECULE: DNA LIGASE; COMPND 3 CHAIN: A; COMPND 4 EC: 6.5.1.1; COMPND 5 ENGINEERED: YES; COMPND 6 MUTATION: YES	LIGASE/DNA 15-DEC-09 3L2P; TITLE HUMAN DNA LIGASE III RECOGNIZES DNA ENDS BY DYNAMIC SWITCHING BETWEEN; TITLE 2 TWO DNA BOUND STATES; COMPND MOL_ID: 1; COMPND 2 MOLECULE: DNA LIGASE 3; COMPND 3 CHAIN: A; COMPND 4 FRAGMENT: UNP RESIDUES 257-833; COMPND 5 SYNONYM: DNA LIGASE III, POLYDEOXYRIBONUCLEOTIDE SYNTHASE [ATP] 3; COMPND 6 EC: 6.5.1.1; COMPND 7 ENGINEERED: YES; COMPND 8 MOL_ID: 2; COMPND 9 M…	ATP	37.768	3.293	0.995	-6.846	-6.25205
1mvlA_3lqkA	1mvl A	3lqk A	LYASE 26-SEP-02 1MVL; TITLE PPC DECARBOXYLASE MUTANT C175S; COMPND MOL_ID: 1; COMPND 2 MOLECULE: PPC DECARBOXYLASE ATHAL3A; COMPND 3 CHAIN: A; COMPND 4 SYNONYM: HALOTOLERANCE PROTEIN HAL3A; COMPND 5 EC: 4.1.1.36; COMPND 6 ENGINEERED: YES; COMPND 7 MUTATION: YES	OXIDOREDUCTASE 09-FEB-10 3LQK; TITLE CRYSTAL STRUCTURE OF DIPICOLINATE SYNTHASE SUBUNIT B FROM BACILLUS; TITLE 2 HALODURANS C; COMPND MOL_ID: 1; COMPND 2 MOLECULE: DIPICOLINATE SYNTHASE SUBUNIT B; COMPND 3 CHAIN: A; COMPND 4 ENGINEERED: YES	FMN	41.498	-3.734	0.72	-5.119	-6.24268
1brwA_1uouA	1brw A	1uou A	TRANSFERASE 25-AUG-98 1BRW; TITLE THE CRYSTAL STRUCTURE OF PYRIMIDINE NUCLEOSIDE PHOSPHORYLASE IN A; TITLE 2 CLOSED CONFORMATION; COMPND MOL_ID: 1; COMPND 2 MOLECULE: PROTEIN (PYRIMIDINE NUCLEOSIDE PHOSPHORYLASE); COMPND 3 CHAIN: A, B; COMPND 4 SYNONYM: PYNP; COMPND 5 EC: 2.4.2.2	TRANSFERASE 23-SEP-03 1UOU; TITLE CRYSTAL STRUCTURE OF HUMAN THYMIDINE PHOSPHORYLASE IN COMPLEX WITH A; TITLE 2 SMALL MOLECULE INHIBITOR; COMPND MOL_ID: 1; COMPND 2 MOLECULE: THYMIDINE PHOSPHORYLASE; COMPND 3 CHAIN: A; COMPND 4 FRAGMENT: RESIDUES 12-408,411-482; COMPND 5 SYNONYM: TDRPASE, TP, PLATELET-DERIVED ENDOTHELIAL CELL GROWTH; COMPND 6 FACTOR, PD-ECGF, GLIOSTATIN; COMPND 7 EC: 2.4.2.4; COM…	PO4	47.551	-2.25	0.432	-3.321	-6.24248
1bdgA_1woqA	1bdg A	1woq A	HEXOKINASE 08-MAY-98 1BDG; TITLE HEXOKINASE FROM SCHISTOSOMA MANSONI COMPLEXED WITH GLUCOSE; COMPND MOL_ID: 1; COMPND 2 MOLECULE: HEXOKINASE; COMPND 3 CHAIN: A; COMPND 4 SYNONYM: ATP/:D-HEXOSE-6-PHOSPHOTRANSFERASE; COMPND 5 EC: 2.7.1.1; COMPND 6 ENGINEERED: YES	TRANSFERASE 24-AUG-04 1WOQ; TITLE CRYSTAL STRUCTURE OF INORGANIC POLYPHOSPHATE/ATP-GLUCOMANNOKINASE FROM; TITLE 2 ARTHROBACTER SP. STRAIN KM AT 1.8 A RESOLUTION; COMPND MOL_ID: 1; COMPND 2 MOLECULE: INORGANIC POLYPHOSPHATE/ATP-GLUCOMANNOKINASE; COMPND 3 CHAIN: A, B; COMPND 4 EC: 2.7.1.63; COMPND 5 ENGINEERED: YES	GLC	37.859	4.712	0.785	-5.51	-6.22599
1amuA_4fuqA	1amu A	4fuq A	PEPTIDE SYNTHETASE 18-JUN-97 1AMU; TITLE PHENYLALANINE ACTIVATING DOMAIN OF GRAMICIDIN SYNTHETASE 1; TITLE 2 IN A COMPLEX WITH AMP AND PHENYLALANINE; COMPND MOL_ID: 1; COMPND 2 MOLECULE: GRAMICIDIN SYNTHETASE 1; COMPND 3 CHAIN: A, B; COMPND 4 FRAGMENT: ADENYLATE FORMING DOMAIN, RESIDUES 1 - 556 PLUS; COMPND 5 A 7 RESIDUE C-TERMINAL TAG - SHHHHHH; COMPND 6 SYNONYM: GRSA; COMPND 7 EC: 5.1.1.11; COM…	LIGASE 28-JUN-12 4FUQ; TITLE CRYSTAL STRUCTURE OF APO MATB FROM RHODOPSEUDOMONAS PALUSTRIS; COMPND MOL_ID: 1; COMPND 2 MOLECULE: MALONYL COA SYNTHETASE; COMPND 3 CHAIN: A, B, C, D; COMPND 4 EC: 6.2.1.-; COMPND 5 ENGINEERED: YES	AMP	37.884	-2.155	0.819	-5.706	-6.20892
1jp4A_1ka1A	1jp4 A	1ka1 A	HYDROLASE 01-AUG-01 1JP4; TITLE CRYSTAL STRUCTURE OF AN ENZYME DISPLAYING BOTH INOSITOL-POLYPHOSPHATE; TITLE 2 1-PHOSPHATASE AND 3'-PHOSPHOADENOSINE-5'-PHOSPHATE PHOSPHATASE; TITLE 3 ACTIVITIES; COMPND MOL_ID: 1; COMPND 2 MOLECULE: 3'(2'),5'-BISPHOSPHATE NUCLEOTIDASE; COMPND 3 CHAIN: A; COMPND 4 SYNONYM: PIPASE: PAP AND INOSITOL 1,4 BISPHOSPHATE PHOSPHATASE; COMPND 5 EC: 3.1.3.7, 3.1.3.57; COMPND…	HYDROLASE 31-OCT-01 1KA1; TITLE THE PAPASE HAL2P COMPLEXED WITH CALCIUM AND MAGNESIUM IONS AND; TITLE 2 REACTION SUBSTRATE: PAP; COMPND MOL_ID: 1; COMPND 2 MOLECULE: HALOTOLERANCE PROTEIN HAL2; COMPND 3 CHAIN: A; COMPND 4 SYNONYM: HAL2P, 3'(2'),5'-BISPHOSPHATE NUCLEOTIDASE, PHOSPHOADENYLATE; COMPND 5 3'-NUCLEOTIDASE, 3'-PHOSPHOADENYLYLSULFATE 3'-PHOSPHATASE; COMPND 6 EC: 3.1.3.7; COMPND 7 ENGINEE…	AMP	53.198	11.707	0.853	-5.886	-6.17629
1lyvA_1wchA	1lyv A	1wch A	HYDROLASE 08-JUN-02 1LYV; TITLE HIGH-RESOLUTION STRUCTURE OF THE CATALYTICALLY INACTIVE YERSINIA; TITLE 2 TYROSINE PHOSPHATASE C403A MUTANT IN COMPLEX WITH PHOSPHATE.; COMPND MOL_ID: 1; COMPND 2 MOLECULE: PROTEIN-TYROSINE PHOSPHATASE YOPH; COMPND 3 CHAIN: A; COMPND 4 FRAGMENT: PTPASE DOMAIN; COMPND 5 SYNONYM: VIRULENCE PROTEIN; COMPND 6 EC: 3.1.3.48; COMPND 7 ENGINEERED: YES; COMPND 8 MUTATION: Y…	HYDROLASE 16-NOV-04 1WCH; TITLE CRYSTAL STRUCTURE OF PTPL1 HUMAN TYROSINE PHOSPHATASE MUTATED IN; TITLE 2 COLORECTAL CANCER - EVIDENCE FOR A SECOND PHOSPHOTYROSINE SUBSTRATE; TITLE 3 RECOGNITION POCKET; COMPND MOL_ID: 1; COMPND 2 MOLECULE: PROTEIN TYROSINE PHOSPHATASE, NON-RECEPTOR TYPE 13; COMPND 3 CHAIN: A; COMPND 4 FRAGMENT: RESIDUES 2163-2477; COMPND 5 SYNONYM: PROTEIN TYROSINE PHOSPHATASE LI…	PO4	36.984	-3.024	0.598	-4.27	-6.11748
12asA_1n9wA	12as A	1n9w A	LIGASE 02-DEC-97 12AS; TITLE ASPARAGINE SYNTHETASE MUTANT C51A, C315A COMPLEXED WITH L-ASPARAGINE; TITLE 2 AND AMP; COMPND MOL_ID: 1; COMPND 2 MOLECULE: ASPARAGINE SYNTHETASE; COMPND 3 CHAIN: A, B; COMPND 4 SYNONYM: L-ASPARTATE\:AMMONIA LIGASE (AMP-FORMING); COMPND 5 EC: 6.3.1.1; COMPND 6 ENGINEERED: YES; COMPND 7 MUTATION: YES	BIOSYNTHETIC PROTEIN 26-NOV-02 1N9W; TITLE CRYSTAL STRUCTURE OF THE NON-DISCRIMINATING AND ARCHAEAL-; TITLE 2 TYPE ASPARTYL-TRNA SYNTHETASE FROM THERMUS THERMOPHILUS; COMPND MOL_ID: 1; COMPND 2 MOLECULE: ASPARTYL-TRNA SYNTHETASE 2; COMPND 3 CHAIN: A, B; COMPND 4 ENGINEERED: YES	AMP	36.214	7.829	0.504	-3.693	-6.11424
1iqcA_2vhdA	1iqc A	2vhd A	OXIDOREDUCTASE 20-JUL-01 1IQC; TITLE CRYSTAL STRUCTURE OF DI-HEME PEROXIDASE FROM NITROSOMONAS EUROPAEA; COMPND MOL_ID: 1; COMPND 2 MOLECULE: DI-HEME PEROXIDASE; COMPND 3 CHAIN: A, B, C, D	OXIDOREDUCTASE 20-NOV-07 2VHD; TITLE CRYSTAL STRUCTURE OF THE DI-HAEM CYTOCHROME C PEROXIDASE FROM; TITLE 2 PSEUDOMONAS AERUGINOSA - MIXED VALENCE FORM; COMPND MOL_ID: 1; COMPND 2 MOLECULE: CYTOCHROME C551 PEROXIDASE; COMPND 3 CHAIN: A, B; COMPND 4 FRAGMENT: RESIDUES 24-346; COMPND 5 SYNONYM: CYTOCHROME C PEROXIDASE, CCP; COMPND 6 EC: 1.11.1.5; COMPND 7 ENGINEERED: YES	HEC	35.391	10.453	0.426	-3.212	-6.10646
1lyvA_4rkkA	1lyv A	4rkk A	HYDROLASE 08-JUN-02 1LYV; TITLE HIGH-RESOLUTION STRUCTURE OF THE CATALYTICALLY INACTIVE YERSINIA; TITLE 2 TYROSINE PHOSPHATASE C403A MUTANT IN COMPLEX WITH PHOSPHATE.; COMPND MOL_ID: 1; COMPND 2 MOLECULE: PROTEIN-TYROSINE PHOSPHATASE YOPH; COMPND 3 CHAIN: A; COMPND 4 FRAGMENT: PTPASE DOMAIN; COMPND 5 SYNONYM: VIRULENCE PROTEIN; COMPND 6 EC: 3.1.3.48; COMPND 7 ENGINEERED: YES; COMPND 8 MUTATION: Y…	HYDROLASE 13-OCT-14 4RKK; TITLE STRUCTURE OF A PRODUCT BOUND PHOSPHATASE; COMPND MOL_ID: 1; COMPND 2 MOLECULE: LAFORIN; COMPND 3 CHAIN: A, C; COMPND 4 SYNONYM: GLUCAN PHOSPHATASE, LAFORA PTPASE, LAFPTPASE; COMPND 5 EC: 3.1.3.-, 3.1.3.16, 3.1.3.48; COMPND 6 ENGINEERED: YES; COMPND 7 MUTATION: YES	PO4	47.987	-1.139	0.625	-4.427	-6.10621
1a0iA_2hivA	1a0i A	2hiv A	LIGASE 01-DEC-97 1A0I; TITLE ATP-DEPENDENT DNA LIGASE FROM BACTERIOPHAGE T7 COMPLEX WITH; TITLE 2 ATP; COMPND MOL_ID: 1; COMPND 2 MOLECULE: DNA LIGASE; COMPND 3 CHAIN: A; COMPND 4 EC: 6.5.1.1; COMPND 5 ENGINEERED: YES; COMPND 6 MUTATION: YES	LIGASE 29-JUN-06 2HIV; TITLE ATP-DEPENDENT DNA LIGASE FROM S. SOLFATARICUS; COMPND MOL_ID: 1; COMPND 2 MOLECULE: THERMOSTABLE DNA LIGASE; COMPND 3 CHAIN: A; COMPND 4 SYNONYM: POLYDEOXYRIBONUCLEOTIDE SYNTHASE; COMPND 5 EC: 6.5.1.1; COMPND 6 ENGINEERED: YES	ATP	38.425	2.983	0.735	-5.007	-5.99641
1iqcA_1h1oA	1iqc A	1h1o A	OXIDOREDUCTASE 20-JUL-01 1IQC; TITLE CRYSTAL STRUCTURE OF DI-HEME PEROXIDASE FROM NITROSOMONAS EUROPAEA; COMPND MOL_ID: 1; COMPND 2 MOLECULE: DI-HEME PEROXIDASE; COMPND 3 CHAIN: A, B, C, D	ELECTRON TRANSPORT 19-JUL-02 1H1O; TITLE ACIDITHIOBACILLUS FERROOXIDANS CYTOCHROME C4 STRUCTURE; TITLE 2 SUPPORTS A COMPLEX-INDUCED TUNING OF ELECTRON TRANSFER; COMPND MOL_ID: 1; COMPND 2 MOLECULE: CYTOCHROME C-552; COMPND 3 CHAIN: A, B; COMPND 4 SYNONYM: C552, CYTOCHROME C4	HEC	41.619	21.507	0.767	-5.184	-5.97924
1lyvA_2f71A	1lyv A	2f71 A	HYDROLASE 08-JUN-02 1LYV; TITLE HIGH-RESOLUTION STRUCTURE OF THE CATALYTICALLY INACTIVE YERSINIA; TITLE 2 TYROSINE PHOSPHATASE C403A MUTANT IN COMPLEX WITH PHOSPHATE.; COMPND MOL_ID: 1; COMPND 2 MOLECULE: PROTEIN-TYROSINE PHOSPHATASE YOPH; COMPND 3 CHAIN: A; COMPND 4 FRAGMENT: PTPASE DOMAIN; COMPND 5 SYNONYM: VIRULENCE PROTEIN; COMPND 6 EC: 3.1.3.48; COMPND 7 ENGINEERED: YES; COMPND 8 MUTATION: Y…	HYDROLASE 29-NOV-05 2F71; TITLE PROTEIN TYROSINE PHOSPHATASE 1B WITH SULFAMIC ACID INHIBITORS; COMPND MOL_ID: 1; COMPND 2 MOLECULE: TYROSINE-PROTEIN PHOSPHATASE, NON-RECEPTOR TYPE 1; COMPND 3 CHAIN: A; COMPND 4 FRAGMENT: CATALYTIC DOMAIN, RESIDUES 1-298; COMPND 5 SYNONYM: PROTEIN-TYROSINE PHOSPHATASE 1B, PTP-1B; COMPND 6 EC: 3.1.3.48; COMPND 7 ENGINEERED: YES	PO4	47.451	-2.343	0.6	-4.131	-5.90143
1lyvA_3m4uA	1lyv A	3m4u A	HYDROLASE 08-JUN-02 1LYV; TITLE HIGH-RESOLUTION STRUCTURE OF THE CATALYTICALLY INACTIVE YERSINIA; TITLE 2 TYROSINE PHOSPHATASE C403A MUTANT IN COMPLEX WITH PHOSPHATE.; COMPND MOL_ID: 1; COMPND 2 MOLECULE: PROTEIN-TYROSINE PHOSPHATASE YOPH; COMPND 3 CHAIN: A; COMPND 4 FRAGMENT: PTPASE DOMAIN; COMPND 5 SYNONYM: VIRULENCE PROTEIN; COMPND 6 EC: 3.1.3.48; COMPND 7 ENGINEERED: YES; COMPND 8 MUTATION: Y…	HYDROLASE 12-MAR-10 3M4U; TITLE CRYSTAL STRUCTURE OF TRYPANOSOMA BRUCEI PROTEIN TYROSINE PHOSPHATASE; TITLE 2 TBPTP1; COMPND MOL_ID: 1; COMPND 2 MOLECULE: TYROSINE SPECIFIC PROTEIN PHOSPHATASE, PUTATIVE; COMPND 3 CHAIN: A, B; COMPND 4 EC: 3.1.3.48; COMPND 5 ENGINEERED: YES	PO4	35.225	6.168	0.796	-5.205	-5.80915
1a0iA_2hivA	1a0i A	2hiv A	LIGASE 01-DEC-97 1A0I; TITLE ATP-DEPENDENT DNA LIGASE FROM BACTERIOPHAGE T7 COMPLEX WITH; TITLE 2 ATP; COMPND MOL_ID: 1; COMPND 2 MOLECULE: DNA LIGASE; COMPND 3 CHAIN: A; COMPND 4 EC: 6.5.1.1; COMPND 5 ENGINEERED: YES; COMPND 6 MUTATION: YES	LIGASE 29-JUN-06 2HIV; TITLE ATP-DEPENDENT DNA LIGASE FROM S. SOLFATARICUS; COMPND MOL_ID: 1; COMPND 2 MOLECULE: THERMOSTABLE DNA LIGASE; COMPND 3 CHAIN: A; COMPND 4 SYNONYM: POLYDEOXYRIBONUCLEOTIDE SYNTHASE; COMPND 5 EC: 6.5.1.1; COMPND 6 ENGINEERED: YES	ATP	40.933	3.435	0.781	-5.087	-5.77412
12asA_3i7fA	12as A	3i7f A	LIGASE 02-DEC-97 12AS; TITLE ASPARAGINE SYNTHETASE MUTANT C51A, C315A COMPLEXED WITH L-ASPARAGINE; TITLE 2 AND AMP; COMPND MOL_ID: 1; COMPND 2 MOLECULE: ASPARAGINE SYNTHETASE; COMPND 3 CHAIN: A, B; COMPND 4 SYNONYM: L-ASPARTATE\:AMMONIA LIGASE (AMP-FORMING); COMPND 5 EC: 6.3.1.1; COMPND 6 ENGINEERED: YES; COMPND 7 MUTATION: YES	LIGASE 08-JUL-09 3I7F; TITLE ASPARTYL TRNA SYNTHETASE FROM ENTAMOEBA HISTOLYTICA; COMPND MOL_ID: 1; COMPND 2 MOLECULE: ASPARTYL-TRNA SYNTHETASE; COMPND 3 CHAIN: A, B; COMPND 4 EC: 6.1.1.12; COMPND 5 ENGINEERED: YES	AMP	38.462	3.442	0.468	-3.275	-5.76585
1lyvA_3ps5A	1lyv A	3ps5 A	HYDROLASE 08-JUN-02 1LYV; TITLE HIGH-RESOLUTION STRUCTURE OF THE CATALYTICALLY INACTIVE YERSINIA; TITLE 2 TYROSINE PHOSPHATASE C403A MUTANT IN COMPLEX WITH PHOSPHATE.; COMPND MOL_ID: 1; COMPND 2 MOLECULE: PROTEIN-TYROSINE PHOSPHATASE YOPH; COMPND 3 CHAIN: A; COMPND 4 FRAGMENT: PTPASE DOMAIN; COMPND 5 SYNONYM: VIRULENCE PROTEIN; COMPND 6 EC: 3.1.3.48; COMPND 7 ENGINEERED: YES; COMPND 8 MUTATION: Y…	HYDROLASE, SIGNALING PROTEIN 30-NOV-10 3PS5; TITLE CRYSTAL STRUCTURE OF THE FULL-LENGTH HUMAN PROTEIN TYROSINE; TITLE 2 PHOSPHATASE SHP-1; COMPND MOL_ID: 1; COMPND 2 MOLECULE: TYROSINE-PROTEIN PHOSPHATASE NON-RECEPTOR TYPE 6; COMPND 3 CHAIN: A; COMPND 4 SYNONYM: HEMATOPOIETIC CELL PROTEIN-TYROSINE PHOSPHATASE, PROTEIN-; COMPND 5 TYROSINE PHOSPHATASE 1C, PTP-1C, PROTEIN-TYROSINE PHOSPHATASE SHP-1,…	PO4	48.096	-2.735	0.488	-3.38	-5.7483
1jqiA_3r7kA	1jqi A	3r7k A	OXIDOREDUCTASE 07-AUG-01 1JQI; TITLE CRYSTAL STRUCTURE OF RAT SHORT CHAIN ACYL-COA DEHYDROGENASE COMPLEXED; TITLE 2 WITH ACETOACETYL-COA; COMPND MOL_ID: 1; COMPND 2 MOLECULE: SHORT CHAIN ACYL-COA DEHYDROGENASE; COMPND 3 CHAIN: A, B; COMPND 4 EC: 1.3.99.2; COMPND 5 ENGINEERED: YES	OXIDOREDUCTASE 22-MAR-11 3R7K; TITLE CRYSTAL STRUCTURE OF A PROBABLE ACYL COA DEHYDROGENASE FROM; TITLE 2 MYCOBACTERIUM ABSCESSUS ATCC 19977 / DSM 44196; COMPND MOL_ID: 1; COMPND 2 MOLECULE: PROBABLE ACYL COA DEHYDROGENASE; COMPND 3 CHAIN: A, B, C, D; COMPND 4 ENGINEERED: YES	FAD	50.727	-3.895	1.071	-6.721	-5.73954
1lyvA_1fpzA	1lyv A	1fpz A	HYDROLASE 08-JUN-02 1LYV; TITLE HIGH-RESOLUTION STRUCTURE OF THE CATALYTICALLY INACTIVE YERSINIA; TITLE 2 TYROSINE PHOSPHATASE C403A MUTANT IN COMPLEX WITH PHOSPHATE.; COMPND MOL_ID: 1; COMPND 2 MOLECULE: PROTEIN-TYROSINE PHOSPHATASE YOPH; COMPND 3 CHAIN: A; COMPND 4 FRAGMENT: PTPASE DOMAIN; COMPND 5 SYNONYM: VIRULENCE PROTEIN; COMPND 6 EC: 3.1.3.48; COMPND 7 ENGINEERED: YES; COMPND 8 MUTATION: Y…	HYDROLASE 01-SEP-00 1FPZ; TITLE CRYSTAL STRUCTURE ANALYSIS OF KINASE ASSOCIATED PHOSPHATASE (KAP) WITH; TITLE 2 A SUBSTITUTION OF THE CATALYTIC SITE CYSTEINE (CYS140) TO A SERINE; COMPND MOL_ID: 1; COMPND 2 MOLECULE: CYCLIN-DEPENDENT KINASE INHIBITOR 3; COMPND 3 CHAIN: A, B, C, D, E, F; COMPND 4 EC: 3.1.3.48; COMPND 5 ENGINEERED: YES; COMPND 6 MUTATION: YES	PO4	56.504	-1.961	0.564	-3.81	-5.73795
1a0iA_3l2pA	1a0i A	3l2p A	LIGASE 01-DEC-97 1A0I; TITLE ATP-DEPENDENT DNA LIGASE FROM BACTERIOPHAGE T7 COMPLEX WITH; TITLE 2 ATP; COMPND MOL_ID: 1; COMPND 2 MOLECULE: DNA LIGASE; COMPND 3 CHAIN: A; COMPND 4 EC: 6.5.1.1; COMPND 5 ENGINEERED: YES; COMPND 6 MUTATION: YES	LIGASE/DNA 15-DEC-09 3L2P; TITLE HUMAN DNA LIGASE III RECOGNIZES DNA ENDS BY DYNAMIC SWITCHING BETWEEN; TITLE 2 TWO DNA BOUND STATES; COMPND MOL_ID: 1; COMPND 2 MOLECULE: DNA LIGASE 3; COMPND 3 CHAIN: A; COMPND 4 FRAGMENT: UNP RESIDUES 257-833; COMPND 5 SYNONYM: DNA LIGASE III, POLYDEOXYRIBONUCLEOTIDE SYNTHASE [ATP] 3; COMPND 6 EC: 6.5.1.1; COMPND 7 ENGINEERED: YES; COMPND 8 MOL_ID: 2; COMPND 9 M…	ATP	44.236	4.428	1.094	-6.833	-5.72278
1amuA_3t5cA	1amu A	3t5c A	PEPTIDE SYNTHETASE 18-JUN-97 1AMU; TITLE PHENYLALANINE ACTIVATING DOMAIN OF GRAMICIDIN SYNTHETASE 1; TITLE 2 IN A COMPLEX WITH AMP AND PHENYLALANINE; COMPND MOL_ID: 1; COMPND 2 MOLECULE: GRAMICIDIN SYNTHETASE 1; COMPND 3 CHAIN: A, B; COMPND 4 FRAGMENT: ADENYLATE FORMING DOMAIN, RESIDUES 1 - 556 PLUS; COMPND 5 A 7 RESIDUE C-TERMINAL TAG - SHHHHHH; COMPND 6 SYNONYM: GRSA; COMPND 7 EC: 5.1.1.11; COM…	LIGASE 27-JUL-11 3T5C; TITLE CRYSTAL STRUCTURE OF N-TERMINAL DOMAIN OF FACL13 FROM MYCOBACTERIUM; TITLE 2 TUBERCULOSIS IN DIFFERENT SPACE GROUP C2; COMPND MOL_ID: 1; COMPND 2 MOLECULE: PROBABLE CHAIN-FATTY-ACID-COA LIGASE FADD13; COMPND 3 CHAIN: A, B; COMPND 4 FRAGMENT: N-TERMINAL DOMAIN (UNP RESIDUES 1-396); COMPND 5 SYNONYM: SUBSTRATE--COA LIGASE, FATTY-ACYL-COA SYNTHETASE; COMPND 6 EC: 6.2.1.-…	AMP	40.931	7.419	0.732	-4.76	-5.72115
1qf5A_1p9bA	1qf5 A	1p9b A	LIGASE 06-APR-99 1QF5; TITLE DESIGN, SYNTHESIS, AND X-RAY CRYSTAL STRUCTURE OF AN ENZYME BOUND; TITLE 2 BISUBSTRATE HYBRID INHIBITOR OF ADENYLOSUCCINATE SYNTHETASE; COMPND MOL_ID: 1; COMPND 2 MOLECULE: PROTEIN (ADENYLOSUCCINATE SYNTHETASE); COMPND 3 CHAIN: A; COMPND 4 EC: 6.3.4.4	LIGASE 10-MAY-03 1P9B; TITLE STRUCTURE OF FULLY LIGATED ADENYLOSUCCINATE SYNTHETASE FROM PLASMODIUM; TITLE 2 FALCIPARUM; COMPND MOL_ID: 1; COMPND 2 MOLECULE: ADENYLOSUCCINATE SYNTHETASE; COMPND 3 CHAIN: A; COMPND 4 EC: 6.3.4.4; COMPND 5 ENGINEERED: YES	PO4	57.226	-1.995	0.538	-3.619	-5.67241
1iqcA_1jdlA	1iqc A	1jdl A	OXIDOREDUCTASE 20-JUL-01 1IQC; TITLE CRYSTAL STRUCTURE OF DI-HEME PEROXIDASE FROM NITROSOMONAS EUROPAEA; COMPND MOL_ID: 1; COMPND 2 MOLECULE: DI-HEME PEROXIDASE; COMPND 3 CHAIN: A, B, C, D	ELECTRON TRANSPORT 14-JUN-01 1JDL; TITLE STRUCTURE OF CYTOCHROME C2 FROM RHODOSPIRILLUM CENTENUM; COMPND MOL_ID: 1; COMPND 2 MOLECULE: CYTOCHROME C2, ISO-2; COMPND 3 CHAIN: A; COMPND 4 SYNONYM: C552	HEC	38.587	44.221	0.964	-6.029	-5.66635
1lyvA_3s4oA	1lyv A	3s4o A	HYDROLASE 08-JUN-02 1LYV; TITLE HIGH-RESOLUTION STRUCTURE OF THE CATALYTICALLY INACTIVE YERSINIA; TITLE 2 TYROSINE PHOSPHATASE C403A MUTANT IN COMPLEX WITH PHOSPHATE.; COMPND MOL_ID: 1; COMPND 2 MOLECULE: PROTEIN-TYROSINE PHOSPHATASE YOPH; COMPND 3 CHAIN: A; COMPND 4 FRAGMENT: PTPASE DOMAIN; COMPND 5 SYNONYM: VIRULENCE PROTEIN; COMPND 6 EC: 3.1.3.48; COMPND 7 ENGINEERED: YES; COMPND 8 MUTATION: Y…	STRUCTURAL GENOMICS, UNKNOWN FUNCTION 19-MAY-11 3S4O; TITLE PROTEIN TYROSINE PHOSPHATASE (PUTATIVE) FROM LEISHMANIA MAJOR; COMPND MOL_ID: 1; COMPND 2 MOLECULE: PROTEIN TYROSINE PHOSPHATASE-LIKE PROTEIN; COMPND 3 CHAIN: A, B; COMPND 4 FRAGMENT: SEQUENCE DATABASE RESIDUES 4-167; COMPND 5 EC: 3.1.3.48; COMPND 6 ENGINEERED: YES	PO4	38.241	-2.926	0.571	-3.796	-5.65723
1soxA_1kbiA	1sox A	1kbi A	OXIDOREDUCTASE 31-DEC-97 1SOX; TITLE SULFITE OXIDASE FROM CHICKEN LIVER; COMPND MOL_ID: 1; COMPND 2 MOLECULE: SULFITE OXIDASE; COMPND 3 CHAIN: A, B; COMPND 4 EC: 1.8.3.1	OXIDOREDUCTASE 06-NOV-01 1KBI; TITLE CRYSTALLOGRAPHIC STUDY OF THE RECOMBINANT FLAVIN-BINDING DOMAIN OF; TITLE 2 BAKER'S YEAST FLAVOCYTOCHROME B2: COMPARISON WITH THE INTACT WILD-; TITLE 3 TYPE ENZYME; COMPND MOL_ID: 1; COMPND 2 MOLECULE: CYTOCHROME B2; COMPND 3 CHAIN: A, B; COMPND 4 SYNONYM: L-LCR; COMPND 5 EC: 1.1.2.3; COMPND 6 ENGINEERED: YES	HEM	38.74	24.68	0.822	-5.177	-5.61497
1lyvA_4ikcA	1lyv A	4ikc A	HYDROLASE 08-JUN-02 1LYV; TITLE HIGH-RESOLUTION STRUCTURE OF THE CATALYTICALLY INACTIVE YERSINIA; TITLE 2 TYROSINE PHOSPHATASE C403A MUTANT IN COMPLEX WITH PHOSPHATE.; COMPND MOL_ID: 1; COMPND 2 MOLECULE: PROTEIN-TYROSINE PHOSPHATASE YOPH; COMPND 3 CHAIN: A; COMPND 4 FRAGMENT: PTPASE DOMAIN; COMPND 5 SYNONYM: VIRULENCE PROTEIN; COMPND 6 EC: 3.1.3.48; COMPND 7 ENGINEERED: YES; COMPND 8 MUTATION: Y…	HYDROLASE 26-DEC-12 4IKC; TITLE CRYSTAL STRUCTURE OF CATALYTIC DOMAIN OF PTPRQ; COMPND MOL_ID: 1; COMPND 2 MOLECULE: PHOSPHOTIDYLINOSITOL PHOSPHATASE PTPRQ; COMPND 3 CHAIN: A; COMPND 4 FRAGMENT: UNP RESIDUES 2015-2254; COMPND 5 SYNONYM: RECEPTOR-TYPE TYROSINE-PROTEIN PHOSPHATASE Q, PTP-RQ, R-PTP-; COMPND 6 Q; COMPND 7 EC: 3.1.3.48; COMPND 8 ENGINEERED: YES; COMPND 9 MUTATION: YES	PO4	60.704	-2.659	0.536	-3.546	-5.57547
1lyvA_3ps5A	1lyv A	3ps5 A	HYDROLASE 08-JUN-02 1LYV; TITLE HIGH-RESOLUTION STRUCTURE OF THE CATALYTICALLY INACTIVE YERSINIA; TITLE 2 TYROSINE PHOSPHATASE C403A MUTANT IN COMPLEX WITH PHOSPHATE.; COMPND MOL_ID: 1; COMPND 2 MOLECULE: PROTEIN-TYROSINE PHOSPHATASE YOPH; COMPND 3 CHAIN: A; COMPND 4 FRAGMENT: PTPASE DOMAIN; COMPND 5 SYNONYM: VIRULENCE PROTEIN; COMPND 6 EC: 3.1.3.48; COMPND 7 ENGINEERED: YES; COMPND 8 MUTATION: Y…	HYDROLASE, SIGNALING PROTEIN 30-NOV-10 3PS5; TITLE CRYSTAL STRUCTURE OF THE FULL-LENGTH HUMAN PROTEIN TYROSINE; TITLE 2 PHOSPHATASE SHP-1; COMPND MOL_ID: 1; COMPND 2 MOLECULE: TYROSINE-PROTEIN PHOSPHATASE NON-RECEPTOR TYPE 6; COMPND 3 CHAIN: A; COMPND 4 SYNONYM: HEMATOPOIETIC CELL PROTEIN-TYROSINE PHOSPHATASE, PROTEIN-; COMPND 5 TYROSINE PHOSPHATASE 1C, PTP-1C, PROTEIN-TYROSINE PHOSPHATASE SHP-1,…	PO4	40.594	-1.806	0.537	-3.533	-5.54631
1mvlA_3lqkA	1mvl A	3lqk A	LYASE 26-SEP-02 1MVL; TITLE PPC DECARBOXYLASE MUTANT C175S; COMPND MOL_ID: 1; COMPND 2 MOLECULE: PPC DECARBOXYLASE ATHAL3A; COMPND 3 CHAIN: A; COMPND 4 SYNONYM: HALOTOLERANCE PROTEIN HAL3A; COMPND 5 EC: 4.1.1.36; COMPND 6 ENGINEERED: YES; COMPND 7 MUTATION: YES	OXIDOREDUCTASE 09-FEB-10 3LQK; TITLE CRYSTAL STRUCTURE OF DIPICOLINATE SYNTHASE SUBUNIT B FROM BACILLUS; TITLE 2 HALODURANS C; COMPND MOL_ID: 1; COMPND 2 MOLECULE: DIPICOLINATE SYNTHASE SUBUNIT B; COMPND 3 CHAIN: A; COMPND 4 ENGINEERED: YES	FMN	41.339	-3.869	0.808	-4.998	-5.50441
1mvlA_3mcuA	1mvl A	3mcu A	LYASE 26-SEP-02 1MVL; TITLE PPC DECARBOXYLASE MUTANT C175S; COMPND MOL_ID: 1; COMPND 2 MOLECULE: PPC DECARBOXYLASE ATHAL3A; COMPND 3 CHAIN: A; COMPND 4 SYNONYM: HALOTOLERANCE PROTEIN HAL3A; COMPND 5 EC: 4.1.1.36; COMPND 6 ENGINEERED: YES; COMPND 7 MUTATION: YES	OXIDOREDUCTASE 29-MAR-10 3MCU; TITLE CRYSTAL STRUCTURE OF THE DIPICOLINATE SYNTHASE CHAIN B FROM BACILLUS; TITLE 2 CEREUS. NORTHEAST STRUCTURAL GENOMICS CONSORTIUM TARGET BCR215.; COMPND MOL_ID: 1; COMPND 2 MOLECULE: DIPICOLINATE SYNTHASE, B CHAIN; COMPND 3 CHAIN: A, B, C, D, E, F; COMPND 4 ENGINEERED: YES	FMN	36.799	-2.17	0.744	-4.64	-5.49763
1cqxA_1gawA	1cqx A	1gaw A	LIPID BINDING PROTEIN 12-AUG-99 1CQX; TITLE CRYSTAL STRUCTURE OF THE FLAVOHEMOGLOBIN FROM ALCALIGENES EUTROPHUS AT; TITLE 2 1.75 A RESOLUTION; COMPND MOL_ID: 1; COMPND 2 MOLECULE: FLAVOHEMOPROTEIN; COMPND 3 CHAIN: A, B	OXIDOREDUCTASE/ELECTRON TRANSPORT 17-MAY-00 1GAW; TITLE CRYSTAL STRUCTURE ANALYSIS OF THE FERREDOXIN-NADP+; TITLE 2 REDUCTASE FROM MAIZE LEAF; COMPND MOL_ID: 1; COMPND 2 MOLECULE: FERREDOXIN-NADP+ REDUCTASE; COMPND 3 CHAIN: A, B; COMPND 4 SYNONYM: FNR; COMPND 5 EC: 1.18.1.2; COMPND 6 ENGINEERED: YES	FAD	41.075	3.337	1.33	-7.819	-5.46783
1a0iA_2cfmA	1a0i A	2cfm A	LIGASE 01-DEC-97 1A0I; TITLE ATP-DEPENDENT DNA LIGASE FROM BACTERIOPHAGE T7 COMPLEX WITH; TITLE 2 ATP; COMPND MOL_ID: 1; COMPND 2 MOLECULE: DNA LIGASE; COMPND 3 CHAIN: A; COMPND 4 EC: 6.5.1.1; COMPND 5 ENGINEERED: YES; COMPND 6 MUTATION: YES	LIGASE 22-FEB-06 2CFM; TITLE ATP-DEPENDENT DNA LIGASE FROM PYROCOCCUS FURIOSUS; COMPND MOL_ID: 1; COMPND 2 MOLECULE: THERMOSTABLE DNA LIGASE; COMPND 3 CHAIN: A; COMPND 4 SYNONYM: POLYDEOXYRIBONUCLEOTIDE SYNTHASE [ATP], PFU DNA LIGASE; COMPND 5 EC: 6.5.1.1; COMPND 6 ENGINEERED: YES; COMPND 7 OTHER_DETAILS: AMP IS BOUND IN THE POCKET NON-COVALENTLY	ATP	35.258	9.117	0.813	-4.974	-5.44797
1cqxA_4fk8A	1cqx A	4fk8 A	LIPID BINDING PROTEIN 12-AUG-99 1CQX; TITLE CRYSTAL STRUCTURE OF THE FLAVOHEMOGLOBIN FROM ALCALIGENES EUTROPHUS AT; TITLE 2 1.75 A RESOLUTION; COMPND MOL_ID: 1; COMPND 2 MOLECULE: FLAVOHEMOPROTEIN; COMPND 3 CHAIN: A, B	OXIDOREDUCTASE 12-JUN-12 4FK8; TITLE CRYSTAL STRUCTURE OF FERREDOXIN-NADP REDUCTASE FROM BURKHOLDERIA; TITLE 2 THAILANDENSIS E264 WITH BOUND FAD; COMPND MOL_ID: 1; COMPND 2 MOLECULE: FERREDOXIN--NADP REDUCTASE; COMPND 3 CHAIN: A, B; COMPND 4 EC: 1.18.1.2; COMPND 5 ENGINEERED: YES	FAD	35.977	-1.803	1.528	-8.856	-5.4398
1mi3A_3krbA	1mi3 A	3krb A	OXIDOREDUCTASE 21-AUG-02 1MI3; TITLE 1.8 ANGSTROM STRUCTURE OF XYLOSE REDUCTASE FROM CANDIDA TENUIS IN; TITLE 2 COMPLEX WITH NAD; COMPND MOL_ID: 1; COMPND 2 MOLECULE: XYLOSE REDUCTASE; COMPND 3 CHAIN: A, B, C, D; COMPND 4 SYNONYM: NAD(P)H-DEPENDENT XYLOSE REDUCTASE; XR; COMPND 5 EC: 1.1.1.21; COMPND 6 ENGINEERED: YES	OXIDOREDUCTASE 18-NOV-09 3KRB; TITLE STRUCTURE OF ALDOSE REDUCTASE FROM GIARDIA LAMBLIA AT 1.75A RESOLUTION; COMPND MOL_ID: 1; COMPND 2 MOLECULE: ALDOSE REDUCTASE; COMPND 3 CHAIN: A, B; COMPND 4 EC: 1.1.1.21; COMPND 5 ENGINEERED: YES	NAD	59.215	50.257	1.594	-9.194	-5.42739
1cqxA_1a8pA	1cqx A	1a8p A	LIPID BINDING PROTEIN 12-AUG-99 1CQX; TITLE CRYSTAL STRUCTURE OF THE FLAVOHEMOGLOBIN FROM ALCALIGENES EUTROPHUS AT; TITLE 2 1.75 A RESOLUTION; COMPND MOL_ID: 1; COMPND 2 MOLECULE: FLAVOHEMOPROTEIN; COMPND 3 CHAIN: A, B	OXIDOREDUCTASE 28-MAR-98 1A8P; TITLE FERREDOXIN REDUCTASE FROM AZOTOBACTER VINELANDII; COMPND MOL_ID: 1; COMPND 2 MOLECULE: NADPH\:FERREDOXIN OXIDOREDUCTASE; COMPND 3 CHAIN: A; COMPND 4 SYNONYM: FERREDOXIN REDUCTASE	FAD	35.952	15.262	1.378	-8.009	-5.41881
1b8aA_1e1oA	1b8a A	1e1o A	LIGASE 27-JAN-99 1B8A; TITLE ASPARTYL-TRNA SYNTHETASE; COMPND MOL_ID: 1; COMPND 2 MOLECULE: PROTEIN (ASPARTYL-TRNA SYNTHETASE); COMPND 3 CHAIN: A, B; COMPND 4 SYNONYM: ASPARTYL TRNA LIGASE; COMPND 5 EC: 6.1.1.12; COMPND 6 ENGINEERED: YES	LIGASE 09-MAY-00 1E1O; TITLE LYSYL-TRNA SYNTHETASE (LYSU) HEXAGONAL FORM, COMPLEXED WITH LYSINE; COMPND MOL_ID: 1; COMPND 2 MOLECULE: LYSYL-TRNA SYNTHETASE, HEAT INDUCIBLE; COMPND 3 CHAIN: A; COMPND 4 SYNONYM: LYSYL-TRNA SYNTHETASE, LYSINE--TRNA LIGASE, LYSRS; COMPND 5 EC: 6.1.1.6; COMPND 6 ENGINEERED: YES	ATP	36.801	-0.771	1.12	-6.537	-5.3582
1o04A_4wj9A	1o04 A	4wj9 A	OXIDOREDUCTASE 20-FEB-03 1O04; TITLE CYS302SER MUTANT OF HUMAN MITOCHONDRIAL ALDEHYDE DEHYDROGENASE; TITLE 2 COMPLEXED WITH NAD+ AND MG2+; COMPND MOL_ID: 1; COMPND 2 MOLECULE: ALDEHYDE DEHYDROGENASE, MITOCHONDRIAL PRECURSOR; COMPND 3 CHAIN: A, B, C, D, E, F, G, H; COMPND 4 FRAGMENT: COMPLETE MATURE SEQUENCE (DOES NOT CONTAIN MITOCHONDRIAL; COMPND 5 LEADER SEQUENCE).; COMPND 6 SYNONYM: ALDH CLASS …	OXIDOREDUCTASE 29-SEP-14 4WJ9; TITLE STRUCTURE OF HUMAN APO ALDH1A1; COMPND MOL_ID: 1; COMPND 2 MOLECULE: RETINAL DEHYDROGENASE 1; COMPND 3 CHAIN: A; COMPND 4 SYNONYM: RALDH1,ALDH-E1,ALHDII,ALDEHYDE DEHYDROGENASE FAMILY 1 MEMBER; COMPND 5 A1,ALDEHYDE DEHYDROGENASE,CYTOSOLIC; COMPND 6 EC: 1.2.1.36; COMPND 7 ENGINEERED: YES; COMPND 8 MUTATION: YES	NAD	52.814	3.419	0.634	-3.915	-5.33379
1jqiA_4p13A	1jqi A	4p13 A	OXIDOREDUCTASE 07-AUG-01 1JQI; TITLE CRYSTAL STRUCTURE OF RAT SHORT CHAIN ACYL-COA DEHYDROGENASE COMPLEXED; TITLE 2 WITH ACETOACETYL-COA; COMPND MOL_ID: 1; COMPND 2 MOLECULE: SHORT CHAIN ACYL-COA DEHYDROGENASE; COMPND 3 CHAIN: A, B; COMPND 4 EC: 1.3.99.2; COMPND 5 ENGINEERED: YES	OXIDOREDUCTASE 14-FEB-14 4P13; TITLE MEDIUM CHAIN ACYL-COA DEHYDROGENASE, K304E MUTANT; COMPND MOL_ID: 1; COMPND 2 MOLECULE: MEDIUM-CHAIN SPECIFIC ACYL-COA DEHYDROGENASE,; COMPND 3 MITOCHONDRIAL; COMPND 4 CHAIN: A, B, C, D; COMPND 5 SYNONYM: MCAD; COMPND 6 EC: 1.3.8.7; COMPND 7 ENGINEERED: YES; COMPND 8 MUTATION: YES	FAD	42.832	-2.612	1.197	-6.786	-5.23207
1c0aA_4rmfA	1c0a A	4rmf A	LIGASE/RNA 15-JUL-99 1C0A; TITLE CRYSTAL STRUCTURE OF THE E. COLI ASPARTYL-TRNA SYNTHETASE :; TITLE 2 TRNAASP : ASPARTYL-ADENYLATE COMPLEX; COMPND MOL_ID: 1; COMPND 2 MOLECULE: ASPARTYL TRNA; COMPND 3 CHAIN: B; COMPND 4 ENGINEERED: YES; COMPND 5 MOL_ID: 2; COMPND 6 MOLECULE: ASPARTYL TRNA SYNTHETASE; COMPND 7 CHAIN: A; COMPND 8 SYNONYM: ASPARTATE-TRNA LIGASE, ASPRS; COMPND 9 EC: 6.1.1.12; COMPND …	LIGASE 21-OCT-14 4RMF; TITLE BIOCHEMICAL AND STRUCTURAL CHARACTERIZATION OF MYCOBACTERIAL ASPARTYL-; TITLE 2 TRNA SYNTHETASE ASPS, A PROMISING TB DRUG TARGET; COMPND MOL_ID: 1; COMPND 2 MOLECULE: ASPARTATE--TRNA(ASP/ASN) LIGASE; COMPND 3 CHAIN: A; COMPND 4 SYNONYM: ASPARTYL-TRNA SYNTHETASE, ASPRS, NON-DISCRIMINATING; COMPND 5 ASPARTYL-TRNA SYNTHETASE, ND-ASPRS; COMPND 6 EC: 6.1.1.23; COMPND 7 ENG…	AMP	35.481	-4.091	0.907	-5.17	-5.13406
1soxA_1kbiA	1sox A	1kbi A	OXIDOREDUCTASE 31-DEC-97 1SOX; TITLE SULFITE OXIDASE FROM CHICKEN LIVER; COMPND MOL_ID: 1; COMPND 2 MOLECULE: SULFITE OXIDASE; COMPND 3 CHAIN: A, B; COMPND 4 EC: 1.8.3.1	OXIDOREDUCTASE 06-NOV-01 1KBI; TITLE CRYSTALLOGRAPHIC STUDY OF THE RECOMBINANT FLAVIN-BINDING DOMAIN OF; TITLE 2 BAKER'S YEAST FLAVOCYTOCHROME B2: COMPARISON WITH THE INTACT WILD-; TITLE 3 TYPE ENZYME; COMPND MOL_ID: 1; COMPND 2 MOLECULE: CYTOCHROME B2; COMPND 3 CHAIN: A, B; COMPND 4 SYNONYM: L-LCR; COMPND 5 EC: 1.1.2.3; COMPND 6 ENGINEERED: YES	HEM	35.306	19.981	0.776	-4.407	-5.03082
1iqcA_2zooA	1iqc A	2zoo A	OXIDOREDUCTASE 20-JUL-01 1IQC; TITLE CRYSTAL STRUCTURE OF DI-HEME PEROXIDASE FROM NITROSOMONAS EUROPAEA; COMPND MOL_ID: 1; COMPND 2 MOLECULE: DI-HEME PEROXIDASE; COMPND 3 CHAIN: A, B, C, D	OXIDOREDUCTASE 27-MAY-08 2ZOO; TITLE CRYSTAL STRUCTURE OF NITRITE REDUCTASE FROM PSEUDOALTEROMONAS; TITLE 2 HALOPLANKTIS TAC125; COMPND MOL_ID: 1; COMPND 2 MOLECULE: PROBABLE NITRITE REDUCTASE; COMPND 3 CHAIN: A; COMPND 4 FRAGMENT: UNP RESIDUES 26-467; COMPND 5 EC: 1.7.99.3, 1.7.2.1	HEC	35.207	23.51	0.279	-1.893	-4.99472
1iqcA_1yebA	1iqc A	1yeb A	OXIDOREDUCTASE 20-JUL-01 1IQC; TITLE CRYSTAL STRUCTURE OF DI-HEME PEROXIDASE FROM NITROSOMONAS EUROPAEA; COMPND MOL_ID: 1; COMPND 2 MOLECULE: DI-HEME PEROXIDASE; COMPND 3 CHAIN: A, B, C, D	ELECTRON TRANSPORT 29-OCT-91 1YEB; TITLE STRUCTURE DETERMINATION AND ANALYSIS OF YEAST ISO-2-CYTOCHROME C AND A; TITLE 2 COMPOSITE MUTANT PROTEIN; COMPND MOL_ID: 1; COMPND 2 MOLECULE: CYTOCHROME C; COMPND 3 CHAIN: A; COMPND 4 ENGINEERED: YES	HEC	44.62	18.205	0.668	-3.822	-4.97656
1jp4A_2pcrA	1jp4 A	2pcr A	HYDROLASE 01-AUG-01 1JP4; TITLE CRYSTAL STRUCTURE OF AN ENZYME DISPLAYING BOTH INOSITOL-POLYPHOSPHATE; TITLE 2 1-PHOSPHATASE AND 3'-PHOSPHOADENOSINE-5'-PHOSPHATE PHOSPHATASE; TITLE 3 ACTIVITIES; COMPND MOL_ID: 1; COMPND 2 MOLECULE: 3'(2'),5'-BISPHOSPHATE NUCLEOTIDASE; COMPND 3 CHAIN: A; COMPND 4 SYNONYM: PIPASE: PAP AND INOSITOL 1,4 BISPHOSPHATE PHOSPHATASE; COMPND 5 EC: 3.1.3.7, 3.1.3.57; COMPND…	HYDROLASE 30-MAR-07 2PCR; TITLE CRYSTAL STRUCTURE OF MYO-INOSITOL-1(OR 4)-MONOPHOSPHATASE (AQ_1983); TITLE 2 FROM AQUIFEX AEOLICUS VF5; COMPND MOL_ID: 1; COMPND 2 MOLECULE: INOSITOL-1-MONOPHOSPHATASE; COMPND 3 CHAIN: A, B, C, D; COMPND 4 SYNONYM: IMPASE, INOSITOL-1-PHOSPHATASE, I-1-PASE, MYO-INOSITOL-1(OR; COMPND 5 4)-MONOPHOSPHATASE; COMPND 6 EC: 3.1.3.25; COMPND 7 ENGINEERED: YES	AMP	35.079	2.442	0.925	-5.043	-4.92
1iqcA_1nmlA	1iqc A	1nml A	OXIDOREDUCTASE 20-JUL-01 1IQC; TITLE CRYSTAL STRUCTURE OF DI-HEME PEROXIDASE FROM NITROSOMONAS EUROPAEA; COMPND MOL_ID: 1; COMPND 2 MOLECULE: DI-HEME PEROXIDASE; COMPND 3 CHAIN: A, B, C, D	OXIDOREDUCTASE 10-JAN-03 1NML; TITLE DI-HAEMIC CYTOCHROME C PEROXIDASE FROM PSEUDOMONAS NAUTICA 617, FORM; TITLE 2 IN (PH 4.0); COMPND MOL_ID: 1; COMPND 2 MOLECULE: DI-HAEM CYTOCHROME C PEROXIDASE; COMPND 3 CHAIN: A; COMPND 4 EC: 1.11.1.5	HEC	37.445	12.332	1.033	-5.556	-4.9038
1iqcA_1zzhA	1iqc A	1zzh A	OXIDOREDUCTASE 20-JUL-01 1IQC; TITLE CRYSTAL STRUCTURE OF DI-HEME PEROXIDASE FROM NITROSOMONAS EUROPAEA; COMPND MOL_ID: 1; COMPND 2 MOLECULE: DI-HEME PEROXIDASE; COMPND 3 CHAIN: A, B, C, D	OXIDOREDUCTASE 14-JUN-05 1ZZH; TITLE STRUCTURE OF THE FULLY OXIDIZED DI-HEME CYTOCHROME C; TITLE 2 PEROXIDASE FROM R. CAPSULATUS; COMPND MOL_ID: 1; COMPND 2 MOLECULE: CYTOCHROME C PEROXIDASE; COMPND 3 CHAIN: A, B, C, D; COMPND 4 EC: 1.11.1.5; COMPND 5 ENGINEERED: YES	HEC	60.462	10.581	1.265	-6.636	-4.86154
1iqcA_4aanA	1iqc A	4aan A	OXIDOREDUCTASE 20-JUL-01 1IQC; TITLE CRYSTAL STRUCTURE OF DI-HEME PEROXIDASE FROM NITROSOMONAS EUROPAEA; COMPND MOL_ID: 1; COMPND 2 MOLECULE: DI-HEME PEROXIDASE; COMPND 3 CHAIN: A, B, C, D	OXIDOREDUCTASE 05-DEC-11 4AAN; TITLE MACA WILD-TYPE FULLY REDUCED; COMPND MOL_ID: 1; COMPND 2 MOLECULE: CYTOCHROME C551 PEROXIDASE; COMPND 3 CHAIN: A; COMPND 4 FRAGMENT: RESIDUES 23-346; COMPND 5 SYNONYM: CYTOCHROME C PEROXIDASE; COMPND 6 EC: 1.11.1.5; COMPND 7 ENGINEERED: YES	HEC	59.094	49.623	1.517	-7.831	-4.84292
1mi3A_4ijrA	1mi3 A	4ijr A	OXIDOREDUCTASE 21-AUG-02 1MI3; TITLE 1.8 ANGSTROM STRUCTURE OF XYLOSE REDUCTASE FROM CANDIDA TENUIS IN; TITLE 2 COMPLEX WITH NAD; COMPND MOL_ID: 1; COMPND 2 MOLECULE: XYLOSE REDUCTASE; COMPND 3 CHAIN: A, B, C, D; COMPND 4 SYNONYM: NAD(P)H-DEPENDENT XYLOSE REDUCTASE; XR; COMPND 5 EC: 1.1.1.21; COMPND 6 ENGINEERED: YES	OXIDOREDUCTASE 23-DEC-12 4IJR; TITLE CRYSTAL STRUCTURE OF SACCHAROMYCES CEREVISIAE ARABINOSE DEHYDROGENASE; TITLE 2 ARA1 COMPLEXED WITH NADPH; COMPND MOL_ID: 1; COMPND 2 MOLECULE: D-ARABINOSE DEHYDROGENASE [NAD(P)+] HEAVY CHAIN; COMPND 3 CHAIN: A, C; COMPND 4 SYNONYM: AKR3C, NADP+ DEPENDENT ARABINOSE DEHYDROGENASE; COMPND 5 EC: 1.1.1.117; COMPND 6 ENGINEERED: YES	NAD	45.566	15.296	1.22	-6.383	-4.83561
1lyvA_4tvvA	1lyv A	4tvv A	HYDROLASE 08-JUN-02 1LYV; TITLE HIGH-RESOLUTION STRUCTURE OF THE CATALYTICALLY INACTIVE YERSINIA; TITLE 2 TYROSINE PHOSPHATASE C403A MUTANT IN COMPLEX WITH PHOSPHATE.; COMPND MOL_ID: 1; COMPND 2 MOLECULE: PROTEIN-TYROSINE PHOSPHATASE YOPH; COMPND 3 CHAIN: A; COMPND 4 FRAGMENT: PTPASE DOMAIN; COMPND 5 SYNONYM: VIRULENCE PROTEIN; COMPND 6 EC: 3.1.3.48; COMPND 7 ENGINEERED: YES; COMPND 8 MUTATION: Y…	HYDROLASE 28-JUN-14 4TVV; TITLE CRYSTAL STRUCTURE OF LPPA FROM LEGIONELLA PNEUMOPHILA; COMPND MOL_ID: 1; COMPND 2 MOLECULE: TYROSINE PHOSPHATASE II SUPERFAMILY PROTEIN; COMPND 3 CHAIN: A, B, C, D; COMPND 4 ENGINEERED: YES	PO4	42.056	-1.376	0.675	-3.729	-4.81161
1a0iA_4d05A	1a0i A	4d05 A	LIGASE 01-DEC-97 1A0I; TITLE ATP-DEPENDENT DNA LIGASE FROM BACTERIOPHAGE T7 COMPLEX WITH; TITLE 2 ATP; COMPND MOL_ID: 1; COMPND 2 MOLECULE: DNA LIGASE; COMPND 3 CHAIN: A; COMPND 4 EC: 6.5.1.1; COMPND 5 ENGINEERED: YES; COMPND 6 MUTATION: YES	LIGASE 24-APR-14 4D05; TITLE STRUCTURE AND ACTIVITY OF A MINIMAL-TYPE ATP-DEPENDENT DNA LIGASE FROM; TITLE 2 A PSYCHROTOLERANT BACTERIUM; COMPND MOL_ID: 1; COMPND 2 MOLECULE: ATP-DEPENDENT DNA LIGASE; COMPND 3 CHAIN: A, B; COMPND 4 ENGINEERED: YES; COMPND 5 OTHER_DETAILS: LINK BETWEEN AMP AND LYS173	ATP	36.093	4.795	1.397	-7.067	-4.72077
1jp4A_2bjiA	1jp4 A	2bji A	HYDROLASE 01-AUG-01 1JP4; TITLE CRYSTAL STRUCTURE OF AN ENZYME DISPLAYING BOTH INOSITOL-POLYPHOSPHATE; TITLE 2 1-PHOSPHATASE AND 3'-PHOSPHOADENOSINE-5'-PHOSPHATE PHOSPHATASE; TITLE 3 ACTIVITIES; COMPND MOL_ID: 1; COMPND 2 MOLECULE: 3'(2'),5'-BISPHOSPHATE NUCLEOTIDASE; COMPND 3 CHAIN: A; COMPND 4 SYNONYM: PIPASE: PAP AND INOSITOL 1,4 BISPHOSPHATE PHOSPHATASE; COMPND 5 EC: 3.1.3.7, 3.1.3.57; COMPND…	HYDROLASE 03-FEB-05 2BJI; TITLE HIGH RESOLUTION STRUCTURE OF MYO-INOSITOL MONOPHOSPHATASE, THE TARGET; TITLE 2 OF LITHIUM THERAPY; COMPND MOL_ID: 1; COMPND 2 MOLECULE: INOSITOL-1(OR 4)-MONOPHOSPHATASE; COMPND 3 CHAIN: A, B; COMPND 4 SYNONYM: MYO-INOSITOL MONOPHOSPHATASE, IMPASE, IMP, LITHIUM-SENSITIVE; COMPND 5 MYO-INOSITOL MONOPHOSPHATASE A1; COMPND 6 EC: 3.1.3.25; COMPND 7 ENGINEERED: YES	AMP	38.084	52.072	1.314	-6.671	-4.71782
1b8aA_4p72C	1b8a A	4p72 C	LIGASE 27-JAN-99 1B8A; TITLE ASPARTYL-TRNA SYNTHETASE; COMPND MOL_ID: 1; COMPND 2 MOLECULE: PROTEIN (ASPARTYL-TRNA SYNTHETASE); COMPND 3 CHAIN: A, B; COMPND 4 SYNONYM: ASPARTYL TRNA LIGASE; COMPND 5 EC: 6.1.1.12; COMPND 6 ENGINEERED: YES	LIGASE/LIGASE INHIBITOR 25-MAR-14 4P72; TITLE PHERS IN COMPLEX WITH COMPOUND 2A; COMPND MOL_ID: 1; COMPND 2 MOLECULE: PHENYLALANINE--TRNA LIGASE BETA SUBUNIT; COMPND 3 CHAIN: A, B; COMPND 4 SYNONYM: PHENYLALANYL-TRNA SYNTHETASE BETA SUBUNIT,PHERS; COMPND 5 EC: 6.1.1.20; COMPND 6 ENGINEERED: YES; COMPND 7 MOL_ID: 2; COMPND 8 MOLECULE: PHENYLALANINE--TRNA LIGASE ALPHA SUBUNIT; COMPND 9 CHAIN: C, D;…	ATP	41.609	-3.64	1.048	-5.393	-4.69774
1a0iA_1vs0A	1a0i A	1vs0 A	LIGASE 01-DEC-97 1A0I; TITLE ATP-DEPENDENT DNA LIGASE FROM BACTERIOPHAGE T7 COMPLEX WITH; TITLE 2 ATP; COMPND MOL_ID: 1; COMPND 2 MOLECULE: DNA LIGASE; COMPND 3 CHAIN: A; COMPND 4 EC: 6.5.1.1; COMPND 5 ENGINEERED: YES; COMPND 6 MUTATION: YES	LIGASE 27-JAN-06 1VS0; TITLE CRYSTAL STRUCTURE OF THE LIGASE DOMAIN FROM M. TUBERCULOSIS LIGD AT; TITLE 2 2.4A; COMPND MOL_ID: 1; COMPND 2 MOLECULE: PUTATIVE DNA LIGASE-LIKE PROTEIN RV0938/MT0965; COMPND 3 CHAIN: A, B; COMPND 4 FRAGMENT: LIGD LIGASE DOMAIN; COMPND 5 ENGINEERED: YES; COMPND 6 OTHER_DETAILS: ADENYLATED FORM	ATP	47.434	4.162	0.937	-4.845	-4.67213
1soxA_4b8nA	1sox A	4b8n A	OXIDOREDUCTASE 31-DEC-97 1SOX; TITLE SULFITE OXIDASE FROM CHICKEN LIVER; COMPND MOL_ID: 1; COMPND 2 MOLECULE: SULFITE OXIDASE; COMPND 3 CHAIN: A, B; COMPND 4 EC: 1.8.3.1	ELECTRON TRANSPORT 28-AUG-12 4B8N; TITLE CYTOCHROME B5 OF OSTREOCOCCUS TAURI VIRUS 2; COMPND MOL_ID: 1; COMPND 2 MOLECULE: CYTOCHROME B5-HOST ORIGIN; COMPND 3 CHAIN: A, B, C, D; COMPND 4 ENGINEERED: YES	HEM	48.708	15	0.918	-4.75	-4.66601
1jqiA_4n5fA	1jqi A	4n5f A	OXIDOREDUCTASE 07-AUG-01 1JQI; TITLE CRYSTAL STRUCTURE OF RAT SHORT CHAIN ACYL-COA DEHYDROGENASE COMPLEXED; TITLE 2 WITH ACETOACETYL-COA; COMPND MOL_ID: 1; COMPND 2 MOLECULE: SHORT CHAIN ACYL-COA DEHYDROGENASE; COMPND 3 CHAIN: A, B; COMPND 4 EC: 1.3.99.2; COMPND 5 ENGINEERED: YES	OXIDOREDUCTASE 09-OCT-13 4N5F; TITLE CRYSTAL STRUCTURE OF A PUTATIVE ACYL-COA DEHYDROGENASE WITH BOUND; TITLE 2 FADH2 FROM BURKHOLDERIA CENOCEPACIA J2315; COMPND MOL_ID: 1; COMPND 2 MOLECULE: PUTATIVE ACYL-COA DEHYDROGENASE; COMPND 3 CHAIN: A, B; COMPND 4 EC: 1.3.99.-; COMPND 5 ENGINEERED: YES	FAD	39.594	7.013	1.559	-7.625	-4.59614
1a0iA_4d05A	1a0i A	4d05 A	LIGASE 01-DEC-97 1A0I; TITLE ATP-DEPENDENT DNA LIGASE FROM BACTERIOPHAGE T7 COMPLEX WITH; TITLE 2 ATP; COMPND MOL_ID: 1; COMPND 2 MOLECULE: DNA LIGASE; COMPND 3 CHAIN: A; COMPND 4 EC: 6.5.1.1; COMPND 5 ENGINEERED: YES; COMPND 6 MUTATION: YES	LIGASE 24-APR-14 4D05; TITLE STRUCTURE AND ACTIVITY OF A MINIMAL-TYPE ATP-DEPENDENT DNA LIGASE FROM; TITLE 2 A PSYCHROTOLERANT BACTERIUM; COMPND MOL_ID: 1; COMPND 2 MOLECULE: ATP-DEPENDENT DNA LIGASE; COMPND 3 CHAIN: A, B; COMPND 4 ENGINEERED: YES; COMPND 5 OTHER_DETAILS: LINK BETWEEN AMP AND LYS173	ATP	37.777	5.246	1.416	-6.925	-4.56794
1po5A_3ld6A	1po5 A	3ld6 A	OXIDOREDUCTASE 13-JUN-03 1PO5; TITLE STRUCTURE OF MAMMALIAN CYTOCHROME P450 2B4; COMPND MOL_ID: 1; COMPND 2 MOLECULE: CYTOCHROME P450 2B4; COMPND 3 CHAIN: A; COMPND 4 SYNONYM: CYPIIB4, P450-LM2, ISOZYME 2, P450 TYPE B0; COMPND 5 EC: 1.14.14.1; COMPND 6 ENGINEERED: YES; COMPND 7 MUTATION: YES	OXIDOREDUCTASE 12-JAN-10 3LD6; TITLE CRYSTAL STRUCTURE OF HUMAN LANOSTEROL 14ALPHA-DEMETHYLASE (CYP51) IN; TITLE 2 COMPLEX WITH KETOCONAZOLE; COMPND MOL_ID: 1; COMPND 2 MOLECULE: LANOSTEROL 14-ALPHA DEMETHYLASE; COMPND 3 CHAIN: A, B; COMPND 4 FRAGMENT: UNP RESIDUES 54-502; COMPND 5 SYNONYM: LDM, CYTOCHROME P450 51A1, CYPLI, P450LI, STEROL 14-ALPHA; COMPND 6 DEMETHYLASE, P450-14DM, P45014DM; COMPN…	HEM	35.136	77.895	1.483	-7.164	-4.52558
1ct9A_2derA	1ct9 A	2der A	LIGASE 20-AUG-99 1CT9; TITLE CRYSTAL STRUCTURE OF ASPARAGINE SYNTHETASE B FROM ESCHERICHIA COLI; COMPND MOL_ID: 1; COMPND 2 MOLECULE: ASPARAGINE SYNTHETASE B; COMPND 3 CHAIN: A, B, C, D; COMPND 4 EC: 6.3.5.4; COMPND 5 ENGINEERED: YES; COMPND 6 MUTATION: YES	TRANSFERASE/RNA 17-FEB-06 2DER; TITLE COCRYSTAL STRUCTURE OF AN RNA SULFURATION ENZYME MNMA AND TRNA-GLU IN; TITLE 2 THE INITIAL TRNA BINDING STATE; COMPND MOL_ID: 1; COMPND 2 MOLECULE: TRNA; COMPND 3 CHAIN: C, D; COMPND 4 ENGINEERED: YES; COMPND 5 MOL_ID: 2; COMPND 6 MOLECULE: TRNA-SPECIFIC 2-THIOURIDYLASE MNMA; COMPND 7 CHAIN: A, B; COMPND 8 SYNONYM: RNA SULFURATION ENZYME MNMA; COMPND 9 EC: 2.…	AMP	35.308	8.59	0.668	-3.44	-4.47917
[truncated: 380 more rows]
