# Supplementary material for: Spacio-Linear Screening for Ligand-Docking Cavities in Protein Structures: SLAM Algorithm
Source: Life (Basel). 2026 Feb 7;16(2):285. doi: 10.3390/life16020285 (PMC12942009; doi:10.3390/life16020285)
Supplement: Supplementary file 1 [file life-16-00285-s001.zip › SupplTable-S5_ProBis_AX.xlsx]

## Sheet: Sheet1
filename_common_probis	Energy_initial_probis	Distance_local_probis	Energy_local_probis	Z_score	filename_common_ax2015(p)	Energy_initial_ax2015(p)	Distance_local_ax2015(p)	Energy_local_ax2015(p)	NAtom*Corr5_ax2015(p)	AA_Prot2_ax2015(p)	ball_ax2015(p)	nummatch_ax2015(p)	ratio__AA_Prot2_ax2015__probe_neig4_lig1prot2_probis__denominator_col2	ratio_ax2015_probis_norm	P_FE/D	if	AX_FE/D
AMP__A_332__12asA__1c0aA__2.28	-3.162	0.298	-8.191	2.28	AMP__A_332__12asA_Dist#7_Ch#A_vs_Lgnd#LIG_A_332_C__pdb1c0aAm_AX_Dist#7_Ch#A_vs_Lgnd#X_C_CB-ARG-A-104__3__20.545	138.308	4.038	73.08	20.545	ASP-29,ASP-29,ASP-29,ASP-29,LEU-63,ILE-34,ILE-34,ILE-34,ILE-34,PHE-35,PHE-35,PHE-35,PHE-35,PHE-35,ILE-36,ILE-36,ILE-36,ILE-36,ASP-37,ASP-37,ASP-37,ASP-37,ASP-37,ASP-37,ASP-37,ARG-64	1c0aAm_AX_Dist#7_Ch#A_vs_Lgnd#X_C_CB-ARG-A-104	3	0	0	-20.5804	1	17.6607
AMP__A_332__12asA__1eovA__2.27	1.532	1.522	-6.015	2.27					-1	no_pair_in_aligntable	no_pair_in_aligntable		-1	-1	-3.70838	1	0
AMP__A_332__12asA__1n9wA__2.27	0.257	1.127	-4.2	2.27	AMP__A_332__12asA_Dist#7_Ch#A_vs_Lgnd#LIG_A_332_C__pdb1n9wAm_AX_Dist#7_Ch#A_vs_Lgnd#X_C_CB-GLU-A-213__3__32.499	52.641	3.349	-3.602	32.499	VAL-199,VAL-199,VAL-199,VAL-199,SER-216,SER-216,SER-216,ASP-338,ASP-338,ASP-338,LEU-339,GLU-345,GLU-345,GLU-345,GLU-345,GLU-345,GLU-345,GLU-345,GLU-345,ILE-346,ILE-346,ILE-346,ILE-346,ILE-346,ILE-346,THR-347,THR-347,THR-347,THR-347,SER-348,SER-348,SER-348,SER-348,SER-348,ALA-391,ILE-392,ILE-392,ILE-392,ILE-392,GLY-393,PHE-390	1n9wAm_AX_Dist#7_Ch#A_vs_Lgnd#X_C_CB-GLU-A-213	3	0.714	0.355	-3.42298	1	-1.04436
AMP__A_332__12asA__1nnhA__2.88	14.107	0.403	3.588	2.88	AMP__A_332__12asA_Dist#7_Ch#A_vs_Lgnd#LIG_A_332_C__pdb1nnhAm_AX_Dist#7_Ch#A_vs_Lgnd#X_C_CB-GLU-A-174__1__22.156	10.411	0.293	2.659	22.156	LEU-49,LEU-49,ARG-99,ARG-99,ARG-99,ARG-99,ARG-99,ARG-99,ARG-99,ARG-99,GLU-101,GLU-101,GLU-101,GLU-101,GLU-101,GLU-101,LYS-105,HIS-110,HIS-110,HIS-110,HIS-110,HIS-110,HIS-110,HIS-110,GLN-116,GLN-116,GLN-116,GLN-116,ASP-206,ASP-206	1nnhAm_AX_Dist#7_Ch#A_vs_Lgnd#X_C_CB-GLU-A-174	1	0.308	0.073	7.1332	1	6.7659
AMP__A_332__12asA__1wydA__2.55	-5.778	0.55	-6.782	2.55	AMP__A_332__12asA_Dist#7_Ch#A_vs_Lgnd#LIG_A_332_C__pdb1wydAm_AX_Dist#7_Ch#A_vs_Lgnd#X_C_CB-GLU-A-213__1__20.994	147.776	7.261	-4.569	20.994	ALA-170,ALA-170,ALA-182,ALA-182,ALA-182,PHE-183,PHE-183,PHE-183,LEU-184,LEU-184,LEU-184,LEU-184,GLU-352,GLU-352,GLU-352,GLU-352,LEU-220,LEU-220,LEU-220,LEU-220,LEU-220,LEU-220,ALA-221,ALA-221	1wydAm_AX_Dist#7_Ch#A_vs_Lgnd#X_C_CB-GLU-A-213	1	0.182	0.05	-10.4338	1	-0.620704
AMP__A_332__12asA__1x54A__2.53	-4.034	0.618	-8.513	2.53	AMP__A_332__12asA_Dist#7_Ch#A_vs_Lgnd#LIG_A_332_C__pdb1x54Am_AX_Dist#7_Ch#A_vs_Lgnd#X_C_CB-GLU-A-13__3__22.361	194.134	5.36	60.931	22.361	LYS-18,VAL-90,VAL-90,HIS-91,HIS-91,HIS-91,HIS-91,HIS-91,HIS-91,HIS-91,HIS-91,HIS-91,HIS-91,GLY-16,VAL-19,VAL-78,ILE-39,ILE-39,GLN-8,GLY-44,GLY-44,GLY-44,GLY-44,ILE-45,ILE-45,ILE-45,ILE-45,ILE-45,ILE-45,VAL-46,VAL-46,VAL-46,THR-43	1x54Am_AX_Dist#7_Ch#A_vs_Lgnd#X_C_CB-GLU-A-13	3	0	0	-11.8565	1	11.1595
AMP__A_332__12asA__2dq0A__2.16	-4.787	0.563	-7.912	2.16					-1	no_pair_in_aligntable	no_pair_in_aligntable		-1	-1	-11.9336	1	0
AMP__A_332__12asA__2xgtA__2.47	-7.581	0.204	-8.754	2.47	AMP__A_332__12asA_Dist#7_Ch#A_vs_Lgnd#LIG_A_332_C__pdb2xgtAm_AX_Dist#7_Ch#A_vs_Lgnd#X_C_CB-GLU-A-186__5__20.888	168.441	6.947	50.612	20.888	ILE-180,ILE-180,ILE-180,ILE-180,TYR-181,TYR-181,VAL-127,VAL-127,ILE-129,VAL-187,VAL-187,GLU-186,GLU-186,GLU-186,GLU-186,ASN-195,ASN-195,ASN-195,ASN-195,VAL-120,VAL-120,LEU-119,ARG-123,ARG-123,ARG-123,ARG-123,ARG-123,ARG-123,LEU-199	2xgtAm_AX_Dist#7_Ch#A_vs_Lgnd#X_C_CB-GLU-A-186	5	0	0	-28.7961	1	7.18206
AMP__A_332__12asA__2zzeA__2.12	-0.977	1.145	-7.801	2.12	AMP__A_332__12asA_Dist#7_Ch#A_vs_Lgnd#LIG_A_332_C__pdb2zzeAm_AX_Dist#7_Ch#A_vs_Lgnd#X_C_CB-THR-A-213__10__20.552	1.649	1.127	-5.926	20.552	ARG-128,ARG-128,ARG-128,ARG-128,ARG-128,ARG-128,ARG-128,ARG-128,ARG-128,ARG-128,ASP-131,ASP-131,ASP-131,ASP-131,HIS-141,HIS-141,HIS-141,HIS-141,HIS-141,HIS-141,HIS-141,HIS-141,HIS-141,GLU-210	2zzeAm_AX_Dist#7_Ch#A_vs_Lgnd#X_C_CB-THR-A-213	10	0.273	0.085	-6.26586	1	-4.82967
AMP__A_332__12asA__3a74A__2.29	0.02	0.722	-8.714	2.29	AMP__A_332__12asA_Dist#7_Ch#A_vs_Lgnd#LIG_A_332_C__pdb3a74Am_AX_Dist#7_Ch#A_vs_Lgnd#X_C_CB-ILE-A-181__1__20.974	2.041	5.358	-1.935	20.974	TYR-187,SER-190,GLY-192,GLY-192,GLY-192,GLY-192,TYR-193,TYR-193,TYR-193,TYR-193,TYR-193,LEU-194,LEU-194,LEU-194,LEU-194,LEU-194,LEU-194,GLU-195,GLU-195,GLU-195,GLU-195,GLU-195,GLU-195,GLU-197,GLU-197,ARG-185	3a74Am_AX_Dist#7_Ch#A_vs_Lgnd#X_C_CB-ILE-A-181	1	0	0	-10.601	1	-0.354525
AMP__A_332__12asA__3g1zA__2.09	-3.493	0.701	-8.681	2.09	AMP__A_332__12asA_Dist#7_Ch#A_vs_Lgnd#LIG_A_332_C__pdb3g1zAm_AX_Dist#7_Ch#A_vs_Lgnd#X_C_CB-GLU-A-312__2__26.416	43.283	1.701	-6.879	26.416	GLU-102,GLU-102,GLU-102,GLU-102,GLU-102,GLY-105,HIS-108,HIS-108,HIS-108,HIS-108,HIS-108,HIS-108,ASN-109,ASN-109,ASN-109,PHE-112,PHE-112,PHE-112,GLU-201,GLU-201,GLU-201,GLU-201,GLU-244,GLU-244,GLU-244,LEU-245,ILE-243,ILE-243,VAL-238,HIS-107,LEU-314,SER-10,LEU-135	3g1zAm_AX_Dist#7_Ch#A_vs_Lgnd#X_C_CB-GLU-A-312	2	0.5	0.163	-10.8377	1	-3.81954
AMP__A_332__12asA__3i7fA__2.47	18.859	1.611	-5.338	2.47	AMP__A_332__12asA_Dist#7_Ch#A_vs_Lgnd#LIG_A_332_C__pdb3i7fAm_AX_Dist#7_Ch#A_vs_Lgnd#X_C_CB-ALA-A-288__4__20.899	264.24	4.926	-2.325	20.899	ILE-262,HIS-263,HIS-263,HIS-263,HIS-263,HIS-263,HIS-263,HIS-263,HIS-263,HIS-263,THR-264,THR-264,TYR-297,TYR-297,TYR-297,LEU-296,ALA-288,LEU-290,LEU-290,LEU-290,LEU-290,LEU-290,LEU-290,ALA-291,ALA-291,ALA-291,ALA-291,GLN-292,GLN-292,GLN-292,SER-293,LYS-266,VAL-315,GLN-292	3i7fAm_AX_Dist#7_Ch#A_vs_Lgnd#X_C_CB-ALA-A-288	4	0	0	-3.11981	1	-0.462595
AMP__A_332__12asA__3m4pA__2.2	1.266	0.52	-7.16	2.2	AMP__A_332__12asA_Dist#7_Ch#A_vs_Lgnd#LIG_A_332_C__pdb3m4pAm_AX_Dist#7_Ch#A_vs_Lgnd#X_C_CB-THR-A-233__1__20.372	15.332	3.856	-5.327	20.372	ARG-227,ARG-227,ARG-227,ARG-227,ARG-227,ARG-227,ARG-227,ARG-227,GLU-229,GLU-229,GLU-229,GLU-229,GLU-229,GLU-229,VAL-234,HIS-236,HIS-236,HIS-236,HIS-236,HIS-236,ALA-238,ALA-238,ALA-238,ALA-238,TYR-240,ILE-436,GLU-229,ARG-227	3m4pAm_AX_Dist#7_Ch#A_vs_Lgnd#X_C_CB-THR-A-233	1	0.417	0.113	-11.5484	1	-1.34656
AMP__A_332__12asA__3p8tA__3	54.209	0	54.209	3	AMP__A_332__12asA_Dist#7_Ch#A_vs_Lgnd#LIG_A_332_C__pdb3p8tAm_AX_Dist#7_Ch#A_vs_Lgnd#X_C_CB-GLU-A-197__3__20.073	285.242	7.911	-2.462	20.073	GLU-197,GLU-197,TRP-202,ASP-162,ASP-162,ASP-162,VAL-160,VAL-160,VAL-160,VAL-160,TYR-161,TYR-161,TYR-161,TYR-161,ILE-166,TYR-163,ILE-189,ILE-189,ILE-189,ILE-189,ILE-189,ARG-196,ARG-196,ARG-196,ARG-196,TRP-185,LYS-125,TRP-185,GLU-225,GLU-225	3p8tAm_AX_Dist#7_Ch#A_vs_Lgnd#X_C_CB-GLU-A-197	3	0	0	542.09	1	-0.307327
AMP__A_332__12asA__4cs4A__2.01	-4.823	0.399	-9.01	2.01					-1	no_pair_in_aligntable	no_pair_in_aligntable		-1	-1	-18.0561	1	0
AMP__A_332__12asA__4j15A__2.22	-1.457	0.893	-4.635	2.22	AMP__A_332__12asA_Dist#7_Ch#A_vs_Lgnd#LIG_A_332_C__pdb4j15Am_AX_Dist#7_Ch#A_vs_Lgnd#X_C_CB-PRO-A-162__1__22.038	23.939	3.725	-2.239	22.038	VAL-174,ARG-179,ARG-179,ARG-179,LEU-483,LEU-483,LEU-483,LEU-483,HIS-484,HIS-484,HIS-484,HIS-484,HIS-484,HIS-484,HIS-484,HIS-484,HIS-484,ASN-485,ASN-485,ASN-485,VAL-486,VAL-486,ARG-161,ARG-161,ARG-161,ARG-161,SER-190,SER-190	4j15Am_AX_Dist#7_Ch#A_vs_Lgnd#X_C_CB-PRO-A-162	1	0	0	-4.66767	1	-0.585359
AMP__A_332__12asA__4lnsA__3.43	-5.76	0.324	-7.014	3.43	AMP__A_332__12asA_Dist#7_Ch#A_vs_Lgnd#LIG_A_332_C__pdb4lnsAm_AX_Dist#7_Ch#A_vs_Lgnd#X_C_CB-VAL-A-108__4__76.759	-6.12	0.253	-7.004	76.759	MET-100,ARG-104,ARG-104,ARG-104,ARG-104,ARG-104,ARG-104,ASP-107,ASP-107,ASP-107,ILE-112,ILE-112,ILE-112,ILE-112,ILE-112,HIS-113,HIS-113,HIS-113,HIS-113,HIS-113,HIS-113,HIS-113,SER-114,SER-114,SER-114,SER-114,SER-114,VAL-115,VAL-115,VAL-115,VAL-115,VAL-117,VAL-117,VAL-117,VAL-117,VAL-117,VAL-117,VAL-117,ASP-118,ASP-118,ASP-118,ASP-118,ASP-118,ASP-118,ASP-118,ASP-118,GLN-119,GLN-119,GLN-119,GLN-119…	4lnsAm_AX_Dist#7_Ch#A_vs_Lgnd#X_C_CB-VAL-A-108	4	0.846	0.424	-16.5425	1	-19.8414
AMP__A_332__12asA__4rmfA__2.1	-0.38	0.688	-4.972	2.1	AMP__A_332__12asA_Dist#7_Ch#A_vs_Lgnd#LIG_A_332_C__pdb4rmfAm_AX_Dist#7_Ch#A_vs_Lgnd#X_C_CB-ASP-A-363__3__21.948	142.339	5.384	79.455	21.948	VAL-305,VAL-305,PHE-306,PHE-306,PHE-303,PHE-306,LEU-361,ASP-350,GLY-351,GLY-351,VAL-370,THR-352,THR-352,LEU-346,LEU-346,LEU-346,LEU-346,VAL-347,ARG-366,ARG-366,ARG-366,ARG-366,ARG-366,ARG-366,ARG-366,ARG-366,ARG-366,THR-301,ASP-350,GLY-351,PHE-303,GLU-296	4rmfAm_AX_Dist#7_Ch#A_vs_Lgnd#X_C_CB-ASP-A-363	3	0	0	-6.30964	1	14.4885
AMP__A_332__12asA__4ycuA__2.19	-5.184	0.42	-7.838	2.19	AMP__A_332__12asA_Dist#7_Ch#A_vs_Lgnd#LIG_A_332_C__pdb4ycuAm_AX_Dist#7_Ch#A_vs_Lgnd#X_C_CB-ILE-A-327__1__20.252	87.119	6.983	0.206	20.252	ARG-553,ARG-553,ARG-553,ARG-553,ARG-553,ARG-553,PHE-335,PHE-335,PHE-335,PHE-335,PHE-335,THR-336,THR-336,THR-336,ASP-328,ASP-328,ARG-442,ARG-442,ARG-442,ARG-442,GLU-525,GLU-525,GLU-525,GLU-525,GLU-325,GLU-325,GLU-325,GLU-325	4ycuAm_AX_Dist#7_Ch#A_vs_Lgnd#X_C_CB-ILE-A-327	1	0.154	0.046	-15.0731	1	0.0290837
ATP__A___1__1a0iA__1vs0A__2.72	5.838	0.636	-5.54	2.72	ATP__A___1__1a0iA_Dist#7_Ch#A_vs_Lgnd#LIG_A___1_C__pdb1vs0Am_AX_Dist#7_Ch#A_vs_Lgnd#X_C_CB-HIS-A-465__1__30.138	1.846	0.553	-5.563	30.138	PRO-460,PRO-460,PRO-460,ALA-463,ALA-463,ALA-463,ALA-463,GLU-479,GLU-479,GLU-479,GLU-479,GLU-479,VAL-615,VAL-615,TRP-482,TRP-482,TRP-482,TRP-482,ASP-483,ASP-483,ASP-483,ASP-483,ASP-483,GLY-484,ARG-486,ARG-486,ARG-486,ARG-486,ARG-486,ARG-486,ARG-486,ARG-486,ARG-486,ARG-501,ARG-501,LYS-618	1vs0Am_AX_Dist#7_Ch#A_vs_Lgnd#X_C_CB-HIS-A-465	1	0.429	0.106	-7.52717	1	-8.51914
ATP__A___1__1a0iA__1x9nA__2.66	-4.805	0.523	-5.938	2.66	ATP__A___1__1a0iA_Dist#7_Ch#A_vs_Lgnd#LIG_A___1_C__pdb1x9nAm_AX_Dist#7_Ch#A_vs_Lgnd#X_C_CB-LEU-A-544__8__35.274	-5.183	0.147	-5.821	35.274	GLU-566,GLU-566,GLU-566,GLU-566,GLU-566,LYS-568,LYS-568,LYS-568,LYS-568,LYS-568,LYS-568,LYS-568,LYS-568,LYS-568,TYR-569,TYR-569,TYR-569,TYR-569,TYR-569,TYR-569,TYR-569,TYR-569,TYR-569,TYR-569,TYR-569,TYR-569,ASP-570,ASP-570,ASP-570,ASP-570,ASP-570,GLY-571,GLY-571,GLY-571,ARG-573,ARG-573,GLU-621	1x9nAm_AX_Dist#7_Ch#A_vs_Lgnd#X_C_CB-LEU-A-544	8	0.385	0.135	-9.5313	1	-23.5668
ATP__A___1__1a0iA__2hivA__2.57	1.729	1.103	-5.798	2.57	ATP__A___1__1a0iA_Dist#7_Ch#A_vs_Lgnd#LIG_A___1_C__pdb2hivAm_AX_Dist#7_Ch#A_vs_Lgnd#X_C_CB-PRO-A-235__8__25.235	6.041	0.559	-5.17	25.235	ASP-258,ASP-258,ASP-258,ASP-258,LYS-260,LYS-260,LYS-260,LYS-260,LYS-260,LYS-260,LYS-260,LYS-260,TYR-261,TYR-261,TYR-261,TYR-261,TYR-261,TYR-261,TYR-261,TYR-261,TYR-261,TYR-261,TYR-261,ASP-262,ASP-262,ASP-262,ASP-262,ASP-262,MET-412,PHE-348	2hivAm_AX_Dist#7_Ch#A_vs_Lgnd#X_C_CB-PRO-A-235	8	0.286	0.073	-4.81962	1	-7.84522
ATP__A___1__1a0iA__3gdeA__2.5	4.317	1.014	-6.221	2.5	ATP__A___1__1a0iA_Dist#7_Ch#A_vs_Lgnd#LIG_A___1_C__pdb3gdeAm_AX_Dist#7_Ch#A_vs_Lgnd#X_C_CB-ASP-A-251__2__22.127	12.247	0.643	-5.533	22.127	ALA-389,LYS-249,LYS-249,LYS-249,LYS-249,LYS-249,LYS-249,LYS-249,LYS-249,LYS-249,PHE-250,PHE-250,PHE-250,PHE-250,PHE-250,PHE-250,PHE-250,PHE-250,PHE-250,PHE-250,ASP-251,ASP-251,ASP-251,ASP-251,GLY-252,GLY-252,GLY-252,GLU-298,HIS-335,ASP-251,ASP-251	3gdeAm_AX_Dist#7_Ch#A_vs_Lgnd#X_C_CB-ASP-A-251	2	0.176	0.051	-5.58438	1	-7.44684
ATP__A___1__1a0iA__3kyhC__2.02	12.222	0.639	-4.263	2.02	ATP__A___1__1a0iA_Dist#7_Ch#A_vs_Lgnd#LIG_A___1_C__pdb3kyhCm_AX_Dist#7_Ch#C_vs_Lgnd#X_C_CB-PRO-C-11__2__25.57	9.506	0.894	-1.448	25.57	GLY-226,GLY-226,LYS-70,LYS-70,LYS-70,LYS-70,ASP-72,GLY-73,GLY-73,GLY-73,LEU-74,LEU-74,LEU-74,LEU-74,ARG-75,ARG-75,ARG-75,ARG-75,ARG-75,ARG-75,VAL-76,ARG-96,ARG-96,ARG-96,ARG-96,GLU-132,GLU-132,GLU-132,GLU-132,VAL-76	3kyhCm_AX_Dist#7_Ch#C_vs_Lgnd#X_C_CB-PRO-C-11	2	0.154	0.055	-5.76861	1	-1.45674
ATP__A___1__1a0iA__3rr5A__2.68	18.259	0.808	0.347	2.68	ATP__A___1__1a0iA_Dist#7_Ch#A_vs_Lgnd#LIG_A___1_C__pdb3rr5Am_AX_Dist#7_Ch#A_vs_Lgnd#X_C_CB-GLU-A-378__7__42.241	19.206	0.85	0.322	42.241	GLU-258,GLU-258,GLU-258,GLU-258,GLU-258,GLU-258,GLU-258,ILE-259,ILE-259,ILE-259,ILE-259,ILE-259,LYS-260,LYS-260,LYS-260,TYR-261,TYR-261,TYR-261,TYR-261,TYR-261,TYR-261,TYR-261,TYR-261,TYR-261,TYR-261,TYR-261,ASP-262,ASP-262,ASP-262,GLY-263,GLY-263,GLY-263,ALA-264,ALA-264,ALA-264,ARG-265,ARG-265,ARG-265,ALA-385,ALA-385,ALA-385,ALA-385,GLU-386,GLU-386,GLU-386,GLU-386	3rr5Am_AX_Dist#7_Ch#A_vs_Lgnd#X_C_CB-GLU-A-378	7	0.333	0.114	0.382159	1	0.338947
ATP__A___1__1a0iA__3w1bA__2.63	2.578	0.783	-6.031	2.63	ATP__A___1__1a0iA_Dist#7_Ch#A_vs_Lgnd#LIG_A___1_C__pdb3w1bAm_AX_Dist#7_Ch#A_vs_Lgnd#X_C_CB-ILE-A-253__2__23.379	6.148	1.235	-5.264	23.379	PRO-248,PRO-248,PRO-248,PRO-248,ALA-251,ALA-251,ALA-251,ALA-251,ALA-252,ALA-252,GLY-428,GLY-428,GLY-428,GLY-428,ASP-275,ASP-275,ASP-275,ASP-275,GLY-276,ARG-278,ARG-278,ARG-278,ARG-278,ARG-278,ARG-278,ARG-278,ARG-278,ARG-293,ARG-293,ARG-293,ARG-293,GLU-331,GLU-331,ASP-275	3w1bAm_AX_Dist#7_Ch#A_vs_Lgnd#X_C_CB-ILE-A-253	2	0.267	0.068	-6.83012	1	-3.94307
ATP__A___1__1a0iA__4e6nA__2.32	5.838	1.305	-7.455	2.32	ATP__A___1__1a0iA_Dist#7_Ch#A_vs_Lgnd#LIG_A___1_C__pdb4e6nAm_AX_Dist#7_Ch#A_vs_Lgnd#X_C_CB-LYS-A-755__10__21.009	203.115	2.698	125.438	21.009	PRO-775,PRO-775,PRO-775,LYS-525,LYS-525,GLY-524,VAL-747,VAL-747,ASP-754,ILE-757,ILE-757,HIS-510,HIS-510,TRP-760,TRP-760,TRP-760,TRP-760,LYS-792,TRP-759,TRP-759,TRP-759,LEU-763,LEU-763,LEU-763,VAL-753,VAL-753,ILE-743,ILE-757,PRO-775	4e6nAm_AX_Dist#7_Ch#A_vs_Lgnd#X_C_CB-LYS-A-755	10	0.062	0.018	-5.30605	1	44.8313
AMP__A_567__1amuA__1mdbA__2.28	3.214	0.797	-6.09	2.28	AMP__A_567__1amuA_Dist#7_Ch#A_vs_Lgnd#LIG_A_567_C__pdb1mdbAm_AX_Dist#7_Ch#A_vs_Lgnd#X_C_CB-ARG-A-110__9__20.417	177.041	9.914	-2.208	20.417	THR-194,THR-194,PHE-117,PHE-117,PHE-117,PHE-117,ALA-131,ALA-131,ALA-131,ALA-131,TYR-132,TYR-132,TYR-132,TYR-132,TYR-132,TYR-132,TYR-132,TYR-132,TYR-132,TYR-132,TYR-132,TYR-132,PRO-107,PRO-107	1mdbAm_AX_Dist#7_Ch#A_vs_Lgnd#X_C_CB-ARG-A-110	9	0	0	-6.7893	1	-0.220491
AMP__A_567__1amuA__1pg4A__2.11	22.638	0.639	-8.717	2.11	AMP__A_567__1amuA_Dist#7_Ch#A_vs_Lgnd#LIG_A_567_C__pdb1pg4Am_AX_Dist#7_Ch#A_vs_Lgnd#X_C_CB-ILE-A-32__1__20.165	168.518	2.664	94.402	20.165	THR-467,THR-467,THR-467,THR-467,TRP-39,TRP-39,ASN-20,ASN-20,ASN-20,ASN-20,ASN-20,ASN-20,TYR-24,TYR-24,TYR-24,TYR-24,TYR-24,TYR-24,TYR-24,TYR-24,TYR-24,TYR-24,TYR-24,TYR-24	1pg4Am_AX_Dist#7_Ch#A_vs_Lgnd#X_C_CB-ILE-A-32	1	0	0	-11.7957	1	34.1541
AMP__A_567__1amuA__2d1sA__2.33	-4.373	0.566	-8.151	2.33	AMP__A_567__1amuA_Dist#7_Ch#A_vs_Lgnd#LIG_A_567_C__pdb2d1sAm_AX_Dist#7_Ch#A_vs_Lgnd#X_C_CB-TYR-A-446__1__20.907	293.234	8.004	-2.215	20.907	TYR-449,TYR-449,GLN-450,GLN-450,TYR-446,TYR-446,TYR-503,TYR-503,TYR-503,TYR-503,TYR-503,TYR-503,TYR-503,TYR-503,TYR-503,TYR-503,TYR-503,TYR-503,VAL-504,VAL-504,GLU-455,GLU-455,GLU-455,GLU-455	2d1sAm_AX_Dist#7_Ch#A_vs_Lgnd#X_C_CB-TYR-A-446	1	0	0	-12.2387	1	-0.273322
AMP__A_567__1amuA__2v7bA__2.8	0.538	0.401	-2.316	2.8	AMP__A_567__1amuA_Dist#7_Ch#A_vs_Lgnd#LIG_A_567_C__pdb2v7bAm_AX_Dist#7_Ch#A_vs_Lgnd#X_C_CB-LEU-A-22__9__20.442	106.175	3.545	-2.66	20.442	GLU-55,GLU-55,THR-180,THR-180,THR-180,THR-180,THR-180,GLY-181,TYR-28,TYR-28,TYR-28,TYR-28,TYR-28,TYR-28,TYR-28,TYR-28,TYR-28,LEU-29,GLU-213,GLU-213,TYR-209,TYR-209,TYR-209,TYR-209,TYR-209,TYR-209,TYR-209,TYR-209,TYR-209,TYR-209	2v7bAm_AX_Dist#7_Ch#A_vs_Lgnd#X_C_CB-LEU-A-22	9	0	0	-4.62275	1	-0.729767
AMP__A_567__1amuA__2vsqA__3.47	-7.1	0.206	-7.453	3.47	AMP__A_567__1amuA_Dist#7_Ch#A_vs_Lgnd#LIG_A_567_C__pdb2vsqAm_AX_Dist#7_Ch#A_vs_Lgnd#X_C_CB-THR-A-615__3__21.777	136.91	0	136.91	21.777	TYR-614,TYR-614,THR-615,THR-615,THR-615,THR-615,THR-615,SER-616,SER-616,SER-616,SER-616,SER-616,PHE-658,PHE-658,PHE-658,PHE-658,ASP-659,ASP-659,GLY-728,GLY-728,GLY-728,GLY-728,THR-705,THR-705,THR-705,THR-705,ALA-706,ALA-706,PHE-702,PHE-702,PHE-702,ALA-703	2vsqAm_AX_Dist#7_Ch#A_vs_Lgnd#X_C_CB-THR-A-615	3	0.077	0.011	-24.3562	1	1369.1
AMP__A_567__1amuA__3c5eA__2.97	-6.83	0.13	-8.463	2.97	AMP__A_567__1amuA_Dist#7_Ch#A_vs_Lgnd#LIG_A_567_C__pdb3c5eAm_AX_Dist#7_Ch#A_vs_Lgnd#X_C_CB-PRO-A-343__6__21.175	6.563	2.792	-5.846	21.175	THR-336,THR-336,THR-336,THR-336,VAL-337,VAL-337,VAL-337,VAL-337,GLY-338,GLY-338,SER-340,LEU-341,TYR-361,TYR-361,TYR-361,TYR-361,TYR-361,TYR-361,TYR-361,TYR-361,TYR-361,TYR-361,TYR-361,GLY-362,GLY-362,GLY-362,TYR-382,GLY-381,ASP-446,PHE-456,PHE-456	3c5eAm_AX_Dist#7_Ch#A_vs_Lgnd#X_C_CB-PRO-A-343	6	0.333	0.085	-36.7957	1	-2.02144
AMP__A_567__1amuA__3cw9A__2.79	-3.756	0.245	-8.332	2.79	AMP__A_567__1amuA_Dist#7_Ch#A_vs_Lgnd#LIG_A_567_C__pdb3cw9Am_AX_Dist#7_Ch#A_vs_Lgnd#X_C_CB-THR-A-390__8__21.323	171.998	7.091	-2.16	21.323	ILE-344,TRP-389,TRP-389,TRP-389,TRP-389,THR-320,VAL-395,THR-322,GLY-321,THR-322,THR-320,TYR-314,TYR-314,TYR-314,TYR-314,TYR-314,TYR-314,TYR-314,TYR-314,TYR-314,TYR-314,TYR-314,ALA-325,PRO-326,PRO-326,PRO-326,GLU-331,GLU-331,GLU-331,ILE-303,ILE-303,ILE-303,ILE-303,ILE-344,VAL-345	3cw9Am_AX_Dist#7_Ch#A_vs_Lgnd#X_C_CB-THR-A-390	8	0.067	0.016	-24.1507	1	-0.300375
AMP__A_567__1amuA__3e7wA__3.15	12.579	0.99	-7.521	3.15	AMP__A_567__1amuA_Dist#7_Ch#A_vs_Lgnd#LIG_A_567_C__pdb3e7wAm_AX_Dist#7_Ch#A_vs_Lgnd#X_C_CB-ALA-A-92__3__21.842	103.724	0.68	35.152	21.842	THR-151,THR-151,THR-151,THR-151,SER-152,SER-152,SER-152,SER-152,PHE-195,PHE-195,PHE-195,PHE-195,ILE-118,GLN-119,SER-122,SER-122,TYR-58,TYR-58,TYR-58,TYR-58,TYR-58,TYR-58,TYR-58,TYR-58,TYR-58,TYR-58,TYR-58,GLY-59,GLY-59,GLY-59	3e7wAm_AX_Dist#7_Ch#A_vs_Lgnd#X_C_CB-ALA-A-92	3	0.062	0.012	-6.9	1	45.0667
AMP__A_567__1amuA__3etcA__2.7	7.655	1.24	-1.496	2.7	AMP__A_567__1amuA_Dist#7_Ch#A_vs_Lgnd#LIG_A_567_C__pdb3etcAm_AX_Dist#7_Ch#A_vs_Lgnd#X_C_CB-ASP-A-385__1__20.451	155.758	3.971	81.901	20.451	ASN-402,ASN-402,PHE-350,PHE-350,PHE-350,PHE-350,GLU-382,GLU-382,GLU-382,GLU-382,GLY-434,GLY-434,GLY-434,GLY-434,ASP-435,ASP-435,ASP-435,ASP-435,ASP-435,ASP-435,PHE-447,PHE-447,PHE-447,PHE-447,PHE-447,PHE-447,PHE-447,PHE-447	3etcAm_AX_Dist#7_Ch#A_vs_Lgnd#X_C_CB-ASP-A-385	1	0.2	0.052	-1.11642	1	20.1182
AMP__A_567__1amuA__3g7sA__2.56	1.617	0.373	-2.46	2.56	AMP__A_567__1amuA_Dist#7_Ch#A_vs_Lgnd#LIG_A_567_C__pdb3g7sAm_AX_Dist#7_Ch#A_vs_Lgnd#X_C_CB-THR-A-189__2__22.281	25.602	6.645	-4.718	22.281	TRP-304,GLY-302,GLY-302,ALA-303,ALA-303,ILE-332,ILE-332,TRP-333,TRP-333,TRP-333,TRP-333,TRP-333,TRP-333,TRP-333,TRP-333,TRP-333,GLY-334,GLY-334,GLY-334,GLY-334,THR-336,THR-336,THR-336,THR-336,THR-336,GLU-337,GLU-337	3g7sAm_AX_Dist#7_Ch#A_vs_Lgnd#X_C_CB-THR-A-189	2	0.5	0.097	-5.20085	1	-0.699481
AMP__A_567__1amuA__3iplA__2.16	3.982	1.601	-5.222	2.16	AMP__A_567__1amuA_Dist#7_Ch#A_vs_Lgnd#LIG_A_567_C__pdb3iplAm_AX_Dist#7_Ch#A_vs_Lgnd#X_C_CB-LYS-A-283__2__21.286	94.19	4.394	-4.438	21.286	THR-172,THR-172,THR-172,THR-172,THR-172,THR-172,THR-173,THR-173,THR-326,THR-326,ALA-315,THR-316,THR-316,THR-316,THR-316,THR-316,PHE-303,PHE-303,PHE-303,PHE-303,PHE-303,PHE-303,PHE-303,PHE-303,PHE-303,GLY-304,GLY-304,GLY-304	3iplAm_AX_Dist#7_Ch#A_vs_Lgnd#X_C_CB-LYS-A-283	2	0.167	0.038	-3.06996	1	-0.987539
AMP__A_567__1amuA__3iteA__3.09	-5.877	0.119	-6.656	3.09	AMP__A_567__1amuA_Dist#7_Ch#A_vs_Lgnd#LIG_A_567_C__pdb3iteAm_AX_Dist#7_Ch#A_vs_Lgnd#X_C_CB-ARG-A-420__1__55.795	-5.109	0.612	-6.601	55.795	TYR-177,TYR-177,THR-178,THR-178,THR-178,THR-178,THR-178,THR-178,THR-178,SER-179,SER-179,SER-179,SER-179,SER-179,PHE-230,PHE-230,PHE-230,PHE-230,PHE-230,PHE-230,ASP-231,ASP-231,ASP-231,PRO-275,GLY-297,GLY-297,GLY-297,GLY-297,GLY-298,GLY-298,GLY-298,GLY-298,ASN-319,ASN-319,ASN-319,ASN-319,ASN-319,VAL-320,VAL-320,VAL-320,VAL-320,PHE-417,PHE-417,THR-324,THR-324,THR-324,THR-324,GLU-325,GLU-325,GLU-325…	3iteAm_AX_Dist#7_Ch#A_vs_Lgnd#X_C_CB-ARG-A-420	1	0.75	0.299	-30.3927	1	-9.27107
AMP__A_567__1amuA__3ivrA__2.66	1.488	0.702	-5.32	2.66	AMP__A_567__1amuA_Dist#7_Ch#A_vs_Lgnd#LIG_A_567_C__pdb3ivrAm_AX_Dist#7_Ch#A_vs_Lgnd#X_C_CB-GLN-A-370__1__20.096	114.442	6.791	-3.014	20.096	ALA-366,ALA-366,ALA-366,ALA-367,ASN-364,ASN-364,TYR-362,TYR-362,TYR-362,TYR-362,TYR-362,TYR-362,TYR-362,TYR-362,THR-380,THR-380,THR-380,GLY-381,GLU-307,GLU-307,PHE-359,PHE-359,PHE-359,PHE-359	3ivrAm_AX_Dist#7_Ch#A_vs_Lgnd#X_C_CB-GLN-A-370	1	0.091	0.022	-6.63342	1	-0.437382
AMP__A_567__1amuA__3l8cA__3.77	-5.961	0.355	-7.816	3.77	AMP__A_567__1amuA_Dist#7_Ch#A_vs_Lgnd#LIG_A_567_C__pdb3l8cAm_AX_Dist#7_Ch#A_vs_Lgnd#X_C_CB-ASP-A-332__14__21.289	173.07	5.343	69.767	21.289	PHE-369,PHE-371,GLN-343,GLY-344,GLY-344,SER-384,SER-384,LEU-385,LEU-385,LEU-385,LEU-385,THR-386,THR-386,THR-386,TYR-393,TYR-393,TYR-393,TYR-393,TYR-393,TYR-393,TYR-393,TYR-393,TYR-393,TYR-393,TYR-393,GLY-394,ASP-381,ASP-381,ASP-381,PHE-369	3l8cAm_AX_Dist#7_Ch#A_vs_Lgnd#X_C_CB-ASP-A-332	14	0.133	0.017	-17.178	1	12.8177
AMP__A_567__1amuA__3ni2A__2.43	-3.735	0.303	-8.876	2.43	AMP__A_567__1amuA_Dist#7_Ch#A_vs_Lgnd#LIG_A_567_C__pdb3ni2Am_AX_Dist#7_Ch#A_vs_Lgnd#X_C_CB-ARG-A-10__4__21.348	50.945	6.46	-0.239	21.348	ASN-363,ILE-16,ILE-16,ILE-16,ILE-16,ILE-16,TYR-17,TYR-17,TYR-17,TYR-17,TYR-17,TYR-17,TYR-17,TYR-17,TYR-17,TYR-17,ILE-18,ILE-18,ILE-18,ILE-18,PRO-19,PRO-19,PRO-19,PRO-19,PRO-19	3ni2Am_AX_Dist#7_Ch#A_vs_Lgnd#X_C_CB-ARG-A-10	4	0	0	-22.0248	1	-0.0364329
AMP__A_567__1amuA__3nyqA__2.68	-5.323	0.29	-8.212	2.68	AMP__A_567__1amuA_Dist#7_Ch#A_vs_Lgnd#LIG_A_567_C__pdb3nyqAm_AX_Dist#7_Ch#A_vs_Lgnd#X_C_CB-PRO-A-351__6__22.628	77.111	0.667	42.952	22.628	THR-146,THR-146,THR-146,THR-146,THR-146,THR-146,THR-147,THR-147,THR-147,THR-147,ALA-353,ALA-353,ALA-353,ALA-353,THR-354,THR-354,THR-354,ALA-355,PHE-358,PHE-358,PHE-358,PHE-358,PHE-358,PHE-358,PHE-358,GLU-288,GLU-288,GLU-288,GLU-288,PHE-364,PHE-364,PHE-364,PHE-364,PHE-364	3nyqAm_AX_Dist#7_Ch#A_vs_Lgnd#X_C_CB-PRO-A-351	6	0.062	0.018	-21.0564	1	56
AMP__A_567__1amuA__3o83A__2.15	-1.7	1.049	-6.09	2.15	AMP__A_567__1amuA_Dist#7_Ch#A_vs_Lgnd#LIG_A_567_C__pdb3o83Am_AX_Dist#7_Ch#A_vs_Lgnd#X_C_CB-ARG-A-323__8__20.052	173.395	4.447	57.585	20.052	ASN-330,PHE-272,PHE-272,PHE-272,PHE-272,SER-288,SER-288,ALA-289,ALA-289,ALA-289,ALA-289,ALA-289,VAL-290,ILE-291,VAL-286,PHE-317,PHE-317,PHE-317,PHE-317,PHE-317,PHE-317,VAL-312,GLN-324,ALA-315,ALA-315,ALA-315,ALA-315,PHE-357,GLY-314,PHE-357	3o83Am_AX_Dist#7_Ch#A_vs_Lgnd#X_C_CB-ARG-A-323	8	0.133	0.046	-5.30026	1	12.6644
AMP__A_567__1amuA__3r44A__2.47	69.081	6.037	-4.228	2.47	AMP__A_567__1amuA_Dist#7_Ch#A_vs_Lgnd#LIG_A_567_C__pdb3r44Am_AX_Dist#7_Ch#A_vs_Lgnd#X_C_CB-ASN-A-375__3__23.327	63.342	3.079	-3.583	23.327	TYR-301,TYR-301,TYR-301,TYR-301,TYR-301,GLU-305,GLU-305,GLU-305,VAL-334,PHE-378,THR-380,THR-380,THR-380,THR-380,GLY-381,GLY-381,GLY-381,GLY-381,ASP-382,ASP-382,ASP-382,ASP-382,ASP-382,ASP-382,ASP-382,THR-380	3r44Am_AX_Dist#7_Ch#A_vs_Lgnd#X_C_CB-ASN-A-375	3	0.3	0.128	-0.688936	1	-1.12708
AMP__A_567__1amuA__3t5aA__2.13	107.652	4.589	-4.726	2.13	AMP__A_567__1amuA_Dist#7_Ch#A_vs_Lgnd#LIG_A_567_C__pdb3t5aAm_AX_Dist#7_Ch#A_vs_Lgnd#X_C_CB-GLN-A-53__1__25.002	197.231	7.691	26.326	25.002	SER-60,SER-60,SER-60,SER-60,THR-61,THR-61,THR-61,THR-40,THR-40,THR-40,THR-40,LEU-44,LEU-44,LEU-44,TYR-45,TYR-45,TYR-45,TYR-45,TYR-45,TYR-45,TYR-45,TYR-45,TYR-45,TYR-45,TYR-45,GLN-53,GLN-53,GLN-53,GLN-53,GLY-59	3t5aAm_AX_Dist#7_Ch#A_vs_Lgnd#X_C_CB-GLN-A-53	1	0	0	-1.00789	1	3.37903
AMP__A_567__1amuA__3t5cA__2.69	7.479	1.198	-4.726	2.69	AMP__A_567__1amuA_Dist#7_Ch#A_vs_Lgnd#LIG_A_567_C__pdb3t5cAm_AX_Dist#7_Ch#A_vs_Lgnd#X_C_CB-LYS-A-395__1__36.943	8.297	2.443	-4.181	36.943	THR-277,THR-277,THR-277,THR-277,GLY-278,GLY-278,GLY-278,GLY-278,GLN-299,GLY-300,GLY-300,GLY-300,TYR-301,TYR-301,TYR-301,TYR-301,TYR-301,TYR-301,TYR-301,TYR-301,TYR-301,TYR-301,TYR-301,ALA-302,ALA-302,ALA-302,THR-304,THR-304,THR-304,THR-304,GLU-305,GLU-305,GLU-305,GLU-305,GLU-305,GLU-305,ALA-325,SER-324	3t5cAm_AX_Dist#7_Ch#A_vs_Lgnd#X_C_CB-LYS-A-395	1	0.455	0.236	-3.64099	1	-1.64412
AMP__A_567__1amuA__3tsyA__2.28	-5.459	0.344	-6.097	2.28					-1	no_pair_in_aligntable	no_pair_in_aligntable		-1	-1	-13.732	1	0
AMP__A_567__1amuA__4b2gA__2.22	-5.596	0.419	-7.989	2.22	AMP__A_567__1amuA_Dist#7_Ch#A_vs_Lgnd#LIG_A_567_C__pdb4b2gAm_AX_Dist#7_Ch#A_vs_Lgnd#X_C_CB-ASN-A-268__2__20.179	132.992	0	132.992	20.179	SER-205,SER-205,SER-205,ILE-261,ILE-261,GLN-207,SER-208,TYR-210,TYR-210,TYR-210,TYR-210,TYR-210,TYR-210,TYR-210,TYR-210,LEU-248,ASP-251,ASP-251,ASP-251,ASP-251,ASP-251,ASP-251,ASP-251	4b2gAm_AX_Dist#7_Ch#A_vs_Lgnd#X_C_CB-ASN-A-268	2	0	0	-15.3931	1	1329.92
AMP__A_567__1amuA__4d57A__3.08	10.514	0.614	-8.162	3.08	AMP__A_567__1amuA_Dist#7_Ch#A_vs_Lgnd#LIG_A_567_C__pdb4d57Am_AX_Dist#7_Ch#A_vs_Lgnd#X_C_CB-SER-A-337__2__22.424	5.257	0.982	-9.182	22.424	ASN-297,ASN-297,ASN-297,ASN-297,ASN-297,VAL-298,VAL-298,VAL-298,TYR-299,TYR-299,TYR-299,TYR-299,TYR-299,TYR-299,TYR-299,TYR-299,TYR-299,TYR-299,TYR-299,GLY-300,ILE-306,ASP-394,TYR-406,TYR-406,TYR-406,TYR-406	4d57Am_AX_Dist#7_Ch#A_vs_Lgnd#X_C_CB-SER-A-337	2	0.267	0.043	-11.4314	1	-8.48614
AMP__A_567__1amuA__4dg8A__2.88	12.457	0.334	-9.437	2.88	AMP__A_567__1amuA_Dist#7_Ch#A_vs_Lgnd#LIG_A_567_C__pdb4dg8Am_AX_Dist#7_Ch#A_vs_Lgnd#X_C_CB-PRO-A-143__2__21.664	271.618	7.666	-2.462	21.664	GLN-62,GLN-62,GLN-62,GLN-62,LEU-63,LEU-63,LEU-63,TYR-66,TYR-66,TYR-66,TYR-66,TYR-66,TYR-66,TYR-66,TYR-66,LEU-67,LEU-67,LEU-67,LEU-67,ALA-150,ALA-150,ALA-150,ALA-150,TYR-71,TYR-71,HIS-70	4dg8Am_AX_Dist#7_Ch#A_vs_Lgnd#X_C_CB-PRO-A-143	2	0	0	-21.7442	1	-0.317023
AMP__A_567__1amuA__4eatA__2.57	11.402	0.862	-3.576	2.57	AMP__A_567__1amuA_Dist#7_Ch#A_vs_Lgnd#LIG_A_567_C__pdb4eatAm_AX_Dist#7_Ch#A_vs_Lgnd#X_C_CB-ASP-A-362__10__21.979	79.276	7.376	-2.976	21.979	TYR-408,TYR-408,TYR-408,VAL-409,SER-404,SER-404,GLY-405,GLY-405,GLY-405,GLY-405,ASP-406,ASP-406,ASP-406,ASP-406,ASP-406,ASP-406,TYR-418,TYR-418,TYR-418,TYR-418,TYR-418,TYR-418,TYR-418,TYR-418,GLY-420,GLY-420,ARG-421,ARG-421,ARG-421,ARG-421,ARG-421,ARG-421,ARG-421,ARG-421,ARG-421	4eatAm_AX_Dist#7_Ch#A_vs_Lgnd#X_C_CB-ASP-A-362	10	0.176	0.068	-3.71726	1	-0.398074
AMP__A_567__1amuA__4eplA__2.22	-4.332	0.328	-6.86	2.22	AMP__A_567__1amuA_Dist#7_Ch#A_vs_Lgnd#LIG_A_567_C__pdb4eplAm_AX_Dist#7_Ch#A_vs_Lgnd#X_C_CB-GLU-A-74__1__22.475	183.886	1.582	71.88	22.475	SER-104,SER-104,SER-104,SER-104,GLN-105,GLN-105,ILE-88,LEU-89,LEU-89,THR-90,THR-90,GLY-91,SER-41,SER-41,ILE-43,TYR-44,TYR-44,TYR-44,TYR-44,TYR-44,TYR-44,TYR-44,TYR-44,TYR-44,TYR-44,TYR-44,TYR-44,LEU-45	4eplAm_AX_Dist#7_Ch#A_vs_Lgnd#X_C_CB-GLU-A-74	1	0	0	-16.028	1	42.7348
AMP__A_567__1amuA__4fuqA__2.51	-4.877	0.291	-5.66	2.51	AMP__A_567__1amuA_Dist#7_Ch#A_vs_Lgnd#LIG_A_567_C__pdb4fuqAm_AX_Dist#7_Ch#A_vs_Lgnd#X_C_CB-THR-A-167__11__30.128	96.435	4.944	-5.451	30.128	TYR-162,TYR-162,THR-163,THR-163,THR-163,THR-163,THR-163,THR-163,THR-163,SER-164,SER-164,SER-164,SER-164,SER-164,PHE-372,PHE-372,PHE-372,PHE-372,PHE-372,THR-303,THR-303,THR-303,THR-303,THR-303,THR-303,GLU-304,GLU-304,GLU-304,GLU-304,GLU-304,GLU-304,THR-380,THR-380,THR-380,PHE-378,THR-305,PHE-95,PHE-95,PHE-95	4fuqAm_AX_Dist#7_Ch#A_vs_Lgnd#X_C_CB-THR-A-167	11	0.222	0.076	-14.4757	1	-1.08069
AMP__A_567__1amuA__4gr4A__3.18	2.172	0.459	-3.904	3.18	AMP__A_567__1amuA_Dist#7_Ch#A_vs_Lgnd#LIG_A_567_C__pdb4gr4Am_AX_Dist#7_Ch#A_vs_Lgnd#X_C_CB-THR-A-378__12__41.549	0.57	0.283	-3.925	41.549	THR-330,THR-330,THR-330,THR-330,GLY-331,GLY-331,GLY-331,GLY-331,GLY-332,GLY-332,GLY-332,ALA-335,ASN-354,ASN-354,ASN-354,ASN-354,ASN-354,ASN-354,GLY-355,GLY-355,GLY-355,GLY-355,TYR-356,TYR-356,TYR-356,TYR-356,TYR-356,TYR-356,TYR-356,TYR-356,TYR-356,TYR-356,TYR-356,GLY-357,GLY-383,GLY-448,ASP-449,ASP-449,ASP-449,ASP-449,ASP-449,ASP-449,ASP-449,TYR-461,TYR-461,TYR-461	4gr4Am_AX_Dist#7_Ch#A_vs_Lgnd#X_C_CB-THR-A-378	12	0.545	0.167	-6.9839	1	-10.248
AMP__A_567__1amuA__4gr5A__3.3	-5.963	0.2	-7.813	3.3	AMP__A_567__1amuA_Dist#7_Ch#A_vs_Lgnd#LIG_A_567_C__pdb4gr5Am_AX_Dist#7_Ch#A_vs_Lgnd#X_C_CB-PRO-A-334__5__45.446	-5.498	0.192	-7.754	45.446	THR-219,THR-219,THR-330,THR-330,THR-330,THR-330,THR-330,GLY-331,GLY-331,GLY-331,GLY-331,LEU-380,ASN-354,ASN-354,ASN-354,ASN-354,ASN-354,ASN-354,GLY-355,GLY-355,GLY-355,GLY-355,TYR-356,TYR-356,TYR-356,TYR-356,TYR-356,TYR-356,TYR-356,TYR-356,TYR-356,TYR-356,TYR-356,TYR-356,GLY-357,GLY-357,GLY-357,GLY-357,PRO-358,ALA-359,THR-447,THR-447,ASP-449,ASP-449,ASP-449,TYR-461,TYR-461,TYR-461,ARG-464,ARG-464…	4gr5Am_AX_Dist#7_Ch#A_vs_Lgnd#X_C_CB-PRO-A-334	5	0.692	0.222	-26.0433	1	-26.5548
AMP__A_567__1amuA__4isbA__2.15	6.343	2.436	-3.546	2.15	AMP__A_567__1amuA_Dist#7_Ch#A_vs_Lgnd#LIG_A_567_C__pdb4isbAm_AX_Dist#7_Ch#A_vs_Lgnd#X_C_CB-THR-A-180__2__31.748	6.75	2.286	-3.347	31.748	PHE-176,PHE-176,THR-177,THR-177,THR-177,THR-177,THR-177,THR-177,SER-178,SER-178,SER-178,SER-178,GLY-295,GLY-295,SER-296,SER-296,SER-296,SER-296,SER-320,SER-320,GLU-321,GLU-321,GLU-321,GLU-321,GLU-321,GLU-321,THR-406,THR-406,GLY-407,ASP-408,ASP-408,ASP-408,ASP-408,ASP-408	4isbAm_AX_Dist#7_Ch#A_vs_Lgnd#X_C_CB-THR-A-180	2	0.467	0.253	-1.39826	1	-1.40277
AMP__A_567__1amuA__4r0mA__2.69	0.293	0.746	-6.947	2.69	AMP__A_567__1amuA_Dist#7_Ch#A_vs_Lgnd#LIG_A_567_C__pdb4r0mAm_AX_Dist#7_Ch#A_vs_Lgnd#X_C_CB-ASN-A-210__3__22.204	12.802	1.582	-5.122	22.204	ALA-304,ALA-304,ALA-304,ALA-304,GLY-305,GLY-305,GLY-305,GLY-305,ALA-333,ALA-333,ALA-333,ALA-333,ALA-333,PHE-334,PHE-334,PHE-334,PHE-334,PHE-334,PHE-334,PHE-334,PHE-334,PHE-334,PHE-334,GLY-335,GLY-335,GLY-335,GLY-335,SER-339,SER-339	4r0mAm_AX_Dist#7_Ch#A_vs_Lgnd#X_C_CB-ASN-A-210	3	0.312	0.08	-8.21158	1	-3.04518
AMP__A_567__1amuA__4rvnA__2.36	5.507	0.428	-7.001	2.36	AMP__A_567__1amuA_Dist#7_Ch#A_vs_Lgnd#LIG_A_567_C__pdb4rvnAm_AX_Dist#7_Ch#A_vs_Lgnd#X_C_CB-PRO-A-75__5__22.737	118.547	6.683	-1.3	22.737	SER-92,SER-92,SER-92,SER-92,SER-93,THR-240,PHE-76,PHE-76,PRO-37,SER-36,LEU-78,LEU-78,VAL-79,VAL-79,ASN-35,ASN-35,ALA-33,ALA-33,VAL-104,THR-240,THR-240,GLU-241,GLU-241,GLU-241,GLU-241,VAL-42,GLU-41	4rvnAm_AX_Dist#7_Ch#A_vs_Lgnd#X_C_CB-PRO-A-75	5	0.167	0.062	-13.2595	1	-0.191656
ATP__A_500__1b8aA__12asA__2.67	-7.108	0.342	-8.283	2.67	ATP__A_500__1b8aA_Dist#7_Ch#A_vs_Lgnd#LIG_A_500_C__pdb12asAm_AX_Dist#7_Ch#A_vs_Lgnd#X_C_CB-ARG-A-105__1__28.512	-7.064	0.317	-8.267	28.512	ARG-100,ARG-100,ARG-100,ARG-100,ARG-100,ARG-100,ARG-100,ARG-100,GLU-103,GLU-103,GLU-103,GLU-103,GLU-103,GLU-103,HIS-110,HIS-110,HIS-110,HIS-110,HIS-110,HIS-110,HIS-110,HIS-110,ASP-235,GLU-248,GLU-248,GLU-248,GLU-248,GLU-248,GLU-248,GLU-248	12asAm_AX_Dist#7_Ch#A_vs_Lgnd#X_C_CB-ARG-A-105	1	0.267	0.078	-18.7398	1	-19.8249
ATP__A_500__1b8aA__1bbuA__2.88	3.07	0.998	-4.967	2.88	ATP__A_500__1b8aA_Dist#7_Ch#A_vs_Lgnd#LIG_A_500_C__pdb1bbuAm_AX_Dist#7_Ch#A_vs_Lgnd#X_C_CB-SER-A-267__18__23.683	1.792	0.821	-5.77	23.683	GLU-452,GLU-452,GLU-452,ILE-237,ILE-237,ILE-237,PHE-261,ARG-262,ARG-262,ARG-262,ARG-262,ARG-262,ARG-262,ARG-262,ARG-262,GLU-264,GLU-264,ARG-269,ARG-269,ARG-269,HIS-270,HIS-270,HIS-270,HIS-270,HIS-270,HIS-270,HIS-270,HIS-270,ASN-263,GLU-414,GLU-421,GLU-380,ASN-424,PHE-261,GLY-418,ARG-236	1bbuAm_AX_Dist#7_Ch#A_vs_Lgnd#X_C_CB-SER-A-267	18	0.308	0.081	-4.52368	1	-6.26493
ATP__A_500__1b8aA__1e1oA__2.72	40.953	2.96	-6.368	2.72	ATP__A_500__1b8aA_Dist#7_Ch#A_vs_Lgnd#LIG_A_500_C__pdb1e1oAm_AX_Dist#7_Ch#A_vs_Lgnd#X_C_CB-SER-A-267__11__20.937	6.647	0.76	-6.071	20.937	ARG-262,ARG-262,ARG-262,ARG-262,HIS-270,HIS-270,ASN-263,ASN-263,ASN-263,ASN-263,ASN-263,ASN-263,GLU-264,GLU-264,GLU-264,GLU-264,GLU-414,GLU-414,GLU-421,GLU-421,GLU-421,GLU-421,GLU-421,GLU-421,GLU-421,ILE-422,ILE-422,ILE-422	1e1oAm_AX_Dist#7_Ch#A_vs_Lgnd#X_C_CB-SER-A-267	11	0.286	0.081	-2.08105	1	-7.0593
ATP__A_500__1b8aA__1eovA__3.7	-3.946	0.572	-6.804	3.7	ATP__A_500__1b8aA_Dist#7_Ch#A_vs_Lgnd#LIG_A_500_C__pdb1eovAm_AX_Dist#7_Ch#A_vs_Lgnd#X_C_CB-THR-A-424__6__30.245	-1.453	0.876	-5.544	30.245	VAL-323,PHE-324,ARG-325,ARG-325,ARG-325,ARG-325,ARG-325,ARG-325,ARG-325,ARG-325,ARG-325,ARG-325,GLU-327,GLU-327,GLU-327,ARG-333,ARG-333,ARG-531,ARG-333,HIS-334,HIS-334,HIS-334,HIS-334,HIS-334,HIS-334,HIS-334,HIS-334,HIS-334,HIS-334,THR-336,THR-336,THR-336,GLU-337,GLU-337,GLU-477,GLU-477,THR-424	1eovAm_AX_Dist#7_Ch#A_vs_Lgnd#X_C_CB-THR-A-424	6	0.167	0.046	-10.125	1	-5.68033
ATP__A_500__1b8aA__1l0wA__2.14	-2.286	0.872	-4.734	2.14	ATP__A_500__1b8aA_Dist#7_Ch#A_vs_Lgnd#LIG_A_500_C__pdb1l0wAm_AX_Dist#7_Ch#A_vs_Lgnd#X_C_CB-PRO-A-107__11__21.17	191.611	3.027	72.685	21.17	ASP-111,ARG-136,ARG-131,ARG-131,ARG-131,ARG-131,ARG-131,ARG-131,ARG-131,ARG-131,TYR-132,TYR-132,TYR-132,TYR-132,TYR-132,LEU-133,LEU-133,LEU-133,LEU-133,LEU-133,LEU-133,LEU-133,GLU-124,GLU-124,LEU-126,SER-123,SER-123,SER-123,LYS-129,TYR-130,TRP-67,TRP-67	1l0wAm_AX_Dist#7_Ch#A_vs_Lgnd#X_C_CB-PRO-A-107	11	0	0	-4.87037	1	23.2443
ATP__A_500__1b8aA__1n9wA__3.61	21.035	1.052	-4.572	3.61	ATP__A_500__1b8aA_Dist#7_Ch#A_vs_Lgnd#LIG_A_500_C__pdb1n9wAm_AX_Dist#7_Ch#A_vs_Lgnd#X_C_CB-GLU-A-213__14__38.434	54.169	4.322	-5.351	38.434	LEU-215,ARG-411,ARG-411,ARG-411,LYS-400,LYS-400,GLU-213,GLU-213,SER-216,SER-216,SER-216,LEU-217,ASP-218,GLU-296,GLU-296,ASP-338,ASP-338,ASP-338,LEU-339,LEU-344,GLU-345,GLU-345,GLU-345,GLU-345,GLU-345,GLU-345,GLU-345,GLU-345,ILE-346,ILE-346,ILE-346,ILE-346,ILE-346,THR-347,THR-347,THR-347,THR-347,SER-348,SER-348,SER-348,SER-348,SER-348,SER-348,GLY-349,PHE-390,ALA-391,ALA-391,ALA-391,ALA-391,ILE-392…	1n9wAm_AX_Dist#7_Ch#A_vs_Lgnd#X_C_CB-GLU-A-213	14	0.75	0.214	-3.96875	1	-1.21009
ATP__A_500__1b8aA__1nj1A__2.55	-5.343	0.895	-8.667	2.55	ATP__A_500__1b8aA_Dist#7_Ch#A_vs_Lgnd#LIG_A_500_C__pdb1nj1Am_AX_Dist#7_Ch#A_vs_Lgnd#X_C_CB-ILE-A-163__1__20.362	22.409	2.056	-5.232	20.362	GLU-96,GLU-96,PHE-147,ARG-148,ARG-148,ARG-148,ARG-148,ARG-148,ARG-148,ARG-148,ARG-148,ARG-148,GLU-150,GLU-150,GLU-150,GLU-150,ARG-206,ARG-206,ARG-206,ARG-206,GLU-162,GLU-162,ILE-163,ILE-163	1nj1Am_AX_Dist#7_Ch#A_vs_Lgnd#X_C_CB-ILE-A-163	1	0.273	0.099	-8.71055	1	-2.42672
ATP__A_500__1b8aA__1nnhA__3.09	8.935	0.393	1.178	3.09	ATP__A_500__1b8aA_Dist#7_Ch#A_vs_Lgnd#LIG_A_500_C__pdb1nnhAm_AX_Dist#7_Ch#A_vs_Lgnd#X_C_CB-ALA-A-217__6__31.767	17.439	0.461	-0.238	31.767	LEU-49,ARG-99,ARG-99,ARG-99,ARG-99,ARG-99,ARG-99,ARG-99,ARG-99,ARG-99,ARG-99,ARG-99,GLU-101,GLU-101,GLU-101,GLU-101,GLU-101,GLU-101,GLU-101,ARG-109,ARG-109,ARG-109,ARG-109,ARG-109,ARG-109,ARG-109,ARG-109,HIS-110,HIS-110,HIS-110,HIS-110,HIS-110,HIS-110,HIS-110,HIS-110,HIS-110,HIS-110,ARG-267	1nnhAm_AX_Dist#7_Ch#A_vs_Lgnd#X_C_CB-ALA-A-217	6	0.4	0.111	2.38945	1	-0.424242
ATP__A_500__1b8aA__1wydA__3.77	-6.603	0.233	-7.231	3.77	ATP__A_500__1b8aA_Dist#7_Ch#A_vs_Lgnd#LIG_A_500_C__pdb1wydAm_AX_Dist#7_Ch#A_vs_Lgnd#X_C_CB-GLU-A-213__1__27.147	-3.55	0.563	-6.731	27.147	TRP-209,ARG-210,ARG-210,ARG-210,ARG-210,ARG-210,ARG-210,ARG-210,ARG-210,ARG-210,GLU-212,GLU-212,HIS-219,HIS-219,HIS-219,HIS-219,HIS-219,HIS-219,HIS-219,HIS-219,HIS-219,HIS-219,LEU-220,LEU-220,LEU-220,LEU-220,LEU-220,LEU-220,LEU-220,GLU-222,GLU-222,GLU-222,GLU-352,GLU-352,GLU-352,GLU-352	1wydAm_AX_Dist#7_Ch#A_vs_Lgnd#X_C_CB-GLU-A-213	1	0.273	0.069	-21.7147	1	-10.1523
ATP__A_500__1b8aA__1x54A__3.81	-5.43	0.458	-9.055	3.81	ATP__A_500__1b8aA_Dist#7_Ch#A_vs_Lgnd#LIG_A_500_C__pdb1x54Am_AX_Dist#7_Ch#A_vs_Lgnd#X_C_CB-LYS-A-214__1__53.185	-7.283	0.49	-9.057	53.185	PHE-210,ARG-211,ARG-211,ARG-211,ARG-211,ARG-211,ARG-211,ARG-211,ARG-211,ARG-211,ARG-211,ARG-211,GLU-213,GLU-213,GLU-213,GLU-213,GLU-213,GLU-213,ARG-219,ARG-219,ARG-219,ARG-219,ARG-219,ARG-219,ARG-219,ARG-219,ARG-219,HIS-220,HIS-220,HIS-220,HIS-220,HIS-220,HIS-220,HIS-220,HIS-220,HIS-220,HIS-220,THR-222,THR-222,THR-222,GLU-223,GLU-223,GLU-223,GLU-309,GLU-309,GLU-309,GLU-357,GLU-357,GLU-357,GLU-357…	1x54Am_AX_Dist#7_Ch#A_vs_Lgnd#X_C_CB-LYS-A-214	1	0.357	0.15	-16.2276	1	-15.3508
ATP__A_500__1b8aA__1yfsA__2.28	-3.85	0.37	-7.41	2.28	ATP__A_500__1b8aA_Dist#7_Ch#A_vs_Lgnd#LIG_A_500_C__pdb1yfsAm_AX_Dist#7_Ch#A_vs_Lgnd#X_C_CB-SER-A-84__14__21.23	126.335	7.356	-2.563	21.23	GLU-191,ARG-224,ARG-224,ARG-224,ARG-224,ARG-224,ARG-224,ARG-188,ARG-188,ARG-188,ARG-188,ARG-188,ARG-188,ARG-188,ARG-188,ARG-188,TYR-189,TYR-189,TYR-189,TYR-189,TYR-189,LEU-190,LEU-190,ASN-235,GLU-181,GLU-181,LEU-120,GLU-181,HIS-86,HIS-87	1yfsAm_AX_Dist#7_Ch#A_vs_Lgnd#X_C_CB-SER-A-84	14	0.25	0.066	-15.766	1	-0.34375
ATP__A_500__1b8aA__2alyA__2.06	1.815	0.604	-3.371	2.06	ATP__A_500__1b8aA_Dist#7_Ch#A_vs_Lgnd#LIG_A_500_C__pdb2alyAm_AX_Dist#7_Ch#A_vs_Lgnd#X_C_CB-ALA-A-210__16__29.218	26.976	3.802	3.773	29.218	ASP-150,PHE-203,ARG-204,ARG-204,ARG-204,ARG-204,ARG-204,ARG-204,ARG-204,ARG-204,ARG-204,GLU-206,GLU-206,GLU-206,GLU-206,GLU-206,GLU-206,GLU-206,HIS-212,HIS-212,HIS-212,HIS-212,VAL-202,ALA-323,LEU-325,LEU-325,LEU-325,LEU-280,LEU-280,LEU-280,LEU-280,LEU-280,LEU-280,LEU-280,ARG-321,ARG-321	2alyAm_AX_Dist#7_Ch#A_vs_Lgnd#X_C_CB-ALA-A-210	16	0.455	0.166	-4.78835	1	0.96694
ATP__A_500__1b8aA__2cjaA__2.51	-4.648	0.697	-8.426	2.51	ATP__A_500__1b8aA_Dist#7_Ch#A_vs_Lgnd#LIG_A_500_C__pdb2cjaAm_AX_Dist#7_Ch#A_vs_Lgnd#X_C_CB-GLU-A-166__5__20.999	51.532	1.239	11.255	20.999	LEU-431,ARG-347,ARG-347,ARG-347,ARG-347,ARG-347,ARG-468,ARG-468,ARG-468,GLU-338,GLU-338,GLU-338,GLU-338,GLU-338,GLU-338,TYR-303,VAL-348,GLY-413,ASP-416,VAL-436,VAL-436,THR-414,THR-414,THR-415	2cjaAm_AX_Dist#7_Ch#A_vs_Lgnd#X_C_CB-GLU-A-166	5	0.4	0.144	-10.5721	1	8.40553
ATP__A_500__1b8aA__2j3mA__2.08	21.819	1.175	-9.01	2.08	ATP__A_500__1b8aA_Dist#7_Ch#A_vs_Lgnd#LIG_A_500_C__pdb2j3mAm_AX_Dist#7_Ch#A_vs_Lgnd#X_C_CB-THR-A-262__1__21.392	156.61	1.082	82.426	21.392	ARG-276,ARG-276,HIS-366,HIS-366,HIS-366,HIS-366,HIS-366,HIS-366,HIS-366,HIS-366,HIS-366,LEU-367,LEU-367,LEU-367,LEU-367,LEU-367,LEU-367,THR-368,GLU-265,GLU-265,ILE-263,ILE-263,ILE-263,ILE-263,PHE-386,PHE-386	2j3mAm_AX_Dist#7_Ch#A_vs_Lgnd#X_C_CB-THR-A-262	1	0	0	-7.06667	1	69.7343
ATP__A_500__1b8aA__2xgtA__3.4	-4.151	0.496	-8.616	3.4	ATP__A_500__1b8aA_Dist#7_Ch#A_vs_Lgnd#LIG_A_500_C__pdb2xgtAm_AX_Dist#7_Ch#A_vs_Lgnd#X_C_CB-SER-A-325__1__30.99	4.014	0.899	-5.137	30.99	TYR-320,ARG-321,ARG-321,ARG-321,ARG-321,ARG-321,ARG-321,ARG-321,ARG-321,ARG-321,ARG-321,GLU-323,GLU-323,GLU-323,GLU-323,GLU-323,ARG-329,ARG-329,ARG-329,ARG-425,ARG-425,HIS-330,HIS-330,HIS-330,HIS-330,HIS-330,HIS-330,HIS-330,HIS-330,HIS-330,GLU-333,GLU-333,ASP-418,ASP-418,ASP-418,ASP-418,GLU-421,GLU-421	2xgtAm_AX_Dist#7_Ch#A_vs_Lgnd#X_C_CB-SER-A-325	1	0.267	0.08	-14.4564	1	-5.14214
ATP__A_500__1b8aA__2ztgA__2.56	-4.399	0.38	-9.02	2.56	ATP__A_500__1b8aA_Dist#7_Ch#A_vs_Lgnd#LIG_A_500_C__pdb2ztgAm_AX_Dist#7_Ch#A_vs_Lgnd#X_C_CB-GLU-A-391__7__20.251	250.05	0	250.05	20.251	ASP-402,HIS-617,HIS-617,GLY-615,GLY-615,GLY-615,ASN-616,ASN-616,ASN-616,ASN-616,ASN-616,LYS-416,ASP-385,ASP-385,ASP-385,ASP-385,GLU-413,GLU-413,GLU-413,GLU-413,GLU-413,LEU-414,LEU-414,LEU-414,LEU-414,LEU-414,PHE-401	2ztgAm_AX_Dist#7_Ch#A_vs_Lgnd#X_C_CB-GLU-A-391	7	0	0	-18.7917	1	2500.5
ATP__A_500__1b8aA__2zzeA__2.15	0.531	0.677	-6.707	2.15	ATP__A_500__1b8aA_Dist#7_Ch#A_vs_Lgnd#LIG_A_500_C__pdb2zzeAm_AX_Dist#7_Ch#A_vs_Lgnd#X_C_CB-THR-A-213__10__20.126	10.795	1.019	-6.443	20.126	ARG-128,ARG-128,ARG-128,ARG-128,ARG-128,ARG-128,ARG-128,ARG-128,ARG-128,ARG-128,ASP-131,ASP-131,ASP-131,ARG-140,ARG-140,ARG-140,ARG-140,ARG-255,ARG-255,HIS-141,HIS-141,HIS-141,HIS-141,HIS-141,HIS-141,HIS-141,HIS-141,HIS-141,LEU-96,VAL-97	2zzeAm_AX_Dist#7_Ch#A_vs_Lgnd#X_C_CB-THR-A-213	10	0.364	0.089	-8.63192	1	-5.75782
ATP__A_500__1b8aA__3a74A__2.95	3.713	0.606	-8.777	2.95	ATP__A_500__1b8aA_Dist#7_Ch#A_vs_Lgnd#LIG_A_500_C__pdb3a74Am_AX_Dist#7_Ch#A_vs_Lgnd#X_C_CB-ILE-A-257__6__46.519	-3.166	0.682	-8.09	46.519	GLU-442,VAL-251,VAL-251,PHE-252,ARG-253,ARG-253,ARG-253,ARG-253,ARG-253,ARG-253,ARG-253,ARG-253,ARG-253,ARG-253,ARG-253,GLU-255,GLU-255,GLU-255,GLU-255,GLU-255,GLU-255,GLU-255,ARG-260,ARG-260,ARG-260,ARG-260,ARG-260,HIS-261,HIS-261,HIS-261,HIS-261,HIS-261,HIS-261,HIS-261,HIS-261,HIS-261,HIS-261,GLU-264,GLU-264,GLU-264,GLU-264,GLU-411,GLU-411,GLU-411,GLU-411,GLU-411,GLU-411,GLU-411,VAL-251,ARG-260	3a74Am_AX_Dist#7_Ch#A_vs_Lgnd#X_C_CB-ILE-A-257	6	0.294	0.145	-12.432	1	-10.3453
ATP__A_500__1b8aA__3g1zA__2.64	1.902	0.727	-9.068	2.64	ATP__A_500__1b8aA_Dist#7_Ch#A_vs_Lgnd#LIG_A_500_C__pdb3g1zAm_AX_Dist#7_Ch#A_vs_Lgnd#X_C_CB-GLU-A-103__1__43.141	-5.306	0.212	-9.086	43.141	PHE-99,ARG-100,ARG-100,ARG-100,ARG-100,ARG-100,ARG-100,ARG-100,ARG-100,ARG-100,ARG-100,ARG-100,GLU-102,GLU-102,GLU-102,GLU-102,GLU-102,GLU-102,HIS-108,HIS-108,HIS-108,HIS-108,HIS-108,HIS-108,HIS-108,HIS-108,HIS-108,HIS-108,GLU-111,GLU-111,GLU-111,GLU-111,GLU-237,GLU-244,GLU-244,GLU-244,GLU-244,GLU-244,GLU-244,GLU-244,GLU-244,GLU-244,LEU-245,LEU-245	3g1zAm_AX_Dist#7_Ch#A_vs_Lgnd#X_C_CB-GLU-A-103	1	0.333	0.158	-10.9649	1	-29.1218
ATP__A_500__1b8aA__3hxwA__2.34	-2.629	0.684	-10.216	2.34	ATP__A_500__1b8aA_Dist#7_Ch#A_vs_Lgnd#LIG_A_500_C__pdb3hxwAm_AX_Dist#7_Ch#A_vs_Lgnd#X_C_CB-LEU-A-262__7__24.318	-5.157	0.151	-10.334	24.318	ARG-69,ARG-69,ARG-69,ARG-69,ARG-69,ARG-69,ARG-69,ASP-76,ASP-76,ASP-76,ASP-76,ASP-76,ARG-85,ARG-85,ARG-85,ARG-85,HIS-86,HIS-86,HIS-86,HIS-86,HIS-86,HIS-86,HIS-86,HIS-86,ARG-85	3hxwAm_AX_Dist#7_Ch#A_vs_Lgnd#X_C_CB-LEU-A-262	7	0.267	0.082	-13.0306	1	-41.1713
ATP__A_500__1b8aA__3i7fA__3.64	22.62	1.317	-4.972	3.64	ATP__A_500__1b8aA_Dist#7_Ch#A_vs_Lgnd#LIG_A_500_C__pdb3i7fAm_AX_Dist#7_Ch#A_vs_Lgnd#X_C_CB-ARG-A-324__17__45.185	4.113	0.383	-5.784	45.185	GLU-319,PHE-316,ARG-317,ARG-317,ARG-317,ARG-317,ARG-317,ARG-317,ARG-317,ARG-317,GLU-319,GLU-319,ARG-325,ARG-325,ARG-325,ARG-325,ARG-325,ARG-325,HIS-326,HIS-326,HIS-326,HIS-326,HIS-326,HIS-326,HIS-326,HIS-326,HIS-326,HIS-326,LEU-327,LEU-327,LEU-327,LEU-327,LEU-327,LEU-327,LEU-327,THR-328,THR-328,THR-328,THR-328,GLU-329,GLU-329,GLU-329,GLU-329,GLU-416,GLU-416,GLU-467,GLU-467,GLU-467,GLU-467,GLU-467	3i7fAm_AX_Dist#7_Ch#A_vs_Lgnd#X_C_CB-ARG-A-324	17	0.364	0.128	-3.50882	1	-11.9752
ATP__A_500__1b8aA__3l4gA__2.45	22.751	2.664	-4.332	2.45	ATP__A_500__1b8aA_Dist#7_Ch#A_vs_Lgnd#LIG_A_500_C__pdb3l4gAm_AX_Dist#7_Ch#A_vs_Lgnd#X_C_CB-SER-A-460__7__24.275	183.366	0	183.366	24.275	GLU-360,PHE-357,ARG-358,ARG-358,ARG-358,ARG-358,ARG-358,ARG-358,ARG-358,ARG-358,ARG-358,ARG-358,GLU-360,GLU-360,ARG-463,ARG-463,ARG-463,HIS-366,HIS-366,HIS-366,HIS-366,HIS-366,HIS-366,HIS-366,HIS-366,HIS-366,HIS-366,LEU-367,LEU-367,LEU-367,LEU-367,LEU-367,LEU-367,LEU-367,LEU-367,VAL-478,ASP-275	3l4gAm_AX_Dist#7_Ch#A_vs_Lgnd#X_C_CB-SER-A-460	7	0.625	0.407	-1.56729	1	1833.66
ATP__A_500__1b8aA__3lssA__2.29	-4.951	0.341	-8.944	2.29	ATP__A_500__1b8aA_Dist#7_Ch#A_vs_Lgnd#LIG_A_500_C__pdb3lssAm_AX_Dist#7_Ch#A_vs_Lgnd#X_C_CB-ARG-A-303__1__30.533	-7.182	0.112	-8.616	30.533	PHE-294,ARG-295,ARG-295,ARG-295,ARG-295,ARG-295,ARG-295,ARG-295,ARG-295,ARG-295,ARG-295,GLU-297,GLU-297,GLU-297,GLU-297,GLU-297,GLU-297,ARG-383,ARG-383,ASP-371,ASP-371,ASP-371,ASP-371,ASP-371,LEU-372,GLU-384,GLU-384,GLU-384,GLU-384,GLU-384,GLU-384,GLU-384,GLU-384,LEU-385,VAL-386,PHE-294	3lssAm_AX_Dist#7_Ch#A_vs_Lgnd#X_C_CB-ARG-A-303	1	0.357	0.145	-20.2812	1	-40.6415
ATP__A_500__1b8aA__3m4pA__3.45	-0.538	0.502	-8.201	3.45	ATP__A_500__1b8aA_Dist#7_Ch#A_vs_Lgnd#LIG_A_500_C__pdb3m4pAm_AX_Dist#7_Ch#A_vs_Lgnd#X_C_CB-SER-A-187__1__39.725	-5.478	0.373	-8.095	39.725	TYR-226,ARG-227,ARG-227,ARG-227,ARG-227,ARG-227,ARG-227,ARG-227,GLU-229,GLU-229,GLU-229,GLU-229,GLU-229,GLU-229,ARG-235,ARG-235,ARG-235,ARG-235,HIS-236,HIS-236,HIS-236,HIS-236,HIS-236,HIS-236,HIS-236,HIS-236,HIS-236,HIS-236,LEU-237,LEU-237,LEU-237,LEU-237,LEU-237,GLU-239,GLU-239,GLU-239,ASP-366,GLU-374,GLU-374,GLU-374,GLU-374,GLU-374	3m4pAm_AX_Dist#7_Ch#A_vs_Lgnd#X_C_CB-SER-A-187	1	0.417	0.141	-13.6229	1	-17.1142
ATP__A_500__1b8aA__3p8tA__3	41.141	1.647	1.985	3	ATP__A_500__1b8aA_Dist#7_Ch#A_vs_Lgnd#LIG_A_500_C__pdb3p8tAm_AX_Dist#7_Ch#A_vs_Lgnd#X_C_CB-LEU-A-49__6__38.454	28.692	2.577	-1.883	38.454	SER-75,SER-75,ARG-99,ARG-99,ARG-99,ARG-99,ARG-99,ARG-99,ARG-99,ARG-99,ARG-99,ARG-99,ARG-99,GLU-101,GLU-101,GLU-101,GLU-101,GLU-101,GLU-101,GLU-101,ARG-109,ARG-109,ARG-109,ARG-109,ARG-109,ARG-109,ARG-109,HIS-110,HIS-110,HIS-110,HIS-110,HIS-110,HIS-110,HIS-110,HIS-110,HIS-110,HIS-110,GLU-113,GLU-113,GLU-113,GLU-113,GLU-215,GLU-215,SER-75	3p8tAm_AX_Dist#7_Ch#A_vs_Lgnd#X_C_CB-LEU-A-49	6	0.333	0.131	1.13623	1	-0.703399
ATP__A_500__1b8aA__4ah6A__2.12	24.473	2.34	-5.271	2.12	ATP__A_500__1b8aA_Dist#7_Ch#A_vs_Lgnd#LIG_A_500_C__pdb4ah6Am_AX_Dist#7_Ch#A_vs_Lgnd#X_C_CB-GLU-A-268__1__23.805	35.924	1.376	-4.293	23.805	TYR-265,ARG-266,ARG-266,ARG-266,ARG-266,ARG-266,GLU-268,GLU-268,GLU-268,GLU-268,GLU-268,GLU-268,GLU-277,GLU-277,SER-242,SER-242,GLU-535,GLU-535,GLU-535,GLU-535,GLU-535,GLU-535,GLU-535,GLU-535,GLU-535,ILE-536,ILE-536,ILE-536	4ah6Am_AX_Dist#7_Ch#A_vs_Lgnd#X_C_CB-GLU-A-268	1	0.375	0.123	-2.16025	1	-2.90854
ATP__A_500__1b8aA__4cs4A__2.9	-6.128	0.193	-9.316	2.9	ATP__A_500__1b8aA_Dist#7_Ch#A_vs_Lgnd#LIG_A_500_C__pdb4cs4Am_AX_Dist#7_Ch#A_vs_Lgnd#X_C_CB-LYS-A-331__4__38.942	-6.904	0.264	-9.023	38.942	TYR-329,ARG-330,ARG-330,ARG-330,ARG-330,ARG-330,ARG-330,ARG-330,ARG-330,ARG-330,ARG-330,ARG-330,GLU-332,GLU-332,GLU-332,GLU-332,GLU-332,GLU-332,GLU-332,HIS-338,HIS-338,HIS-338,HIS-338,HIS-338,HIS-338,HIS-338,HIS-338,HIS-338,HIS-338,LEU-339,LEU-339,LEU-339,LEU-339,LEU-339,LEU-339,LEU-339,LEU-339,GLU-341,GLU-341,GLU-341,LEU-395,GLU-396,CYS-328,MET-344,LEU-243	4cs4Am_AX_Dist#7_Ch#A_vs_Lgnd#X_C_CB-LYS-A-331	4	0.4	0.132	-31.7952	1	-24.7885
ATP__A_500__1b8aA__4ex5A__3.04	6.706	1.058	-4.883	3.04	ATP__A_500__1b8aA_Dist#7_Ch#A_vs_Lgnd#LIG_A_500_C__pdb4ex5Am_AX_Dist#7_Ch#A_vs_Lgnd#X_C_CB-ALA-A-217__5__20.025	47.039	3.134	-4.368	20.025	GLU-456,GLU-456,GLU-456,ALA-217,PHE-261,ARG-262,ARG-262,ARG-262,ARG-262,ARG-262,ARG-262,ARG-262,ARG-262,ARG-262,ARG-262,GLU-264,GLU-264,GLU-264,GLU-264,GLU-264,GLU-264,ARG-269,ARG-269,ARG-269,ARG-269,ARG-484,ARG-484,HIS-270,HIS-270,HIS-270,HIS-270,HIS-270,HIS-270,HIS-270,HIS-270,HIS-270,GLU-425,GLU-425	4ex5Am_AX_Dist#7_Ch#A_vs_Lgnd#X_C_CB-ALA-A-217	5	0.455	0.121	-4.21675	1	-1.35065
ATP__A_500__1b8aA__4hvcA__2.29	-3.459	0.612	-7.49	2.29	ATP__A_500__1b8aA_Dist#7_Ch#A_vs_Lgnd#LIG_A_500_C__pdb4hvcAm_AX_Dist#7_Ch#A_vs_Lgnd#X_C_CB-HIS-A-1157__2__24.797	5.753	0.95	-6.576	24.797	GLU-1100,GLU-1100,GLU-1100,VAL-1150,ARG-1152,ARG-1152,ARG-1152,ARG-1152,ARG-1152,ARG-1152,ARG-1152,ARG-1152,ARG-1152,ARG-1152,ARG-1152,GLU-1154,GLU-1154,GLU-1154,GLU-1154,GLU-1154,GLU-1154,GLU-1154,GLU-1166,GLU-1166,GLU-1166,GLU-1166,GLU-1100	4hvcAm_AX_Dist#7_Ch#A_vs_Lgnd#X_C_CB-HIS-A-1157	2	0.2	0.112	-10.5197	1	-6.26286
ATP__A_500__1b8aA__4j15A__3.07	-3.356	0.914	-4.812	3.07	ATP__A_500__1b8aA_Dist#7_Ch#A_vs_Lgnd#LIG_A_500_C__pdb4j15Am_AX_Dist#7_Ch#A_vs_Lgnd#X_C_CB-LEU-A-283__1__36.855	-1.525	0.795	-5.11	36.855	VAL-271,VAL-271,PHE-272,THR-284,THR-284,THR-284,GLU-285,GLU-285,GLU-285,GLU-285,ILE-471,ILE-471,GLY-472,GLY-472,GLY-472,GLY-472,LEU-473,LEU-473,LEU-473,GLU-474,GLU-474,GLU-474,GLU-474,GLU-474,GLU-474,GLU-474,ARG-475,ARG-475,ARG-475,ARG-475,ARG-475,ARG-475,ARG-475,ARG-475,VAL-271,VAL-271,PHE-272,GLU-285,PHE-272,PHE-272,PHE-272,PHE-272	4j15Am_AX_Dist#7_Ch#A_vs_Lgnd#X_C_CB-LEU-A-283	1	0.333	0.163	-4.74556	1	-5.7095
ATP__A_500__1b8aA__4lnsA__2.67	-5.748	0.568	-7.285	2.67	ATP__A_500__1b8aA_Dist#7_Ch#A_vs_Lgnd#LIG_A_500_C__pdb4lnsAm_AX_Dist#7_Ch#A_vs_Lgnd#X_C_CB-VAL-A-108__7__38.456	-1.937	0.809	-6.856	38.456	ARG-104,ARG-104,ARG-104,ARG-104,ARG-104,ARG-104,ARG-104,HIS-113,HIS-113,HIS-113,HIS-113,HIS-113,HIS-113,HIS-113,HIS-113,HIS-113,HIS-113,LEU-109,LEU-109,LEU-109,ASP-107,GLU-189,GLU-189,ASP-257,ASP-257,ASP-257,ASP-257,ASP-257,GLU-270,GLU-270,GLU-270,GLU-270,GLU-270,GLU-270,GLU-270,GLU-270,GLU-270,VAL-271,VAL-271,VAL-271,VAL-271,SER-272,SER-272,SER-272,SER-272,SER-273,SER-273,SER-273,SER-273,ILE-112	4lnsAm_AX_Dist#7_Ch#A_vs_Lgnd#X_C_CB-VAL-A-108	7	0.615	0.303	-10.9057	1	-7.54235
ATP__A_500__1b8aA__4rmfA__2.00	-3.037	1.506	-5.604	2	ATP__A_500__1b8aA_Dist#7_Ch#A_vs_Lgnd#LIG_A_500_C__pdb4rmfAm_AX_Dist#7_Ch#A_vs_Lgnd#X_C_CB-ARG-A-304__1__21.345	207.407	2.273	60.2	21.345	GLU-293,THR-295,THR-295,THR-295,THR-295,GLU-296,GLU-296,GLU-296,GLU-296,THR-302,THR-302,THR-302,ALA-358,ALA-358,ALA-358,ALA-358,LEU-361,LEU-361,LEU-361,GLU-365,GLU-365,GLU-365,GLU-365,GLU-365,GLU-365,ARG-366,ARG-366,ARG-366	4rmfAm_AX_Dist#7_Ch#A_vs_Lgnd#X_C_CB-ARG-A-304	1	0	0	-3.48941	1	25.3687
ATP__A_500__1b8aA__4wj4A__2.38	42.653	3.073	-4.772	2.38	ATP__A_500__1b8aA_Dist#7_Ch#A_vs_Lgnd#LIG_A_500_C__pdb4wj4Am_AX_Dist#7_Ch#A_vs_Lgnd#X_C_CB-GLU-A-306__1__20.387	220.69	2.635	95.929	20.387	GLU-304,GLU-304,LYS-308,LYS-308,ALA-314,ALA-314,ASN-315,ASN-315,ASN-315,ASN-315,ASN-315,ASN-315,ASP-316,ASP-316,LEU-352,LEU-352,LEU-352,LEU-352,SER-369,SER-369,ASP-400,ASP-400,LYS-350,LYS-350	4wj4Am_AX_Dist#7_Ch#A_vs_Lgnd#X_C_CB-GLU-A-306	1	0	0	-1.50394	1	35.0746
GLC__A_501__1bdgA__1bg3A__3.55	-5.174	0.382	-6.744	3.55	GLC__A_501__1bdgA_Dist#7_Ch#A_vs_Lgnd#LIG_A_501_C__pdb1bg3Am_AX_Dist#7_Ch#A_vs_Lgnd#X_C_CB-THR-A-536__7__35.014	-4.786	0.671	-6.677	35.014	GLY-534,GLY-534,GLY-534,GLY-535,GLY-535,GLY-535,GLY-535,THR-536,SER-603,SER-603,SER-603,SER-603,SER-603,PRO-605,THR-620,THR-620,THR-620,LYS-621,LYS-621,LYS-621,LYS-621,LYS-621,LYS-621,LYS-621,ASP-657,ASP-657,ASP-657,ASP-657,GLY-862,VAL-678,GLY-679,GLY-679,GLY-679,GLY-679,THR-680,THR-680,THR-680,GLY-681,THR-536	1bg3Am_AX_Dist#7_Ch#A_vs_Lgnd#X_C_CB-THR-A-536	7	0.4	0.072	-13.9917	1	-8.66018
GLC__A_501__1bdgA__1ig8A__2.7	1.888	1.573	-4.146	2.7	GLC__A_501__1bdgA_Dist#7_Ch#A_vs_Lgnd#LIG_A_501_C__pdb1ig8Am_AX_Dist#7_Ch#A_vs_Lgnd#X_C_CB-ASN-A-275__1__21.112	-1.52	0.405	-3.029	21.112	PHE-159,PRO-160,PRO-160,PRO-160,PRO-160,PRO-160,PRO-160,PRO-160,GLU-269,GLU-269,GLU-269,GLU-269,GLY-233,GLY-233,GLY-233,GLY-233,THR-234,THR-234,THR-234,THR-234,THR-234,THR-234,GLY-235,GLY-235	1ig8Am_AX_Dist#7_Ch#A_vs_Lgnd#X_C_CB-ASN-A-275	1	0.25	0.082	-2.47818	1	-5.99802
GLC__A_501__1bdgA__2ch5A__2.06	-4.651	0.612	-5.604	2.06					-1	no_pair_in_aligntable	no_pair_in_aligntable		-1	-1	-7.87079	1	0
GLC__A_501__1bdgA__2nztA__3.47	-6.338	0.186	-7.085	3.47	GLC__A_501__1bdgA_Dist#7_Ch#A_vs_Lgnd#LIG_A_501_C__pdb2nztAm_AX_Dist#7_Ch#A_vs_Lgnd#X_C_CB-ASP-A-730__1__29.794	-6.164	0.145	-7.106	29.794	PRO-605,PRO-605,PRO-605,PRO-605,TRP-619,TRP-619,THR-620,THR-620,THR-620,THR-620,THR-620,THR-620,LYS-621,LYS-621,LYS-621,LYS-621,LYS-621,LYS-621,VAL-678,VAL-678,GLY-679,GLY-679,GLY-679,THR-680,THR-680,THR-680,THR-680,THR-680,THR-680,THR-680	2nztAm_AX_Dist#7_Ch#A_vs_Lgnd#X_C_CB-ASP-A-730	1	0.2	0.031	-24.7727	1	-29.0041
GLC__A_501__1bdgA__3o8mA__3.29	-6.888	0.129	-7.252	3.29	GLC__A_501__1bdgA_Dist#7_Ch#A_vs_Lgnd#LIG_A_501_C__pdb3o8mAm_AX_Dist#7_Ch#A_vs_Lgnd#X_C_CB-TYR-A-307__10__28.731	8.909	1.411	-7.196	28.731	GLY-88,GLY-88,GLY-88,GLY-89,GLY-89,GLY-89,SER-157,SER-157,SER-157,SER-157,TYR-158,TYR-158,TYR-158,TYR-158,TYR-158,TYR-158,TYR-158,TYR-158,TYR-158,PRO-159,PRO-159,PRO-159,PRO-159,PRO-159,PRO-159,ARG-172,TRP-173,LYS-175,LYS-175,LYS-175,LYS-175,LYS-175,ASP-86,TRP-173,GLU-183	3o8mAm_AX_Dist#7_Ch#A_vs_Lgnd#X_C_CB-TYR-A-307	10	0.267	0.049	-31.6681	1	-4.76241
GLC__A_501__1bdgA__3w0lA__2.49	-1.815	1.124	-4.208	2.49	GLC__A_501__1bdgA_Dist#7_Ch#A_vs_Lgnd#LIG_A_501_C__pdb3w0lAm_AX_Dist#7_Ch#A_vs_Lgnd#X_C_CB-ASN-A-172__2__21.261	2.384	4.519	-3.136	21.261	ALA-442,PHE-141,ASN-197,ASN-197,ASN-197,ASN-197,ASN-197,ASN-197,ASP-198,ASP-198,ASP-198,ASP-198,ASP-198,ASP-198,ASP-198,THR-199,THR-199,THR-199,THR-199,THR-199,ASN-247,ASN-247,ASN-247,ARG-440,PHE-116,VAL-196	3w0lAm_AX_Dist#7_Ch#A_vs_Lgnd#X_C_CB-ASN-A-172	2	0.143	0.033	-3.43791	1	-0.678935
GLC__A_501__1bdgA__4qs8A__2.07	-1.502	0	-1.502	2.07	GLC__A_501__1bdgA_Dist#7_Ch#A_vs_Lgnd#LIG_A_501_C__pdb4qs8Am_AX_Dist#7_Ch#A_vs_Lgnd#X_C_CB-PRO-A-179__7__33.373	-1.986	0.6	-2.349	33.373	GLY-103,GLY-104,SER-177,PHE-178,PHE-178,PHE-178,PHE-178,PHE-178,PHE-178,PHE-178,PHE-178,PRO-179,PRO-179,PRO-179,PRO-179,PRO-179,PRO-179,PRO-179,LYS-192,TRP-193,TRP-193,THR-194,THR-194,THR-194,THR-194,THR-194,LYS-195,LYS-195,LYS-195,LYS-195,LYS-195,LYS-195,GLY-254,GLY-254,GLY-254,GLY-252,THR-253,GLY-196,TRP-193,TRP-193,TRP-193	4qs8Am_AX_Dist#7_Ch#A_vs_Lgnd#X_C_CB-PRO-A-179	7	1	0.532	-15.02	1	-3.35571
PO4__A2001__1brwA__2dsjA__3.47	-1.839	0.909	-3.399	3.47	PO4__A2001__1brwA_Dist#7_Ch#A_vs_Lgnd#LIG_A2001_C__pdb2dsjAm_AX_Dist#7_Ch#A_vs_Lgnd#X_C_CB-VAL-A-126__10__23.698	-1.733	0.434	-1.946	23.698	LEU-113,MET-108,MET-108,MET-108,SER-109,SER-109,SER-109,SER-109,SER-109,GLY-110,GLY-110,GLY-110,GLY-110,GLY-117,GLY-117,GLY-118,GLY-118,GLY-118,THR-119,THR-119,THR-119,THR-119,ILE-120,SER-153,ALA-151,MET-108,MET-108	2dsjAm_AX_Dist#7_Ch#A_vs_Lgnd#X_C_CB-VAL-A-126	10	0.2	0.053	-3.36868	1	-3.64419
PO4__A2001__1brwA__3h5qA__3.44	-0.479	0.877	-2.457	3.44	PO4__A2001__1brwA_Dist#7_Ch#A_vs_Lgnd#LIG_A2001_C__pdb3h5qAm_AX_Dist#7_Ch#A_vs_Lgnd#X_C_CB-ARG-A-112__7__31.963	-2.152	0.786	-2.82	31.963	LYS-81,LYS-81,LYS-81,LYS-81,LYS-81,LYS-81,LYS-81,HIS-82,HIS-82,HIS-82,HIS-82,HIS-82,HIS-82,HIS-82,HIS-82,SER-83,SER-83,SER-83,SER-83,SER-83,SER-83,THR-84,THR-84,THR-84,THR-84,GLY-85,GLY-85,GLY-85,GLY-86,ASP-89,ASP-89,ASP-89,ASP-89,ASP-89,LYS-188,GLY-86	3h5qAm_AX_Dist#7_Ch#A_vs_Lgnd#X_C_CB-ARG-A-112	7	0.333	0.147	-2.51484	1	-3.18284
PO4__A2001__1brwA__4eadA__3.46	-2.812	0.266	-3.954	3.46	PO4__A2001__1brwA_Dist#7_Ch#A_vs_Lgnd#LIG_A2001_C__pdb4eadAm_AX_Dist#7_Ch#A_vs_Lgnd#X_C_CB-GLU-A-128__17__43.757	-2.743	0.227	-3.517	43.757	LYS-84,LYS-84,LYS-84,LYS-84,LYS-84,LYS-84,LYS-84,LYS-84,HIS-85,HIS-85,HIS-85,HIS-85,HIS-85,HIS-85,HIS-85,SER-86,SER-86,SER-86,SER-86,SER-86,SER-86,THR-87,THR-87,THR-87,THR-87,GLY-88,GLY-88,GLY-88,LYS-191,SER-113,SER-113,SER-113,SER-113,SER-113,GLY-114,GLY-114,GLY-114,GLY-114,GLY-122,GLY-122,GLY-122,THR-123,THR-123,THR-123,THR-123,THR-123,LEU-124	4eadAm_AX_Dist#7_Ch#A_vs_Lgnd#X_C_CB-GLU-A-128	17	0.833	0.349	-10.8033	1	-10.7554
PO4__A2001__1brwA__4ga6A__2.31	-2.118	0.632	-3.571	2.31					-1	no_pair_in_aligntable	no_pair_in_aligntable		-1	-1	-4.87842	1	0
AMP__A_800__1c0aA__1l0wA__2.33	6.758	0.425	-1.582	2.33	AMP__A_800__1c0aA_Dist#7_Ch#A_vs_Lgnd#LIG_A_800_C__pdb1l0wAm_AX_Dist#7_Ch#A_vs_Lgnd#X_C_CB-ALA-A-335__3__36.179	10.646	0.457	-1.529	36.179	PHE-311,PHE-311,PHE-311,PHE-311,PHE-311,VAL-313,VAL-313,VAL-313,VAL-313,PHE-314,PHE-314,PHE-314,PHE-314,PHE-314,GLY-348,GLY-348,LEU-349,LEU-349,LEU-349,LEU-349,LEU-349,LEU-349,TRP-351,TRP-351,TRP-351,TRP-351,TRP-351,TRP-351,TRP-351,TRP-351,TRP-351,VAL-363,VAL-363,VAL-363,VAL-363,ALA-390,ALA-390,PHE-366,PHE-314	1l0wAm_AX_Dist#7_Ch#A_vs_Lgnd#X_C_CB-ALA-A-335	3	0.75	0.371	-3.01333	1	-2.74506
AMP__A_800__1c0aA__4rmfA__2.23	-2.49	0.402	-3.922	2.23	AMP__A_800__1c0aA_Dist#7_Ch#A_vs_Lgnd#LIG_A_800_C__pdb4rmfAm_AX_Dist#7_Ch#A_vs_Lgnd#X_C_CB-ARG-A-304__10__69.88	-3.382	0.341	-3.989	69.88	PHE-303,PHE-303,PHE-303,PHE-303,PHE-303,PHE-303,VAL-305,VAL-305,VAL-305,VAL-305,VAL-305,VAL-305,VAL-305,PHE-306,PHE-306,PHE-306,PHE-306,LYS-340,LYS-340,LYS-340,LYS-340,LYS-340,GLY-341,GLY-341,GLY-341,GLY-341,LEU-342,LEU-342,LEU-342,LEU-342,LEU-342,LEU-342,LEU-342,ALA-343,ALA-343,ALA-343,TYR-344,TYR-344,TYR-344,TYR-344,TYR-344,TYR-344,TYR-344,TYR-344,TYR-344,TYR-344,TYR-344,TYR-344,PRO-356,PRO-356…	4rmfAm_AX_Dist#7_Ch#A_vs_Lgnd#X_C_CB-ARG-A-304	10	0.857	0.779	-7.81275	1	-9.04535
AMP__A_800__1c0aA__4wj4A__3.2	-1.115	0.802	-5.191	3.2	AMP__A_800__1c0aA_Dist#7_Ch#A_vs_Lgnd#LIG_A_800_C__pdb4wj4Am_AX_Dist#7_Ch#A_vs_Lgnd#X_C_CB-GLU-A-306__25__97.598	-0.056	0.993	-5.11	97.598	PHE-307,PHE-307,PHE-307,PHE-307,PHE-307,PHE-307,VAL-309,VAL-309,VAL-309,VAL-309,VAL-309,PHE-310,PHE-310,PHE-310,PHE-310,PHE-310,PHE-310,PRO-313,LYS-350,LYS-350,LYS-350,LYS-350,LYS-350,LYS-350,LYS-350,GLY-351,GLY-351,GLY-351,GLY-351,LEU-352,LEU-352,LEU-352,LEU-352,LEU-352,LEU-352,LEU-352,ALA-353,ALA-353,ALA-353,ALA-353,TYR-354,TYR-354,TYR-354,TYR-354,TYR-354,TYR-354,TYR-354,TYR-354,TYR-354,TYR-354…	4wj4Am_AX_Dist#7_Ch#A_vs_Lgnd#X_C_CB-GLU-A-306	25	1	0.876	-5.75499	1	-4.67521
FAD__A_405__1cqxA__1fndA__2.15	26.313	2	-7.866	2.15	FAD__A_405__1cqxA_Dist#7_Ch#A_vs_Lgnd#LIG_A_405_C__pdb1fndAm_AX_Dist#7_Ch#A_vs_Lgnd#X_C_CB-LEU-A-118__3__25.718	177.671	7.205	-2.982	25.718	TYR-314,TYR-314,LEU-92,LEU-92,ARG-93,ARG-93,ARG-93,ARG-93,ARG-93,ARG-93,ARG-93,ARG-93,ARG-93,ARG-93,ARG-93,TYR-95,TYR-95,TYR-95,TYR-95,TYR-95,TYR-95,TYR-95,TYR-95,TYR-95,TYR-95,SER-75,SER-75,SER-75,SER-75,PRO-80,VAL-131,GLU-312,GLU-312,GLU-312	1fndAm_AX_Dist#7_Ch#A_vs_Lgnd#X_C_CB-LEU-A-118	3	0.312	0.142	-3.74571	1	-0.408214
FAD__A_405__1cqxA__1gvhA__3.6	20.827	0.001	20.827	3.6	FAD__A_405__1cqxA_Dist#7_Ch#A_vs_Lgnd#LIG_A_405_C__pdb1gvhAm_AX_Dist#7_Ch#A_vs_Lgnd#X_C_CB-GLU-A-196__8__22.723	359.43	7.828	44.263	22.723	ASN-44,ASN-44,ASN-44,ASN-44,MET-45,HIS-200,HIS-200,HIS-200,HIS-200,HIS-200,HIS-200,HIS-200,HIS-200,HIS-200,HIS-200,GLN-201,GLN-201,GLN-201,SER-46,PHE-170,PHE-170,ILE-157,ILE-157,ARG-156,ARG-156,ARG-156,VAL-242,PRO-195,PRO-195,PRO-195,PRO-195,TRP-232	1gvhAm_AX_Dist#7_Ch#A_vs_Lgnd#X_C_CB-GLU-A-196	8	0.091	0.024	206.208	1	5.58312
FAD__A_405__1cqxA__2piaA__2.21	115.569	4.128	29.337	2.21	FAD__A_405__1cqxA_Dist#7_Ch#A_vs_Lgnd#LIG_A_405_C__pdb2piaAm_AX_Dist#7_Ch#A_vs_Lgnd#X_C_CB-VAL-A-49__4__23.831	264.472	7.561	98.727	23.831	VAL-96,ALA-95,SER-91,SER-91,SER-91,SER-91,GLU-92,GLU-92,GLU-92,GLU-92,GLU-92,GLU-92,SER-224,PHE-225,PHE-225,PHE-225,PHE-225,PHE-225,PHE-225,PHE-225,PHE-225,PHE-225,THR-56,THR-56,THR-56,ILE-121	2piaAm_AX_Dist#7_Ch#A_vs_Lgnd#X_C_CB-VAL-A-49	4	0.133	0.06	6.93874	1	12.887
FAD__A_405__1cqxA__3lo8A__2.07	-6.925	0.651	-9.287	2.07	FAD__A_405__1cqxA_Dist#7_Ch#A_vs_Lgnd#LIG_A_405_C__pdb3lo8Am_AX_Dist#7_Ch#A_vs_Lgnd#X_C_CB-TYR-A-28__2__24.013	40.059	3.538	-2.786	24.013	GLY-69,GLN-70,TYR-72,TYR-72,TYR-72,VAL-90,VAL-90,ARG-91,ARG-91,ARG-91,ARG-91,ARG-91,ARG-91,ARG-91,ARG-91,ARG-91,ARG-91,TYR-93,TYR-93,TYR-93,TYR-93,TYR-93,TYR-93,TYR-93,TYR-93,TYR-93,TYR-93,TYR-93	3lo8Am_AX_Dist#7_Ch#A_vs_Lgnd#X_C_CB-TYR-A-28	2	0.125	0.063	-12.3662	1	-0.765805
FAD__A_405__1cqxA__4eh1A__3.17	-5.585	0.541	-9.553	3.17	FAD__A_405__1cqxA_Dist#7_Ch#A_vs_Lgnd#LIG_A_405_C__pdb4eh1Am_AX_Dist#7_Ch#A_vs_Lgnd#X_C_CB-PRO-A-47__23__39.192	-6.825	0.746	-9.547	39.192	TYR-40,ILE-55,ILE-55,ARG-56,ARG-56,ARG-56,ARG-56,ARG-56,GLN-57,GLN-57,GLN-57,GLN-57,GLN-57,GLN-57,GLN-57,GLN-57,GLN-57,TYR-58,TYR-58,TYR-58,TYR-58,TYR-58,TYR-58,TYR-58,TYR-58,TYR-58,TYR-58,TYR-58,SER-59,LEU-90,LYS-74,LYS-74,LYS-74,LYS-74,LYS-74,LYS-74,ARG-75,ARG-75,ARG-75,GLU-76,GLU-76,GLU-76,GLU-76,ASN-92,GLU-54,ILE-55,HIS-88	4eh1Am_AX_Dist#7_Ch#A_vs_Lgnd#X_C_CB-PRO-A-47	23	0.333	0.123	-14.9033	1	-11.2849
FAD__A_405__1cqxA__4g1vA__3.01	-9.38	0.231	-11.615	3.01	FAD__A_405__1cqxA_Dist#7_Ch#A_vs_Lgnd#LIG_A_405_C__pdb4g1vAm_AX_Dist#7_Ch#A_vs_Lgnd#X_C_CB-GLU-A-227__11__34.338	112.182	5.894	-8.203	34.338	ASN-44,ASN-44,ASN-44,ASN-44,ASN-44,ASN-44,TYR-203,LYS-84,LYS-84,LYS-84,GLN-188,GLN-188,TYR-189,TYR-189,TYR-189,TYR-189,TYR-189,TYR-189,TYR-189,TYR-189,TYR-189,TYR-189,TYR-189,LEU-206,LEU-206,ARG-207,ARG-207,ARG-207,ARG-207,ARG-207,ARG-207,ARG-207,ARG-207,ARG-207,THR-191,LEU-211,THR-194,LEU-211	4g1vAm_AX_Dist#7_Ch#A_vs_Lgnd#X_C_CB-GLU-A-227	11	0.154	0.079	-35.0906	1	-1.36854
AMP__A1100__1ct9A__1q15A__2.8	-2.193	0.882	-4.497	2.8	AMP__A1100__1ct9A_Dist#7_Ch#A_vs_Lgnd#LIG_A1100_C__pdb1q15Am_AX_Dist#7_Ch#A_vs_Lgnd#X_C_CB-GLU-A-279__7__59.567	-2.567	2.564	-5.815	59.567	LEU-245,LEU-245,LEU-245,LEU-245,LEU-245,LEU-245,LEU-245,SER-246,SER-246,SER-246,SER-246,SER-246,SER-246,GLY-247,GLY-248,GLY-248,GLY-248,GLY-248,LEU-249,LEU-249,LEU-249,ASP-250,ASP-250,ASP-250,ASP-250,ASP-250,ASP-250,ASP-250,ASP-250,SER-251,SER-251,SER-251,SER-251,SER-251,SER-252,TYR-268,TYR-268,TYR-268,TYR-268,TYR-268,TYR-268,ILE-270,ILE-270,ILE-270,ILE-270,ILE-270,ILE-270,GLY-271,GLU-277,GLU-277…	1q15Am_AX_Dist#7_Ch#A_vs_Lgnd#X_C_CB-GLU-A-279	7	0.727	0.389	-4.57943	1	-2.18281
AMP__A1100__1ct9A__2dplA__2.05	4.576	2.23	-4.285	2.05	AMP__A1100__1ct9A_Dist#7_Ch#A_vs_Lgnd#LIG_A1100_C__pdb2dplAm_AX_Dist#7_Ch#A_vs_Lgnd#X_C_CB-PRO-A-131__4__43.362	-0.17	6.646	-4.118	43.362	ILE-25,ALA-26,ALA-26,ALA-26,ALA-26,LEU-27,LEU-27,LEU-27,LEU-27,LEU-27,SER-28,SER-28,SER-28,SER-28,SER-28,SER-28,GLY-29,GLY-30,GLY-30,GLY-30,GLY-30,VAL-31,VAL-31,VAL-31,ASP-32,ASP-32,ASP-32,ASP-32,ASP-32,ASP-32,ASP-32,ASP-32,SER-33,SER-33,SER-33,SER-33,SER-33,SER-34,LEU-161,ILE-125,GLN-126,GLN-126,GLN-126,GLY-127,GLY-127,GLY-127,GLY-127,ILE-129,ILE-25	2dplAm_AX_Dist#7_Ch#A_vs_Lgnd#X_C_CB-PRO-A-131	4	0.875	0.639	-1.83906	1	-0.610436
HEM__A_200__1dk0A__4jerA__2.05	71.015	5.148	-3.764	2.05	HEM__A_200__1dk0A_Dist#7_Ch#A_vs_Lgnd#LIG_A_200_C__pdb4jerAm_AX_Dist#7_Ch#A_vs_Lgnd#X_C_CB-MET-A-78__6__30.903	73.269	4.377	2.513	30.903	GLY-41,GLY-41,GLY-41,GLY-41,PHE-43,PHE-43,PHE-43,PHE-43,PHE-43,PHE-43,SER-51,SER-51,LEU-73,TYR-75,TYR-75,TYR-75,TYR-75,TYR-75,TYR-75,TYR-75,TYR-75,TYR-75,TYR-75,TYR-75,PHE-77,PHE-77,HIS-81,HIS-81,HIS-81,HIS-81,HIS-81,HIS-81,HIS-81,HIS-81,HIS-81,HIS-81,THR-82,SER-76,PHE-125,SER-44	4jerAm_AX_Dist#7_Ch#A_vs_Lgnd#X_C_CB-MET-A-78	6	0.333	0.204	-0.717226	1	0.561313
FMN__A_250__1dnlA__1nrgA__3.24	-4.326	0.378	-7.525	3.24	FMN__A_250__1dnlA_Dist#7_Ch#A_vs_Lgnd#LIG_A_250_C__pdb1nrgAm_AX_Dist#7_Ch#A_vs_Lgnd#X_C_CB-THR-A-85__16__71.074	-6.175	0.311	-7.596	71.074	GLU-77,ALA-80,ALA-80,ALA-80,ALA-80,ARG-95,ARG-95,ARG-95,ARG-95,ARG-95,ARG-95,ARG-95,ARG-95,ARG-95,ARG-95,ARG-95,LEU-97,LEU-97,LEU-97,LEU-97,LEU-97,LEU-97,LEU-98,LEU-98,LEU-98,LEU-98,LEU-98,LEU-98,LEU-98,LEU-98,LEU-99,LEU-99,LYS-100,LYS-100,LYS-100,LYS-100,PHE-110,PHE-110,PHE-110,PHE-110,PHE-110,PHE-110,PHE-110,THR-111,THR-111,THR-111,THR-111,THR-111,THR-111,THR-111,ASN-112,ASN-112,ASN-112,ASN-112…	1nrgAm_AX_Dist#7_Ch#A_vs_Lgnd#X_C_CB-THR-A-85	16	0.75	0.445	-15.7427	1	-18.4818
FMN__A_250__1dnlA__1rfeA__2.23	10.237	2.141	-3.162	2.23	FMN__A_250__1dnlA_Dist#7_Ch#A_vs_Lgnd#LIG_A_250_C__pdb1rfeAm_AX_Dist#7_Ch#A_vs_Lgnd#X_C_CB-THR-A-114__1__23.994	293.787	6.102	41.884	23.994	ASP-119,ASP-119,ASP-119,ASP-119,ASP-119,ASP-119,THR-114,THR-114,GLY-106,VAL-107,VAL-107,VAL-107,VAL-107,VAL-107,SER-23,ARG-24,ARG-24,ARG-24,ARG-24,ARG-24,ARG-24,ARG-24,ARG-24,ARG-24,ASN-21,SER-22,TRP-52,TRP-52,TRP-52,TRP-52	1rfeAm_AX_Dist#7_Ch#A_vs_Lgnd#X_C_CB-THR-A-114	1	0	0	-1.41098	1	6.75331
FMN__A_250__1dnlA__1t9mA__2.44	-5.419	0.327	-7.266	2.44	FMN__A_250__1dnlA_Dist#7_Ch#A_vs_Lgnd#LIG_A_250_C__pdb1t9mAm_AX_Dist#7_Ch#A_vs_Lgnd#X_C_CB-VAL-A-56__12__68.431	-5.897	0.411	-7.31	68.431	LEU-51,LEU-53,THR-55,THR-64,THR-64,THR-64,THR-64,ARG-65,ARG-65,ARG-65,ARG-65,ARG-65,ARG-65,ARG-65,ARG-65,ARG-65,ARG-65,ARG-65,ILE-66,ILE-66,ILE-66,ILE-66,ILE-66,ILE-66,ILE-66,ILE-66,VAL-67,VAL-67,VAL-67,VAL-67,VAL-67,VAL-67,VAL-67,VAL-68,VAL-68,VAL-68,VAL-68,ILE-69,ILE-69,THR-81,THR-81,THR-81,THR-81,THR-81,THR-81,THR-81,SER-85,SER-85,SER-85,SER-85,SER-85,SER-85,LYS-87,LYS-87,LYS-87,LYS-87,LYS-87,…	1t9mAm_AX_Dist#7_Ch#A_vs_Lgnd#X_C_CB-VAL-A-56	12	0.833	0.545	-17.0164	1	-14.3053
FMN__A_250__1dnlA__2a2jA__2.55	7.754	0.917	-5.112	2.55	FMN__A_250__1dnlA_Dist#7_Ch#A_vs_Lgnd#LIG_A_250_C__pdb2a2jAm_AX_Dist#7_Ch#A_vs_Lgnd#X_C_CB-PRO-A-126__12__57.616	7.679	0.953	-5.147	57.616	ALA-62,LEU-65,THR-67,THR-75,THR-75,THR-75,THR-75,ARG-76,ARG-76,ARG-76,ARG-76,ARG-76,ARG-76,ARG-76,ARG-76,ARG-76,ARG-76,ARG-76,VAL-78,VAL-78,VAL-78,VAL-78,VAL-78,VAL-78,VAL-78,LEU-79,LEU-79,LEU-79,LEU-79,LYS-81,PHE-91,PHE-91,PHE-91,PHE-91,PHE-91,PHE-91,PHE-91,THR-92,THR-92,THR-92,THR-92,THR-92,THR-92,SER-93,SER-93,SER-93,SER-93,SER-96,SER-96,SER-96,SER-96,SER-96,SER-96,LYS-98,LYS-98,LYS-98,LYS-98,…	2a2jAm_AX_Dist#7_Ch#A_vs_Lgnd#X_C_CB-PRO-A-126	12	0.75	0.52	-5.02655	1	-4.88794
FMN__A_250__1dnlA__2hhzA__2.57	-1.485	0.495	-4.87	2.57	FMN__A_250__1dnlA_Dist#7_Ch#A_vs_Lgnd#LIG_A_250_C__pdb2hhzAm_AX_Dist#7_Ch#A_vs_Lgnd#X_C_CB-THR-A-82__12__35.547	0.65	0.493	-5.411	35.547	THR-20,HIS-28,HIS-28,HIS-28,HIS-28,ARG-30,ARG-30,ARG-30,ARG-30,GLY-16,ALA-32,ALA-32,ALA-32,ALA-32,ILE-34,ILE-34,PHE-44,PHE-44,PHE-44,PHE-44,PHE-44,PHE-44,PHE-44,THR-46,THR-46,THR-46,THR-46,THR-46,THR-46,THR-46,SER-47,SER-47,SER-47,SER-47,THR-50,THR-50,THR-50,THR-50,THR-50,PHE-44	2hhzAm_AX_Dist#7_Ch#A_vs_Lgnd#X_C_CB-THR-A-82	12	0.444	0.401	-8.18487	1	-9.12479
FMN__A_250__1dnlA__2i51A__2.28	-5.061	0.403	-6.855	2.28	FMN__A_250__1dnlA_Dist#7_Ch#A_vs_Lgnd#LIG_A_250_C__pdb2i51Am_AX_Dist#7_Ch#A_vs_Lgnd#X_C_CB-ARG-A-61__2__35.681	-2.912	0.413	-7.007	35.681	LEU-28,THR-30,ASN-39,ASN-39,ASN-39,ASN-39,ARG-40,ARG-40,ARG-40,ARG-40,ARG-40,ARG-40,ARG-40,ARG-40,ARG-40,ARG-40,ARG-40,LEU-42,LEU-42,LEU-42,LEU-42,LEU-42,LEU-42,VAL-43,VAL-43,VAL-43,VAL-43,VAL-43,ARG-45,ARG-45,ARG-45,SER-62,SER-62,LYS-64,LYS-64,LYS-64,LYS-64,ARG-45	2i51Am_AX_Dist#7_Ch#A_vs_Lgnd#X_C_CB-ARG-A-61	2	0.545	0.273	-13.6282	1	-13.6589
FMN__A_250__1dnlA__2ou5A__2.11	-0.738	0.765	-7.008	2.11	FMN__A_250__1dnlA_Dist#7_Ch#A_vs_Lgnd#LIG_A_250_C__pdb2ou5Am_AX_Dist#7_Ch#A_vs_Lgnd#X_C_CB-ALA-A-76__1__31.412	-5.203	0.481	-7.033	31.412	THR-35,ARG-44,ARG-44,ARG-44,ARG-44,ARG-44,ARG-44,ARG-44,ARG-44,ARG-44,LEU-46,LEU-46,VAL-47,VAL-47,VAL-47,VAL-47,LEU-48,LEU-48,PHE-60,PHE-60,HIS-61,HIS-61,ALA-65,SER-66,SER-66,SER-66,SER-66,SER-66,LYS-68,LYS-68,LYS-68,LYS-68	2ou5Am_AX_Dist#7_Ch#A_vs_Lgnd#X_C_CB-ALA-A-76	1	0.545	0.208	-8.10173	1	-12.105
FMN__A_250__1dnlA__4hmsA__2.31	-5.503	0.41	-7.632	2.31	FMN__A_250__1dnlA_Dist#7_Ch#A_vs_Lgnd#LIG_A_250_C__pdb4hmsAm_AX_Dist#7_Ch#A_vs_Lgnd#X_C_CB-ALA-A-64__4__59.609	-6.746	0.305	-7.668	59.609	LEU-61,LEU-61,THR-63,THR-72,THR-72,THR-72,THR-72,ARG-73,ARG-73,ARG-73,ARG-73,ARG-73,ARG-73,ARG-73,ARG-73,ARG-73,ARG-73,ARG-73,ILE-74,ILE-74,ILE-74,ILE-74,ILE-74,ILE-74,ILE-74,VAL-75,VAL-75,VAL-75,VAL-75,VAL-75,VAL-75,VAL-75,VAL-76,VAL-76,VAL-76,VAL-76,ILE-77,ILE-77,PHE-87,PHE-87,PHE-87,PHE-87,PHE-87,PHE-87,PHE-87,THR-89,THR-89,THR-89,GLN-152,SER-93,SER-93,SER-93,SER-93,SER-93,SER-93,LYS-95,LYS-95…	4hmsAm_AX_Dist#7_Ch#A_vs_Lgnd#X_C_CB-ALA-A-64	4	0.667	0.393	-14.9647	1	-18.9333
FAD__A_600__1e8gA__1wvfA__3.51	-1.464	0.533	-10.927	3.51	FAD__A_600__1e8gA_Dist#7_Ch#A_vs_Lgnd#LIG_A_600_C__pdb1wvfAm_AX_Dist#7_Ch#A_vs_Lgnd#X_C_CB-ASP-A-361__8__21.612	253.226	1.919	131.868	21.612	PHE-152,PHE-152,PRO-155,PRO-155,PRO-155,LEU-378,LEU-378,LEU-378,LEU-378,GLN-379,GLN-379,GLN-379,GLN-370,GLN-370,GLN-370,GLN-370,VAL-375,VAL-375,VAL-375,VAL-375,ALA-290,ALA-290,LEU-383,GLN-363,GLN-363,PHE-248,PHE-365,LYS-366,PHE-365	1wvfAm_AX_Dist#7_Ch#A_vs_Lgnd#X_C_CB-ASP-A-361	8	0.032	0.011	-17.2622	1	65.3135
PO4__A3001__1e9gA__1qezA__2.7	-1.652	0.499	-1.977	2.7	PO4__A3001__1e9gA_Dist#7_Ch#A_vs_Lgnd#LIG_A3001_C__pdb1qezAm_AX_Dist#7_Ch#A_vs_Lgnd#X_C_CB-ASN-A-1024__19__36.261	0.051	0.891	-1.866	36.261	LYS-1026,LYS-1026,GLU-1028,GLU-1028,GLU-1028,GLU-1028,GLU-1028,ASP-1039,ASP-1039,ASP-1039,TYR-1048,TYR-1048,TYR-1048,TYR-1048,TYR-1052,TYR-1052,TYR-1052,GLU-1142,GLU-1142,PHE-1134,PHE-1134,PHE-1135,TYR-1138,TYR-1138,TYR-1138,TYR-1138,TYR-1138,TYR-1138,TYR-1138,LYS-1139,LYS-1139,GLU-1028,LYS-1026,PHE-1135,PHE-1134,TYR-1048,ASP-1039,GLU-1028,LYS-1026,PHE-1135,PHE-1134,TYR-1048,PHE-1135,TYR-1138,ILE…	1qezAm_AX_Dist#7_Ch#A_vs_Lgnd#X_C_CB-ASN-A-1024	19	1	0.414	-3.3005	1	-1.88295
PO4__A3001__1e9gA__1sxvA__2.75	0.558	0.705	-3.46	2.75	PO4__A3001__1e9gA_Dist#7_Ch#A_vs_Lgnd#LIG_A3001_C__pdb1sxvAm_AX_Dist#7_Ch#A_vs_Lgnd#X_C_CB-PHE-A-134__20__65.753	-2.267	0.599	-3.262	65.753	LYS-16,LYS-16,LYS-16,LYS-16,LYS-16,GLU-18,ASP-29,ASP-29,ASP-29,ASP-29,ARG-30,ARG-30,ARG-30,ARG-30,ARG-30,ARG-30,TYR-38,TYR-38,TYR-38,TYR-38,TYR-42,TYR-42,TYR-42,ASP-57,ASP-84,GLU-85,ASP-89,PHE-122,PHE-122,PHE-123,PHE-123,TYR-126,TYR-126,TYR-126,TYR-126,TYR-126,TYR-126,TYR-126,LYS-127,LYS-127,LYS-127,LYS-127,LYS-127,LYS-133,ASP-90,ASP-29,LYS-127,LYS-133,TYR-126,LEU-32,ARG-30,ASP-29,LYS-127,LYS-133…	1sxvAm_AX_Dist#7_Ch#A_vs_Lgnd#X_C_CB-PHE-A-134	20	0.889	0.606	-4.29814	1	-4.66667
PO4__A3001__1e9gA__1twlA__2.7	16.472	0	16.472	2.7	PO4__A3001__1e9gA_Dist#7_Ch#A_vs_Lgnd#LIG_A3001_C__pdb1twlAm_AX_Dist#7_Ch#A_vs_Lgnd#X_C_CB-SER-A-99__16__47.776	11.14	3.47	-1.49	47.776	LYS-30,ASP-43,ASP-43,ARG-44,ARG-44,ARG-44,ARG-44,ARG-44,TYR-52,TYR-52,TYR-52,TYR-52,ASP-71,ASP-98,ASP-98,ASP-103,ASP-103,ASP-103,PHE-136,PHE-136,PHE-137,TYR-140,TYR-140,TYR-140,TYR-140,TYR-140,TYR-140,TYR-140,LYS-141,LYS-141,LYS-141,LYS-141,LYS-146,ASP-71,ASP-103,LYS-141,LYS-146,LYS-30,PHE-137,PHE-136,TYR-140,ASP-71,ASP-103,LYS-141,LYS-146,PHE-137,PHE-136,TYR-140,ASP-68,ASP-71,LYS-146,PHE-137,TYR…	1twlAm_AX_Dist#7_Ch#A_vs_Lgnd#X_C_CB-SER-A-99	16	1	0.647	164.72	1	-0.417367
PO4__A3001__1e9gA__1udeA__2.96	4.127	1.35	-1.925	2.96	PO4__A3001__1e9gA_Dist#7_Ch#A_vs_Lgnd#LIG_A3001_C__pdb1udeAm_AX_Dist#7_Ch#A_vs_Lgnd#X_C_CB-ILE-A-97__4__43.6	6.149	5.914	-1.701	43.6	LYS-30,LYS-30,ASP-43,ARG-44,ARG-44,TYR-52,TYR-52,TYR-52,TYR-52,TYR-56,TYR-56,TYR-56,ASP-71,ASP-98,ASP-103,ASP-103,ASP-103,LYS-105,LYS-105,PHE-136,PHE-136,PHE-137,PHE-137,TYR-140,TYR-140,TYR-140,TYR-140,TYR-140,TYR-140,TYR-140,LYS-141,LYS-141,LYS-141,LYS-141,PHE-137,PHE-136,TYR-140,ASP-103,ASP-98,LYS-141,LYS-147,PHE-137,PHE-136,TYR-140,TYR-52,PHE-136,PHE-136,PHE-137,ILE-149	1udeAm_AX_Dist#7_Ch#A_vs_Lgnd#X_C_CB-ILE-A-97	4	1	0.604	-1.32759	1	-0.28284
PO4__A3001__1e9gA__2au7A__2.81	-0.398	0.888	-2.465	2.81	PO4__A3001__1e9gA_Dist#7_Ch#A_vs_Lgnd#LIG_A3001_C__pdb2au7Am_AX_Dist#7_Ch#A_vs_Lgnd#X_C_CB-LEU-A-64__9__42.436	-0.602	1.635	-2.013	42.436	LYS-29,GLU-31,GLU-31,GLU-31,GLU-31,GLU-31,ASP-42,ASP-42,ASP-42,TYR-51,ASP-65,ASP-65,ASP-65,ASP-67,ASP-97,ASP-97,ASP-97,ASP-97,ASP-97,ASP-97,GLU-98,GLU-98,GLU-98,ASP-102,ASP-102,ASP-102,ASP-102,PHE-137,PHE-137,TYR-141,TYR-141,TYR-141,TYR-141,TYR-141,TYR-141,TYR-141,LYS-142,LYS-142,LYS-142,LYS-142,ASP-65,ASP-67,ASP-102,GLU-101,GLU-31,LYS-142,ASP-65,ASP-67,ASP-102,GLU-98,GLU-31,LYS-94,LYS-142,ASP-67…	2au7Am_AX_Dist#7_Ch#A_vs_Lgnd#X_C_CB-LEU-A-64	9	0.875	0.434	-2.49494	1	-1.16023
PO4__A3001__1e9gA__2bqxA__2.54	0.591	0.886	-1.784	2.54	PO4__A3001__1e9gA_Dist#7_Ch#A_vs_Lgnd#LIG_A3001_C__pdb2bqxAm_AX_Dist#7_Ch#A_vs_Lgnd#X_C_CB-GLU-A-97__11__58.218	2.791	1.631	-1.684	58.218	LYS-28,LYS-28,LYS-28,LYS-28,LYS-28,GLU-30,ASP-41,LYS-147,LYS-147,TYR-50,TYR-50,TYR-54,TYR-54,TYR-54,ASP-64,ASP-64,ASP-69,ASP-96,ASP-101,ASP-101,ASP-101,LYS-103,LYS-103,PHE-136,TYR-140,TYR-140,TYR-140,TYR-140,TYR-140,TYR-140,TYR-140,LYS-141,LYS-141,LYS-141,LYS-141,LYS-141,GLU-144,ASP-66,ASP-69,ASP-101,LYS-103,LYS-141,LYS-28,PHE-136,TYR-140,LEU-44,ASP-66,ASP-69,ASP-101,GLU-144,GLU-30,LYS-103,LYS-14…	2bqxAm_AX_Dist#7_Ch#A_vs_Lgnd#X_C_CB-GLU-A-97	11	1	0.808	-1.80933	1	-0.972848
PO4__A3001__1e9gA__3d53A__2.51	0.904	1.285	-2.011	2.51	PO4__A3001__1e9gA_Dist#7_Ch#A_vs_Lgnd#LIG_A3001_C__pdb3d53Am_AX_Dist#7_Ch#A_vs_Lgnd#X_C_CB-GLN-A-46__14__39.78	4.336	4.323	-2.038	39.78	LYS-29,LYS-29,GLU-31,ASP-42,TYR-51,TYR-51,PHE-137,PHE-138,PHE-138,TYR-141,TYR-141,TYR-141,TYR-141,TYR-141,TYR-141,TYR-141,LYS-142,LYS-142,LYS-142,LYS-142,LYS-142,ARG-43,LYS-29,PHE-138,PHE-137,TYR-141,GLU-31,LYS-142,LYS-29,PHE-138,PHE-137,TYR-141,PHE-138,PHE-137,TYR-141,PHE-138,PHE-137,TYR-51,PHE-138,PHE-137,PHE-138,PHE-138	3d53Am_AX_Dist#7_Ch#A_vs_Lgnd#X_C_CB-GLN-A-46	14	1	0.571	-1.45199	1	-0.460773
PO4__A3001__1e9gA__3fq3A__2.7	18.604	2.035	-1.715	2.7	PO4__A3001__1e9gA_Dist#7_Ch#A_vs_Lgnd#LIG_A3001_C__pdb3fq3Am_AX_Dist#7_Ch#A_vs_Lgnd#X_C_CB-VAL-A-42__5__33.924	21.946	4.449	-1.802	33.924	LYS-30,ASP-43,ARG-44,ARG-44,TYR-52,TYR-52,TYR-52,TYR-56,TYR-56,TYR-56,ASP-71,ASP-98,ASP-103,ASP-103,LYS-105,LYS-105,PHE-138,PHE-138,TYR-142,TYR-142,TYR-142,TYR-142,TYR-142,TYR-142,LYS-143,LYS-143,LYS-143,LYS-143,LYS-143,LYS-143,PHE-138,TYR-142,LEU-46,LYS-143,TYR-142,TYR-52,LEU-46,ASP-71,GLU-146,TYR-142,TYR-52,TYR-56,TYR-52,TYR-56	3fq3Am_AX_Dist#7_Ch#A_vs_Lgnd#X_C_CB-VAL-A-42	5	1	0.583	-0.803279	1	-0.396131
PO4__A3001__1e9gA__3gvfA__2.89	-2.541	0.23	-3.055	2.89	PO4__A3001__1e9gA_Dist#7_Ch#A_vs_Lgnd#LIG_A3001_C__pdb3gvfAm_AX_Dist#7_Ch#A_vs_Lgnd#X_C_CB-ARG-A-44__19__62.611	-1.193	0.744	-2.874	62.611	LYS-30,LYS-30,LYS-30,LYS-30,LYS-30,GLU-32,GLU-32,GLU-32,GLU-32,GLU-32,ASP-43,ASP-43,ASP-43,ASP-43,ARG-44,ARG-44,ARG-44,ARG-44,ARG-44,ARG-44,ILE-46,TYR-52,TYR-52,TYR-52,TYR-52,ASP-66,ASP-66,ASP-66,ASP-68,ASP-71,ASP-98,ASP-98,ASP-98,GLU-99,GLU-99,GLU-99,GLU-99,ASP-103,ASP-103,ASP-103,ASP-103,PHE-138,PHE-138,TYR-142,TYR-142,TYR-142,TYR-142,TYR-142,TYR-142,TYR-142,LYS-143,LYS-143,LYS-143,LYS-143,LYS-…	3gvfAm_AX_Dist#7_Ch#A_vs_Lgnd#X_C_CB-ARG-A-44	19	0.875	0.518	-9.25758	1	-3.40521
PO4__A3001__1e9gA__3i4qA__2.6	-1.673	0.349	-2.809	2.6					-1	no_pair_in_aligntable	no_pair_in_aligntable		-1	-1	-6.25612	1	0
PO4__A3001__1e9gA__3sw5A__2.82	-2.297	0.113	-2.383	2.82	PO4__A3001__1e9gA_Dist#7_Ch#A_vs_Lgnd#LIG_A3001_C__pdb3sw5Am_AX_Dist#7_Ch#A_vs_Lgnd#X_C_CB-PRO-A-28__12__45.731	-1.136	0.591	-2.561	45.731	LYS-30,LYS-30,LYS-30,LYS-30,GLU-32,GLU-32,GLU-32,GLU-32,ASP-43,ASP-43,ASP-43,ASP-43,ARG-44,ARG-44,ARG-44,ARG-44,ARG-44,ARG-44,TYR-52,TYR-52,TYR-52,TYR-52,ASP-71,ASP-98,ASP-99,ASP-99,ASP-103,PHE-138,PHE-138,TYR-142,TYR-142,TYR-142,TYR-142,TYR-142,TYR-142,LYS-143,LYS-143,LYS-143,LYS-143,LYS-143,LYS-149,ARG-44,GLU-146,GLU-32,LYS-30,HIS-137,TYR-142,TYR-52,ARG-44,GLU-146,GLU-32,LYS-143,LYS-30,PHE-138,…	3sw5Am_AX_Dist#7_Ch#A_vs_Lgnd#X_C_CB-PRO-A-28	12	1	0.524	-11.1878	1	-3.70622
PO4__A3001__1e9gA__3tr4A__2.79	0.067	1.333	-2.652	2.79	PO4__A3001__1e9gA_Dist#7_Ch#A_vs_Lgnd#LIG_A3001_C__pdb3tr4Am_AX_Dist#7_Ch#A_vs_Lgnd#X_C_CB-LYS-A-150__14__45.902	1.259	1.319	-2.725	45.902	LYS-28,LYS-28,LYS-147,ARG-42,ARG-42,ARG-42,ARG-42,ARG-42,ARG-42,TYR-50,TYR-50,TYR-50,TYR-50,ASP-69,ASP-69,ASP-66,ASP-96,ASP-96,GLU-97,GLU-97,GLU-97,GLU-97,ASP-101,ASP-101,ASP-101,ASP-101,PHE-136,PHE-136,TYR-140,TYR-140,TYR-140,TYR-140,TYR-140,TYR-140,TYR-140,LYS-141,LYS-141,LYS-141,LYS-141,LYS-141,ASP-66,ASP-101,LYS-93,LYS-141,HIS-135,TYR-140,TYR-50,ASP-66,ASP-101,GLU-97,LYS-93,LYS-141,PHE-136,HI…	3tr4Am_AX_Dist#7_Ch#A_vs_Lgnd#X_C_CB-LYS-A-150	14	0.857	0.454	-1.85066	1	-1.92037
PO4__A3001__1e9gA__4ecpA__2.62	-2.059	0.563	-2.683	2.62	PO4__A3001__1e9gA_Dist#7_Ch#A_vs_Lgnd#LIG_A3001_C__pdb4ecpAm_AX_Dist#7_Ch#A_vs_Lgnd#X_C_CB-GLU-A-85__11__44.708	0.342	1.416	-2.622	44.708	LYS-16,LYS-16,LYS-16,LYS-16,ASP-29,ARG-30,ARG-30,ARG-30,ARG-30,ARG-30,ARG-30,TYR-38,TYR-38,TYR-38,TYR-38,ASP-57,ASP-89,GLU-85,GLU-85,ASP-89,PHE-122,PHE-122,PHE-123,PHE-123,TYR-126,TYR-126,TYR-126,TYR-126,TYR-126,TYR-126,TYR-126,LYS-127,LYS-127,LYS-127,LYS-127,LYS-127,LYS-127,LYS-16,PHE-123,PHE-122,TYR-126,LEU-32,LYS-127,LYS-16,PHE-123,PHE-122,TYR-126,TYR-38,ASP-128,LYS-133,PHE-123,PHE-122,TYR-126…	4ecpAm_AX_Dist#7_Ch#A_vs_Lgnd#X_C_CB-GLU-A-85	11	1	0.545	-4.04676	1	-1.72955
PO4__A3001__1e9gA__4lugA__2.95	5.573	1.855	-1.607	2.95	PO4__A3001__1e9gA_Dist#7_Ch#A_vs_Lgnd#LIG_A3001_C__pdb4lugAm_AX_Dist#7_Ch#A_vs_Lgnd#X_C_CB-ASP-A-130__10__35.651	8.528	5.026	-2.241	35.651	LYS-62,LYS-62,LYS-62,LYS-62,GLU-64,GLU-64,GLU-64,ASP-75,ASP-75,ASP-75,ASP-75,LYS-178,ARG-76,ARG-76,ARG-76,ARG-76,ARG-76,TYR-84,TYR-84,TYR-84,TYR-84,ASP-103,ASP-100,ASP-130,ASP-103,PHE-168,PHE-168,PHE-169,PHE-169,TYR-172,TYR-172,TYR-172,TYR-172,LYS-173,LYS-173,ARG-76,ASP-98,ASP-135,GLU-97,LYS-174,LYS-62,PHE-168,TYR-172,LEU-78,ARG-76,ARG-167,SER-59,LEU-78,PHE-169,GLU-64,ILE-77	4lugAm_AX_Dist#7_Ch#A_vs_Lgnd#X_C_CB-ASP-A-130	10	1	0.453	-0.821995	1	-0.437183
PO4__A3001__1e9gA__4xelA__2.41	17.819	0	17.819	2.41	PO4__A3001__1e9gA_Dist#7_Ch#A_vs_Lgnd#LIG_A3001_C__pdb4xelAm_AX_Dist#7_Ch#A_vs_Lgnd#X_C_CB-ALA-A-47__5__23.904	69.448	5.743	22.236	23.904	TYR-52,TYR-52,TYR-52,TYR-31,TYR-31,TYR-31,GLU-32,ASP-43,ASP-144,PHE-138,PHE-138,TYR-142,TYR-142,TYR-142,TYR-142,TYR-142,TYR-142,TYR-142,LYS-30,LYS-30,LYS-30,PHE-139,TYR-142,TYR-52,LYS-143,PHE-138,TYR-142,TYR-52,TYR-142,TYR-52,TYR-52,PHE-138,TYR-52,PHE-138,PHE-138	4xelAm_AX_Dist#7_Ch#A_vs_Lgnd#X_C_CB-ALA-A-47	5	1	0.556	178.19	1	3.80558
NAD__A1339__1ej2A__1kamA__2.35	0.56	1.302	-5.416	2.35	NAD__A1339__1ej2A_Dist#7_Ch#A_vs_Lgnd#LIG_A1339_C__pdb1kamAm_AX_Dist#7_Ch#A_vs_Lgnd#X_C_CB-LYS-A-61__8__24.142	143.388	6.328	-3.588	24.142	LEU-60,LEU-60,LEU-60,LEU-60,GLY-9,GLY-9,GLY-9,ARG-160,HIS-15,HIS-15,HIS-15,HIS-15,HIS-15,HIS-15,GLY-17,GLY-17,GLY-17,GLY-17,HIS-18,HIS-18,HIS-18,HIS-18,HIS-18,HIS-18,HIS-18,HIS-18,HIS-18,HIS-18,LEU-19,ALA-22,PHE-152,ASN-16	1kamAm_AX_Dist#7_Ch#A_vs_Lgnd#X_C_CB-LYS-A-61	8	0.357	0.249	-3.86305	1	-0.558183
NAD__A1339__1ej2A__1lw7A__2.48	2.816	4.72	-6.974	2.48	NAD__A1339__1ej2A_Dist#7_Ch#A_vs_Lgnd#LIG_A1339_C__pdb1lw7Am_AX_Dist#7_Ch#A_vs_Lgnd#X_C_CB-PRO-A-143__6__21.552	7.167	0.747	-10.536	21.552	GLY-65,GLY-65,GLY-65,GLY-65,LYS-66,LYS-66,LYS-66,LYS-66,ASP-95,ASP-95,ILE-142,ILE-142,ILE-142,ILE-142,ASN-147,GLY-148,TRP-152,TRP-152,TRP-152,TRP-152,TRP-152,TRP-152,TRP-152,TRP-152,TRP-152,TRP-152,TRP-152,TRP-152	1lw7Am_AX_Dist#7_Ch#A_vs_Lgnd#X_C_CB-PRO-A-143	6	0.25	0.166	-1.44689	1	-12.4392
NAD__A1339__1ej2A__2qjoA__3.13	-0.993	3.061	-9.239	3.13	NAD__A1339__1ej2A_Dist#7_Ch#A_vs_Lgnd#LIG_A1339_C__pdb2qjoAm_AX_Dist#7_Ch#A_vs_Lgnd#X_C_CB-ARG-A-112__12__41.688	77.991	1.465	24.174	41.688	VAL-108,ARG-13,ARG-13,ARG-13,ARG-13,ARG-13,ARG-13,ARG-13,ARG-13,ARG-13,ARG-13,GLN-15,GLN-15,GLN-15,GLN-15,GLN-15,PHE-17,HIS-18,HIS-18,HIS-18,HIS-18,HIS-18,HIS-18,GLY-20,GLY-20,GLY-20,HIS-21,HIS-21,HIS-21,HIS-21,HIS-21,HIS-21,HIS-21,HIS-21,HIS-21,HIS-21,LEU-22,THR-24,THR-24,THR-24,LEU-25,LEU-25,LEU-25,LEU-25,ARG-49,SER-84,SER-84,ASP-85,ASP-85,ASP-85,ASN-86,ASN-86,TRP-88,PHE-137,HIS-18	2qjoAm_AX_Dist#7_Ch#A_vs_Lgnd#X_C_CB-ARG-A-112	12	0.391	0.312	-2.92281	1	15.4466
NAD__A1339__1ej2A__2qjtA__3.05	8.022	0.583	-7.809	3.05	NAD__A1339__1ej2A_Dist#7_Ch#A_vs_Lgnd#LIG_A1339_C__pdb2qjtAm_AX_Dist#7_Ch#A_vs_Lgnd#X_C_CB-SER-A-115__1__44.086	41.133	0.518	27.54	44.086	GLY-9,GLY-9,GLY-9,ARG-10,ARG-10,ARG-10,ARG-10,ARG-10,ARG-10,ARG-10,PRO-13,HIS-15,HIS-15,HIS-15,HIS-15,HIS-15,LYS-16,LYS-16,GLY-17,GLY-17,GLY-17,HIS-18,HIS-18,HIS-18,HIS-18,HIS-18,HIS-18,HIS-18,HIS-18,LEU-19,ASN-21,ASN-21,ASN-21,ILE-22,ILE-22,ILE-22,ILE-22,ILE-22,GLY-37,GLY-37,GLY-37,GLY-37,SER-38,SER-38,SER-38,SER-38,ASP-79,ASP-79	2qjtAm_AX_Dist#7_Ch#A_vs_Lgnd#X_C_CB-SER-A-115	1	0.5	0.279	-11.4334	1	44.5631
NAD__A1339__1ej2A__2x0kA__2.05	98.75	4.112	-6.456	2.05	NAD__A1339__1ej2A_Dist#7_Ch#A_vs_Lgnd#LIG_A1339_C__pdb2x0kAm_AX_Dist#7_Ch#A_vs_Lgnd#X_C_CB-ALA-A-124__13__29.639	209.52	0.001	209.52	29.639	ILE-152,VAL-151,VAL-122,VAL-151,VAL-151,VAL-151,GLY-123,GLY-123,HIS-28,HIS-28,HIS-28,HIS-28,HIS-28,HIS-28,ARG-29,ARG-29,GLY-30,GLY-30,GLY-30,HIS-31,HIS-31,HIS-31,HIS-31,HIS-31,HIS-31,HIS-31,HIS-31,HIS-31,HIS-31,ASN-36,ASN-36,ILE-35,ILE-35,ILE-35,ILE-35,ILE-35,ALA-124,VAL-149,THR-148,SER-164,ARG-161,HIS-28,ARG-29	2x0kAm_AX_Dist#7_Ch#A_vs_Lgnd#X_C_CB-ALA-A-124	13	0.222	0.171	-1.53276	1	2074.46
NAD__A1339__1ej2A__3mlaA__2.3	3.49	1.736	-5.002	2.3	NAD__A1339__1ej2A_Dist#7_Ch#A_vs_Lgnd#LIG_A1339_C__pdb3mlaAm_AX_Dist#7_Ch#A_vs_Lgnd#X_C_CB-THR-A-10__9__39.968	4.786	0.954	-5.546	39.968	ILE-7,ILE-7,ILE-7,ILE-7,GLY-8,GLY-8,GLY-8,GLY-8,GLY-9,GLY-9,GLY-9,GLY-9,PRO-13,HIS-15,HIS-15,HIS-15,HIS-15,HIS-15,HIS-15,GLY-17,GLY-17,GLY-17,GLY-17,HIS-18,HIS-18,HIS-18,HIS-18,HIS-18,HIS-18,HIS-18,HIS-18,HIS-18,HIS-18,LEU-19,ILE-21,ALA-22,ILE-21,TRP-116,TRP-116,LEU-173,SER-156,SER-156,SER-156,TYR-16,ASP-12,PRO-13	3mlaAm_AX_Dist#7_Ch#A_vs_Lgnd#X_C_CB-THR-A-10	9	0.462	0.426	-2.7244	1	-5.26186
NAD__A1339__1ej2A__4f3rA__2.04	11.26	1.259	-8.226	2.04	NAD__A1339__1ej2A_Dist#7_Ch#A_vs_Lgnd#LIG_A1339_C__pdb4f3rAm_AX_Dist#7_Ch#A_vs_Lgnd#X_C_CB-ASN-A-16__8__22.811	226.166	7.095	-4.361	22.811	LEU-14,LEU-14,LEU-14,LEU-14,LEU-14,LEU-14,GLY-17,GLY-17,GLY-17,ARG-90,ARG-90,PRO-8,TYR-7,TYR-7,LEU-59,LEU-59,LEU-59,VAL-58,SER-124,SER-124,SER-124,PHE-144,GLY-128,VAL-131,VAL-131,VAL-52,GLU-98,ASP-57,VAL-58,TYR-7	4f3rAm_AX_Dist#7_Ch#A_vs_Lgnd#X_C_CB-ASN-A-16	8	0.25	0.235	-6.05298	1	-0.606115
NAD__A1339__1ej2A__4ksiA__2.08	250.943	10.26	-1.893	2.08	NAD__A1339__1ej2A_Dist#7_Ch#A_vs_Lgnd#LIG_A1339_C__pdb4ksiAm_AX_Dist#7_Ch#A_vs_Lgnd#X_C_CB-ASP-A-101__5__22.958	181.358	0.001	181.358	22.958	LEU-118,LEU-118,LEU-118,LEU-122,LEU-122,LEU-122,LEU-122,LEU-122,ALA-125,ALA-125,SER-127,SER-127,SER-127,SER-127,SER-127,SER-127,GLY-133,GLU-95,GLU-95,GLU-95,GLU-95,GLU-95,ASN-108,ALA-93,PHE-106,PHE-106,PHE-106,PHE-106,LEU-150,GLN-112,GLY-92	4ksiAm_AX_Dist#7_Ch#A_vs_Lgnd#X_C_CB-ASP-A-101	5	0.25	-5.739	-0.182722	1	1795.62
NAD__A1339__1ej2A__4x0eA__2.27	106.372	3.872	-7.546	2.27	NAD__A1339__1ej2A_Dist#7_Ch#A_vs_Lgnd#LIG_A1339_C__pdb4x0eAm_AX_Dist#7_Ch#A_vs_Lgnd#X_C_CB-SER-A-133__1__25.907	125.166	0.001	125.166	25.907	GLY-10,GLY-10,GLY-10,GLY-11,ARG-172,ARG-172,HIS-17,HIS-17,HIS-17,HIS-17,HIS-17,HIS-17,GLY-19,GLY-19,GLY-19,GLY-19,HIS-20,HIS-20,HIS-20,HIS-20,HIS-20,HIS-20,HIS-20,HIS-20,HIS-20,LEU-21,ALA-23,ALA-23,ALA-110,ALA-110	4x0eAm_AX_Dist#7_Ch#A_vs_Lgnd#X_C_CB-SER-A-133	1	0.24	0.226	-1.8998	1	1239.27
HEM__A_501__1ew0A__1n9lA__2.08	275.027	5.493	5.57	2.08	HEM__A_501__1ew0A_Dist#7_Ch#A_vs_Lgnd#LIG_A_501_C__pdb1n9lAm_AX_Dist#7_Ch#A_vs_Lgnd#X_C_CB-ASP-A-66__7__20.538	378.867	5.236	-6.836	20.538	VAL-70,VAL-70,ILE-73,ILE-73,LEU-101,ILE-73,LEU-87,LEU-87,LEU-87,LEU-87,LEU-87,LEU-87,LEU-87,LEU-87,PRO-96,TYR-90,TYR-90,TYR-90,ARG-91,PHE-59,PHE-59,TYR-47,TYR-47,TYR-47,PRO-96,THR-104	1n9lAm_AX_Dist#7_Ch#A_vs_Lgnd#X_C_CB-ASP-A-66	7	0.167	0.153	0.995888	1	-1.28111
HEM__A_501__1ew0A__2gj3A__2.33	199.934	4.498	2.574	2.33	HEM__A_501__1ew0A_Dist#7_Ch#A_vs_Lgnd#LIG_A_501_C__pdb2gj3Am_AX_Dist#7_Ch#A_vs_Lgnd#X_C_CB-SER-A-97__14__22.194	354.398	0	354.398	22.194	LEU-100,LEU-100,LEU-100,LEU-100,LEU-100,VAL-101,VAL-101,VAL-101,VAL-101,VAL-101,VAL-101,VAL-101,ASN-102,ASN-102,ASN-102,ASN-102,TYR-83,TYR-83,TYR-83,LEU-114,LEU-114,LEU-114,LEU-114,LEU-86,TYR-129,TYR-129,TYR-129,TYR-129,ILE-38,ILE-38,PHE-54,ALA-50,TYR-110,TYR-110,PRO-79,THR-78	2gj3Am_AX_Dist#7_Ch#A_vs_Lgnd#X_C_CB-SER-A-97	14	0.273	0.259	0.559809	1	3543.98
HEM__A_501__1ew0A__3bwlA__2.21	190.437	5.237	97.577	2.21	HEM__A_501__1ew0A_Dist#7_Ch#A_vs_Lgnd#LIG_A_501_C__pdb3bwlAm_AX_Dist#7_Ch#A_vs_Lgnd#X_C_CB-SER-A-465__4__21.736	308.144	5.788	146.091	21.736	VAL-415,VAL-415,LEU-495,LEU-495,LEU-495,LEU-495,LEU-495,PHE-501,PHE-501,PHE-501,LEU-416,ARG-470,PHE-464,LYS-471,LYS-471,LYS-471,LYS-471,LYS-471,LYS-471,LYS-471,LYS-471,VAL-488,VAL-488,VAL-488,VAL-488,ILE-504,ALA-503,GLN-460,LYS-471	3bwlAm_AX_Dist#7_Ch#A_vs_Lgnd#X_C_CB-SER-A-465	4	0.25	0.224	18.2831	1	24.8117
HEM__A_501__1ew0A__3mqqA__2.06	225.362	0	225.362	2.06	HEM__A_501__1ew0A_Dist#7_Ch#A_vs_Lgnd#LIG_A_501_C__pdb3mqqAm_AX_Dist#7_Ch#A_vs_Lgnd#X_C_CB-SER-A-66__9__26.349	320.511	4.402	87.402	26.349	LEU-19,LEU-19,LEU-19,LEU-19,LEU-19,LEU-19,SER-20,SER-20,SER-20,SER-20,LEU-51,LEU-51,LEU-51,TYR-52,TYR-52,TYR-52,TYR-52,TYR-52,TYR-52,TYR-52,TYR-52,TYR-52,TYR-52,GLU-57,GLU-57,GLU-57,GLU-57,GLU-57,ILE-61,ARG-60,GLY-62,GLY-62,PHE-48,TRP-109	3mqqAm_AX_Dist#7_Ch#A_vs_Lgnd#X_C_CB-SER-A-66	9	0.381	0.442	2253.62	1	19.414
HEM__A_501__1ew0A__3sw1A__2.26	165.508	2.488	10.927	2.26	HEM__A_501__1ew0A_Dist#7_Ch#A_vs_Lgnd#LIG_A_501_C__pdb3sw1Am_AX_Dist#7_Ch#A_vs_Lgnd#X_C_CB-TYR-A-39__6__24.275	316.252	9.586	89.446	24.275	GLY-114,GLY-114,GLY-114,GLY-114,ILE-115,ILE-115,ILE-115,ILE-115,SER-98,LEU-83,LEU-97,TYR-86,TYR-86,TYR-86,TYR-86,TYR-86,TYR-86,TYR-86,TYR-86,TYR-86,TYR-86,TYR-86,TYR-86,ARG-87,PHE-55,PHE-55,PHE-55,PHE-55,TRP-94,ILE-18,ILE-18,ILE-18,VAL-19,ARG-87,TYR-43,LEU-49	3sw1Am_AX_Dist#7_Ch#A_vs_Lgnd#X_C_CB-TYR-A-39	6	0.13	0.151	4.22218	1	9.23457
HEM__A_501__1ew0A__4kukA__2.34	231.016	0.754	122.277	2.34	HEM__A_501__1ew0A_Dist#7_Ch#A_vs_Lgnd#LIG_A_501_C__pdb4kukAm_AX_Dist#7_Ch#A_vs_Lgnd#X_C_CB-VAL-A-138__12__22.331	316.129	6.401	73.988	22.331	ALA-87,ALA-87,ALA-87,ALA-87,PHE-98,ALA-132,LEU-116,ILE-118,ILE-118,ILE-118,ILE-118,ILE-118,PHE-74,PHE-74,PHE-74,PHE-74,PHE-74,LEU-75,LEU-75,LEU-75,LEU-75,LEU-75,LEU-75,TYR-105,TYR-105,TYR-105,TYR-105,TYR-105,TYR-105,TYR-105,TYR-105	4kukAm_AX_Dist#7_Ch#A_vs_Lgnd#X_C_CB-VAL-A-138	12	0.208	0.175	143.181	1	11.381
FMN__A_360__1f5vA__1zchA__2.52	1.058	3.801	-4.153	2.52	FMN__A_360__1f5vA_Dist#7_Ch#A_vs_Lgnd#LIG_A_360_C__pdb1zchAm_AX_Dist#7_Ch#A_vs_Lgnd#X_C_CB-ARG-A-12__1__43.111	-5.088	0.174	-7.113	43.111	HIS-11,HIS-11,HIS-11,HIS-11,HIS-11,HIS-11,HIS-11,HIS-11,HIS-11,ARG-12,ARG-12,ARG-12,ARG-12,ARG-12,ARG-12,SER-13,SER-13,SER-13,SER-13,SER-13,SER-13,ILE-14,ARG-15,ARG-15,ARG-15,ARG-15,ARG-15,ARG-15,ARG-15,ARG-15,GLN-67,GLN-67,VAL-133,VAL-133,ILE-135,ILE-135,ILE-135,ILE-135,GLY-136,GLY-136,GLY-136,GLY-136,ALA-137,ALA-137	1zchAm_AX_Dist#7_Ch#A_vs_Lgnd#X_C_CB-ARG-A-12	1	0.615	0.265	-1.0646	1	-25.9599
FMN__A_360__1f5vA__3gfaA__2.19	-4.142	0.382	-7.442	2.19	FMN__A_360__1f5vA_Dist#7_Ch#A_vs_Lgnd#LIG_A_360_C__pdb3gfaAm_AX_Dist#7_Ch#A_vs_Lgnd#X_C_CB-LEU-A-188__3__40.239	-5.921	0.262	-7.39	40.239	ARG-10,ARG-10,ARG-10,ARG-10,ARG-10,ARG-10,SER-11,SER-11,SER-11,SER-11,SER-11,SER-11,ARG-13,ARG-13,ARG-13,ARG-13,GLN-133,LEU-147,TRP-148,TRP-148,TRP-148,TRP-148,TRP-148,TRP-148,TRP-148,PRO-182,PRO-182,ARG-185,ARG-185,ARG-185,ARG-185,ARG-185,ARG-187,ARG-187,ARG-187,ARG-187,ARG-187,ARG-187,ARG-187,PRO-182,ARG-187,PRO-182,ARG-187,ARG-187	3gfaAm_AX_Dist#7_Ch#A_vs_Lgnd#X_C_CB-LEU-A-188	3	0.545	0.378	-15.4398	1	-20.4144
HEM__A_504__1gweA__1a4eA__4.05	-12.877	0.231	-14.362	4.05	HEM__A_504__1gweA_Dist#7_Ch#A_vs_Lgnd#LIG_A_504_C__pdb1a4eAm_AX_Dist#7_Ch#A_vs_Lgnd#X_C_CB-ARG-A-360__7__29.844	9.006	0.835	-13.929	29.844	PRO-65,ARG-67,ARG-67,ARG-67,ARG-67,ARG-67,ARG-67,ARG-67,ARG-67,ARG-67,ARG-67,PRO-69,PRO-69,PRO-69,PRO-69,PRO-69,PRO-69,PRO-69,HIS-70,HIS-70,HIS-70,HIS-70,HIS-70,HIS-70,HIS-70,HIS-70,HIS-70,ALA-71,VAL-141,ILE-160,HIS-359,ARG-362,ALA-71,GLN-66	1a4eAm_AX_Dist#7_Ch#A_vs_Lgnd#X_C_CB-ARG-A-360	7	0.261	0.066	-43.3897	1	-14.8973
HEM__A_504__1gweA__1dgfA__3.84	-10.269	0.208	-14.391	3.84	HEM__A_504__1gweA_Dist#7_Ch#A_vs_Lgnd#LIG_A_504_C__pdb1dgfAm_AX_Dist#7_Ch#A_vs_Lgnd#X_C_CB-GLU-A-71__11__21.814	31.599	0.651	-13.817	21.814	PRO-70,GLU-71,GLU-71,ARG-72,ARG-72,ARG-72,ARG-72,ARG-72,ARG-72,ARG-72,ARG-365,ARG-365,ARG-365,HIS-75,HIS-75,HIS-75,HIS-75,HIS-75,HIS-75,HIS-75,HIS-75,HIS-75,ALA-76,THR-115,THR-115,ALA-79,PHE-161,HIS-362,HIS-362,ASP-128,GLU-71,ILE-69	1dgfAm_AX_Dist#7_Ch#A_vs_Lgnd#X_C_CB-GLU-A-71	11	0.2	0.031	-46.724	1	-18.3981
HEM__A_504__1gweA__1m85A__3.87	-14.253	0.078	-14.531	3.87	HEM__A_504__1gweA_Dist#7_Ch#A_vs_Lgnd#LIG_A_504_C__pdb1m85Am_AX_Dist#7_Ch#A_vs_Lgnd#X_C_CB-SER-A-58__4__34.119	-7.067	0.923	-14.525	34.119	PRO-49,GLU-50,GLU-50,ARG-51,ARG-51,ARG-51,ARG-51,ARG-51,ARG-51,ARG-51,ARG-51,ARG-51,ARG-51,ARG-52,ARG-52,ARG-52,ARG-52,ARG-52,ARG-52,HIS-54,HIS-54,HIS-54,HIS-54,HIS-54,HIS-54,HIS-54,GLY-57,VAL-95,ASN-128,ASP-307,VAL-308,GLN-310,SER-314,PHE-313,PHE-313,HIS-341,ARG-344,ARG-344,ARG-344,PRO-49,ASN-128,GLU-98	1m85Am_AX_Dist#7_Ch#A_vs_Lgnd#X_C_CB-SER-A-58	4	0.217	0.057	-81.6348	1	-14.1984
HEM__A_504__1gweA__1si8A__3.98	-12.636	0.151	-13.562	3.98	HEM__A_504__1gweA_Dist#7_Ch#A_vs_Lgnd#LIG_A_504_C__pdb1si8Am_AX_Dist#7_Ch#A_vs_Lgnd#X_C_CB-ASN-A-348__7__22.753	325.629	6.139	-3.483	22.753	ARG-342,ARG-342,ARG-342,ARG-342,ARG-342,ARG-344,ARG-344,ARG-344,HIS-341,HIS-341,HIS-341,HIS-341,HIS-341,HIS-341,HIS-341,HIS-341,ARG-333,ARG-342,ARG-342,PHE-335,PHE-335,PHE-335,LEU-334,GLY-316,GLY-316,GLY-316,ASN-317,ASN-317,ASN-317,ASN-317,ASN-317,PHE-115	1si8Am_AX_Dist#7_Ch#A_vs_Lgnd#X_C_CB-ASN-A-348	7	0.12	0.022	-54.0319	1	-0.558263
HEM__A_504__1gweA__1ye9A__3.1	-7.561	0.189	-8.25	3.1	HEM__A_504__1gweA_Dist#7_Ch#A_vs_Lgnd#LIG_A_504_C__pdb1ye9Am_AX_Dist#7_Ch#A_vs_Lgnd#X_C_CB-GLU-A-124__7__77.941	-7.152	0.236	-8.214	77.941	PRO-123,GLU-124,GLU-124,ARG-125,ARG-125,ARG-125,ARG-125,ARG-125,ARG-125,ARG-125,ARG-125,ARG-125,ARG-125,ARG-125,HIS-128,HIS-128,HIS-128,HIS-128,HIS-128,HIS-128,HIS-128,HIS-128,HIS-128,HIS-128,ALA-129,SER-132,VAL-164,ARG-165,ARG-165,ARG-165,ARG-165,ARG-165,ARG-165,ARG-165,ARG-165,ARG-165,ARG-165,ARG-165,PHE-166,PHE-166,PHE-166,SER-167,SER-167,SER-167,SER-167,ARG-183,GLY-184,GLY-184,GLY-184,GLY-184…	1ye9Am_AX_Dist#7_Ch#A_vs_Lgnd#X_C_CB-GLU-A-124	7	0.625	0.46	-28.5467	1	-24.4464
HEM__A_504__1gweA__2iufA__3.53	-8.42	0.179	-10.167	3.53	HEM__A_504__1gweA_Dist#7_Ch#A_vs_Lgnd#LIG_A_504_C__pdb2iufAm_AX_Dist#7_Ch#A_vs_Lgnd#X_C_CB-HIS-A-155__1__21.919	379.024	7.645	-5.136	21.919	PRO-59,GLU-60,GLU-60,ARG-61,ARG-61,ARG-61,ARG-61,ARG-61,ARG-61,HIS-64,HIS-64,HIS-64,HIS-64,HIS-64,HIS-64,HIS-64,HIS-64,ALA-168,ALA-169,PHE-143,PHE-143,PHE-143,PHE-143,PRO-59	2iufAm_AX_Dist#7_Ch#A_vs_Lgnd#X_C_CB-HIS-A-155	1	0.087	0.017	-36.4409	1	-0.663138
HEM__A_504__1gweA__2xq1A__3.53	-11.864	0.153	-13.846	3.53	HEM__A_504__1gweA_Dist#7_Ch#A_vs_Lgnd#LIG_A_504_C__pdb2xq1Am_AX_Dist#7_Ch#A_vs_Lgnd#X_C_CB-PRO-A-4__2__21.357	143.174	0	143.174	21.357	SER-10,PRO-5,VAL-6,VAL-6,PHE-7,PHE-7,ASP-17,ASP-17,ASP-17,ASP-17,PRO-18,PRO-18,PRO-18,PRO-18,VAL-6,PRO-5,GLN-11,ASP-17,PRO-5,ASP-17,VAL-6,PRO-5,ASP-17,ASP-17	2xq1Am_AX_Dist#7_Ch#A_vs_Lgnd#X_C_CB-PRO-A-4	2	0	0	-54.7273	1	1431.74
HEM__A_504__1gweA__3dy5A__2.63	-9.252	0.214	-12.726	2.63	HEM__A_504__1gweA_Dist#7_Ch#A_vs_Lgnd#LIG_A_504_C__pdb3dy5Am_AX_Dist#7_Ch#A_vs_Lgnd#X_C_CB-PHE-A-53__8__20.607	52.313	2.403	-12.86	20.607	ARG-64,ARG-64,ARG-64,ARG-64,ARG-64,ARG-64,ARG-64,ARG-64,ARG-64,ARG-64,HIS-67,HIS-67,HIS-67,HIS-67,HIS-67,HIS-67,VAL-69,ARG-102,ARG-102,ARG-102,ARG-102,ARG-102,ARG-102,ARG-102,ARG-102,GLN-357,TRP-355,TRP-355,TRP-355,LYS-361,GLU-318	3dy5Am_AX_Dist#7_Ch#A_vs_Lgnd#X_C_CB-PHE-A-53	8	0.174	0.099	-40.5287	1	-5.13783
HEM__A_504__1gweA__3e4wA__2.65	-0.905	0.562	-13.05	2.65	HEM__A_504__1gweA_Dist#7_Ch#A_vs_Lgnd#LIG_A_504_C__pdb3e4wAm_AX_Dist#7_Ch#A_vs_Lgnd#X_C_CB-ARG-A-74__10__50.729	2.179	0.573	-13.592	50.729	ARG-25,ARG-25,ARG-25,ARG-25,ARG-25,ARG-25,ARG-25,ARG-25,ARG-25,ARG-25,HIS-28,HIS-28,HIS-28,HIS-28,HIS-28,HIS-28,HIS-28,HIS-28,HIS-28,ALA-29,GLY-31,THR-32,ARG-63,ARG-63,ARG-63,ARG-63,ARG-63,ARG-63,ARG-63,ARG-63,ARG-63,ARG-63,PHE-64,PHE-64,PHE-64,PHE-64,VAL-80,ARG-81,ARG-81,GLY-82,GLY-82,GLY-82,TYR-162,ALA-99,ALA-99,GLN-100,GLN-100,GLN-100,GLN-100,GLN-100,THR-101,THR-101,GLY-31	3e4wAm_AX_Dist#7_Ch#A_vs_Lgnd#X_C_CB-ARG-A-74	10	0.25	0.205	-19.713	1	-20.1961
HEM__A_504__1gweA__4aj9A__3.44	-12.895	0.169	-13.967	3.44	HEM__A_504__1gweA_Dist#7_Ch#A_vs_Lgnd#LIG_A_504_C__pdb4aj9Am_AX_Dist#7_Ch#A_vs_Lgnd#X_C_CB-SER-A-119__1__20.471	339.111	4.189	148.384	20.471	ASP-131,LYS-132,LYS-132,LYS-132,LYS-132,LYS-132,LYS-132,LYS-132,TYR-164,TYR-164,TYR-164,THR-165,THR-165,THR-165,ILE-370,ILE-370,ILE-370,ILE-370,ILE-370,VAL-371,VAL-371,VAL-371,PHE-456,PHE-456,PHE-456,PHE-456,PHE-456,PHE-456,PHE-456,PHE-456	4aj9Am_AX_Dist#7_Ch#A_vs_Lgnd#X_C_CB-SER-A-119	1	0	0	-51.9219	1	34.5964
HEM__A_504__1gweA__4aumA__3.58	-10.019	0.186	-11.432	3.58	HEM__A_504__1gweA_Dist#7_Ch#A_vs_Lgnd#LIG_A_504_C__pdb4aumAm_AX_Dist#7_Ch#A_vs_Lgnd#X_C_CB-ALA-A-86__4__23.525	-1.862	0.407	-11.311	23.525	PRO-77,GLU-78,GLU-78,ARG-79,ARG-79,ARG-79,ARG-79,ARG-79,ARG-79,ARG-79,ARG-79,ARG-79,ARG-79,HIS-82,HIS-82,HIS-82,HIS-82,HIS-82,HIS-82,HIS-82,ARG-376,ARG-376,ARG-376,GLU-78	4aumAm_AX_Dist#7_Ch#A_vs_Lgnd#X_C_CB-ALA-A-86	4	0.13	0.026	-39.972	1	-22.3097
HEM__A_504__1gweA__4b7hA__4.08	-13.265	0.151	-13.947	4.08	HEM__A_504__1gweA_Dist#7_Ch#A_vs_Lgnd#LIG_A_504_C__pdb4b7hAm_AX_Dist#7_Ch#A_vs_Lgnd#X_C_CB-PRO-A-66__4__22.599	105.504	1.99	34	22.599	GLU-67,GLU-67,ARG-68,ARG-68,ARG-68,ARG-68,ARG-68,ARG-68,ARG-68,ARG-68,ARG-68,ARG-68,PRO-70,PRO-70,PRO-70,PRO-70,PRO-70,PRO-70,PRO-70,ARG-360,ARG-360,PHE-156,TYR-353,TYR-353,TYR-353,ILE-160,GLU-67,GLU-67,GLU-325	4b7hAm_AX_Dist#7_Ch#A_vs_Lgnd#X_C_CB-PRO-A-66	4	0.185	0.036	-55.5657	1	16.2679
HEM__A_504__1gweA__4cabA__3.42	-10.432	0.301	-13.974	3.42	HEM__A_504__1gweA_Dist#7_Ch#A_vs_Lgnd#LIG_A_504_C__pdb4cabAm_AX_Dist#7_Ch#A_vs_Lgnd#X_C_CB-VAL-A-349__11__20.445	65.28	1.214	-13.484	20.445	PRO-76,GLU-77,GLU-77,ARG-78,ARG-78,ARG-78,ARG-78,ARG-78,ARG-78,ARG-78,ARG-376,ARG-376,HIS-81,HIS-81,HIS-81,HIS-81,HIS-81,HIS-81,HIS-81,HIS-81,HIS-81,VAL-157,TRP-154,TYR-369,PHE-345,GLU-341,VAL-349,GLY-348	4cabAm_AX_Dist#7_Ch#A_vs_Lgnd#X_C_CB-VAL-A-349	11	0.261	0.044	-34.8479	1	-10.2618
HEM__A_504__1gweA__4qolA__3.99	-9.813	0.262	-13.883	3.99	HEM__A_504__1gweA_Dist#7_Ch#A_vs_Lgnd#LIG_A_504_C__pdb4qolAm_AX_Dist#7_Ch#A_vs_Lgnd#X_C_CB-ALA-A-61__2__21.91	71.029	0	71.029	21.91	PRO-52,GLU-53,GLU-53,ARG-54,ARG-54,ARG-54,ARG-54,ARG-54,ARG-54,ARG-54,ARG-54,ARG-54,HIS-57,HIS-57,HIS-57,HIS-57,HIS-57,HIS-57,HIS-57,HIS-57,HIS-57,ALA-58,GLY-60,TYR-340,THR-343,LEU-348,TYR-191	4qolAm_AX_Dist#7_Ch#A_vs_Lgnd#X_C_CB-ALA-A-61	2	0.167	0.031	-38.3508	1	710.29
HEM__A_504__1gweA__5bv2P__3.6	-12.852	0.317	-14.067	3.6	HEM__A_504__1gweA_Dist#7_Ch#A_vs_Lgnd#LIG_A_504_C__pdb5bv2Pm_AX_Dist#7_Ch#P_vs_Lgnd#X_C_CB-TYR-P-78__1__21.849	104.941	3.759	-4.39	21.849	ARG-72,ARG-72,ARG-72,ARG-72,ARG-72,ARG-72,ARG-72,ARG-72,ARG-72,ARG-72,ARG-72,LYS-73,LYS-73,LYS-73,LYS-73,LYS-73,LYS-73,ASN-381,TYR-78,TYR-78,TYR-78,TYR-78,TYR-78,TYR-78,TYR-78,TYR-78,TYR-78,TYR-78,LEU-68	5bv2Pm_AX_Dist#7_Ch#P_vs_Lgnd#X_C_CB-TYR-P-78	1	0	0	-33.7338	1	-1.1376
PO4__A_501__1h6lA__3amrA__3.03	-0.267	0.841	-2.118	3.03	PO4__A_501__1h6lA_Dist#7_Ch#A_vs_Lgnd#LIG_A_501_C__pdb3amrAm_AX_Dist#7_Ch#A_vs_Lgnd#X_C_CB-ASP-A-24__11__99.049	0.877	3.34	-1.663	99.049	ASP-24,ASP-24,ASP-24,ASP-24,ASP-24,ASP-24,ASP-24,ALA-25,ALA-26,ALA-26,ASP-27,ASP-27,ASP-27,ASP-27,ASP-27,LYS-48,LYS-48,LYS-48,LYS-48,LYS-48,ARG-94,TYR-131,TYR-131,TYR-131,TYR-131,TYR-131,TYR-131,TYR-131,GLN-181,GLN-181,GLU-199,GLU-199,GLU-199,GLU-199,ASP-230,ASP-230,ASP-230,GLU-232,GLU-232,GLU-232,GLU-232,GLU-232,GLU-232,GLN-251,GLN-251,GLN-251,GLN-251,GLN-251,ASP-284,ASP-284,ASP-286,ASP-286,ASP-…	3amrAm_AX_Dist#7_Ch#A_vs_Lgnd#X_C_CB-ASP-A-24	11	0.875	0.714	-2.2508	1	-0.48343
FAD__A_401__1hskA__2gqtA__2.82	0.597	0.63	-12.233	2.82	FAD__A_401__1hskA_Dist#7_Ch#A_vs_Lgnd#LIG_A_401_C__pdb2gqtAm_AX_Dist#7_Ch#A_vs_Lgnd#X_C_CB-THR-A-14__4__24.25	1.631	0.257	-9.551	24.25	LEU-44,LEU-44,LEU-44,LEU-44,LEU-44,GLY-45,GLY-45,GLY-45,GLY-45,ASN-46,ASN-46,ASN-46,ASN-46,ASN-46,ASN-46,GLY-47,GLY-47,GLY-47,SER-48,SER-48,SER-48,SER-48,SER-48,LEU-50,LEU-50,LEU-50,ILE-104,GLN-107	2gqtAm_AX_Dist#7_Ch#A_vs_Lgnd#X_C_CB-THR-A-14	4	0.25	0.088	-16.7575	1	-26.7535
FAD__A_401__1hskA__3i99A__2.72	-10.464	0.334	-12.634	2.72	FAD__A_401__1hskA_Dist#7_Ch#A_vs_Lgnd#LIG_A_401_C__pdb3i99Am_AX_Dist#7_Ch#A_vs_Lgnd#X_C_CB-LYS-A-20__14__25.047	113.966	1.114	34.316	25.047	PHE-25,SER-344,TYR-72,TYR-72,ILE-60,ILE-60,ILE-60,GLY-63,GLY-63,GLY-63,GLY-63,SER-64,SER-64,SER-64,SER-64,SER-64,SER-64,ASN-65,ASN-65,ASN-65,ASN-65,ASN-65,ASN-65,ASN-65,ASN-65,LEU-67,LEU-67,LEU-34,GLY-126,GLY-126,CYS-127,ASN-239,ASN-239,ASN-239,PHE-340,SER-344	3i99Am_AX_Dist#7_Ch#A_vs_Lgnd#X_C_CB-LYS-A-20	14	0.233	0.154	-29.1106	1	28.2669
FAD__A_401__1hskA__3tx1A__3.9	-7.934	0.208	-12.152	3.9	FAD__A_401__1hskA_Dist#7_Ch#A_vs_Lgnd#LIG_A_401_C__pdb3tx1Am_AX_Dist#7_Ch#A_vs_Lgnd#X_C_CB-GLU-A-208__11__51.71	-8.342	0.355	-12.301	51.71	TYR-24,TYR-24,TYR-24,TYR-24,TYR-24,TYR-24,TYR-24,TYR-24,TYR-24,TYR-24,TYR-24,TYR-24,THR-25,ASN-62,ASN-62,ASN-62,GLY-63,GLY-63,SER-64,SER-64,SER-64,SER-64,SER-64,SER-64,ASN-65,ASN-65,ASN-65,ASN-65,ASN-65,PHE-118,GLY-121,GLY-121,GLY-121,ILE-122,ILE-122,ILE-122,ILE-122,ILE-122,ILE-122,ILE-122,PRO-123,PRO-123,PRO-123,PRO-123,PRO-123,PRO-123,PRO-123,GLY-124,GLY-124,GLY-124,GLY-124,SER-125,GLY-135,GLY-…	3tx1Am_AX_Dist#7_Ch#A_vs_Lgnd#X_C_CB-GLU-A-208	11	0.294	0.153	-39.4545	1	-27.0352
FAD__A_401__1hskA__4jb1A__2.89	-10.675	0.255	-12.963	2.89	FAD__A_401__1hskA_Dist#7_Ch#A_vs_Lgnd#LIG_A_401_C__pdb4jb1Am_AX_Dist#7_Ch#A_vs_Lgnd#X_C_CB-ASP-A-97__8__23.741	258.627	3.516	106.666	23.741	PHE-140,PHE-140,PHE-140,PHE-140,PHE-140,PHE-140,PHE-140,PHE-140,ASN-113,TYR-132,TYR-132,TYR-132,TYR-132,TYR-132,TYR-132,TYR-132,GLY-133,VAL-134,VAL-134,ALA-131,ASN-128,ASN-128,ASN-128,ASN-128,ASN-128,ASN-128,ASN-128,ILE-129,PRO-118,TYR-165,ILE-220	4jb1Am_AX_Dist#7_Ch#A_vs_Lgnd#X_C_CB-ASP-A-97	8	0.091	0.059	-36.5155	1	29.4983
FAD__A_401__1hskA__4pytA__3.28	-9.428	0.145	-13.002	3.28	FAD__A_401__1hskA_Dist#7_Ch#A_vs_Lgnd#LIG_A_401_C__pdb4pytAm_AX_Dist#7_Ch#A_vs_Lgnd#X_C_CB-ASN-A-137__8__20.793	265.037	5.082	39.732	20.793	TRP-60,TRP-60,SER-172,SER-172,SER-172,SER-172,TYR-173,TYR-173,TYR-173,TYR-173,TYR-173,TYR-173,TYR-173,TYR-173,TYR-173,TYR-173,ALA-138,ALA-133,LEU-178,ILE-177,ILE-177,ILE-177,ILE-177,ILE-177,GLY-101,GLY-184	4pytAm_AX_Dist#7_Ch#A_vs_Lgnd#X_C_CB-ASN-A-137	8	0.088	0.022	-53.0694	1	7.66731
HEC__A_401__1iqcA__1h32A__2.15	6.542	1.028	-8.635	2.15	HEC__A_401__1iqcA_Dist#7_Ch#A_vs_Lgnd#LIG_A_401_C__pdb1h32Am_AX_Dist#7_Ch#A_vs_Lgnd#X_C_CB-GLN-A-172__6__48.171	7.787	1.095	-8.697	48.171	ILE-165,ILE-165,TYR-166,TYR-166,TYR-166,TYR-166,TYR-166,TYR-166,TYR-166,TYR-166,TYR-166,LEU-175,LEU-175,LEU-175,LEU-175,LEU-175,SER-176,SER-176,SER-176,SER-176,SER-176,SER-176,CYS-177,CYS-177,CYS-177,CYS-177,CYS-177,CYS-177,SER-179,SER-179,SER-179,SER-179,SER-179,SER-179,CYS-180,CYS-180,CYS-180,CYS-180,CYS-180,CYS-180,HIS-181,HIS-181,HIS-181,HIS-181,HIS-181,HIS-181,HIS-181,HIS-181,ILE-223,ILE-223…	1h32Am_AX_Dist#7_Ch#A_vs_Lgnd#X_C_CB-GLN-A-172	6	0.316	0.316	-7.65514	1	-7.27782
HEC__A_401__1iqcA__1nmlA__3.54	5.263	0.732	-5.106	3.54	HEC__A_401__1iqcA_Dist#7_Ch#A_vs_Lgnd#LIG_A_401_C__pdb1nmlAm_AX_Dist#7_Ch#A_vs_Lgnd#X_C_CB-GLU-A-64__16__46.379	97.882	2.102	-4.142	46.379	PHE-39,PHE-39,PHE-39,PHE-39,ILE-49,ILE-49,ILE-49,ILE-49,ILE-49,ILE-49,ILE-49,SER-50,SER-50,SER-50,SER-50,SER-50,SER-50,CYS-51,CYS-51,CYS-51,CYS-51,ASN-52,ASN-52,THR-53,THR-53,THR-53,THR-53,THR-53,CYS-54,CYS-54,CYS-54,CYS-54,CYS-54,CYS-54,HIS-55,HIS-55,HIS-55,HIS-55,HIS-55,HIS-55,HIS-55,HIS-55,ASP-63,ASP-63,ASP-63,THR-67,THR-67,ILE-69,GLY-70,ASN-79,ASN-79,ASN-79,ASN-79,VAL-57,VAL-57,VAL-57,ILE-49	1nmlAm_AX_Dist#7_Ch#A_vs_Lgnd#X_C_CB-GLU-A-64	16	0.375	0.196	-6.13702	1	-1.88102
HEC__A_401__1iqcA__1zzhA__3.42	4.405	0.449	-6.666	3.42	HEC__A_401__1iqcA_Dist#7_Ch#A_vs_Lgnd#LIG_A_401_C__pdb1zzhAm_AX_Dist#7_Ch#A_vs_Lgnd#X_C_CB-TRP-A-76__11__34.464	65.138	2.921	-6.152	34.464	VAL-159,VAL-159,SER-53,SER-53,SER-53,SER-53,SER-53,GLN-55,GLN-55,SER-56,SER-56,SER-56,SER-56,SER-56,SER-56,CYS-57,CYS-57,CYS-57,CYS-57,CYS-57,HIS-58,HIS-58,HIS-58,HIS-58,HIS-58,HIS-58,ASP-66,ASP-66,ASP-66,THR-70,THR-70,THR-70,SER-71,SER-71,SER-71,SER-71,SER-71,SER-71,ILE-72,ILE-72,ILE-72,ILE-72,ILE-72,GLY-73,GLN-77,LEU-125,GLN-77	1zzhAm_AX_Dist#7_Ch#A_vs_Lgnd#X_C_CB-TRP-A-76	11	0.35	0.104	-12.1421	1	-2.03641
HEC__A_401__1iqcA__2c1dA__2.1	4.915	0.837	-8.42	2.1	HEC__A_401__1iqcA_Dist#7_Ch#A_vs_Lgnd#LIG_A_401_C__pdb2c1dAm_AX_Dist#7_Ch#A_vs_Lgnd#X_C_CB-GLN-A-201__4__44.278	4.786	0.69	-8.293	44.278	ILE-194,ILE-194,TYR-195,TYR-195,TYR-195,TYR-195,TYR-195,TYR-195,TYR-195,TYR-195,TYR-195,SER-205,SER-205,SER-205,SER-205,SER-205,SER-205,CYS-206,CYS-206,CYS-206,CYS-206,CYS-206,CYS-206,ASN-208,ASN-208,ASN-208,ASN-208,CYS-209,CYS-209,CYS-209,CYS-209,CYS-209,CYS-209,HIS-210,HIS-210,HIS-210,HIS-210,HIS-210,HIS-210,HIS-210,HIS-210,GLY-250,GLY-250,VAL-252,VAL-252,VAL-252,VAL-252	2c1dAm_AX_Dist#7_Ch#A_vs_Lgnd#X_C_CB-GLN-A-201	4	0.25	0.308	-8.98613	1	-10.4975
HEC__A_401__1iqcA__2c1vA__4.22	-3.717	0.242	-8.039	4.22	HEC__A_401__1iqcA_Dist#7_Ch#A_vs_Lgnd#LIG_A_401_C__pdb2c1vAm_AX_Dist#7_Ch#A_vs_Lgnd#X_C_CB-LEU-A-79__4__71.637	11.034	0.533	-7.841	71.637	PHE-53,PHE-53,PHE-53,SER-58,ILE-63,ILE-63,ILE-63,ILE-63,ILE-63,ILE-63,ILE-63,SER-64,SER-64,SER-64,SER-64,SER-64,CYS-65,CYS-65,CYS-65,CYS-65,GLN-66,THR-67,THR-67,THR-67,THR-67,THR-67,CYS-68,CYS-68,CYS-68,CYS-68,CYS-68,CYS-68,HIS-69,HIS-69,HIS-69,HIS-69,HIS-69,HIS-69,HIS-69,HIS-69,ASP-77,ASP-77,ASP-77,THR-81,THR-81,SER-82,SER-82,SER-82,SER-82,SER-82,SER-82,ILE-83,ILE-83,ILE-83,ILE-83,ILE-83,ILE-83,…	2c1vAm_AX_Dist#7_Ch#A_vs_Lgnd#X_C_CB-LEU-A-79	4	0.435	0.262	-23.5058	1	-12.387
HEC__A_401__1iqcA__3hq9A__3.73	-1.278	0.322	-6.789	3.73	HEC__A_401__1iqcA_Dist#7_Ch#A_vs_Lgnd#LIG_A_401_C__pdb3hq9Am_AX_Dist#7_Ch#A_vs_Lgnd#X_C_CB-LEU-A-86__12__73.08	1.638	0.428	-6.223	73.08	TYR-60,TYR-60,TYR-60,TYR-60,TYR-60,TYR-60,TYR-60,TYR-60,TYR-60,ILE-71,ILE-71,SER-72,SER-72,SER-72,SER-72,SER-72,SER-72,CYS-73,CYS-73,CYS-73,CYS-73,CYS-73,CYS-73,ASN-74,ASN-74,THR-75,THR-75,THR-75,THR-75,THR-75,CYS-76,CYS-76,CYS-76,CYS-76,CYS-76,CYS-76,HIS-77,HIS-77,HIS-77,HIS-77,HIS-77,HIS-77,HIS-77,HIS-77,ASP-85,ASP-85,ASP-85,THR-89,THR-89,THR-89,SER-90,SER-90,SER-90,SER-90,SER-90,SER-90,GLY-92,…	3hq9Am_AX_Dist#7_Ch#A_vs_Lgnd#X_C_CB-LEU-A-86	12	0.476	0.256	-16.0877	1	-11.786
HEC__A_401__1iqcA__3sjlA__2.15	6.393	0.49	-5.044	2.15	HEC__A_401__1iqcA_Dist#7_Ch#A_vs_Lgnd#LIG_A_401_C__pdb3sjlAm_AX_Dist#7_Ch#A_vs_Lgnd#X_C_CB-ALA-A-326__1__42.963	71.227	1.869	-5.052	42.963	VAL-195,VAL-195,PHE-196,PHE-196,PHE-196,PHE-196,PHE-196,PHE-196,PHE-196,PHE-196,PHE-196,PHE-196,PHE-196,ASN-200,ASN-200,ASN-200,CYS-201,CYS-201,CYS-201,CYS-201,CYS-201,CYS-204,CYS-204,CYS-204,CYS-204,HIS-205,HIS-205,HIS-205,HIS-205,HIS-205,HIS-205,HIS-205,HIS-205,ASN-225,ILE-226,VAL-266,VAL-266,VAL-266,VAL-266,PRO-267,PRO-267,PRO-267,PRO-267,PRO-267,PRO-267,VAL-195	3sjlAm_AX_Dist#7_Ch#A_vs_Lgnd#X_C_CB-ALA-A-326	1	0.316	0.238	-8.54915	1	-2.56577
HEC__A_401__1iqcA__4aanA__4.19	-3.036	0.178	-7.804	4.19	HEC__A_401__1iqcA_Dist#7_Ch#A_vs_Lgnd#LIG_A_401_C__pdb4aanAm_AX_Dist#7_Ch#A_vs_Lgnd#X_C_CB-PRO-A-99__16__74.061	-3.395	0.066	-7.686	74.061	SER-66,ILE-71,ILE-71,ILE-71,ILE-71,ILE-71,ILE-71,ILE-71,SER-72,SER-72,SER-72,SER-72,CYS-73,CYS-73,CYS-73,CYS-73,CYS-73,CYS-73,ASN-74,ASN-74,THR-75,THR-75,THR-75,THR-75,THR-75,CYS-76,CYS-76,CYS-76,CYS-76,CYS-76,CYS-76,HIS-77,HIS-77,HIS-77,HIS-77,HIS-77,HIS-77,HIS-77,HIS-77,ASP-85,ASP-85,ASP-85,THR-89,THR-89,THR-89,SER-90,SER-90,SER-90,SER-90,SER-90,SER-90,ILE-91,ILE-91,ILE-91,ILE-91,ILE-91,ILE-91,…	4aanAm_AX_Dist#7_Ch#A_vs_Lgnd#X_C_CB-PRO-A-99	16	0.36	0.189	-28.0719	1	-46.3012
HEC__A_401__1iqcA__4b2nA__2.51	18.538	0.738	-5.816	2.51	HEC__A_401__1iqcA_Dist#7_Ch#A_vs_Lgnd#LIG_A_401_C__pdb4b2nAm_AX_Dist#7_Ch#A_vs_Lgnd#X_C_CB-ALA-A-146__2__24.003	161.065	2.92	-2.194	24.003	LEU-102,TRP-209,TRP-291,TRP-291,CYS-191,CYS-191,CYS-191,CYS-191,CYS-191,SER-192,SER-192,CYS-194,CYS-194,CYS-194,CYS-194,CYS-194,CYS-194,HIS-195,HIS-195,HIS-195,HIS-195,HIS-195,HIS-195,HIS-195,HIS-195,LEU-346,LEU-346,GLU-103	4b2nAm_AX_Dist#7_Ch#A_vs_Lgnd#X_C_CB-ALA-A-146	2	0.182	0.099	-6.94033	1	-0.72649
HEC__A_401__1iqcA__4pj0V__2.04	18.37	0.47	-2.042	2.04	HEC__A_401__1iqcA_Dist#7_Ch#A_vs_Lgnd#LIG_A_401_C__pdb4pj0Vm_AX_Dist#7_Ch#v_vs_Lgnd#X_C_CB-GLN-V-34__13__42.074	44.617	1.95	-2.138	42.074	LEU-32,LEU-32,PHE-33,PHE-33,PHE-33,PHE-33,PHE-33,PHE-33,PHE-33,PHE-33,PHE-33,PHE-33,PHE-33,LEU-107,CYS-37,CYS-37,CYS-37,CYS-37,CYS-37,CYS-37,SER-39,SER-39,SER-39,SER-39,SER-39,CYS-40,CYS-40,CYS-40,CYS-40,CYS-40,CYS-40,HIS-41,HIS-41,HIS-41,HIS-41,HIS-41,HIS-41,HIS-41,HIS-41,ASN-49,THR-48,THR-48,LEU-52,LEU-52,LEU-54,LEU-120,LEU-120,HIS-41	4pj0Vm_AX_Dist#7_Ch#v_vs_Lgnd#X_C_CB-GLN-V-34	13	0.333	0.289	-3.58246	1	-1.04293
AND__A_401__1j99A__1q1qA__3.03	71.874	2.127	-3.269	3.03					-1	no_pair_in_aligntable	no_pair_in_aligntable		-1	-1	-1.46789	1	0
AND__A_401__1j99A__1q20A__3.35	65.902	5.635	24.738	3.35					-1	no_pair_in_aligntable	no_pair_in_aligntable		-1	-1	4.31351	1	0
AND__A_401__1j99A__2gwhA__2.06	94.542	2.205	0.838	2.06	AND__A_401__1j99A_Dist#7_Ch#A_vs_Lgnd#LIG_A_401_C__pdb2gwhAm_AX_Dist#7_Ch#A_vs_Lgnd#X_C_CB-ASN-A-206__2__21.541	138.919	0	138.919	21.541	SER-235,TYR-200,TYR-200,TYR-200,PHE-199,TRP-187,TYR-197,HIS-299,HIS-299,HIS-299,HIS-299,HIS-299,LYS-229,TYR-233,TYR-233,TYR-233,TYR-233,TYR-233,TYR-233,TYR-233,LEU-214,ARG-137,TYR-233,VAL-231,HIS-299,ILE-195	2gwhAm_AX_Dist#7_Ch#A_vs_Lgnd#X_C_CB-ASN-A-206	2	0	0	0.363557	1	1389.19
AND__A_401__1j99A__3bfxA__2.4	62.486	1.73	-5.378	2.4	AND__A_401__1j99A_Dist#7_Ch#A_vs_Lgnd#LIG_A_401_C__pdb3bfxAm_AX_Dist#7_Ch#A_vs_Lgnd#X_C_CB-LYS-A-215__1__21.884	270.676	3.678	79.194	21.884	MET-212,MET-212,MET-212,MET-212,MET-212,GLY-213,GLY-213,GLY-213,HIS-203,HIS-203,HIS-203,HIS-203,HIS-203,HIS-203,LYS-125,LYS-125,LYS-125,PHE-126,PHE-126,PHE-126,LEU-127,LEU-127,LEU-127,LEU-127,ASP-40,ASP-40,ASP-40,ASP-40	3bfxAm_AX_Dist#7_Ch#A_vs_Lgnd#X_C_CB-LYS-A-215	1	0	0	-2.9388	1	20.9619
FMN__A1751__1ja1A__1b1cA__3.78	-9.433	0.121	-10.076	3.78	FMN__A1751__1ja1A_Dist#7_Ch#A_vs_Lgnd#LIG_A1751_C__pdb1b1cAm_AX_Dist#7_Ch#A_vs_Lgnd#X_C_CB-LYS-A-116__11__125.89	-9.516	0.091	-10.15	125.89	SER-26,SER-26,SER-26,SER-26,SER-26,GLN-27,GLN-27,GLN-27,THR-28,THR-28,THR-28,THR-28,THR-28,THR-28,THR-28,GLY-29,GLY-29,GLY-29,GLY-29,THR-30,THR-30,THR-30,THR-30,THR-30,THR-30,THR-30,ALA-31,ALA-31,ALA-31,ALA-31,ALA-31,GLU-32,PHE-34,PHE-34,PHE-34,ALA-78,ALA-78,ALA-78,ALA-78,THR-79,THR-79,THR-79,THR-79,THR-79,THR-79,TYR-80,TYR-80,TYR-80,TYR-80,TYR-80,TYR-80,TYR-80,TYR-80,GLY-81,GLY-81,GLY-81,GLY-81,…	1b1cAm_AX_Dist#7_Ch#A_vs_Lgnd#X_C_CB-LYS-A-116	11	0.9	0.585	-45.5928	1	-53.1414
FMN__A1751__1ja1A__1ddgA__2.03	-0.242	3.754	-2.15	2.03	FMN__A1751__1ja1A_Dist#7_Ch#A_vs_Lgnd#LIG_A1751_C__pdb1ddgAm_AX_Dist#7_Ch#A_vs_Lgnd#X_C_CB-ILE-A-226__1__20.277	148.967	6.933	-2.927	20.277	GLN-271,GLN-271,GLN-271,GLN-271,ILE-439,ILE-439,ILE-439,ILE-439,GLU-440,GLU-440,GLU-440,GLU-440,ALA-395,ALA-395,GLU-396,GLU-396,GLU-396,GLU-396,GLU-396,GLU-396,VAL-397,GLU-398,GLY-267,LEU-268,LEU-268,LEU-268,LEU-268,LEU-268,ASP-265,ASP-265	1ddgAm_AX_Dist#7_Ch#A_vs_Lgnd#X_C_CB-ILE-A-226	1	-1	-1	-0.557862	1	-0.416181
FMN__A1751__1ja1A__1f20A__2.3	-0.568	3.667	-2.379	2.3	FMN__A1751__1ja1A_Dist#7_Ch#A_vs_Lgnd#LIG_A1751_C__pdb1f20Am_AX_Dist#7_Ch#A_vs_Lgnd#X_C_CB-SER-A-963__3__20.049	223.123	7.513	-4.732	20.049	THR-1165,THR-1165,GLN-1166,GLN-1166,GLN-1166,GLN-1166,SER-1168,PHE-1112,PHE-1112,ALA-1160,THR-1161,THR-1161,PHE-969,PHE-969,PHE-969,PHE-969,PHE-969,PHE-969,PHE-969,PHE-969,PHE-969,GLU-1064,GLU-1064,GLU-1064,GLU-1064,LEU-1115,PHE-1112	1f20Am_AX_Dist#7_Ch#A_vs_Lgnd#X_C_CB-SER-A-963	3	-1	-1	-0.631537	1	-0.621568
FMN__A1751__1ja1A__1tllA__3.04	-5.976	0.285	-11.494	3.04	FMN__A1751__1ja1A_Dist#7_Ch#A_vs_Lgnd#LIG_A1751_C__pdb1tllAm_AX_Dist#7_Ch#A_vs_Lgnd#X_C_CB-ASN-A-811__2__25.747	-8.957	0.233	-11.619	25.747	THR-761,THR-761,THR-761,THR-761,THR-763,THR-763,THR-763,THR-763,THR-763,THR-763,GLY-764,GLY-764,SER-766,THR-808,THR-808,THR-808,THR-808,THR-808,THR-808,PHE-809,PHE-809,PHE-809,PHE-809,PHE-809,GLY-810,ASN-811,TYR-889,GLN-1171	1tllAm_AX_Dist#7_Ch#A_vs_Lgnd#X_C_CB-ASN-A-811	2	0.4	0.136	-29.8545	1	-34.8919
FMN__A1751__1ja1A__2bpoA__3.13	-8.308	0.192	-10.094	3.13	FMN__A1751__1ja1A_Dist#7_Ch#A_vs_Lgnd#LIG_A1751_C__pdb2bpoAm_AX_Dist#7_Ch#A_vs_Lgnd#X_C_CB-SER-A-155__14__62.556	-5.781	0.644	-10.247	62.556	SER-67,SER-67,SER-67,SER-67,SER-67,GLN-68,GLN-68,GLN-68,GLN-68,GLN-68,GLN-68,GLN-68,GLN-68,THR-69,THR-69,THR-69,THR-69,THR-69,THR-69,GLY-70,GLY-70,GLY-70,GLY-70,THR-71,THR-71,THR-71,THR-71,THR-71,ALA-72,ALA-72,ALA-72,ALA-72,GLU-73,PHE-75,PHE-75,PHE-75,THR-117,THR-117,THR-117,THR-117,THR-117,THR-117,TYR-118,TYR-118,TYR-118,TYR-118,TYR-118,TYR-118,TYR-118,TYR-118,GLY-119,GLY-119,GLY-119,GLU-120,GLU…	2bpoAm_AX_Dist#7_Ch#A_vs_Lgnd#X_C_CB-SER-A-155	14	0.55	0.249	-34.5685	1	-13.7728
FMN__A1751__1ja1A__3qe2A__3.97	-2.004	0.595	-10.363	3.97	FMN__A1751__1ja1A_Dist#7_Ch#A_vs_Lgnd#LIG_A1751_C__pdb3qe2Am_AX_Dist#7_Ch#A_vs_Lgnd#X_C_CB-LYS-A-179__15__77.084	-9.345	0.193	-10.252	77.084	SER-89,SER-89,SER-89,SER-89,SER-89,GLN-90,GLN-90,GLN-90,GLN-90,GLN-90,GLN-90,GLN-90,GLN-90,THR-91,THR-91,THR-91,THR-91,GLY-92,GLY-92,GLY-92,GLY-92,THR-93,THR-93,THR-93,THR-93,THR-93,THR-93,THR-93,ALA-94,ALA-94,ALA-94,ALA-94,ALA-94,GLU-95,PHE-97,PHE-97,PHE-97,THR-142,THR-142,THR-142,THR-142,THR-142,THR-142,TYR-143,TYR-143,TYR-143,TYR-143,TYR-143,TYR-143,TYR-143,TYR-143,GLY-144,GLY-144,GLY-144,GLY-…	3qe2Am_AX_Dist#7_Ch#A_vs_Lgnd#X_C_CB-LYS-A-179	15	0.667	0.302	-14.9108	1	-34.9898
FMN__A1751__1ja1A__3qftA__3.25	-0.32	2.975	-1.617	3.25	FMN__A1751__1ja1A_Dist#7_Ch#A_vs_Lgnd#LIG_A1751_C__pdb3qftAm_AX_Dist#7_Ch#A_vs_Lgnd#X_C_CB-TYR-A-647__1__20.197	279.976	0.001	279.976	20.197	ILE-623,ILE-623,GLU-624,GLU-624,GLU-624,GLU-624,TYR-647,TYR-647,TYR-647,TYR-647,TYR-647,TYR-647,TYR-647,TYR-647,ASP-641,ASP-641,ASP-641,ASP-641,ASP-641,VAL-642,VAL-642,VAL-642,LEU-668,LEU-668	3qftAm_AX_Dist#7_Ch#A_vs_Lgnd#X_C_CB-TYR-A-647	1	-1	-1	-0.525854	1	2772.04
FMN__A1751__1ja1A__4dqlA__2.5	-0.266	4.613	-1.114	2.5	FMN__A1751__1ja1A_Dist#7_Ch#A_vs_Lgnd#LIG_A1751_C__pdb4dqlAm_AX_Dist#7_Ch#A_vs_Lgnd#X_C_CB-LEU-A-729__1__20.235	283.259	3.709	61.174	20.235	SER-746,SER-746,THR-744,VAL-745,GLN-726,GLN-726,ILE-727,ILE-727,GLN-752,TYR-753,TYR-753,TYR-753,TYR-753,TYR-753,TYR-753,TYR-753,TYR-753,TYR-753,GLU-755,GLU-755,GLU-755,GLU-755,ASN-713,ASN-713,ARG-714,ARG-714	4dqlAm_AX_Dist#7_Ch#A_vs_Lgnd#X_C_CB-LEU-A-729	1	-1	-1	-0.236367	1	16.0604
AMP__A_601__1jp4A__1inpA__2.69	18.596	2.136	-5.72	2.69	AMP__A_601__1jp4A_Dist#7_Ch#A_vs_Lgnd#LIG_A_601_C__pdb1inpAm_AX_Dist#7_Ch#A_vs_Lgnd#X_C_CB-THR-A-267__7__36.421	75.776	3.643	11.604	36.421	ASP-153,ASP-153,ASP-153,ASP-153,ILE-155,ILE-155,ASP-156,ASP-156,ASP-156,ASP-156,ASP-156,ASP-156,ASP-156,THR-158,THR-158,THR-158,THR-158,THR-158,THR-267,THR-267,THR-267,THR-267,THR-267,THR-267,SER-268,SER-268,SER-268,SER-268,LYS-270,PHE-308,PHE-308,ALA-288,ALA-288,ALA-288,ALA-288,ALA-289,ALA-289,ALA-289,GLY-290,PHE-308,TRP-316	1inpAm_AX_Dist#7_Ch#A_vs_Lgnd#X_C_CB-THR-A-267	7	0.417	0.172	-2.55814	1	3.10019
AMP__A_601__1jp4A__1ka1A__2.39	14.503	0.736	-6.021	2.39	AMP__A_601__1jp4A_Dist#7_Ch#A_vs_Lgnd#LIG_A_601_C__pdb1ka1Am_AX_Dist#7_Ch#A_vs_Lgnd#X_C_CB-SER-A-287__1__20.0	19.355	1.243	-6.016	20	ASP-41,ASP-41,ASP-41,ASP-41,GLU-72,GLU-72,GLU-72,GLU-72,LYS-239,LYS-239,HIS-241,HIS-241,HIS-241,HIS-241,HIS-241,HIS-241,HIS-241,HIS-241,HIS-241,SER-242,TYR-288,TYR-288,LYS-291,LYS-291,LYS-291,LYS-291	1ka1Am_AX_Dist#7_Ch#A_vs_Lgnd#X_C_CB-SER-A-287	1	0.429	0.1	-7.20215	1	-4.47952
AMP__A_601__1jp4A__2bjiA__2.54	11.914	1.311	-6.491	2.54					-1	no_pair_in_aligntable	no_pair_in_aligntable		-1	-1	-4.60028	1	0
AMP__A_601__1jp4A__2fvzA__2.16	32.248	1.244	-0.426	2.16	AMP__A_601__1jp4A_Dist#7_Ch#A_vs_Lgnd#LIG_A_601_C__pdb2fvzAm_AX_Dist#7_Ch#A_vs_Lgnd#X_C_CB-ALA-A-88__5__20.855	70.788	6.97	-1.817	20.855	LEU-254,LEU-254,ASP-255,ASP-255,ASP-255,ASP-255,ASP-255,LEU-256,LEU-256,LEU-256,HIS-94,HIS-94,HIS-94,HIS-94,HIS-94,HIS-94,HIS-94,HIS-94,SER-95,VAL-91,VAL-91,VAL-91,LEU-92,LEU-92,ASP-248,ASP-248,SER-95,PHE-78,LEU-254,PHE-78,LEU-254,VAL-91	2fvzAm_AX_Dist#7_Ch#A_vs_Lgnd#X_C_CB-ALA-A-88	5	0	0	-0.316964	1	-0.257001
AMP__A_601__1jp4A__2p3nA__2.31	-2.481	1.356	-6.13	2.31	AMP__A_601__1jp4A_Dist#7_Ch#A_vs_Lgnd#LIG_A_601_C__pdb2p3nAm_AX_Dist#7_Ch#A_vs_Lgnd#X_C_CB-TYR-A-153__5__21.799	23.458	4.318	-5.642	21.799	THR-32,THR-32,THR-32,ASP-36,ASP-36,ASP-36,ASP-36,ASP-36,ASP-36,ASP-36,ASP-36,ILE-37,ILE-37,GLU-65,GLU-65,GLU-65,GLU-65,ASP-201,THR-84,THR-84,THR-84,THR-84,ASN-230,ASN-230,ASN-230,SER-152,SER-152,SER-152,SER-152,SER-152,SER-152,TRP-195,TYR-153,PHE-156,TRP-200,ILE-37	2p3nAm_AX_Dist#7_Ch#A_vs_Lgnd#X_C_CB-TYR-A-153	5	0.4	0.105	-4.21016	1	-1.27705
AMP__A_601__1jp4A__2pcrA__2.21	3.464	0.982	-5.127	2.21	AMP__A_601__1jp4A_Dist#7_Ch#A_vs_Lgnd#LIG_A_601_C__pdb2pcrAm_AX_Dist#7_Ch#A_vs_Lgnd#X_C_CB-ARG-A-162__12__36.628	11.531	2.952	-5.377	36.628	ASP-47,LEU-88,LEU-88,ASP-89,ASP-89,ASP-89,ASP-89,ASP-89,ASP-89,ASP-89,GLY-90,GLY-90,GLY-90,GLY-90,THR-91,THR-91,THR-91,THR-91,THR-91,LYS-92,LYS-92,LYS-92,ARG-186,ARG-186,ARG-186,GLY-188,GLY-188,GLY-188,ALA-189,ALA-189,ALA-189,ALA-189,ALA-190,ALA-190,ALA-190,ALA-190,LYS-211,ASP-214,ASP-214,ASP-214,ASP-214,ASP-214,ASP-214,LYS-92,TRP-213,TRP-213,LEU-88	2pcrAm_AX_Dist#7_Ch#A_vs_Lgnd#X_C_CB-ARG-A-162	12	0.556	0.296	-4.73845	1	-1.7618
AMP__A_601__1jp4A__3b8bA__2.53	0.078	1.243	-5.193	2.53	AMP__A_601__1jp4A_Dist#7_Ch#A_vs_Lgnd#LIG_A_601_C__pdb3b8bAm_AX_Dist#7_Ch#A_vs_Lgnd#X_C_CB-LYS-A-87__4__36.879	-0.119	1.05	-4.806	36.879	ASP-81,ASP-81,ASP-81,LEU-83,LEU-83,ASP-84,ASP-84,ASP-84,ASP-84,ASP-84,ASP-84,ASP-84,ASP-84,GLY-85,GLY-85,THR-86,LYS-87,LYS-87,LYS-87,GLU-88,GLU-88,GLU-88,SER-170,SER-170,SER-170,SER-170,ARG-171,ARG-171,ARG-171,ARG-171,ARG-171,SER-172,SER-172,SER-172,SER-172,SER-172,HIS-173,HIS-173,HIS-173,HIS-173,GLY-198,GLY-198,GLY-198,GLY-198,LYS-87	3b8bAm_AX_Dist#7_Ch#A_vs_Lgnd#X_C_CB-LYS-A-87	4	0.375	0.194	-3.86672	1	-4.17913
AMP__A_601__1jp4A__3t0jA__2.28	11.743	2.002	-5.224	2.28	AMP__A_601__1jp4A_Dist#7_Ch#A_vs_Lgnd#LIG_A_601_C__pdb3t0jAm_AX_Dist#7_Ch#A_vs_Lgnd#X_C_CB-LEU-A-213__1__21.406	34.222	3.481	-4.668	21.406	GLU-65,ASP-83,ASP-83,ASP-83,ILE-85,ILE-85,ASP-86,ASP-86,ASP-86,ASP-86,ASP-86,ASP-86,ASP-86,GLY-87,GLY-87,GLY-87,GLY-87,THR-88,GLY-182,TRP-207,TRP-207,GLU-65,TRP-207	3t0jAm_AX_Dist#7_Ch#A_vs_Lgnd#X_C_CB-LEU-A-213	1	0.364	0.123	-2.48525	1	-1.30355
AMP__A_601__1jp4A__4as4A__2.5	15.926	0.535	-5.547	2.5					-1	no_pair_in_aligntable	no_pair_in_aligntable		-1	-1	-8.73543	1	0
AMP__A_601__1jp4A__4as5A__2.54	6.346	0.487	-6.913	2.54					-1	no_pair_in_aligntable	no_pair_in_aligntable		-1	-1	-11.7768	1	0
AMP__A_601__1jp4A__4i3yA__2.38	-0.89	2.071	-4.457	2.38	AMP__A_601__1jp4A_Dist#7_Ch#A_vs_Lgnd#LIG_A_601_C__pdb4i3yAm_AX_Dist#7_Ch#A_vs_Lgnd#X_C_CB-ASN-A-95__2__30.089	-3.7	1.491	-6.272	30.089	ASP-41,ASP-41,ASP-41,ASP-41,ASP-41,ASP-41,ASP-41,ASP-41,LEU-42,LEU-42,GLU-70,GLU-70,GLU-70,ASP-209,ASP-209,ASP-91,ASP-91,ASP-91,ASP-91,ASP-91,ASP-91,GLY-92,GLY-92,GLY-92,GLY-92,THR-93,THR-93,THR-93,THR-93,THR-93,GLY-183,TRP-208,LEU-42,PHE-40	4i3yAm_AX_Dist#7_Ch#A_vs_Lgnd#X_C_CB-ASN-A-95	2	0.556	0.209	-2.05297	1	-3.94217
NAD__A_401__1jq5A__1ta9A__3.69	1.904	1.036	-6.651	3.69	NAD__A_401__1jq5A_Dist#7_Ch#A_vs_Lgnd#LIG_A_401_C__pdb1ta9Am_AX_Dist#7_Ch#A_vs_Lgnd#X_C_CB-SER-A-131__9__55.312	-5.304	0.556	-7.829	55.312	ASP-99,ASP-99,ASP-99,ASP-99,ASP-99,ASP-99,VAL-102,VAL-102,VAL-102,PHE-126,GLY-128,GLY-128,GLY-128,ALA-130,ALA-130,ALA-130,VAL-152,VAL-152,GLY-153,GLY-153,GLY-153,GLY-153,GLY-154,GLY-154,GLY-154,GLY-154,GLY-155,GLY-155,GLY-155,GLY-155,LYS-156,LYS-156,LYS-156,LYS-156,LYS-156,LYS-156,LYS-156,LYS-156,LYS-156,THR-157,THR-157,THR-157,THR-157,THR-157,ASP-159,ASP-159,ASP-159,ASP-159,ASP-159,ASP-159,ASP-1…	1ta9Am_AX_Dist#7_Ch#A_vs_Lgnd#X_C_CB-SER-A-131	9	0.421	0.222	-5.85475	1	-11.9345
NAD__A_401__1jq5A__2gruA__2.26	-0.753	0.344	-5.644	2.26	NAD__A_401__1jq5A_Dist#7_Ch#A_vs_Lgnd#LIG_A_401_C__pdb2gruAm_AX_Dist#7_Ch#A_vs_Lgnd#X_C_CB-GLU-A-171__11__26.845	106.295	7.67	-5.472	26.845	ASP-42,ASP-42,ASP-42,ASP-42,ASP-42,ASP-42,ASP-42,ASP-42,GLY-44,GLY-44,GLY-44,GLY-44,VAL-45,VAL-45,VAL-45,VAL-45,VAL-45,GLY-103,GLY-103,GLY-104,GLY-104,GLY-104,THR-129,THR-128,THR-129,ALA-132,ALA-133,SER-134,SER-134,SER-134	2gruAm_AX_Dist#7_Ch#A_vs_Lgnd#X_C_CB-GLU-A-171	11	0.25	0.163	-12.7117	1	-0.704247
NAD__A_401__1jq5A__3ce9A__2.01	35.332	1.688	6.333	2.01	NAD__A_401__1jq5A_Dist#7_Ch#A_vs_Lgnd#LIG_A_401_C__pdb3ce9Am_AX_Dist#7_Ch#A_vs_Lgnd#X_C_CB-GLU-A-42__9__36.027	14.757	0.995	1.403	36.027	ILE-72,ILE-72,GLY-96,GLY-96,GLY-96,GLY-97,GLY-97,GLY-97,GLY-97,LYS-98,LYS-98,LYS-98,LYS-98,LYS-98,LYS-98,LYS-98,LYS-98,LYS-98,ASP-101,ASP-101,ASP-101,ASP-101,ASP-101,ASP-101,ASP-101,LYS-104,LYS-104,LYS-104,THR-119,SER-122,SER-122,SER-122,SER-122,SER-122,SER-122,ASN-123,ASN-123,ASN-123,GLY-125,GLY-125,GLY-125,GLY-125,ILE-72,LYS-104	3ce9Am_AX_Dist#7_Ch#A_vs_Lgnd#X_C_CB-GLU-A-42	9	0.36	0.178	3.54195	1	1.28128
NAD__A_401__1jq5A__3owoA__2.03	3.48	1.626	-8.915	2.03	NAD__A_401__1jq5A_Dist#7_Ch#A_vs_Lgnd#LIG_A_401_C__pdb3owoAm_AX_Dist#7_Ch#A_vs_Lgnd#X_C_CB-GLU-A-13__1__20.294	156.066	0	156.066	20.294	VAL-47,VAL-47,VAL-47,VAL-47,VAL-47,VAL-48,VAL-48,VAL-48,VAL-48,VAL-48,VAL-51,VAL-51,VAL-51,LEU-95,LEU-95,GLY-96,GLY-96,GLY-96,GLY-97,ASP-102,ASP-102,ASP-102,ASP-102,VAL-51	3owoAm_AX_Dist#7_Ch#A_vs_Lgnd#X_C_CB-GLU-A-13	1	0.056	0.042	-5.16512	1	1560.66
NAD__A_401__1jq5A__3rf7A__2.23	-2.695	0.605	-10.184	2.23	NAD__A_401__1jq5A_Dist#7_Ch#A_vs_Lgnd#LIG_A_401_C__pdb3rf7Am_AX_Dist#7_Ch#A_vs_Lgnd#X_C_CB-VAL-A-44__7__24.476	87.567	7.669	-1.833	24.476	LEU-50,LEU-50,LEU-50,LEU-50,LEU-50,ALA-51,ALA-51,ALA-51,VAL-54,VAL-54,VAL-54,VAL-54,VAL-54,VAL-67,VAL-44,VAL-44,GLY-182,GLY-182,VAL-183,VAL-183,THR-185,THR-185,THR-185,THR-185,THR-185,ASP-186,ASP-186,ASP-186,ASP-186,ASP-186,ASP-186,ASP-186,ASP-186,HIS-271,ASP-68	3rf7Am_AX_Dist#7_Ch#A_vs_Lgnd#X_C_CB-VAL-A-44	7	0.185	0.076	-14.4454	1	-0.235938
NAD__A_401__1jq5A__3zokA__2.12	25.825	5.907	8.308	2.12	NAD__A_401__1jq5A_Dist#7_Ch#A_vs_Lgnd#LIG_A_401_C__pdb3zokAm_AX_Dist#7_Ch#A_vs_Lgnd#X_C_CB-LEU-A-184__5__21.544	327.249	12.297	-2.219	21.544	LEU-34,ILE-60,ILE-60,ILE-60,TYR-28,ILE-27,ILE-15,ILE-15,GLY-32,GLY-32,GLY-30,THR-183,THR-183,THR-183,THR-183,LEU-184,LEU-229,ALA-228,TYR-231,GLU-238,THR-186,ILE-15,THR-14,SER-31,TYR-28	3zokAm_AX_Dist#7_Ch#A_vs_Lgnd#X_C_CB-LEU-A-184	5	0.125	0.07	1.38305	1	-0.178995
NAD__A_401__1jq5A__4fr2A__2.1	21.856	6.775	-4.537	2.1	NAD__A_401__1jq5A_Dist#7_Ch#A_vs_Lgnd#LIG_A_401_C__pdb4fr2Am_AX_Dist#7_Ch#A_vs_Lgnd#X_C_CB-ASN-A-75__5__22.148	9.986	1.38	-6.403	22.148	ASP-41,ASP-41,ASP-41,ASP-41,ASP-41,ASP-41,ASP-41,ASP-41,LEU-44,LEU-44,LEU-44,LEU-44,ALA-154,ALA-154,GLY-101,VAL-99,GLY-100,SER-103,THR-142,THR-142,THR-142,THR-142,THR-142,VAL-166,LYS-164,LEU-191,GLY-101	4fr2Am_AX_Dist#7_Ch#A_vs_Lgnd#X_C_CB-ASN-A-75	5	0.318	0.188	-0.659927	1	-4.32635
NAD__A_401__1jq5A__4mcaA__3.74	0.485	0.677	-5.705	3.74	NAD__A_401__1jq5A_Dist#7_Ch#A_vs_Lgnd#LIG_A_401_C__pdb4mcaAm_AX_Dist#7_Ch#A_vs_Lgnd#X_C_CB-CYS-A-69__10__65.95	-1.225	6.317	-4.478	65.95	ASP-37,ASP-37,ASP-37,ASP-37,ASP-37,ASP-37,ASP-37,ASP-37,ASP-38,ASP-38,VAL-40,VAL-40,VAL-40,VAL-40,VAL-40,PHE-64,GLY-66,GLY-66,GLY-66,GLU-67,GLU-67,GLU-67,VAL-91,VAL-91,GLY-92,GLY-92,GLY-92,GLY-92,GLY-93,GLY-93,GLY-93,GLY-93,GLY-94,GLY-94,GLY-94,GLY-94,LYS-95,LYS-95,LYS-95,LYS-95,LYS-95,LYS-95,LYS-95,LYS-95,LYS-95,THR-96,THR-96,THR-96,THR-96,THR-96,LEU-97,LEU-97,LEU-97,ASP-98,ASP-98,ASP-98,ASP-98,…	4mcaAm_AX_Dist#7_Ch#A_vs_Lgnd#X_C_CB-CYS-A-69	10	0.3	0.149	-7.34234	1	-0.697834
NAD__A_401__1jq5A__4p53A__2.03	-4.576	0.366	-9.168	2.03	NAD__A_401__1jq5A_Dist#7_Ch#A_vs_Lgnd#LIG_A_401_C__pdb4p53Am_AX_Dist#7_Ch#A_vs_Lgnd#X_C_CB-GLU-A-273__1__22.434	157.765	7.567	-4.83	22.434	ASP-138,ASP-138,GLY-141,GLY-141,GLY-141,LEU-142,LEU-142,LEU-142,GLU-291,GLU-291,LEU-183,GLY-184,VAL-174,VAL-174,LYS-180,LYS-180,LYS-180,LYS-180,LYS-180,LYS-180,LYS-180,ASN-181,ASN-181,ASN-181,ASP-356,ASP-356,THR-185,THR-185	4p53Am_AX_Dist#7_Ch#A_vs_Lgnd#X_C_CB-GLU-A-273	1	0.12	0.08	-19.6738	1	-0.629973
NAD__A_401__1jq5A__4rflA__2.6	-5.284	0.34	-9	2.6	NAD__A_401__1jq5A_Dist#7_Ch#A_vs_Lgnd#LIG_A_401_C__pdb4rflAm_AX_Dist#7_Ch#A_vs_Lgnd#X_C_CB-LYS-A-37__1__23.276	124.718	0	124.718	23.276	ILE-16,ILE-16,ILE-16,ILE-16,ILE-133,ILE-133,ILE-133,ILE-133,GLY-78,GLY-78,GLY-78,GLY-78,ARG-79,ARG-79,ARG-79,ARG-79,ARG-79,SER-80,SER-80,SER-80,ASP-82,ASP-82,ASP-82,ASP-82,THR-39,THR-39,SER-103,SER-103,SER-103,SER-103,SER-103,SER-103,ASN-104,ASN-104	4rflAm_AX_Dist#7_Ch#A_vs_Lgnd#X_C_CB-LYS-A-37	1	0.292	0.11	-20.4545	1	1247.18
NAD__A_401__1jq5A__4rgqA__2.77	-4.609	0.406	-8.507	2.77	NAD__A_401__1jq5A_Dist#7_Ch#A_vs_Lgnd#LIG_A_401_C__pdb4rgqAm_AX_Dist#7_Ch#A_vs_Lgnd#X_C_CB-LYS-A-37__2__26.826	162.913	7.544	80.711	26.826	ASP-48,ILE-49,ILE-49,ILE-49,ILE-49,ILE-49,ILE-49,VAL-50,VAL-50,VAL-50,GLY-78,GLY-78,GLY-78,ARG-79,ARG-79,ARG-79,ARG-79,ARG-79,ARG-79,SER-80,SER-80,SER-80,THR-39,THR-39,THR-39,THR-39,SER-103,SER-103,SER-245,SER-245,SER-245,LEU-246	4rgqAm_AX_Dist#7_Ch#A_vs_Lgnd#X_C_CB-LYS-A-37	2	0.174	0.061	-16.8123	1	10.5587
FAD__A_399__1jqiA__1rx0A__3.66	-6.405	0.428	-8.761	3.66	FAD__A_399__1jqiA_Dist#7_Ch#A_vs_Lgnd#LIG_A_399_C__pdb1rx0Am_AX_Dist#7_Ch#A_vs_Lgnd#X_C_CB-VAL-A-371__1__52.626	-4.379	0.346	-8.523	52.626	TYR-136,TYR-136,TYR-136,TYR-136,TYR-136,TYR-136,TYR-136,TYR-136,TYR-136,TYR-136,LEU-138,LEU-138,LEU-138,LEU-138,LEU-138,THR-139,THR-139,THR-139,THR-139,GLU-140,GLU-140,GLU-140,PRO-141,PRO-141,PRO-141,GLY-142,GLY-142,GLY-142,SER-143,SER-143,SER-143,SER-143,GLY-144,GLY-144,GLY-144,GLY-144,SER-145,SER-145,SER-145,SER-145,SER-145,ASP-146,ASP-146,ASP-146,ALA-168,ALA-168,ALA-168,ALA-168,ALA-168,PHE-169…	1rx0Am_AX_Dist#7_Ch#A_vs_Lgnd#X_C_CB-VAL-A-371	1	0.429	0.161	-16.5928	1	-19.1099
FAD__A_399__1jqiA__2jifA__2.99	-6.608	0.457	-8.381	2.99	FAD__A_399__1jqiA_Dist#7_Ch#A_vs_Lgnd#LIG_A_399_C__pdb2jifAm_AX_Dist#7_Ch#A_vs_Lgnd#X_C_CB-SER-A-177__24__50.359	-6.064	0.291	-8.402	50.359	PHE-174,PHE-174,PHE-174,PHE-174,PHE-174,PHE-174,PHE-174,PHE-174,PHE-174,PHE-174,PHE-174,LEU-176,LEU-176,LEU-176,LEU-176,LEU-176,LEU-176,LEU-176,LEU-176,SER-177,SER-177,SER-177,SER-177,SER-177,SER-177,GLU-178,GLU-178,GLU-178,GLY-180,GLY-180,GLY-180,GLY-180,GLY-182,GLY-182,GLY-182,GLY-182,SER-183,SER-183,SER-183,SER-183,SER-183,SER-183,ASP-184,ASP-184,ASP-184,ASP-184,LYS-205,LYS-205,TRP-207,TRP-207…	2jifAm_AX_Dist#7_Ch#A_vs_Lgnd#X_C_CB-SER-A-177	24	0.438	0.139	-15.0467	1	-21.4885
FAD__A_399__1jqiA__2uxwA__3.9	-5.779	0.138	-8.361	3.9	FAD__A_399__1jqiA_Dist#7_Ch#A_vs_Lgnd#LIG_A_399_C__pdb2uxwAm_AX_Dist#7_Ch#A_vs_Lgnd#X_C_CB-LYS-A-331__7__44.938	-5.576	0.24	-8.141	44.938	ILE-184,PHE-214,PHE-214,PHE-214,PHE-214,PHE-214,PHE-214,PHE-214,PHE-214,PHE-214,PHE-214,PHE-214,LEU-216,LEU-216,LEU-216,LEU-216,LEU-216,LEU-216,LEU-216,LEU-216,THR-217,THR-217,THR-217,THR-217,GLU-218,SER-221,SER-221,SER-221,SER-221,GLY-222,GLY-222,GLY-222,GLY-222,SER-223,SER-223,SER-223,SER-223,SER-223,SER-223,ASP-224,ASP-224,ASP-224,ASP-224,LYS-247,LYS-247,THR-464,ILE-467,SER-183,ASP-224,ASP-224	2uxwAm_AX_Dist#7_Ch#A_vs_Lgnd#X_C_CB-LYS-A-331	7	0.438	0.125	-35.1303	1	-23.9441
FAD__A_399__1jqiA__2vigA__4.35	-7.105	0.175	-8.829	4.35	FAD__A_399__1jqiA_Dist#7_Ch#A_vs_Lgnd#LIG_A_399_C__pdb2vigAm_AX_Dist#7_Ch#A_vs_Lgnd#X_C_CB-THR-A-169__17__79.216	-7.527	0.238	-8.849	79.216	PHE-152,PHE-152,PHE-152,PHE-152,PHE-152,PHE-152,PHE-152,PHE-152,PHE-152,PHE-152,PHE-152,ALA-153,ALA-153,ALA-153,ALA-153,LEU-154,LEU-154,LEU-154,LEU-154,LEU-154,LEU-154,LEU-154,LEU-154,SER-155,SER-155,SER-155,SER-155,SER-155,SER-155,GLU-156,GLU-156,GLU-156,PRO-157,PRO-157,PRO-157,GLY-158,GLY-158,GLY-158,GLY-158,ASN-159,ASN-159,ASN-159,ASN-159,ASN-159,ASN-159,GLY-160,GLY-160,GLY-160,GLY-160,SER-161…	2vigAm_AX_Dist#7_Ch#A_vs_Lgnd#X_C_CB-THR-A-169	17	0.45	0.179	-32.1055	1	-26.1805
FAD__A_399__1jqiA__2wbiA__2.37	-0.866	0.482	-7.942	2.37	FAD__A_399__1jqiA_Dist#7_Ch#A_vs_Lgnd#LIG_A_399_C__pdb2wbiAm_AX_Dist#7_Ch#A_vs_Lgnd#X_C_CB-VAL-A-22__6__20.226	176.332	2.098	110.008	20.226	LEU-334,LEU-334,LEU-334,LEU-335,LEU-335,LEU-335,LEU-335,LEU-335,LEU-335,LEU-335,LEU-335,THR-336,THR-336,THR-336,THR-336,ALA-340,ALA-340,ALA-340,ALA-340,HIS-341,HIS-341,HIS-341,SER-90,SER-93,SER-93,SER-93	2wbiAm_AX_Dist#7_Ch#A_vs_Lgnd#X_C_CB-VAL-A-22	6	0	0	-13.646	1	50.0491
FAD__A_399__1jqiA__3djlA__2.24	2.837	0.681	-8.501	2.24	FAD__A_399__1jqiA_Dist#7_Ch#A_vs_Lgnd#LIG_A_399_C__pdb3djlAm_AX_Dist#7_Ch#A_vs_Lgnd#X_C_CB-ASP-A-447__3__21.287	322.642	0.001	322.642	21.287	TYR-446,TYR-446,TYR-446,TYR-446,TYR-446,TYR-446,TYR-446,VAL-445,LEU-439,VAL-438,LEU-439,LEU-439,LEU-439,LEU-439,GLN-442,LEU-372,TRP-373,TRP-373,TRP-373,LEU-448,LEU-448,LEU-448,SER-450,LYS-500,LYS-500,LYS-500,LYS-500,LEU-470	3djlAm_AX_Dist#7_Ch#A_vs_Lgnd#X_C_CB-ASP-A-447	3	0	0	-10.8848	1	3194.48
FAD__A_399__1jqiA__3ii9A__3.07	53.685	0.455	-4.615	3.07	FAD__A_399__1jqiA_Dist#7_Ch#A_vs_Lgnd#LIG_A_399_C__pdb3ii9Am_AX_Dist#7_Ch#A_vs_Lgnd#X_C_CB-PRO-A-174__8__46.035	105.967	0.001	105.967	46.035	LEU-106,LEU-106,LEU-106,PHE-136,PHE-136,PHE-136,PHE-136,PHE-136,PHE-136,PHE-136,PHE-136,PHE-136,GLY-137,GLY-137,GLY-137,LEU-138,LEU-138,LEU-138,LEU-138,LEU-138,LEU-138,LEU-138,LEU-138,THR-139,THR-139,THR-139,THR-139,GLU-140,GLU-140,GLU-140,PRO-141,PRO-141,PRO-141,LYS-167,LYS-167,TRP-169,TRP-169,TRP-169,TRP-169,TRP-169,TRP-169,TRP-169,TRP-169,TRP-169,TRP-169,TRP-169,TRP-169,TRP-169,TRP-169,ILE-170…	3ii9Am_AX_Dist#7_Ch#A_vs_Lgnd#X_C_CB-PRO-A-174	8	0.357	0.383	-8.31532	1	1049.18
FAD__A_399__1jqiA__3mxlA__2.02	174.872	8.3	-2.773	2.02	FAD__A_399__1jqiA_Dist#7_Ch#A_vs_Lgnd#LIG_A_399_C__pdb3mxlAm_AX_Dist#7_Ch#A_vs_Lgnd#X_C_CB-PRO-A-59__1__20.546	102.891	0.001	102.891	20.546	ALA-310,ALA-310,SER-311,SER-311,SER-311,SER-311,VAL-312,VAL-312,HIS-107,HIS-107,HIS-107,TYR-103,TYR-103,GLY-108,GLY-108,GLY-108,GLY-108,THR-109,THR-109,THR-109,THR-109,THR-109,THR-109,THR-109	3mxlAm_AX_Dist#7_Ch#A_vs_Lgnd#X_C_CB-PRO-A-59	1	0	0	-0.330119	1	1018.72
FAD__A_399__1jqiA__3owaA__2.89	-6.405	0.419	-8.395	2.89	FAD__A_399__1jqiA_Dist#7_Ch#A_vs_Lgnd#LIG_A_399_C__pdb3owaAm_AX_Dist#7_Ch#A_vs_Lgnd#X_C_CB-PRO-A-220__4__61.67	-4.561	0.454	-8.566	61.67	TYR-148,TYR-148,TYR-148,TYR-148,TYR-148,ALA-149,ALA-149,ALA-149,ALA-149,LEU-150,LEU-150,LEU-150,LEU-150,THR-151,THR-151,THR-151,THR-151,GLU-152,GLU-152,GLU-152,PRO-153,PRO-153,PRO-153,SER-155,LYS-181,LYS-181,TRP-183,TRP-183,TRP-183,TRP-183,TRP-183,TRP-183,TRP-183,TRP-183,ILE-184,ILE-184,ILE-184,ILE-184,ILE-184,THR-185,THR-185,THR-185,THR-185,THR-185,THR-185,THR-185,ASN-186,ASN-186,ASN-186,SER-187…	3owaAm_AX_Dist#7_Ch#A_vs_Lgnd#X_C_CB-PRO-A-220	4	0.5	0.191	-16.1753	1	-15.4621
FAD__A_399__1jqiA__3p4tA__2.86	0.286	0.313	-7.461	2.86	FAD__A_399__1jqiA_Dist#7_Ch#A_vs_Lgnd#LIG_A_399_C__pdb3p4tAm_AX_Dist#7_Ch#A_vs_Lgnd#X_C_CB-ILE-A-147__4__31.348	-2.277	0.256	-7.36	31.348	PHE-260,ILE-147,ILE-147,ILE-147,ILE-147,THR-148,THR-148,THR-148,THR-148,THR-148,GLU-149,GLU-149,GLU-149,PRO-150,PRO-150,PRO-150,GLY-151,GLY-151,GLY-151,GLY-151,GLY-153,GLY-153,GLY-153,GLY-153,SER-154,SER-154,SER-154,SER-154,SER-154,SER-154,ASP-155,ASP-155,ASP-155,GLU-215,ILE-390,GLU-389,ILE-390,ILE-256,ILE-256,GLU-263,PHE-253	3p4tAm_AX_Dist#7_Ch#A_vs_Lgnd#X_C_CB-ILE-A-147	4	0.333	0.115	-18.0654	1	-20.6742
FAD__A_399__1jqiA__3pfdA__3.73	-4.874	0.454	-8.574	3.73	FAD__A_399__1jqiA_Dist#7_Ch#A_vs_Lgnd#LIG_A_399_C__pdb3pfdAm_AX_Dist#7_Ch#A_vs_Lgnd#X_C_CB-LEU-A-134__3__48.618	-5.605	0.554	-8.565	48.618	TYR-132,TYR-132,TYR-132,TYR-132,TYR-132,TYR-132,TYR-132,TYR-132,TYR-132,TYR-132,ALA-133,ALA-133,ALA-133,ALA-133,LEU-134,LEU-134,LEU-134,LEU-134,LEU-134,LEU-134,LEU-134,LEU-134,SER-135,SER-135,SER-135,SER-135,SER-135,SER-135,GLU-136,GLU-136,GLU-136,GLY-140,GLY-140,GLY-140,GLY-140,SER-141,SER-141,SER-141,SER-141,ASP-142,ASP-142,ASP-142,LYS-163,TRP-165,TRP-165,TRP-165,TRP-165,ILE-166,GLU-373,GLU-136	3pfdAm_AX_Dist#7_Ch#A_vs_Lgnd#X_C_CB-LEU-A-134	3	0.444	0.131	-15.4765	1	-13.0963
FAD__A_399__1jqiA__3r7kA__2.28	-4.512	0.185	-7.357	2.28	FAD__A_399__1jqiA_Dist#7_Ch#A_vs_Lgnd#LIG_A_399_C__pdb3r7kAm_AX_Dist#7_Ch#A_vs_Lgnd#X_C_CB-GLU-A-148__3__39.457	92.457	2.9	12.094	39.457	VAL-215,VAL-215,GLY-145,GLY-145,GLY-145,VAL-146,VAL-146,VAL-146,VAL-146,VAL-146,THR-147,THR-147,THR-147,THR-147,THR-147,GLU-148,GLU-148,GLU-148,PRO-149,PRO-149,PRO-149,GLY-150,GLY-150,GLY-150,GLY-150,GLY-152,GLY-152,GLY-152,GLY-152,SER-153,SER-153,SER-153,SER-153,SER-153,SER-153,ASP-154,ASP-154,ASP-154,ASP-154,LYS-175,PHE-177,PHE-177,PHE-177,PHE-177,PHE-177,PHE-177,PHE-177,PHE-177,ILE-178,ILE-178…	3r7kAm_AX_Dist#7_Ch#A_vs_Lgnd#X_C_CB-GLU-A-148	3	0.312	0.103	-25.814	1	4.03133
FAD__A_399__1jqiA__3sf6A__3.43	-3.434	0.226	-8.954	3.43	FAD__A_399__1jqiA_Dist#7_Ch#A_vs_Lgnd#LIG_A_399_C__pdb3sf6Am_AX_Dist#7_Ch#A_vs_Lgnd#X_C_CB-SER-A-182__5__54.636	-1.51	0.632	-8.009	54.636	PHE-144,PHE-144,PHE-144,PHE-144,PHE-144,PHE-144,PHE-144,PHE-144,PHE-144,GLY-145,GLY-145,GLY-145,LEU-146,LEU-146,LEU-146,LEU-146,LEU-146,LEU-146,LEU-146,LEU-146,THR-147,THR-147,THR-147,THR-147,THR-147,GLU-148,GLU-148,GLU-148,PRO-149,PRO-149,PRO-149,LYS-175,LYS-175,TRP-177,TRP-177,TRP-177,TRP-177,TRP-177,TRP-177,TRP-177,TRP-177,TRP-177,TRP-177,TRP-177,TRP-177,TRP-177,TRP-177,ILE-178,ILE-178,ILE-178…	3sf6Am_AX_Dist#7_Ch#A_vs_Lgnd#X_C_CB-SER-A-182	5	0.333	0.156	-27.4663	1	-10.9413
FAD__A_399__1jqiA__3swoA__3.18	0.329	1.016	-8.036	3.18	FAD__A_399__1jqiA_Dist#7_Ch#A_vs_Lgnd#LIG_A_399_C__pdb3swoAm_AX_Dist#7_Ch#A_vs_Lgnd#X_C_CB-GLU-A-145__3__27.018	-5.072	0.747	-8.809	27.018	THR-144,THR-144,THR-144,THR-144,GLU-145,GLU-145,GLU-145,PRO-146,PRO-146,PRO-146,GLY-149,GLY-149,GLY-149,TRP-174,TRP-174,TRP-174,TRP-174,TRP-174,TRP-174,TRP-174,TRP-174,TRP-174,TRP-174,TRP-174,TRP-174,TRP-174,TRP-174,ILE-175,ILE-175,ILE-175	3swoAm_AX_Dist#7_Ch#A_vs_Lgnd#X_C_CB-GLU-A-145	3	0.211	0.042	-7.20072	1	-10.4002
FAD__A_399__1jqiA__4ktoA__3.02	10.279	3.221	-3.66	3.02	FAD__A_399__1jqiA_Dist#7_Ch#A_vs_Lgnd#LIG_A_399_C__pdb4ktoAm_AX_Dist#7_Ch#A_vs_Lgnd#X_C_CB-PRO-A-166__7__20.461	227.896	6.765	-3.806	20.461	PHE-219,PHE-219,ALA-129,ALA-129,ALA-129,SER-131,SER-131,SER-131,SER-131,SER-131,SER-131,GLU-132,GLU-132,PRO-133,TRP-161,TRP-161,TRP-161,TRP-161,TRP-161,TRP-161,TRP-161,TRP-161,TRP-161,TRP-161,TRP-161,TRP-161,TRP-161,TRP-161,ILE-162,ILE-162,ILE-162,ILE-162,ILE-162,LYS-203,LYS-203,LYS-203,LEU-363	4ktoAm_AX_Dist#7_Ch#A_vs_Lgnd#X_C_CB-PRO-A-166	7	0.357	0.15	-1.10208	1	-0.554406
FAD__A_399__1jqiA__4l1fA__3.95	-4.335	0.331	-8.431	3.95	FAD__A_399__1jqiA_Dist#7_Ch#A_vs_Lgnd#LIG_A_399_C__pdb4l1fAm_AX_Dist#7_Ch#A_vs_Lgnd#X_C_CB-GLN-A-367__1__40.816	-4.873	0.439	-8.358	40.816	PHE-123,PHE-123,LEU-125,LEU-125,LEU-125,LEU-125,LEU-125,LEU-125,LEU-125,THR-126,THR-126,THR-126,THR-126,GLU-127,GLU-127,GLU-127,PRO-128,PRO-128,GLY-131,GLY-131,THR-132,THR-132,THR-132,THR-132,ASP-133,ASP-133,ASP-133,ASP-133,ILE-155,ILE-155,ILE-155,ILE-155,PHE-156,PHE-156,PHE-156,PHE-156,PHE-156,PHE-156,PHE-156,ILE-157,ILE-358,ILE-358	4l1fAm_AX_Dist#7_Ch#A_vs_Lgnd#X_C_CB-GLN-A-367	1	0.5	0.124	-19.5615	1	-15.5065
FAD__A_399__1jqiA__4m9aA__3.81	-3.401	0.266	-6.639	3.81	FAD__A_399__1jqiA_Dist#7_Ch#A_vs_Lgnd#LIG_A_399_C__pdb4m9aAm_AX_Dist#7_Ch#A_vs_Lgnd#X_C_CB-LYS-A-197__1__33.514	-2.948	0.357	-6.801	33.514	LEU-125,LEU-125,LEU-125,LEU-125,THR-126,THR-126,THR-126,GLU-127,GLU-127,PRO-128,PRO-128,PRO-128,VAL-157,VAL-157,VAL-157,VAL-157,ASN-159,ASN-159,LYS-201,LYS-201,LYS-201,LYS-201,GLY-203,GLY-203,ILE-204,ILE-204,ILE-358,ILE-358,ILE-358,TYR-362,TYR-362,TYR-362,TYR-362,TYR-362	4m9aAm_AX_Dist#7_Ch#A_vs_Lgnd#X_C_CB-LYS-A-197	1	0.429	0.108	-18.1393	1	-14.8818
FAD__A_399__1jqiA__4n5fA__3.87	-4.951	0.193	-8.164	3.87	FAD__A_399__1jqiA_Dist#7_Ch#A_vs_Lgnd#LIG_A_399_C__pdb4n5fAm_AX_Dist#7_Ch#A_vs_Lgnd#X_C_CB-GLU-A-367__15__39.64	-4.598	0.252	-8.021	39.64	PHE-123,LEU-125,LEU-125,LEU-125,LEU-125,LEU-125,LEU-125,LEU-125,LEU-125,THR-126,THR-126,THR-126,THR-126,GLU-127,GLU-127,GLU-127,PRO-128,PRO-128,PRO-128,GLY-131,GLY-131,GLY-131,GLY-131,SER-132,SER-132,SER-132,SER-132,GLU-133,GLU-133,GLU-133,GLU-133,PHE-156,PHE-156,PHE-156,PHE-156,PHE-156,PHE-156,PHE-156,PHE-156,PHE-156,ILE-358,GLU-363,GLY-364	4n5fAm_AX_Dist#7_Ch#A_vs_Lgnd#X_C_CB-GLU-A-367	15	0.438	0.107	-27.8635	1	-22.7869
FAD__A_399__1jqiA__4o5mA__2.36	3.016	2.432	-3.471	2.36	FAD__A_399__1jqiA_Dist#7_Ch#A_vs_Lgnd#LIG_A_399_C__pdb4o5mAm_AX_Dist#7_Ch#A_vs_Lgnd#X_C_CB-ALA-A-124__2__22.719	285.478	0.001	285.478	22.719	TYR-148,TYR-148,TYR-148,TYR-148,TYR-148,TYR-148,TYR-148,TYR-148,VAL-149,VAL-149,VAL-149,VAL-149,VAL-149,LEU-150,LEU-150,LEU-150,LEU-150,LEU-150,LEU-150,ASN-151,ASN-151,ASN-151,GLY-152,GLY-152,GLY-152,ASN-153,ASN-153,ASN-223,ALA-170,GLU-215	4o5mAm_AX_Dist#7_Ch#A_vs_Lgnd#X_C_CB-ALA-A-124	2	0	0	-1.37085	1	2826.51
FAD__A_399__1jqiA__4u83A__3.52	-0.049	0.557	-6.286	3.52	FAD__A_399__1jqiA_Dist#7_Ch#A_vs_Lgnd#LIG_A_399_C__pdb4u83Am_AX_Dist#7_Ch#A_vs_Lgnd#X_C_CB-ASP-A-365__13__49.933	0.465	5.783	-2.348	49.933	PHE-121,PHE-121,LEU-123,LEU-123,LEU-123,LEU-123,LEU-123,LEU-123,LEU-123,LEU-123,THR-124,THR-124,THR-124,THR-124,GLU-125,GLU-125,GLU-125,PRO-126,PHE-154,PHE-154,PHE-154,PHE-154,PHE-154,PHE-154,PHE-154,PHE-154,PHE-154,ILE-155,ILE-155,THR-207,VAL-356,VAL-356,VAL-356,VAL-356,VAL-356,ILE-359,ILE-359,ILE-359,ILE-359,ILE-359,ILE-359,ILE-359,TYR-360,TYR-360,TYR-360,TYR-360,TYR-360,TYR-360,TYR-360,TYR-360…	4u83Am_AX_Dist#7_Ch#A_vs_Lgnd#X_C_CB-ASP-A-365	13	0.667	0.228	-9.56773	1	-0.399116
FAD__A_399__1jqiA__4xvxA__2.02	-4.474	0.432	-7.543	2.02	FAD__A_399__1jqiA_Dist#7_Ch#A_vs_Lgnd#LIG_A_399_C__pdb4xvxAm_AX_Dist#7_Ch#A_vs_Lgnd#X_C_CB-MET-A-370__1__20.52	167.419	6.629	7.538	20.52	LEU-305,LEU-305,ALA-308,ALA-308,GLY-357,GLY-357,GLY-357,GLY-357,THR-358,THR-358,THR-358,THR-358,THR-358,THR-358,GLU-360,GLU-360,GLU-360,GLU-360,GLU-360,GLU-360,GLU-360,GLU-360,GLU-360,VAL-361,VAL-361,VAL-361	4xvxAm_AX_Dist#7_Ch#A_vs_Lgnd#X_C_CB-MET-A-370	1	0.125	0.03	-14.1786	1	1.12023
ATP__A_535__1kvkA__1kkhA__2.43	4.235	1.499	-6.295	2.43	ATP__A_535__1kvkA_Dist#7_Ch#A_vs_Lgnd#LIG_A_535_C__pdb1kkhAm_AX_Dist#7_Ch#A_vs_Lgnd#X_C_CB-LYS-A-202__6__27.442	11.472	3.436	-5.82	27.442	LYS-13,LYS-13,LYS-13,PRO-109,PRO-109,PRO-109,ILE-110,GLY-113,GLY-113,GLY-113,GLY-113,LEU-114,LEU-114,LEU-114,LEU-114,LEU-114,LEU-114,LEU-114,LEU-114,GLY-115,GLY-115,GLY-115,GLY-115,SER-116,SER-116,SER-116,SER-116,SER-116,SER-116,SER-117,SER-117,SER-117,SER-117,ASP-160	1kkhAm_AX_Dist#7_Ch#A_vs_Lgnd#X_C_CB-LYS-A-202	6	0.412	0.186	-3.93684	1	-1.64593
ATP__A_535__1kvkA__2a2cA__2.13	31.057	1.844	-7.116	2.13	ATP__A_535__1kvkA_Dist#7_Ch#A_vs_Lgnd#LIG_A_535_C__pdb2a2cAm_AX_Dist#7_Ch#A_vs_Lgnd#X_C_CB-GLU-A-280__5__21.729	179.502	6.978	1.096	21.729	LEU-363,LEU-363,LEU-363,LEU-363,LEU-363,GLU-338,GLU-338,VAL-342,VAL-342,LEU-343,LEU-343,LEU-343,LEU-343,LEU-343,LEU-343,GLN-344,GLN-344,GLN-344,GLN-344,LEU-283,LEU-283,LEU-284,LEU-284,LEU-284,LEU-284,GLU-362	2a2cAm_AX_Dist#7_Ch#A_vs_Lgnd#X_C_CB-GLU-A-280	5	0	0	-3.66049	1	0.154846
ATP__A_535__1kvkA__2hfsB__2.45	86.08	1.31	31.896	2.45	ATP__A_535__1kvkA_Dist#7_Ch#A_vs_Lgnd#LIG_A_535_C__pdb2hfsBm_AX_Dist#7_Ch#B_vs_Lgnd#X_C_CB-ASP-B-59__12__21.247	133.893	0	133.893	21.247	HIS-148,ALA-78,ALA-78,ALA-78,GLN-75,GLN-75,ILE-76,LEU-83,GLN-56,GLN-56,GLN-56,GLN-56,GLN-56,GLN-56,GLN-56,GLY-94,GLY-94,LEU-95,LEU-95,LEU-95,GLY-146,GLY-146,GLY-146,TYR-147,TYR-147,TYR-147,TYR-147,TYR-147,TYR-147,ALA-113,ALA-113,TYR-147	2hfsBm_AX_Dist#7_Ch#B_vs_Lgnd#X_C_CB-ASP-B-59	12	0.053	0.025	22.6213	1	1338.93
ATP__A_535__1kvkA__2r3vA__4.03	-3.573	0.201	-6.339	4.03	ATP__A_535__1kvkA_Dist#7_Ch#A_vs_Lgnd#LIG_A_535_C__pdb2r3vAm_AX_Dist#7_Ch#A_vs_Lgnd#X_C_CB-ILE-A-56__10__63.409	1.58	0.861	-6.454	63.409	LYS-13,THR-37,THR-37,LEU-51,LEU-51,SER-52,LEU-53,LEU-53,LEU-53,LEU-53,LEU-53,LEU-53,LEU-53,LEU-53,PRO-54,PRO-54,ASN-55,ASN-55,ASN-55,ASN-55,ASN-55,ASN-55,ILE-56,ILE-56,ILE-56,ILE-56,GLU-105,GLU-105,GLU-105,GLU-105,VAL-103,LEU-107,THR-104,VAL-133,VAL-133,VAL-133,TRP-134,TRP-134,TRP-134,TRP-134,TRP-134,TRP-134,SER-135,SER-135,SER-135,SER-135,SER-135,GLU-136,LEU-137,LEU-137,LEU-137,LEU-137,LEU-137,L…	2r3vAm_AX_Dist#7_Ch#A_vs_Lgnd#X_C_CB-ILE-A-56	10	0.643	0.248	-21.0598	1	-6.71592
ATP__A_535__1kvkA__2x7iA__2.33	64.388	1.448	26.281	2.33	ATP__A_535__1kvkA_Dist#7_Ch#A_vs_Lgnd#LIG_A_535_C__pdb2x7iAm_AX_Dist#7_Ch#A_vs_Lgnd#X_C_CB-ASP-A-171__10__20.322	215.017	4.946	91.017	20.322	VAL-218,LEU-227,LEU-227,LEU-227,LEU-227,LEU-227,ASN-232,ASN-232,ASN-232,LEU-170,GLY-305,GLY-305,ILE-219,ILE-230,ILE-230,ILE-230,ILE-230,PHE-231,PHE-231,PHE-231,PHE-231,ASN-232,LEU-276,ALA-262,LEU-276,GLY-259,GLY-259,GLY-259,ALA-260,ALA-284,ILE-287,ILE-287,ILE-287,ILE-287	2x7iAm_AX_Dist#7_Ch#A_vs_Lgnd#X_C_CB-ASP-A-171	10	0	0	16.9774	1	18.0375
ATP__A_535__1kvkA__3hulA__2.12	0.624	1.302	-4.988	2.12	ATP__A_535__1kvkA_Dist#7_Ch#A_vs_Lgnd#LIG_A_535_C__pdb3hulAm_AX_Dist#7_Ch#A_vs_Lgnd#X_C_CB-HIS-A-42__3__22.793	116.417	0	116.417	22.793	ILE-48,ILE-48,ASN-54,ASN-54,ASN-54,ASN-54,ASN-54,ILE-57,ILE-57,ILE-57,ILE-57,THR-59,THR-59,ASP-77,ILE-78,ILE-78,ILE-78,ILE-78,ILE-78,ILE-78,PRO-79,PRO-79,PRO-80,PRO-80,PRO-80,PRO-80,PRO-80,PRO-80,PRO-80,ALA-81,ALA-81,LEU-84,LEU-84	3hulAm_AX_Dist#7_Ch#A_vs_Lgnd#X_C_CB-HIS-A-42	3	0.333	0.146	-3.55777	1	1164.17
ATP__A_535__1kvkA__4hacA__3.07	4.275	4.884	-4.287	3.07	ATP__A_535__1kvkA_Dist#7_Ch#A_vs_Lgnd#LIG_A_535_C__pdb4hacAm_AX_Dist#7_Ch#A_vs_Lgnd#X_C_CB-GLN-A-48__3__25.615	88.517	4.65	-4.759	25.615	LYS-9,LEU-80,LEU-80,THR-81,VAL-82,VAL-82,VAL-82,SER-63,SER-63,GLY-53,GLY-53,LEU-54,LEU-54,LEU-54,LEU-54,ILE-86,ILE-86,GLY-89,GLY-89,GLY-91,GLY-91,LEU-92,LEU-92,LEU-92,LEU-92,LEU-92,LEU-92,LEU-92,GLY-93,GLY-93,GLY-93,GLY-93,SER-94,SER-94,SER-94,SER-94	4hacAm_AX_Dist#7_Ch#A_vs_Lgnd#X_C_CB-GLN-A-48	3	0.462	0.329	-0.860152	1	-1.00189
PO4__A1000__1lyvA__1g4uS__2.16	9.773	1.531	-3.025	2.16	PO4__A1000__1lyvA_Dist#7_Ch#A_vs_Lgnd#LIG_A1000_C__pdb1g4uSm_AX_Dist#7_Ch#S_vs_Lgnd#X_C_CB-GLU-S-522__14__42.285	3.46	1.78	-2.391	42.285	PHE-310,PHE-310,PHE-310,ILE-315,TRP-439,TRP-439,TRP-439,TRP-439,TRP-439,PRO-440,PRO-440,ASP-441,ASP-441,ASP-441,ASP-441,ASP-441,ASP-441,ASP-441,ASP-441,GLN-443,GLN-443,GLY-483,GLY-483,GLY-483,GLY-484,GLY-484,GLY-484,VAL-485,VAL-485,VAL-485,VAL-485,VAL-485,VAL-485,ARG-487,ARG-487,ARG-487,ARG-487,ARG-487,ARG-487,ARG-487,ARG-487,ARG-487,ARG-487,GLN-526,GLN-526,GLN-526,GLN-526,GLN-443	1g4uSm_AX_Dist#7_Ch#S_vs_Lgnd#X_C_CB-GLU-S-522	14	0.444	0.298	-1.85469	1	-1.27181
PO4__A1000__1lyvA__1larA__2.03	0.324	1.543	-2.627	2.03	PO4__A1000__1lyvA_Dist#7_Ch#A_vs_Lgnd#LIG_A1000_C__pdb1larAm_AX_Dist#7_Ch#A_vs_Lgnd#X_C_CB-ASN-A-1357__11__38.843	3.951	2.052	-2.66	38.843	TYR-1355,TYR-1355,TYR-1355,TRP-1488,ARG-1354,ALA-1524,ALA-1524,ALA-1524,ALA-1524,GLY-1525,GLY-1525,GLY-1525,VAL-1526,VAL-1526,VAL-1526,VAL-1526,VAL-1526,VAL-1526,VAL-1526,GLY-1527,GLY-1527,GLY-1527,GLY-1527,ARG-1528,ARG-1528,ARG-1528,ARG-1528,ARG-1528,ARG-1528,ARG-1528,ARG-1528,GLN-1566,GLN-1566,GLN-1566,GLN-1566,GLN-1566,GLN-1566,GLN-1570,GLN-1570,GLN-1570,GLN-1570,GLN-1566,GLN-1570,VAL-1358,VAL…	1larAm_AX_Dist#7_Ch#A_vs_Lgnd#X_C_CB-ASN-A-1357	11	0.714	0.5	-1.5989	1	-1.23606
PO4__A1000__1lyvA__1oheA__2.06	-3.098	0.528	-4.519	2.06	PO4__A1000__1lyvA_Dist#7_Ch#A_vs_Lgnd#LIG_A1000_C__pdb1oheAm_AX_Dist#7_Ch#A_vs_Lgnd#X_C_CB-ASP-A-287__11__61.531	-3.504	0.446	-4.556	61.531	LEU-263,LEU-263,LEU-263,PHE-285,PHE-285,PHE-285,PHE-285,PHE-285,ASP-287,ASP-287,ASP-287,ASP-287,ASP-287,ASP-287,ASP-287,ASP-287,SER-289,SER-289,SER-314,SER-314,SER-314,SER-314,SER-314,SER-314,LYS-315,LYS-315,LYS-315,LYS-315,LYS-315,LYS-315,LYS-315,ALA-316,ALA-316,ALA-316,ALA-316,ALA-316,GLY-317,GLY-317,GLY-317,GLY-317,LEU-318,LEU-318,LEU-318,LEU-318,LEU-318,LEU-318,LEU-318,GLY-319,GLY-319,GLY-319…	1oheAm_AX_Dist#7_Ch#A_vs_Lgnd#X_C_CB-ASP-A-287	11	1	0.791	-7.19586	1	-8.34432
PO4__A1000__1lyvA__1wchA__2.38	-0.16	0.857	-4.356	2.38	PO4__A1000__1lyvA_Dist#7_Ch#A_vs_Lgnd#LIG_A1000_C__pdb1wchAm_AX_Dist#7_Ch#A_vs_Lgnd#X_C_CB-GLU-A-2315__4__39.733	-3.137	0.299	-4.233	39.733	TYR-2243,GLU-2313,TRP-2376,TRP-2376,TRP-2376,TRP-2376,PRO-2377,PRO-2377,ASP-2378,ASP-2378,ASP-2378,ASP-2378,ASP-2378,ASP-2378,ASP-2378,ASP-2378,ALA-2410,ALA-2410,ALA-2410,ALA-2410,ARG-2414,ARG-2414,ARG-2414,ARG-2414,ARG-2414,ARG-2414,ARG-2414,ARG-2414,GLN-2452,TRP-2376,GLU-2313,PRO-2377,TRP-2376,PRO-2377,TRP-2376,TRP-2376,GLU-2313,PRO-2377,TRP-2376,GLU-2313,PRO-2377,TRP-2376	1wchAm_AX_Dist#7_Ch#A_vs_Lgnd#X_C_CB-GLU-A-2315	4	0.444	0.176	-4.55172	1	-10.609
PO4__A1000__1lyvA__1ygrA__2.28	-2.654	0.473	-4.235	2.28	PO4__A1000__1lyvA_Dist#7_Ch#A_vs_Lgnd#LIG_A1000_C__pdb1ygrAm_AX_Dist#7_Ch#A_vs_Lgnd#X_C_CB-ASN-A-733__2__38.07	0.287	1.089	-4.469	38.07	TYR-658,GLU-731,GLU-731,GLU-731,TRP-794,TRP-794,TRP-794,PRO-795,PRO-795,ASP-796,ASP-796,ASP-796,ASP-796,ASP-796,ASP-796,ASP-796,ASP-796,LYS-736,LYS-736,LYS-736,LYS-736,ARG-834,ARG-834,ARG-834,ARG-834,ARG-834,ARG-834,ARG-834,ARG-834,GLN-872,GLU-730,TRP-794,GLU-731,PRO-795,TRP-794,GLU-731,PRO-795,TRP-794,TRP-794,GLU-731,PRO-795,TRP-794,PRO-795,TRP-794	1ygrAm_AX_Dist#7_Ch#A_vs_Lgnd#X_C_CB-ASN-A-733	2	0.333	0.113	-7.39092	1	-3.75862
PO4__A1000__1lyvA__2f71A__2.07	-1.807	0.602	-4.12	2.07	PO4__A1000__1lyvA_Dist#7_Ch#A_vs_Lgnd#LIG_A1000_C__pdb2f71Am_AX_Dist#7_Ch#A_vs_Lgnd#X_C_CB-ARG-A-112__11__37.003	-0.826	0.823	-4.14	37.003	TYR-46,TYR-46,TYR-46,GLU-115,GLU-115,GLU-115,TRP-179,TRP-179,TRP-179,TRP-179,PRO-180,PRO-180,ASP-181,ASP-181,ASP-181,ASP-181,ASP-181,ASP-181,ASP-181,ASP-181,ALA-217,ALA-217,ALA-217,ALA-217,ARG-221,ARG-221,ARG-221,ARG-221,ARG-221,ARG-221,ARG-221,ARG-221,ARG-221,ARG-221,GLN-262,GLN-262,GLN-262,GLN-262,GLN-262,GLN-266,GLN-266,GLN-266,GLN-262,PRO-180,THR-263,TYR-176,TRP-179	2f71Am_AX_Dist#7_Ch#A_vs_Lgnd#X_C_CB-ARG-A-112	11	0.375	0.125	-5.86895	1	-4.48537
PO4__A1000__1lyvA__2nz6A__2.22	-2.327	0.54	-4.875	2.22	PO4__A1000__1lyvA_Dist#7_Ch#A_vs_Lgnd#LIG_A1000_C__pdb2nz6Am_AX_Dist#7_Ch#A_vs_Lgnd#X_C_CB-ARG-A-1070__6__45.966	-4.285	0.336	-4.949	45.966	TYR-1071,TYR-1071,TRP-1203,TRP-1203,TRP-1203,TRP-1203,PRO-1204,PRO-1204,ASP-1205,ASP-1205,ASP-1205,ASP-1205,ASP-1205,ASP-1205,ASP-1205,ASP-1205,ALA-1241,ALA-1241,ALA-1241,ALA-1241,VAL-1243,VAL-1243,VAL-1243,VAL-1243,VAL-1243,VAL-1243,GLY-1244,GLY-1244,GLY-1244,ARG-1245,ARG-1245,ARG-1245,ARG-1245,ARG-1245,ARG-1245,ARG-1245,ARG-1245,ARG-1245,LEU-1280,GLN-1283,GLN-1283,GLN-1283,GLN-1283,GLN-1283,GLN…	2nz6Am_AX_Dist#7_Ch#A_vs_Lgnd#X_C_CB-ARG-A-1070	6	0.625	0.258	-7.61719	1	-11.3509
PO4__A1000__1lyvA__2ooqA__2.03	1.492	1.248	-3.156	2.03	PO4__A1000__1lyvA_Dist#7_Ch#A_vs_Lgnd#LIG_A1000_C__pdb2ooqAm_AX_Dist#7_Ch#A_vs_Lgnd#X_C_CB-ASN-A-1010__4__42.925	1.434	1.535	-3.11	42.925	GLU-1013,TRP-1072,TRP-1072,TRP-1072,TRP-1072,PRO-1073,PRO-1073,ASP-1074,ASP-1074,ASP-1074,ASP-1074,ASP-1074,ASP-1074,ASP-1074,ASP-1074,ALA-1108,ALA-1108,ALA-1108,ALA-1108,ALA-1108,ALA-1110,ALA-1110,ALA-1110,ALA-1110,GLY-1111,GLY-1111,GLY-1111,GLY-1111,ARG-1112,ARG-1112,ARG-1112,ARG-1112,ARG-1112,ARG-1112,ARG-1112,ARG-1112,ARG-1112,ARG-1112,GLN-1150,GLN-1150,GLN-1150,GLN-1154,GLN-1154,GLN-1154,GLN…	2ooqAm_AX_Dist#7_Ch#A_vs_Lgnd#X_C_CB-ASN-A-1010	4	0.625	0.395	-2.34125	1	-1.90214
PO4__A1000__1lyvA__3i36A__2.02	1.879	1.376	-3.188	2.02	PO4__A1000__1lyvA_Dist#7_Ch#A_vs_Lgnd#LIG_A1000_C__pdb3i36Am_AX_Dist#7_Ch#A_vs_Lgnd#X_C_CB-GLN-A-1023__15__50.588	3.48	1.867	-2.902	50.588	GLU-1022,GLU-1022,TRP-1082,TRP-1082,TRP-1082,TRP-1082,TRP-1082,PRO-1083,PRO-1083,ASP-1084,SER-1119,ALA-1120,ALA-1120,ALA-1120,VAL-1122,VAL-1122,VAL-1122,VAL-1122,VAL-1122,VAL-1122,GLY-1123,GLY-1123,GLY-1123,ARG-1124,ARG-1124,ARG-1124,ARG-1124,ARG-1124,LEU-1159,GLN-1162,GLN-1162,GLN-1162,GLN-1162,GLN-1162,GLN-1162,GLN-1166,GLN-1166,GLN-1166,GLN-1166,GLN-1162,GLN-1166,TRP-1082,GLN-1166,PRO-1083,TRP…	3i36Am_AX_Dist#7_Ch#A_vs_Lgnd#X_C_CB-GLN-A-1023	15	0.75	0.522	-2.15989	1	-1.47534
PO4__A1000__1lyvA__3ps5A__2.12	-0.833	0.587	-3.549	2.12	PO4__A1000__1lyvA_Dist#7_Ch#A_vs_Lgnd#LIG_A1000_C__pdb3ps5Am_AX_Dist#7_Ch#A_vs_Lgnd#X_C_CB-ARG-A-352__1__23.025	-2.123	0.578	-3.552	23.025	TYR-276,GLU-355,GLU-355,TRP-417,TRP-417,LYS-360,LYS-360,ILE-457,ILE-457,ILE-457,ILE-457,GLY-458,GLY-458,GLY-458,ARG-459,ARG-459,ARG-459,ARG-459,ARG-459,GLN-500,GLN-500,GLN-500,GLN-500,GLN-504,GLN-504,GLN-504,GLN-504,TYR-276	3ps5Am_AX_Dist#7_Ch#A_vs_Lgnd#X_C_CB-ARG-A-352	1	0.429	0.117	-5.16594	1	-5.23894
PO4__A1000__1lyvA__3s3eA__2.05	4.655	1.508	-2.684	2.05	PO4__A1000__1lyvA_Dist#7_Ch#A_vs_Lgnd#LIG_A1000_C__pdb3s3eAm_AX_Dist#7_Ch#A_vs_Lgnd#X_C_CB-ARG-A-146__14__34.228	-0.217	0.826	-2.924	34.228	ILE-79,GLU-149,GLU-149,GLU-149,TRP-208,TRP-208,SER-243,SER-243,LYS-154,LYS-154,ALA-244,VAL-246,VAL-246,VAL-246,VAL-246,VAL-246,VAL-246,GLY-247,GLY-247,GLY-247,ARG-248,ARG-248,ARG-248,ARG-248,ARG-248,ARG-248,ARG-248,ARG-248,ARG-248,GLN-286,GLN-286,GLN-286,GLN-286,GLN-286,GLN-286,GLN-290,GLN-290,GLN-290,GLN-290,GLN-290,GLU-149,GLN-290,ARG-152	3s3eAm_AX_Dist#7_Ch#A_vs_Lgnd#X_C_CB-ARG-A-146	14	0.667	0.318	-1.66915	1	-3.15767
NAD__A1350__1mi3A__1hw6A__2.58	77.659	1.748	1.456	2.58					-1	no_pair_in_aligntable	no_pair_in_aligntable		-1	-1	0.787879	1	0
NAD__A1350__1mi3A__1pyfA__2.39	3.207	0.545	-8.127	2.39	NAD__A1350__1mi3A_Dist#7_Ch#A_vs_Lgnd#LIG_A1350_C__pdb1pyfAm_AX_Dist#7_Ch#A_vs_Lgnd#X_C_CB-ARG-A-88__8__35.381	-1.607	0.321	-5.114	35.381	TYR-58,TYR-58,TYR-58,HIS-125,HIS-125,HIS-125,HIS-125,HIS-125,HIS-125,HIS-125,HIS-125,HIS-125,HIS-125,PHE-126,PHE-126,PHE-126,PHE-126,PHE-126,PHE-126,PHE-126,PHE-126,PHE-126,SER-155,SER-155,SER-155,SER-155,SER-155,SER-155,ASN-156,ASN-156,ASN-156,ASN-156,ASN-156,ASN-156,TYR-203,TYR-203,HIS-87,HIS-87	1pyfAm_AX_Dist#7_Ch#A_vs_Lgnd#X_C_CB-ARG-A-88	8	0.25	0.11	-12.6	1	-12.1473
NAD__A1350__1mi3A__1q5mA__2.22	7.347	1.055	-9.73	2.22					-1	no_pair_in_aligntable	no_pair_in_aligntable		-1	-1	-8.42424	1	0
NAD__A1350__1mi3A__1qwkA__2.52	81.369	6.639	49.019	2.52	NAD__A1350__1mi3A_Dist#7_Ch#A_vs_Lgnd#LIG_A1350_C__pdb1qwkAm_AX_Dist#7_Ch#A_vs_Lgnd#X_C_CB-TRP-A-24__4__22.931	116.903	4.918	51.308	22.931	TRP-24,TRP-24,TRP-24,TRP-24,TRP-24,TRP-24,TRP-24,TRP-24,TRP-24,TRP-24,TRP-24,TRP-24,LYS-263,LYS-263,LYS-263,LYS-263,ALA-49,ALA-49,ALA-49,TYR-52,TYR-52,TYR-52,TYR-52,TRP-83,HIS-114,HIS-114,HIS-114,HIS-114,PHE-299,TRP-83	1qwkAm_AX_Dist#7_Ch#A_vs_Lgnd#X_C_CB-TRP-A-24	4	0.174	0.317	7.27393	1	10.2248
NAD__A1350__1mi3A__1ur3M__2.55	55.953	1.522	37.406	2.55	NAD__A1350__1mi3A_Dist#7_Ch#A_vs_Lgnd#LIG_A1350_C__pdb1ur3Mm_AX_Dist#7_Ch#M_vs_Lgnd#X_C_CB-ALA-M-87__8__24.909	120.704	2.159	21.687	24.909	GLY-56,GLY-56,TRP-22,TRP-22,TRP-22,TRP-22,TRP-22,ARG-23,ARG-23,TYR-55,TYR-55,TYR-55,TYR-55,TYR-55,TYR-55,TYR-55,HIS-128,HIS-128,HIS-128,HIS-128,HIS-128,HIS-128,HIS-128,ASN-159,ASN-159,ASN-159,ASN-159,TRP-209,TRP-209,TRP-209,TRP-209,TRP-209,PHE-160	1ur3Mm_AX_Dist#7_Ch#M_vs_Lgnd#X_C_CB-ALA-M-87	8	0.167	0.06	23.0617	1	9.60027
NAD__A1350__1mi3A__1us0A__2.66	6.541	0.989	-9.678	2.66	NAD__A1350__1mi3A_Dist#7_Ch#A_vs_Lgnd#LIG_A1350_C__pdb1us0Am_AX_Dist#7_Ch#A_vs_Lgnd#X_C_CB-LYS-A-21__7__28.528	55.027	0.001	55.027	28.528	TRP-20,TRP-20,TRP-20,TRP-20,TRP-20,TRP-20,TRP-20,TRP-20,TRP-20,TRP-20,TRP-20,TRP-20,TRP-20,TRP-20,LYS-21,LYS-21,LYS-21,LYS-21,LYS-21,LYS-21,LYS-21,TYR-48,TYR-48,TYR-48,TRP-79,TRP-79,TRP-111,TRP-111,TRP-111,SER-263,PHE-115,TRP-79	1us0Am_AX_Dist#7_Ch#A_vs_Lgnd#X_C_CB-LYS-A-21	7	0.138	0.032	-8.88705	1	544.822
NAD__A1350__1mi3A__2alrA__2.5	35.655	5.879	-2.832	2.5	NAD__A1350__1mi3A_Dist#7_Ch#A_vs_Lgnd#LIG_A1350_C__pdb2alrAm_AX_Dist#7_Ch#A_vs_Lgnd#X_C_CB-THR-A-97__9__41.372	74.111	0.001	74.111	41.372	GLY-19,GLY-19,GLY-19,TRP-21,TRP-21,TRP-21,TRP-21,TRP-21,TRP-21,TRP-21,TRP-21,TRP-21,TRP-21,TRP-21,TRP-21,TRP-21,LYS-22,LYS-22,LYS-22,LYS-22,LYS-262,ALA-46,ALA-46,TYR-49,TYR-49,TYR-49,TYR-49,TYR-49,TYR-49,TYR-49,LYS-79,LYS-79,LYS-79,TRP-81,HIS-112,HIS-112,HIS-112,HIS-112,HIS-112,HIS-112,HIS-112,HIS-112,HIS-112,LEU-80,TRP-81	2alrAm_AX_Dist#7_Ch#A_vs_Lgnd#X_C_CB-THR-A-97	9	0.2	0.136	-0.473658	1	733.772
NAD__A1350__1mi3A__2bgsA__3.17	-8.67	0.135	-11.548	3.17	NAD__A1350__1mi3A_Dist#7_Ch#A_vs_Lgnd#LIG_A1350_C__pdb2bgsAm_AX_Dist#7_Ch#A_vs_Lgnd#X_C_CB-ARG-A-33__5__35.723	-3.503	0.589	-10.932	35.723	GLY-30,GLY-30,GLY-30,GLY-30,TRP-32,TRP-32,TRP-32,TRP-32,TRP-32,TRP-32,TRP-32,TRP-32,TRP-32,TRP-32,TRP-32,TRP-32,TRP-32,TRP-32,ARG-33,ARG-33,ARG-33,ARG-33,ALA-34,ALA-57,ALA-57,TYR-60,TYR-60,TYR-60,TYR-60,TYR-60,TYR-60,TYR-60,TRP-90,TRP-122,TRP-122,TRP-122,TRP-122,ALA-34,TRP-90	2bgsAm_AX_Dist#7_Ch#A_vs_Lgnd#X_C_CB-ARG-A-33	5	0.115	0.04	-49.1404	1	-15.8665
NAD__A1350__1mi3A__2hejA__2.41	3.116	0.976	-10.331	2.41	NAD__A1350__1mi3A_Dist#7_Ch#A_vs_Lgnd#LIG_A1350_C__pdb2hejAm_AX_Dist#7_Ch#A_vs_Lgnd#X_C_CB-ASN-A-169__1__20.124	167.92	7.9	-1.11	20.124	TRP-148,TRP-148,TRP-148,TRP-148,TRP-148,TRP-148,TRP-148,TRP-148,TRP-148,TRP-148,ASP-143,ASP-143,ASP-143,ASP-143,ASP-143,LEU-144,PHE-205,PHE-205,PHE-205,PHE-205,PHE-205,PHE-205,PHE-205,PHE-205	2hejAm_AX_Dist#7_Ch#A_vs_Lgnd#X_C_CB-ASN-A-169	1	0	0	-9.6013	1	-0.13875
NAD__A1350__1mi3A__3b3dA__2.25	121.984	4.577	39.369	2.25					-1	no_pair_in_aligntable	no_pair_in_aligntable		-1	-1	8.41758	1	0
NAD__A1350__1mi3A__3buvA__2.37	-7.58	0.447	-8.834	2.37	NAD__A1350__1mi3A_Dist#7_Ch#A_vs_Lgnd#LIG_A1350_C__pdb3buvAm_AX_Dist#7_Ch#A_vs_Lgnd#X_C_CB-ARG-A-78__1__21.784	286.53	0.001	286.53	21.784	TYR-49,TYR-49,LYS-42,VAL-43,ASP-81,ASP-81,HIS-8,HIS-8,HIS-8,HIS-8,HIS-8,HIS-8,HIS-8,HIS-8,SER-17,SER-17,SER-17,SER-17,ILE-18,ILE-18,PHE-83,PHE-83,PHE-83,PHE-83,PHE-83,PHE-83,PHE-83,PHE-83	3buvAm_AX_Dist#7_Ch#A_vs_Lgnd#X_C_CB-ARG-A-78	1	0	0	-16.1499	1	2836.93
NAD__A1350__1mi3A__3erpA__2.3	0.026	0.241	-3.212	2.3	NAD__A1350__1mi3A_Dist#7_Ch#A_vs_Lgnd#LIG_A1350_C__pdb3erpAm_AX_Dist#7_Ch#A_vs_Lgnd#X_C_CB-TYR-A-100__8__30.077	82.413	0.001	82.413	30.077	GLY-31,ILE-296,TRP-33,TRP-33,TRP-33,TRP-33,TRP-33,TRP-33,TRP-33,TRP-33,TRP-33,TRP-33,TRP-33,TRP-33,TRP-33,TYR-66,TYR-66,TYR-66,TYR-66,TYR-66,TYR-66,TYR-66,HIS-138,HIS-138,HIS-138,HIS-138,HIS-138,HIS-138,HIS-138,HIS-138,TYR-100,TYR-100,TYR-100,TYR-100,TYR-100	3erpAm_AX_Dist#7_Ch#A_vs_Lgnd#X_C_CB-TYR-A-100	8	0.208	0.071	-9.41935	1	815.97
NAD__A1350__1mi3A__3f7jA__2.27	122.991	0.448	69.49	2.27	NAD__A1350__1mi3A_Dist#7_Ch#A_vs_Lgnd#LIG_A1350_C__pdb3f7jAm_AX_Dist#7_Ch#A_vs_Lgnd#X_C_CB-PHE-A-25__3__25.477	163.776	3.108	53.439	25.477	GLY-23,PHE-25,PHE-25,PHE-25,PHE-25,PHE-25,PHE-25,PHE-25,PHE-25,LYS-26,LYS-26,LYS-26,LYS-232,LYS-232,VAL-27,TYR-54,TYR-54,TYR-54,TYR-54,TYR-54,TYR-54,TYR-54,TRP-81,HIS-112,HIS-112,HIS-112,HIS-112,HIS-112,TRP-113,MET-193,ASN-242	3f7jAm_AX_Dist#7_Ch#A_vs_Lgnd#X_C_CB-PHE-A-25	3	0.308	0.095	126.807	1	16.658
NAD__A1350__1mi3A__3h4gA__2.66	-3.926	0.73	-10.365	2.66	NAD__A1350__1mi3A_Dist#7_Ch#A_vs_Lgnd#LIG_A1350_C__pdb3h4gAm_AX_Dist#7_Ch#A_vs_Lgnd#X_C_CB-LYS-A-23__1__21.268	218.518	0.001	218.518	21.268	TRP-220,TRP-220,TRP-220,TRP-220,TRP-220,TRP-220,TRP-220,TRP-220,TRP-220,TRP-220,TRP-220,ARG-221,ARG-221,ARG-221,ARG-221,ARG-221,ASP-217,ASP-217,PHE-125,PHE-125,PHE-125,PHE-125,PHE-125,PHE-125,PHE-125,PHE-125	3h4gAm_AX_Dist#7_Ch#A_vs_Lgnd#X_C_CB-LYS-A-23	1	0.037	0.007	-12.488	1	2163.54
NAD__A1350__1mi3A__3h7rA__2.46	-9.233	0.435	-12.112	2.46	NAD__A1350__1mi3A_Dist#7_Ch#A_vs_Lgnd#LIG_A1350_C__pdb3h7rAm_AX_Dist#7_Ch#A_vs_Lgnd#X_C_CB-GLU-A-225__1__20.645	232.536	0.607	187.671	20.645	VAL-182,TRP-183,TRP-183,TRP-183,GLN-283,GLN-283,GLN-184,GLN-184,GLN-184,TRP-241,TRP-241,TRP-241,TRP-241,TRP-241,GLN-244,GLN-244,TRP-268,TRP-268,ILE-270,ILE-270,PRO-271,PRO-271,TRP-268,THR-233	3h7rAm_AX_Dist#7_Ch#A_vs_Lgnd#X_C_CB-GLU-A-225	1	0	0	-22.6393	1	265.447
NAD__A1350__1mi3A__3krbA__3.04	7.379	0.001	7.379	3.04	NAD__A1350__1mi3A_Dist#7_Ch#A_vs_Lgnd#LIG_A1350_C__pdb3krbAm_AX_Dist#7_Ch#A_vs_Lgnd#X_C_CB-THR-A-219__3__20.981	94.424	0.648	41.512	20.981	TRP-12,TRP-12,TRP-12,TRP-12,TRP-12,TRP-12,TRP-12,TRP-12,TRP-12,TRP-12,TRP-12,TRP-12,TRP-12,TRP-12,ALA-14,TYR-40,TYR-40,PHE-306,PHE-306,PHE-306,TYR-210,TYR-210,TYR-210,TYR-210,PHE-300,SER-209,ASN-222,ASN-222	3krbAm_AX_Dist#7_Ch#A_vs_Lgnd#X_C_CB-THR-A-219	3	0.2	0.038	73.0594	1	55.4973
NAD__A1350__1mi3A__3ln3A__2.72	-0.89	0.473	-8.159	2.72	NAD__A1350__1mi3A_Dist#7_Ch#A_vs_Lgnd#LIG_A1350_C__pdb3ln3Am_AX_Dist#7_Ch#A_vs_Lgnd#X_C_CB-ASN-A-275__1__20.3	165.885	9.247	20.237	20.3	VAL-44,VAL-44,VAL-44,VAL-44,GLY-45,TYR-46,TYR-46,TYR-46,TYR-46,PHE-284,PHE-284,PHE-284,PHE-284,PHE-284,PHE-284,PHE-284,PHE-284,PHE-272,PHE-272,THR-221,THR-221,THR-221,THR-221,GLN-222,GLN-222,GLY-45	3ln3Am_AX_Dist#7_Ch#A_vs_Lgnd#X_C_CB-ASN-A-275	1	0.069	0.018	-14.2391	1	2.16508
NAD__A1350__1mi3A__3n2tA__2.15	86.156	3.144	-1.29	2.15	NAD__A1350__1mi3A_Dist#7_Ch#A_vs_Lgnd#LIG_A1350_C__pdb3n2tAm_AX_Dist#7_Ch#A_vs_Lgnd#X_C_CB-SER-A-163__2__40.867	80.106	0.333	50.925	40.867	HIS-130,HIS-130,HIS-130,HIS-130,HIS-130,HIS-130,HIS-130,HIS-130,HIS-130,HIS-130,TRP-131,TRP-131,TRP-131,TRP-131,TRP-131,TRP-131,TRP-131,TRP-131,SER-160,SER-160,SER-160,SER-160,SER-160,SER-160,ASN-161,ASN-161,ASN-161,ASN-161,ASN-161,ASN-161,GLN-180,GLN-180,GLN-180,GLN-180,GLN-180,GLN-180,GLN-180,GLN-180,GLN-180,TYR-208,TYR-208,TYR-208,TYR-208	3n2tAm_AX_Dist#7_Ch#A_vs_Lgnd#X_C_CB-SER-A-163	2	0.211	0.255	-0.397657	1	117.61
NAD__A1350__1mi3A__3n6qA__2.06	72.66	0.001	72.66	2.06	NAD__A1350__1mi3A_Dist#7_Ch#A_vs_Lgnd#LIG_A1350_C__pdb3n6qAm_AX_Dist#7_Ch#A_vs_Lgnd#X_C_CB-VAL-A-140__7__30.816	86.99	3.212	30.404	30.816	TRP-33,TRP-33,TRP-33,TRP-33,TRP-33,TRP-33,TRP-33,TRP-33,TRP-33,TRP-33,TRP-33,TYR-66,TYR-66,TYR-66,TYR-66,TYR-66,TYR-66,TYR-66,HIS-138,HIS-138,HIS-138,HIS-138,HIS-138,TYR-100,SER-168,SER-168,SER-168,SER-168,SER-169,SER-169,PHE-222,PHE-222,THR-223	3n6qAm_AX_Dist#7_Ch#A_vs_Lgnd#X_C_CB-VAL-A-140	7	0.3	0.135	719.406	1	9.17995
NAD__A1350__1mi3A__3wbwA__2.33	-5.607	0.531	-10.796	2.33	NAD__A1350__1mi3A_Dist#7_Ch#A_vs_Lgnd#LIG_A1350_C__pdb3wbwAm_AX_Dist#7_Ch#A_vs_Lgnd#X_C_CB-ASN-A-82__5__34.23	3.666	0.688	-8.962	34.23	TRP-30,TRP-30,TRP-30,TRP-30,TRP-30,TRP-30,TRP-30,ALA-55,ALA-55,TYR-58,TYR-58,TYR-58,TYR-58,TYR-58,TYR-58,TYR-58,TRP-81,HIS-112,HIS-112,HIS-112,HIS-112,HIS-112,HIS-112,HIS-112,HIS-112,HIS-112,TRP-113,TRP-113,TRP-113,TRP-113,PHE-279,TRP-113,TRP-191,TRP-191,TRP-191,TRP-191,ARG-192,TYR-58,TRP-81	3wbwAm_AX_Dist#7_Ch#A_vs_Lgnd#X_C_CB-ASN-A-82	5	0.174	0.078	-17.1094	1	-11.3731
NAD__A1350__1mi3A__3wczA__2.29	-3.839	0.445	-10.796	2.29	NAD__A1350__1mi3A_Dist#7_Ch#A_vs_Lgnd#LIG_A1350_C__pdb3wczAm_AX_Dist#7_Ch#A_vs_Lgnd#X_C_CB-ARG-A-25__1__22.461	107.133	2.593	6.754	22.461	ARG-25,ARG-25,ARG-25,ARG-25,ALA-55,TYR-58,TYR-58,TYR-58,TYR-58,TYR-58,TYR-58,TYR-58,LYS-87,LYS-87,HIS-120,HIS-120,HIS-120,HIS-120,HIS-120,HIS-120,HIS-120,HIS-120,TRP-89,TRP-89	3wczAm_AX_Dist#7_Ch#A_vs_Lgnd#X_C_CB-ARG-A-25	1	0.125	0.032	-19.8092	1	2.50798
NAD__A1350__1mi3A__4f40A__2.04	74.749	9.202	-1.83	2.04	NAD__A1350__1mi3A_Dist#7_Ch#A_vs_Lgnd#LIG_A1350_C__pdb4f40Am_AX_Dist#7_Ch#A_vs_Lgnd#X_C_CB-ASN-A-82__7__30.201	118.631	4.939	12.976	30.201	GLY-23,TRP-25,TRP-25,TRP-25,TRP-25,TRP-25,TRP-25,TRP-25,TRP-25,TRP-25,TRP-25,TRP-25,TRP-25,TRP-25,TRP-25,ALA-51,ALA-51,ALA-51,TYR-54,TYR-54,TYR-54,TYR-54,TYR-54,TYR-54,TYR-54,TRP-81,HIS-112,HIS-112,HIS-112,HIS-112,HIS-112,TRP-113,TRP-113,TRP-113,TRP-113,TRP-197,TRP-197,GLU-173	4f40Am_AX_Dist#7_Ch#A_vs_Lgnd#X_C_CB-ASN-A-82	7	0.158	0.289	-0.196732	1	2.57511
NAD__A1350__1mi3A__4hbkA__2.42	65.14	7.675	-2.861	2.42	NAD__A1350__1mi3A_Dist#7_Ch#A_vs_Lgnd#LIG_A1350_C__pdb4hbkAm_AX_Dist#7_Ch#A_vs_Lgnd#X_C_CB-PRO-A-226__1__20.835	213.916	0.707	137.096	20.835	MET-280,HIS-281,HIS-281,HIS-281,GLU-282,GLU-282,HIS-235,HIS-235,PHE-273,PHE-273,PHE-273,PHE-273,PHE-273,PHE-273,LEU-222,LEU-222,ASN-187,ASN-187,ASN-187,ASN-187,PHE-188,PHE-188,PHE-188,PHE-188,PHE-188,PHE-188	4hbkAm_AX_Dist#7_Ch#A_vs_Lgnd#X_C_CB-PRO-A-226	1	0	0	-0.367974	1	169.884
NAD__A1350__1mi3A__4jtrA__2.49	-7.236	0.23	-11.213	2.49					-1	no_pair_in_aligntable	no_pair_in_aligntable		-1	-1	-33.9788	1	0
NAD__A1350__1mi3A__4mhbA__2.67	27.593	0.671	4.491	2.67					-1	no_pair_in_aligntable	no_pair_in_aligntable		-1	-1	5.8249	1	0
NAD__A1350__1mi3A__4otkA__2.15	41.981	1.169	18.283	2.15	NAD__A1350__1mi3A_Dist#7_Ch#A_vs_Lgnd#LIG_A1350_C__pdb4otkAm_AX_Dist#7_Ch#A_vs_Lgnd#X_C_CB-ALA-A-29__4__22.06	160.86	3.029	75.336	22.06	TYR-194,TYR-194,ARG-237,ARG-237,GLU-30,GLU-30,ALA-54,ALA-54,TYR-57,TYR-57,TYR-57,TYR-57,TYR-57,TYR-57,HIS-115,HIS-115,HIS-115,HIS-115,HIS-115,HIS-115,HIS-115,HIS-115,HIS-115,TRP-116,TRP-116,TRP-116,TRP-116,TRP-116,THR-85,TYR-279	4otkAm_AX_Dist#7_Ch#A_vs_Lgnd#X_C_CB-ALA-A-29	4	0.192	0.049	14.4074	1	24.0767
NAD__A1350__1mi3A__4r9oA__2.22	87.384	3.705	8.342	2.22	NAD__A1350__1mi3A_Dist#7_Ch#A_vs_Lgnd#LIG_A1350_C__pdb4r9oAm_AX_Dist#7_Ch#A_vs_Lgnd#X_C_CB-VAL-A-186__5__22.643	226.607	4.917	133.984	22.643	TRP-22,TRP-22,TRP-22,TRP-22,TRP-22,TRP-22,TRP-22,ARG-23,TYR-55,TYR-55,TYR-55,TYR-55,TYR-55,HIS-128,HIS-128,TRP-209,TRP-209,TRP-209,SER-158,SER-158,SER-158,SER-158,SER-158,ASN-159,ASN-159,ASN-159,ASN-159,ASN-159,ASN-159	4r9oAm_AX_Dist#7_Ch#A_vs_Lgnd#X_C_CB-VAL-A-186	5	0.318	0.08	2.19238	1	26.706
FMN__A1001__1mvlA__2ejbA__2.04	-1.185	0.333	-5.969	2.04	FMN__A1001__1mvlA_Dist#7_Ch#A_vs_Lgnd#LIG_A1001_C__pdb2ejbAm_AX_Dist#7_Ch#A_vs_Lgnd#X_C_CB-SER-A-96__6__42.35	-3.787	0.197	-6.308	42.35	ILE-8,ILE-8,THR-9,THR-9,THR-9,GLY-10,GLY-10,GLY-10,GLY-10,ILE-35,SER-36,SER-36,SER-36,SER-36,ARG-37,ARG-37,ARG-37,ARG-37,ASN-38,ASN-38,ASN-38,ASN-38,SER-91,SER-91,SER-91,SER-91,SER-91,ASN-93,ASN-93,ASN-93,ASN-93,ASN-93,ASN-93,ASN-93,ASN-93,THR-94,THR-94,THR-94,THR-94,THR-94,THR-94,LEU-95,ASN-105,ASN-105,ASN-105,ASN-105,LEU-95,LEU-95	2ejbAm_AX_Dist#7_Ch#A_vs_Lgnd#X_C_CB-SER-A-96	6	0.636	0.419	-13.7852	1	-21.2391
FMN__A1001__1mvlA__3qjgA__2.56	-3.33	0.51	-7.15	2.56	FMN__A1001__1mvlA_Dist#7_Ch#A_vs_Lgnd#LIG_A1001_C__pdb3qjgAm_AX_Dist#7_Ch#A_vs_Lgnd#X_C_CB-GLU-A-122__10__47.144	-5.127	0.243	-6.815	47.144	GLY-11,GLY-11,GLY-11,GLY-11,SER-12,SER-12,THR-83,THR-83,THR-83,THR-83,THR-83,ASN-85,ASN-85,ASN-85,ASN-85,ASN-85,ASN-85,ASN-85,ASN-85,THR-86,THR-86,THR-86,THR-86,THR-86,THR-86,THR-86,ILE-87,LYS-89,LYS-89,MET-116,MET-116,MET-116,MET-116,MET-116,MET-116,MET-116,ASN-117,ASN-117,ASN-117,ASN-117,MET-120,MET-120,MET-120,MET-120,ILE-87,LYS-89,MET-120,ILE-87,LYS-89,MET-120,ASN-117	3qjgAm_AX_Dist#7_Ch#A_vs_Lgnd#X_C_CB-GLU-A-122	10	0.5	0.26	-11.7213	1	-19.8688
FMN__A1001__1mvlA__3wisA__2.3	-4.79	0.839	-6.453	2.3	FMN__A1001__1mvlA_Dist#7_Ch#A_vs_Lgnd#LIG_A1001_C__pdb3wisAm_AX_Dist#7_Ch#A_vs_Lgnd#X_C_CB-THR-A-135__3__43.74	-4.403	0.751	-6.542	43.74	THR-23,THR-23,THR-23,THR-23,GLY-24,GLY-24,GLY-24,GLY-24,SER-25,SER-25,SER-25,SER-25,SER-25,GLY-26,GLY-26,GLY-26,GLY-26,SER-47,TYR-57,TYR-57,ALA-97,ALA-97,ALA-97,THR-98,THR-98,THR-98,THR-98,THR-98,ASN-100,ASN-100,ASN-100,ASN-100,ASN-100,ASN-100,ASN-100,ASN-100,THR-101,THR-101,THR-101,THR-101,THR-101,VAL-102,LYS-104,LYS-104,LYS-104,LYS-104,TYR-57,ALA-97	3wisAm_AX_Dist#7_Ch#A_vs_Lgnd#X_C_CB-THR-A-135	3	0.727	0.459	-6.8722	1	-7.68743
NAD__A6501__1o04A__1a4sA__3.48	-6.609	0.06	-7.298	3.48	NAD__A6501__1o04A_Dist#7_Ch#A_vs_Lgnd#LIG_A6501_C__pdb1a4sAm_AX_Dist#7_Ch#A_vs_Lgnd#X_C_CB-ALA-A-254__6__30.6	-3.537	0.379	-6.888	30.6	ILE-162,ILE-162,ILE-162,ILE-162,ILE-162,ILE-162,GLY-225,PHE-239,PHE-239,PHE-239,PHE-239,PHE-239,PHE-239,PHE-239,PHE-239,THR-240,THR-240,THR-240,THR-240,THR-240,GLY-241,GLY-241,GLY-241,GLY-241,SER-242,SER-242,SER-242,SER-242,SER-242,SER-242,GLY-246,GLY-246	1a4sAm_AX_Dist#7_Ch#A_vs_Lgnd#X_C_CB-ALA-A-254	6	0.222	0.095	-45.6125	1	-14.38
NAD__A6501__1o04A__1ag8A__4.38	-6.581	0.229	-8.452	4.38	NAD__A6501__1o04A_Dist#7_Ch#A_vs_Lgnd#LIG_A6501_C__pdb1ag8Am_AX_Dist#7_Ch#A_vs_Lgnd#X_C_CB-PRO-A-226__4__57.741	2.24	0.626	-7.666	57.741	TRP-168,TRP-168,TRP-168,TRP-168,TRP-168,TRP-168,PHE-401,ALA-194,ALA-194,ALA-194,ALA-194,GLU-195,GLU-195,GLU-195,GLU-195,GLU-195,GLU-195,GLU-195,GLN-196,GLN-196,GLN-196,GLN-196,GLN-196,GLY-223,GLY-223,PHE-224,PHE-224,PHE-224,PHE-224,PHE-224,PHE-224,PHE-224,GLY-225,GLY-225,GLY-225,GLY-225,PRO-226,PRO-226,PRO-226,PRO-226,PRO-226,PRO-226,PRO-226,THR-227,THR-227,THR-227,ALA-228,ALA-228,ALA-228,ALA-228…	1ag8Am_AX_Dist#7_Ch#A_vs_Lgnd#X_C_CB-PRO-A-226	4	0.357	0.13	-25.69	1	-10.5592
NAD__A6501__1o04A__1euhA__2.87	1.832	0.172	-1.628	2.87	NAD__A6501__1o04A_Dist#7_Ch#A_vs_Lgnd#LIG_A6501_C__pdb1euhAm_AX_Dist#7_Ch#A_vs_Lgnd#X_C_CB-ARG-A-117__1__21.134	198.91	2.36	103.991	21.134	TYR-110,TYR-110,ASN-441,ASN-441,ASN-441,ASN-441,ASN-441,ASN-441,PHE-442,PHE-442,PHE-442,PHE-442,PHE-442,PHE-442,GLU-113,GLU-113,ILE-169,ILE-169,ILE-169,ILE-169,ALA-170,ALA-170,ALA-170,ALA-170	1euhAm_AX_Dist#7_Ch#A_vs_Lgnd#X_C_CB-ARG-A-117	1	0	0	-5.98529	1	42.2728
NAD__A6501__1o04A__1uxtA__3.23	-8.085	0.214	-9.599	3.23	NAD__A6501__1o04A_Dist#7_Ch#A_vs_Lgnd#LIG_A6501_C__pdb1uxtAm_AX_Dist#7_Ch#A_vs_Lgnd#X_C_CB-LEU-A-128__8__24.304	107.075	6.467	-1.458	24.304	LEU-123,TYR-477,TYR-477,TYR-460,TYR-460,TYR-460,TYR-460,TYR-460,TYR-460,ARG-124,ARG-124,ARG-124,LEU-125,LEU-125,LEU-125,LEU-125,LEU-125,ALA-126,ALA-126,ALA-126,GLU-127,LEU-80,LEU-80,ALA-81,ALA-81,VAL-82,VAL-82,VAL-82,LYS-85	1uxtAm_AX_Dist#7_Ch#A_vs_Lgnd#X_C_CB-LEU-A-128	8	0	0	-30.5701	1	-0.222019
NAD__A6501__1o04A__1wndA__2.86	31.416	0.775	1.939	2.86	NAD__A6501__1o04A_Dist#7_Ch#A_vs_Lgnd#LIG_A6501_C__pdb1wndAm_AX_Dist#7_Ch#A_vs_Lgnd#X_C_CB-ASP-A-209__5__41.504	26.754	0.709	2.739	41.504	ILE-145,ILE-145,ILE-145,ILE-145,PRO-147,PRO-147,PRO-147,PRO-147,PRO-147,PRO-147,TRP-148,TRP-148,TRP-148,TRP-148,TRP-148,TRP-148,TRP-148,TRP-148,ASN-149,LYS-172,LYS-172,LYS-172,LYS-172,LYS-172,LYS-172,LYS-172,LYS-172,GLU-175,GLU-175,GLU-175,GLU-175,GLU-175,GLU-175,GLU-175,GLY-202,GLY-202,GLY-202,GLY-204,GLY-204,GLY-204,GLY-204,VAL-207,VAL-207,LEU-222,MET-245,GLY-202	1wndAm_AX_Dist#7_Ch#A_vs_Lgnd#X_C_CB-ASP-A-209	5	0.276	0.134	2.216	1	3.38566
NAD__A6501__1o04A__2bjkA__3.46	-8.267	0.123	-9.109	3.46	NAD__A6501__1o04A_Dist#7_Ch#A_vs_Lgnd#LIG_A6501_C__pdb2bjkAm_AX_Dist#7_Ch#A_vs_Lgnd#X_C_CB-LYS-A-380__2__20.473	256.979	6.761	129.125	20.473	ILE-399,ILE-399,ILE-399,ILE-399,ILE-399,ILE-399,ILE-399,ILE-399,ALA-400,ALA-400,ALA-400,ALA-400,PRO-401,PRO-401,PRO-401,PRO-401,PRO-401,PRO-401,ARG-391,ARG-391,ARG-391,ARG-391,GLY-388,GLY-388,GLY-388,LEU-373,LEU-373,PHE-398	2bjkAm_AX_Dist#7_Ch#A_vs_Lgnd#X_C_CB-LYS-A-380	2	0	0	-40.8475	1	18.8201
NAD__A6501__1o04A__2d4eA__3.59	3.465	0.342	-0.507	3.59	NAD__A6501__1o04A_Dist#7_Ch#A_vs_Lgnd#LIG_A6501_C__pdb2d4eAm_AX_Dist#7_Ch#A_vs_Lgnd#X_C_CB-GLU-A-42__2__34.906	51.396	0.746	4.85	34.906	TRP-200,TRP-200,TRP-200,GLU-199,GLU-199,GLU-199,GLU-199,GLU-199,GLU-199,PHE-228,PHE-228,PHE-228,PHE-228,PHE-228,GLY-229,GLY-229,GLY-229,GLY-229,ALA-232,ALA-232,ALA-232,ALA-232,GLY-233,GLY-233,GLY-233,GLY-233,ALA-234,ALA-234,ALA-234,ALA-234,ALA-234,ALA-235,LEU-236,LEU-236,VAL-237,HIS-349	2d4eAm_AX_Dist#7_Ch#A_vs_Lgnd#X_C_CB-GLU-A-42	2	0.179	0.079	-1.14706	1	5.73286
NAD__A6501__1o04A__2impA__2.31	20.47	0.558	-6.415	2.31	NAD__A6501__1o04A_Dist#7_Ch#A_vs_Lgnd#LIG_A6501_C__pdb2impAm_AX_Dist#7_Ch#A_vs_Lgnd#X_C_CB-GLU-A-210__1__20.708	276.811	0	276.811	20.708	PRO-39,PRO-39,TRP-23,TRP-23,TRP-23,TRP-23,TRP-23,TRP-23,TRP-23,TRP-23,TRP-23,TRP-23,ILE-24,ILE-24,ASP-25,ASP-25,ASN-330,ASN-330,ALA-332,ALA-332,ALA-332,ALA-332,ALA-332,ALA-333	2impAm_AX_Dist#7_Ch#A_vs_Lgnd#X_C_CB-GLU-A-210	1	0	0	-9.74924	1	2768.11
NAD__A6501__1o04A__2j6lA__3.11	-7.241	0.353	-8.99	3.11	NAD__A6501__1o04A_Dist#7_Ch#A_vs_Lgnd#LIG_A6501_C__pdb2j6lAm_AX_Dist#7_Ch#A_vs_Lgnd#X_C_CB-ALA-A-228__2__23.0	197.582	5.879	29.644	23	ILE-164,SER-266,SER-266,GLY-247,GLY-247,GLY-247,GLY-247,PHE-167,PHE-167,ALA-193,ALA-193,ALA-193,ALA-193,PRO-194,PRO-194,PRO-194,PRO-194,PRO-194,PRO-194,PRO-194,THR-195,THR-195,THR-195,THR-196,GLY-231,THR-232,ILE-230	2j6lAm_AX_Dist#7_Ch#A_vs_Lgnd#X_C_CB-ALA-A-228	2	0.28	0.089	-19.8455	1	4.95802
NAD__A6501__1o04A__2o2pA__3.16	39.361	7.694	-4.209	3.16	NAD__A6501__1o04A_Dist#7_Ch#A_vs_Lgnd#LIG_A6501_C__pdb2o2pAm_AX_Dist#7_Ch#A_vs_Lgnd#X_C_CB-PRO-A-572__7__32.845	41.441	1.088	11.53	32.845	PRO-572,PRO-572,PRO-572,PRO-572,PRO-572,PRO-572,TRP-573,TRP-573,TRP-573,TRP-573,TRP-573,TRP-573,TRP-573,TRP-573,TRP-573,TRP-573,TRP-573,TRP-573,TRP-573,ASN-574,ASN-574,ASN-574,ASN-574,ASN-574,ASN-574,LYS-597,ALA-599,ALA-599,ALA-599,ALA-599,ALA-599,HIS-754,GLU-804,GLU-804,GLN-600	2o2pAm_AX_Dist#7_Ch#A_vs_Lgnd#X_C_CB-PRO-A-572	7	0.231	0.113	-0.540031	1	9.70539
NAD__A6501__1o04A__2w8nA__2.82	51.594	5.32	-6.512	2.82	NAD__A6501__1o04A_Dist#7_Ch#A_vs_Lgnd#LIG_A6501_C__pdb2w8nAm_AX_Dist#7_Ch#A_vs_Lgnd#X_C_CB-ALA-A-297__3__20.671	42.171	3.85	-2.105	20.671	ILE-201,ILE-201,ILE-201,ILE-201,ILE-201,GLY-268,PHE-282,PHE-282,PHE-282,PHE-282,PHE-282,PHE-282,PHE-282,PHE-282,GLY-284,GLY-284,GLY-284,GLY-284,SER-285,SER-285,SER-285,SER-285,SER-285,SER-285,THR-286,THR-286,THR-286,LEU-292,LEU-307,ALA-296	2w8nAm_AX_Dist#7_Ch#A_vs_Lgnd#X_C_CB-ALA-A-297	3	0.207	0.056	-1.20148	1	-0.532911
NAD__A6501__1o04A__2y53A__2.69	38.038	5.918	-5.7	2.69	NAD__A6501__1o04A_Dist#7_Ch#A_vs_Lgnd#LIG_A6501_C__pdb2y53Am_AX_Dist#7_Ch#A_vs_Lgnd#X_C_CB-ALA-A-235__3__20.594	198.139	11.698	23.177	20.594	LEU-254,VAL-256,PHE-158,PHE-158,PHE-158,PHE-158,PHE-158,PHE-158,THR-237,ALA-243,ALA-243,ALA-243,HIS-244,HIS-244,HIS-244,HIS-244,HIS-244,ALA-246,ALA-246,PHE-247,PHE-247,PHE-247,PHE-231,PHE-402,GLU-400	2y53Am_AX_Dist#7_Ch#A_vs_Lgnd#X_C_CB-ALA-A-235	3	0.227	0.059	-0.947159	1	1.96449
NAD__A6501__1o04A__3b4wA__2.09	-8.206	0.117	-8.949	2.09	NAD__A6501__1o04A_Dist#7_Ch#A_vs_Lgnd#LIG_A6501_C__pdb3b4wAm_AX_Dist#7_Ch#A_vs_Lgnd#X_C_CB-PRO-A-31__4__22.658	73.667	3.116	-5.422	22.658	GLY-212,GLY-212,TRP-156,TRP-156,TRP-156,TRP-156,TRP-156,TRP-156,TRP-156,TRP-156,TRP-156,TRP-156,TRP-156,TRP-156,TRP-156,ASN-157,ASN-157,ASN-157,ASN-157,ASN-157,ASN-157,ASN-157,ALA-182,ALA-182,ALA-183,ALA-183,ALA-183,ALA-183,GLU-184,GLU-184,VAL-25,PHE-389,PHE-389,PHE-389	3b4wAm_AX_Dist#7_Ch#A_vs_Lgnd#X_C_CB-PRO-A-31	4	0.192	0.062	-41.2396	1	-1.68595
NAD__A6501__1o04A__3etfA__2.84	14.549	7.101	-4.209	2.84	NAD__A6501__1o04A_Dist#7_Ch#A_vs_Lgnd#LIG_A6501_C__pdb3etfAm_AX_Dist#7_Ch#A_vs_Lgnd#X_C_CB-ARG-A-316__1__23.725	11.11	2.015	-2.857	23.725	TRP-136,TRP-136,TRP-136,TRP-136,TRP-136,TRP-136,TRP-136,TRP-136,TRP-136,TRP-136,TRP-136,TRP-136,ASN-263,PHE-138,PHE-138,PHE-138,ALA-162,ALA-162,ALA-162,ALA-162,ASN-164,PHE-367,PHE-367,ALA-311,PHE-138,ASN-164	3etfAm_AX_Dist#7_Ch#A_vs_Lgnd#X_C_CB-ARG-A-316	1	0.12	0.09	-0.584502	1	-1.35083
NAD__A6501__1o04A__3hazA__3.24	-7.951	0.184	-8.984	3.24	NAD__A6501__1o04A_Dist#7_Ch#A_vs_Lgnd#LIG_A6501_C__pdb3hazAm_AX_Dist#7_Ch#A_vs_Lgnd#X_C_CB-ALA-A-543__6__32.942	219.553	0	219.553	32.942	PRO-687,PRO-687,PRO-687,LYS-681,LYS-681,LYS-681,LYS-681,LYS-681,LYS-681,ALA-683,ALA-683,GLU-684,GLU-684,GLU-684,GLU-684,GLU-684,GLU-684,GLN-685,GLN-685,GLN-685,GLY-712,GLY-712,GLY-714,GLY-714,GLY-714,GLY-714,ILE-716,ILE-716,ILE-716,ILE-716,GLY-717,GLY-717,GLY-717,GLY-717,ALA-718,ALA-718,ALA-718,LEU-720,TYR-708,ALA-719,ALA-719,GLN-685	3hazAm_AX_Dist#7_Ch#A_vs_Lgnd#X_C_CB-ALA-A-543	6	0.192	0.064	-31.6338	1	2195.53
NAD__A6501__1o04A__3i44A__3.47	8.935	0.663	0.483	3.47	NAD__A6501__1o04A_Dist#7_Ch#A_vs_Lgnd#LIG_A6501_C__pdb3i44Am_AX_Dist#7_Ch#A_vs_Lgnd#X_C_CB-SER-A-228__1__28.375	37.628	4.861	-6.024	28.375	TRP-150,TRP-150,TRP-150,TRP-150,TRP-150,TRP-150,TRP-150,TRP-150,TRP-150,TRP-150,TRP-150,TRP-150,TRP-152,TRP-152,PHE-447,PHE-447,PHE-447,PHE-447,PHE-447,PHE-447,LYS-174,LYS-174,LYS-174,LYS-174,GLU-177,GLU-177,GLU-177,GLU-177,GLU-177,GLU-177,GLU-177,ILE-178	3i44Am_AX_Dist#7_Ch#A_vs_Lgnd#X_C_CB-SER-A-228	1	0.138	0.057	0.633028	1	-1.21427
NAD__A6501__1o04A__3iwjA__3.76	2.458	0.197	0.26	3.76	NAD__A6501__1o04A_Dist#7_Ch#A_vs_Lgnd#LIG_A6501_C__pdb3iwjAm_AX_Dist#7_Ch#A_vs_Lgnd#X_C_CB-GLN-A-252__7__51.982	1.291	0.241	-0.01	51.982	ILE-158,ILE-158,ILE-158,ILE-158,ILE-158,ILE-158,GLY-218,GLY-218,GLY-218,GLY-218,PRO-219,PRO-219,PRO-219,PRO-219,PRO-219,PRO-219,PRO-219,ALA-221,ALA-221,ALA-221,ALA-221,GLY-222,GLY-222,GLY-222,GLY-222,ALA-223,ALA-223,ALA-223,ALA-223,ALA-223,LEU-225,LEU-225,ALA-226,ALA-226,ALA-226,PHE-236,PHE-236,PHE-236,PHE-236,PHE-236,PHE-236,PHE-236,PHE-236,THR-237,SER-239,SER-239,SER-240,SER-240,GLY-243,GLY-243…	3iwjAm_AX_Dist#7_Ch#A_vs_Lgnd#X_C_CB-GLN-A-252	7	0.296	0.119	0.875421	1	-0.0293255
NAD__A6501__1o04A__3ju8A__2.75	-1.813	0	-1.813	2.75	NAD__A6501__1o04A_Dist#7_Ch#A_vs_Lgnd#LIG_A6501_C__pdb3ju8Am_AX_Dist#7_Ch#A_vs_Lgnd#X_C_CB-PRO-A-145__7__22.772	237.104	0	237.104	22.772	GLY-222,PRO-145,PRO-145,PRO-145,PRO-145,PRO-145,PRO-145,PRO-145,TYR-146,TYR-146,TYR-146,TYR-146,TYR-146,TYR-146,TYR-146,TYR-146,ASN-147,ASN-147,ASN-147,ASN-147,ASN-147,ASN-147,ASN-147,PHE-148,PHE-148,PHE-148,PHE-148,PHE-148,PHE-148,PHE-444,LEU-174,TYR-403,GLN-277,GLY-427,PHE-379	3ju8Am_AX_Dist#7_Ch#A_vs_Lgnd#X_C_CB-PRO-A-145	7	0.25	0.071	-18.13	1	2371.04
NAD__A6501__1o04A__3k2wA__3.02	2.538	0.422	-1.979	3.02	NAD__A6501__1o04A_Dist#7_Ch#A_vs_Lgnd#LIG_A6501_C__pdb3k2wAm_AX_Dist#7_Ch#A_vs_Lgnd#X_C_CB-LEU-A-31__1__21.515	214.402	0	214.402	21.515	TRP-156,TRP-156,TRP-156,TRP-156,TRP-156,TRP-156,TRP-156,TRP-156,TRP-156,TRP-156,TRP-156,TRP-156,PHE-158,PHE-158,PHE-158,PHE-158,LYS-180,LYS-180,GLU-184,GLU-184,ILE-42,PRO-43,PRO-43,PRO-43,PRO-43,PRO-43	3k2wAm_AX_Dist#7_Ch#A_vs_Lgnd#X_C_CB-LEU-A-31	1	0.083	0.031	-3.79119	1	2144.02
NAD__A6501__1o04A__3lv1A__3.01	15.63	0.789	2.997	3.01	NAD__A6501__1o04A_Dist#7_Ch#A_vs_Lgnd#LIG_A6501_C__pdb3lv1Am_AX_Dist#7_Ch#A_vs_Lgnd#X_C_CB-ASN-A-2__4__22.728				22.728	GLY-173,GLY-173,GLY-173,GLY-173,ILE-171,VAL-170,ALA-169,ILE-159,SER-145,SER-145,SER-145,THR-148,THR-148,THR-148,THR-148,GLU-150,GLU-150,GLU-150,GLU-150,GLU-150,ALA-153,ALA-153,VAL-154,VAL-154,VAL-154,VAL-154,VAL-154,VAL-154,ILE-155,ILE-155,ILE-155	3lv1Am_AX_Dist#7_Ch#A_vs_Lgnd#X_C_CB-ASN-A-2	4	0.042	0.011	3.3712	1	0
NAD__A6501__1o04A__3pqaA__3.32	-2.001	0.447	-5.085	3.32	NAD__A6501__1o04A_Dist#7_Ch#A_vs_Lgnd#LIG_A6501_C__pdb3pqaAm_AX_Dist#7_Ch#A_vs_Lgnd#X_C_CB-ASP-A-15__1__22.085	151.743	0	151.743	22.085	VAL-16,VAL-16,ILE-17,ILE-17,ILE-17,ILE-17,PRO-19,PRO-19,TYR-20,TYR-20,TYR-20,TYR-20,TYR-20,TYR-20,SER-21,SER-21,ILE-82,ASP-83,GLY-199,GLY-199,ALA-200,ALA-200,ALA-200,ALA-200,ALA-200,GLY-201	3pqaAm_AX_Dist#7_Ch#A_vs_Lgnd#X_C_CB-ASP-A-15	1	0.037	0.01	-9.29616	1	1517.43
NAD__A6501__1o04A__3prlA__2.98	38.057	1.421	5.344	2.98	NAD__A6501__1o04A_Dist#7_Ch#A_vs_Lgnd#LIG_A6501_C__pdb3prlAm_AX_Dist#7_Ch#A_vs_Lgnd#X_C_CB-ARG-A-446__5__21.806	174.759	3.851	5.056	21.806	LEU-258,ILE-159,ILE-159,ILE-159,PHE-162,PHE-162,PHE-162,PHE-162,PHE-162,PHE-162,PHE-162,PHE-162,PHE-162,TYR-164,TYR-164,TYR-164,TYR-164,TYR-164,TYR-164,ALA-188,ALA-188,ALA-188,ALA-188,VAL-256,ILE-235,GLY-244,GLY-244,LYS-101,ILE-335,PHE-237	3prlAm_AX_Dist#7_Ch#A_vs_Lgnd#X_C_CB-ARG-A-446	5	0.167	0.067	3.51348	1	1.27968
NAD__A6501__1o04A__3qanA__3.27	24.175	1.783	7.556	3.27	NAD__A6501__1o04A_Dist#7_Ch#A_vs_Lgnd#LIG_A6501_C__pdb3qanAm_AX_Dist#7_Ch#A_vs_Lgnd#X_C_CB-SER-A-237__6__37.864	31.321	0	31.321	37.864	ILE-178,ILE-178,ILE-178,ILE-178,ILE-178,PRO-180,PRO-180,PRO-180,PRO-180,PRO-180,PRO-180,TRP-181,TRP-181,TRP-181,TRP-181,TRP-181,TRP-181,TRP-181,TRP-181,TRP-181,TRP-181,TRP-181,TRP-181,TRP-181,ASN-182,ASN-182,ASN-182,ASN-182,ASN-182,PHE-183,LYS-205,LYS-205,LYS-205,LYS-205,ALA-207,ALA-207,ALA-207,ALA-207,ALA-207	3qanAm_AX_Dist#7_Ch#A_vs_Lgnd#X_C_CB-SER-A-237	6	0.25	0.112	4.01275	1	313.21
NAD__A6501__1o04A__3r31A__2.34	53.789	8.138	-4.187	2.34	NAD__A6501__1o04A_Dist#7_Ch#A_vs_Lgnd#LIG_A6501_C__pdb3r31Am_AX_Dist#7_Ch#A_vs_Lgnd#X_C_CB-ARG-A-242__7__25.325	148.6	0	148.6	25.325	TRP-160,TRP-160,TRP-160,TRP-160,TRP-160,TRP-160,TRP-160,TRP-160,TRP-160,TRP-160,TRP-160,TRP-160,TRP-160,ASN-161,ASN-161,ASN-161,ASN-161,ASN-161,GLU-187,GLU-187,GLU-187,GLU-187,ASN-188,PRO-221,VAL-244,VAL-244,VAL-244,ALA-245,ALA-246,ALA-247,ALA-248,ALA-249,ALA-249,ASN-294,PHE-394	3r31Am_AX_Dist#7_Ch#A_vs_Lgnd#X_C_CB-ARG-A-242	7	0.227	0.122	-0.508254	1	1486
NAD__A6501__1o04A__3r64A__3.1	31.698	0.909	12.28	3.1	NAD__A6501__1o04A_Dist#7_Ch#A_vs_Lgnd#LIG_A6501_C__pdb3r64Am_AX_Dist#7_Ch#A_vs_Lgnd#X_C_CB-ASP-A-469__1__20.477	160.036	5.203	-3.521	20.477	VAL-128,VAL-128,TRP-470,TRP-470,TRP-470,TRP-470,TRP-470,TRP-470,TRP-470,TRP-470,TRP-470,TRP-470,ASN-467,ASN-467,ALA-471,ILE-472,GLU-473,GLU-473,VAL-147,VAL-147,VAL-147,ALA-148,ALA-148,ALA-148,ALA-148,ALA-148	3r64Am_AX_Dist#7_Ch#A_vs_Lgnd#X_C_CB-ASP-A-469	1	0	0	12.1705	1	-0.663964
NAD__A6501__1o04A__3rh9A__3.29	11.74	3.947	1.213	3.29	NAD__A6501__1o04A_Dist#7_Ch#A_vs_Lgnd#LIG_A6501_C__pdb3rh9Am_AX_Dist#7_Ch#A_vs_Lgnd#X_C_CB-THR-A-234__4__20.476	30.499	2.085	-5.335	20.476	TRP-155,TRP-155,TRP-155,TRP-155,TRP-155,TRP-155,TRP-155,TRP-155,TRP-155,TRP-155,TRP-155,TRP-155,TRP-155,PHE-157,PHE-157,PHE-157,PHE-157,PHE-157,PHE-157,ALA-181,ALA-181,ALA-181,GLU-183,GLU-183,GLN-334,GLN-334,PHE-388,PHE-388,PHE-388	3rh9Am_AX_Dist#7_Ch#A_vs_Lgnd#X_C_CB-THR-A-234	4	0.13	0.028	0.299728	1	-2.44165
NAD__A6501__1o04A__3rjlA__3.24	39.961	0.274	22.409	3.24	NAD__A6501__1o04A_Dist#7_Ch#A_vs_Lgnd#LIG_A6501_C__pdb3rjlAm_AX_Dist#7_Ch#A_vs_Lgnd#X_C_CB-THR-A-265__4__25.793	191.486	6.831	-2.323	25.793	ILE-267,ILE-267,PRO-181,PRO-181,PRO-181,PRO-181,PRO-181,PRO-181,TRP-182,TRP-182,TRP-182,TRP-182,TRP-182,TRP-182,TRP-182,TRP-182,TRP-182,ASN-183,ASN-183,ASN-183,ASN-183,ASN-183,ALA-208,ALA-208,ILE-267,ILE-267,ALA-271,PHE-257,PHE-257,GLU-417,PHE-419,PHE-419,ALA-271	3rjlAm_AX_Dist#7_Ch#A_vs_Lgnd#X_C_CB-THR-A-265	4	0.308	0.123	59.9171	1	-0.335161
NAD__A6501__1o04A__3szaA__3.15	-1.441	0.676	-5.341	3.15	NAD__A6501__1o04A_Dist#7_Ch#A_vs_Lgnd#LIG_A6501_C__pdb3szaAm_AX_Dist#7_Ch#A_vs_Lgnd#X_C_CB-THR-A-189__5__27.325	19.605	1.305	-5.636	27.325	GLY-192,ILE-195,ILE-195,GLY-187,TRP-113,TRP-113,TRP-113,TRP-113,TRP-113,TRP-113,TRP-113,TRP-113,TRP-113,TRP-113,TRP-113,TRP-113,PHE-401,PHE-401,PHE-401,PHE-401,PHE-401,PHE-401,GLU-140,GLU-140,GLU-140,GLU-140,GLU-140,GLU-140,GLU-140,THR-172,LEU-176,ILE-285	3szaAm_AX_Dist#7_Ch#A_vs_Lgnd#X_C_CB-THR-A-189	5	0.259	0.076	-6.88273	1	-4.01139
NAD__A6501__1o04A__3ty7A__2.97	10.537	0.296	0.747	2.97	NAD__A6501__1o04A_Dist#7_Ch#A_vs_Lgnd#LIG_A6501_C__pdb3ty7Am_AX_Dist#7_Ch#A_vs_Lgnd#X_C_CB-SER-A-224__11__46.161	18.218	4.358	17.525	46.161	ILE-143,ILE-143,ILE-143,ILE-143,ILE-143,ILE-143,PRO-145,PRO-145,PRO-145,PRO-145,PRO-145,PRO-145,TRP-146,TRP-146,TRP-146,TRP-146,TRP-146,TRP-146,TRP-146,TRP-146,TRP-146,TRP-146,TRP-146,TRP-146,TRP-146,ASN-147,ASN-147,ASN-147,ASN-147,ASN-147,ASN-147,PHE-148,PHE-148,PHE-148,PHE-148,PHE-148,PHE-148,LYS-170,LYS-170,LYS-170,LYS-170,GLU-173,GLU-173,GLU-173,GLU-173,GLU-173,PHE-381,PHE-381,GLN-277	3ty7Am_AX_Dist#7_Ch#A_vs_Lgnd#X_C_CB-SER-A-224	11	0.304	0.174	1.88636	1	3.93114
NAD__A6501__1o04A__3u4jA__3.44	4.361	0.477	-0.039	3.44	NAD__A6501__1o04A_Dist#7_Ch#A_vs_Lgnd#LIG_A6501_C__pdb3u4jAm_AX_Dist#7_Ch#A_vs_Lgnd#X_C_CB-ASP-A-227__11__53.92	6.154	0.659	0.184	53.92	ILE-166,PRO-168,PRO-168,PRO-168,PRO-168,PRO-168,PRO-168,TRP-169,TRP-169,TRP-169,TRP-169,TRP-169,TRP-169,TRP-169,TRP-169,TRP-169,TRP-169,TRP-169,TRP-169,TRP-169,ASN-170,ASN-170,ASN-170,ASN-170,ASN-170,LYS-193,LYS-193,LYS-193,LYS-193,LYS-193,LYS-193,LYS-193,GLU-196,GLU-196,GLU-196,GLU-196,GLU-196,GLU-196,GLU-196,GLY-224,GLY-224,GLY-224,TYR-225,TYR-225,TYR-225,TYR-225,TYR-225,TYR-225,TYR-225,GLY-226…	3u4jAm_AX_Dist#7_Ch#A_vs_Lgnd#X_C_CB-ASP-A-227	11	0.25	0.126	-0.067591	1	0.242424
NAD__A6501__1o04A__4a0mA__3.53	-9.583	0.309	-10.07	3.53	NAD__A6501__1o04A_Dist#7_Ch#A_vs_Lgnd#LIG_A6501_C__pdb4a0mAm_AX_Dist#7_Ch#A_vs_Lgnd#X_C_CB-ALA-A-220__2__37.755	-5.677	0.556	-9.799	37.755	ILE-155,ILE-155,ILE-155,ILE-155,TRP-158,TRP-158,TRP-158,TRP-158,TRP-158,TRP-158,TRP-158,TRP-158,TRP-158,TRP-158,TRP-158,ALA-187,GLU-185,GLU-185,GLU-185,GLU-185,GLU-185,GLU-185,GLU-185,GLY-213,GLY-213,GLY-213,GLY-215,GLY-215,GLY-215,GLY-215,PRO-216,PRO-216,PRO-216,PRO-216,PRO-216,PRO-216,PRO-216,ALA-218,ALA-220,LEU-222,VAL-243,VAL-243,GLN-338	4a0mAm_AX_Dist#7_Ch#A_vs_Lgnd#X_C_CB-ALA-A-220	2	0.192	0.091	-24.621	1	-14.9375
NAD__A6501__1o04A__4cbbA__3.39	2.317	0.286	-1.05	3.39	NAD__A6501__1o04A_Dist#7_Ch#A_vs_Lgnd#LIG_A6501_C__pdb4cbbAm_AX_Dist#7_Ch#A_vs_Lgnd#X_C_CB-ARG-A-210__1__33.335	2.292	0.926	-1.891	33.335	TRP-152,TRP-152,TRP-152,TRP-152,TRP-152,TRP-152,TRP-152,TRP-152,TRP-152,TRP-152,TRP-152,TRP-152,TRP-152,ASN-153,ASN-153,ASN-153,ASN-153,ASN-153,LYS-176,LYS-176,LYS-176,LYS-176,LYS-176,LYS-176,GLU-179,GLU-179,GLU-179,GLU-179,GLU-179,GLU-179,VAL-212,VAL-212,GLY-213,GLY-213	4cbbAm_AX_Dist#7_Ch#A_vs_Lgnd#X_C_CB-ARG-A-210	1	0.192	0.09	-2.72021	1	-1.84308
NAD__A6501__1o04A__4dngA__2.67	2.904	1.9	-6.092	2.67	NAD__A6501__1o04A_Dist#7_Ch#A_vs_Lgnd#LIG_A6501_C__pdb4dngAm_AX_Dist#7_Ch#A_vs_Lgnd#X_C_CB-PRO-A-152__4__21.152	9.851	1.88	-7.375	21.152	PRO-152,PRO-152,PRO-152,PRO-152,PRO-152,PRO-152,PHE-153,PHE-153,PHE-153,PHE-153,PHE-153,PHE-153,PHE-153,PHE-153,ASN-154,ASN-154,ASN-154,ASN-154,ASN-154,ASN-154,PHE-155,PHE-155,PHE-155,PHE-155,PHE-155,PHE-155,GLY-231,GLY-231,ILE-330,LYS-100	4dngAm_AX_Dist#7_Ch#A_vs_Lgnd#X_C_CB-PRO-A-152	4	0.2	0.062	-3.046	1	-3.72475
NAD__A6501__1o04A__4e3xA__2.71	-2.665	0.55	-5.312	2.71	NAD__A6501__1o04A_Dist#7_Ch#A_vs_Lgnd#LIG_A6501_C__pdb4e3xAm_AX_Dist#7_Ch#A_vs_Lgnd#X_C_CB-ALA-A-299__7__28.127	-0.51	0.63	-5.015	28.127	ILE-207,ILE-207,ILE-207,ILE-207,ILE-207,ILE-207,GLY-266,GLY-266,GLY-266,PRO-267,PRO-267,PRO-267,PRO-267,PRO-267,PRO-267,PRO-267,THR-268,THR-268,THR-268,GLY-270,GLY-270,GLY-270,PHE-284,PHE-284,PHE-284,PHE-284,PHE-284,THR-285,THR-285,THR-285,THR-285,GLY-286,GLY-286,GLY-286,GLY-286,SER-287,SER-287,SER-287,LEU-311,LEU-311,GLU-314,LEU-311	4e3xAm_AX_Dist#7_Ch#A_vs_Lgnd#X_C_CB-ALA-A-299	7	0.409	0.131	-8.17231	1	-6.86986
NAD__A6501__1o04A__4f3xA__2.09	11.675	0.605	-3.673	2.09	NAD__A6501__1o04A_Dist#7_Ch#A_vs_Lgnd#LIG_A6501_C__pdb4f3xAm_AX_Dist#7_Ch#A_vs_Lgnd#X_C_CB-ARG-A-330__6__22.656	15.782	1.267	-8.126	22.656	TRP-148,TRP-148,TRP-148,TRP-148,TRP-148,TRP-148,TRP-148,TRP-148,TRP-148,TRP-148,TRP-148,TRP-148,TRP-148,GLU-175,GLU-175,GLU-175,GLN-176,GLN-176,GLN-176,GLN-176,GLN-176,GLY-224,ILE-323,SER-324,GLN-176	4f3xAm_AX_Dist#7_Ch#A_vs_Lgnd#X_C_CB-ARG-A-330	6	0.107	0.033	-5.20993	1	-5.9444
NAD__A6501__1o04A__4go3A__3.76	32.721	0.363	10.725	3.76	NAD__A6501__1o04A_Dist#7_Ch#A_vs_Lgnd#LIG_A6501_C__pdb4go3Am_AX_Dist#7_Ch#A_vs_Lgnd#X_C_CB-THR-A-227__10__29.541	31.756	1.302	-7.701	29.541	GLY-225,TRP-148,TRP-148,TRP-148,TRP-148,TRP-148,TRP-148,TRP-148,TRP-148,TRP-148,TRP-148,TRP-148,TRP-148,TRP-148,LYS-172,LYS-172,LYS-172,GLU-175,GLU-175,GLU-175,GLU-175,GLU-175,GLU-175,SER-174,TYR-204,TYR-204,TYR-204,TYR-204,TYR-204,GLY-205,GLY-205,GLY-205,GLY-205,SER-226,PHE-383,PHE-383	4go3Am_AX_Dist#7_Ch#A_vs_Lgnd#X_C_CB-THR-A-227	10	0.31	0.117	23.1641	1	-5.49287
NAD__A6501__1o04A__4h7nA__3.09	5.61	0.303	1.038	3.09	NAD__A6501__1o04A_Dist#7_Ch#A_vs_Lgnd#LIG_A6501_C__pdb4h7nAm_AX_Dist#7_Ch#A_vs_Lgnd#X_C_CB-PRO-A-24__13__29.187	6.078	0.534	1.039	29.187	ILE-130,ILE-130,ILE-130,ILE-130,ILE-130,ILE-130,LYS-157,LYS-157,LYS-157,LYS-157,LYS-157,LYS-157,LYS-157,GLY-188,GLU-160,GLY-190,GLY-190,GLY-190,GLY-193,GLY-193,GLY-193,GLY-193,ALA-194,ALA-194,ALA-194,ALA-194,ALA-194,LEU-196,LEU-196,ILE-197,ILE-197,PHE-205,PHE-205,PHE-205	4h7nAm_AX_Dist#7_Ch#A_vs_Lgnd#X_C_CB-PRO-A-24	13	0.259	0.071	2.57568	1	1.6388
NAD__A6501__1o04A__4i8pA__3.73	-8.71	0.143	-9.442	3.73	NAD__A6501__1o04A_Dist#7_Ch#A_vs_Lgnd#LIG_A6501_C__pdb4i8pAm_AX_Dist#7_Ch#A_vs_Lgnd#X_C_CB-ALA-A-252__10__23.065	138.157	0	138.157	23.065	ILE-160,GLY-245,PHE-469,PHE-469,PHE-469,PHE-469,PHE-469,LYS-247,LYS-247,ILE-248,ILE-248,GLU-190,GLY-220,GLY-220,GLY-220,GLY-220,PRO-221,PRO-221,PRO-221,PRO-221,PRO-221,PRO-221,PRO-221,ALA-223,ALA-223,ALA-223,ALA-223,GLY-224,GLY-224,GLY-224,LEU-227,ARG-471,PRO-226	4i8pAm_AX_Dist#7_Ch#A_vs_Lgnd#X_C_CB-ALA-A-252	10	0.207	0.038	-38.856	1	1381.57
NAD__A6501__1o04A__4itbA__2.38	25.07	7.997	-4.761	2.38	NAD__A6501__1o04A_Dist#7_Ch#A_vs_Lgnd#LIG_A6501_C__pdb4itbAm_AX_Dist#7_Ch#A_vs_Lgnd#X_C_CB-THR-A-9__5__23.654	143.225	5.734	-3.63	23.654	TRP-130,TRP-130,TRP-130,TRP-130,TRP-130,TRP-130,TRP-130,TRP-130,TRP-130,TRP-130,TRP-130,TRP-130,TRP-130,ASN-257,PHE-132,PHE-132,PHE-132,PHE-132,PHE-132,PHE-132,ARG-16,ASN-158,ALA-2,ALA-4,ALA-4,ILE-6,ILE-13,PHE-361,GLN-260,GLN-260,GLN-161,PHE-361	4itbAm_AX_Dist#7_Ch#A_vs_Lgnd#X_C_CB-THR-A-9	5	0.077	0.042	-0.587996	1	-0.622215
NAD__A6501__1o04A__4iymA__2.88	0.656	0.868	-7.617	2.88	NAD__A6501__1o04A_Dist#7_Ch#A_vs_Lgnd#LIG_A6501_C__pdb4iymAm_AX_Dist#7_Ch#A_vs_Lgnd#X_C_CB-ARG-A-17__1__22.605	224.608	10.905	-0.664	22.605	LYS-204,GLY-205,GLY-205,GLY-205,GLY-205,VAL-207,VAL-207,VAL-207,VAL-207,ALA-209,ALA-209,ALA-209,ALA-209,ALA-209,ILE-210,LEU-211,LEU-211,PHE-221,PHE-221,SER-19,PHE-22,PHE-22,ILE-210,LEU-211,LEU-211,ASN-20	4iymAm_AX_Dist#7_Ch#A_vs_Lgnd#X_C_CB-ARG-A-17	1	0.107	0.035	-7.8688	1	-0.0603362
NAD__A6501__1o04A__4jz6A__2.98	4.682	0.56	0.055	2.98	NAD__A6501__1o04A_Dist#7_Ch#A_vs_Lgnd#LIG_A6501_C__pdb4jz6Am_AX_Dist#7_Ch#A_vs_Lgnd#X_C_CB-GLU-A-50__2__23.597	224.963	2.48	177.146	23.597	LEU-215,LEU-215,TRP-56,TRP-56,TRP-56,TRP-56,THR-55,ALA-48,ALA-48,ALA-48,ALA-49,ALA-49,ALA-49,GLU-50,GLU-50,GLU-50,GLU-50,GLU-50,GLU-50,GLU-50,ILE-43,ILE-43,ILE-43,ALA-42,ALA-42,ALA-42,ILE-211,ILE-211,ALA-212,ALA-212	4jz6Am_AX_Dist#7_Ch#A_vs_Lgnd#X_C_CB-GLU-A-50	2	0.037	0.01	0.0833333	1	68.6612
NAD__A6501__1o04A__4knaA__2.78	1.738	0.203	-2.878	2.78	NAD__A6501__1o04A_Dist#7_Ch#A_vs_Lgnd#LIG_A6501_C__pdb4knaAm_AX_Dist#7_Ch#A_vs_Lgnd#X_C_CB-THR-A-227__6__23.7	27.489	5.202	-2.159	23.7	LEU-151,PRO-144,PRO-144,PRO-144,PRO-144,PRO-144,PRO-144,PRO-144,TYR-145,TYR-145,TYR-145,TYR-145,TYR-145,TYR-145,TYR-145,TYR-145,ASN-146,ASN-146,ASN-146,ASN-146,ASN-146,ASN-146,TYR-462,GLU-172,GLU-172,GLU-172,GLU-172,GLU-172,GLU-172,GLY-221,PHE-219,ARG-277,TYR-462	4knaAm_AX_Dist#7_Ch#A_vs_Lgnd#X_C_CB-THR-A-227	6	0.318	0.101	-9.49835	1	-0.407205
NAD__A6501__1o04A__4nm9A__2.78	23.607	4.209	22.836	2.78	NAD__A6501__1o04A_Dist#7_Ch#A_vs_Lgnd#LIG_A6501_C__pdb4nm9Am_AX_Dist#7_Ch#A_vs_Lgnd#X_C_CB-ALA-A-836__8__34.017	33.173	0	33.173	34.017	PRO-653,PRO-653,PRO-653,PRO-653,PRO-653,PRO-653,TRP-654,TRP-654,TRP-654,TRP-654,TRP-654,TRP-654,TRP-654,TRP-654,TRP-654,TRP-654,TRP-654,TRP-654,TRP-654,ASN-655,ASN-655,ASN-655,ASN-655,ASN-655,ASN-655,PHE-656,PHE-656,PHE-656,PHE-656,PHE-656,PHE-656,PHE-957,PHE-957,PHE-957,GLY-681,GLY-681,GLY-681,ILE-682,ILE-682,GLU-889,GLU-889,PHE-891,PHE-891,GLN-791,PHE-656	4nm9Am_AX_Dist#7_Ch#A_vs_Lgnd#X_C_CB-ALA-A-836	8	0.261	0.115	5.29961	1	331.73
NAD__A6501__1o04A__4npiA__3.41	28.17	0.695	4.916	3.41	NAD__A6501__1o04A_Dist#7_Ch#A_vs_Lgnd#LIG_A6501_C__pdb4npiAm_AX_Dist#7_Ch#A_vs_Lgnd#X_C_CB-SER-A-252__10__69.193	26.131	0.681	3.187	69.193	ILE-165,ILE-165,ILE-165,ILE-165,ILE-165,PRO-167,PRO-167,PRO-167,PRO-167,PRO-167,PRO-167,TRP-168,TRP-168,TRP-168,TRP-168,TRP-168,TRP-168,TRP-168,TRP-168,TRP-168,TRP-168,TRP-168,TRP-168,ASN-169,ASN-169,ASN-169,ASN-169,LYS-192,LYS-192,LYS-192,LYS-192,LYS-192,LYS-192,LYS-192,LYS-192,GLU-195,GLU-195,GLU-195,GLU-195,GLU-195,GLY-223,GLY-223,PHE-224,PHE-224,PHE-224,PHE-224,PHE-224,PHE-224,PHE-224,GLY-225…	4npiAm_AX_Dist#7_Ch#A_vs_Lgnd#X_C_CB-SER-A-252	10	0.5	0.383	6.18365	1	4.08067
NAD__A6501__1o04A__4o5hA__3.78	-4.458	0.437	-7.043	3.78	NAD__A6501__1o04A_Dist#7_Ch#A_vs_Lgnd#LIG_A6501_C__pdb4o5hAm_AX_Dist#7_Ch#A_vs_Lgnd#X_C_CB-ARG-A-38__6__45.324	-1.051	0.504	-6.302	45.324	ILE-173,ILE-173,LYS-200,LYS-200,LYS-200,LYS-200,LYS-200,ALA-202,ALA-202,ALA-202,ALA-202,GLU-203,GLU-203,GLU-203,GLU-203,GLU-203,GLU-203,GLY-231,GLY-231,TYR-232,TYR-232,TYR-232,TYR-232,TYR-232,TYR-232,GLY-233,GLY-233,GLY-233,THR-235,THR-235,THR-235,ALA-236,ALA-236,ALA-236,ALA-236,GLY-237,GLY-237,GLY-237,GLY-237,ALA-238,ALA-238,ALA-238,ALA-238,ALA-238,ALA-239,LEU-240,LEU-240	4o5hAm_AX_Dist#7_Ch#A_vs_Lgnd#X_C_CB-ARG-A-38	6	0.269	0.087	-13.1155	1	-10.4338
NAD__A6501__1o04A__4o6rA__2.23	38.434	7.482	-5.057	2.23	NAD__A6501__1o04A_Dist#7_Ch#A_vs_Lgnd#LIG_A6501_C__pdb4o6rAm_AX_Dist#7_Ch#A_vs_Lgnd#X_C_CB-GLN-A-210__9__54.228	32.729	0.302	5.977	54.228	ILE-145,ILE-145,ILE-145,ILE-145,ILE-145,PRO-147,PRO-147,PRO-147,PRO-147,PRO-147,PRO-147,TRP-148,TRP-148,TRP-148,TRP-148,TRP-148,TRP-148,TRP-148,TRP-148,TRP-148,TRP-148,TRP-148,ASN-149,ASN-149,LYS-172,LYS-172,LYS-172,LYS-172,LYS-172,LYS-172,LYS-172,LYS-172,GLU-175,GLU-175,GLU-175,GLU-175,GLU-175,GLU-175,GLU-175,GLY-203,GLY-203,GLY-203,TYR-204,TYR-204,TYR-204,TYR-204,TYR-204,TYR-204,TYR-204,GLY-205…	4o6rAm_AX_Dist#7_Ch#A_vs_Lgnd#X_C_CB-GLN-A-210	9	0.304	0.173	-0.666974	1	14.8682
NAD__A6501__1o04A__4oe6A__2.38	12.883	0.363	7.863	2.38	NAD__A6501__1o04A_Dist#7_Ch#A_vs_Lgnd#LIG_A6501_C__pdb4oe6Am_AX_Dist#7_Ch#A_vs_Lgnd#X_C_CB-GLN-A-157__8__23.751	46.287	1.208	9.12	23.751	PRO-210,PRO-210,PRO-210,PRO-210,PRO-210,PRO-210,PHE-211,PHE-211,PHE-211,PHE-211,PHE-211,PHE-211,PHE-211,ASN-212,ASN-212,ASN-212,ASN-212,ASN-212,ASN-212,ASN-212,PHE-213,PHE-213,PHE-213,PHE-213,PHE-213,PHE-213,THR-238,THR-238,THR-238,GLY-287,PHE-460,GLN-349,PHE-213	4oe6Am_AX_Dist#7_Ch#A_vs_Lgnd#X_C_CB-GLN-A-157	8	0.227	0.073	16.9827	1	6.97248
NAD__A6501__1o04A__4ogdA__3.22	-2.971	0.368	-5.221	3.22	NAD__A6501__1o04A_Dist#7_Ch#A_vs_Lgnd#LIG_A6501_C__pdb4ogdAm_AX_Dist#7_Ch#A_vs_Lgnd#X_C_CB-ALA-A-2__4__32.982	106.391	0	106.391	32.982	PRO-130,PRO-130,PRO-130,PRO-130,TRP-131,TRP-131,TRP-131,TRP-131,TRP-131,TRP-131,TRP-131,TRP-131,TRP-131,TRP-131,TRP-131,TRP-131,TRP-131,ASN-132,ASN-132,ASN-132,LYS-155,LYS-155,LYS-155,LYS-155,LYS-155,LYS-155,ALA-157,ALA-157,TYR-188,TYR-188,TYR-188,TYR-188,TYR-188,GLN-190,VAL-191,VAL-191,VAL-191,TYR-188	4ogdAm_AX_Dist#7_Ch#A_vs_Lgnd#X_C_CB-ALA-A-2	4	0.28	0.147	-11.156	1	1063.91
NAD__A6501__1o04A__4pxlA__4.04	25.911	0.783	-4.982	4.04	NAD__A6501__1o04A_Dist#7_Ch#A_vs_Lgnd#LIG_A6501_C__pdb4pxlAm_AX_Dist#7_Ch#A_vs_Lgnd#X_C_CB-THR-A-248__15__64.494	27.602	0.75	-7.178	64.494	VAL-233,TRP-169,TRP-169,TRP-169,TRP-169,TRP-169,TRP-169,TRP-169,TRP-169,TRP-169,TRP-169,TRP-169,TRP-169,TRP-169,TYR-171,TYR-171,TYR-171,TYR-171,TYR-171,TYR-171,MET-175,MET-175,MET-175,MET-175,PHE-178,PHE-178,PHE-178,PHE-178,LYS-193,LYS-193,LYS-193,LYS-193,LYS-193,LYS-193,LYS-193,ALA-195,ALA-195,ALA-195,ALA-195,ALA-195,GLU-196,GLU-196,GLU-196,GLU-196,GLU-196,GLU-196,GLU-196,GLN-197,GLN-197,GLN-197…	4pxlAm_AX_Dist#7_Ch#A_vs_Lgnd#X_C_CB-THR-A-248	15	0.333	0.158	-5.64213	1	-8.44471
NAD__A6501__1o04A__4pz2A__4.05	-9.262	0.22	-9.882	4.05	NAD__A6501__1o04A_Dist#7_Ch#A_vs_Lgnd#LIG_A6501_C__pdb4pz2Am_AX_Dist#7_Ch#A_vs_Lgnd#X_C_CB-ARG-A-56__6__47.006	-9.159	0.071	-9.761	47.006	TRP-183,TRP-183,TRP-183,TRP-183,TRP-183,TRP-183,TRP-183,TRP-183,TRP-183,TRP-183,TRP-183,TRP-183,TRP-183,ALA-209,ALA-209,ALA-209,ALA-209,ALA-209,GLU-210,GLU-210,GLU-210,GLU-210,GLU-210,GLU-210,GLU-210,GLN-211,GLN-211,GLN-211,GLN-211,GLN-211,GLY-238,GLY-238,PHE-239,PHE-239,PHE-239,PHE-239,PHE-239,PHE-239,PHE-239,GLY-240,GLY-240,GLY-240,GLY-240,PRO-241,PRO-241,PRO-241,GLY-244,GLU-315,VAL-361,PHE-239…	4pz2Am_AX_Dist#7_Ch#A_vs_Lgnd#X_C_CB-ARG-A-56	6	0.207	0.064	-30.8812	1	-57.0819
NAD__A6501__1o04A__4qf6A__2.38	4.062	0.277	-0.824	2.38	NAD__A6501__1o04A_Dist#7_Ch#A_vs_Lgnd#LIG_A6501_C__pdb4qf6Am_AX_Dist#7_Ch#A_vs_Lgnd#X_C_CB-THR-A-246__11__52.636	2.279	0.033	-0.961	52.636	ILE-164,TRP-167,TRP-167,TRP-167,TRP-167,TRP-167,TRP-167,TRP-167,TRP-167,TRP-167,TRP-167,TRP-167,TRP-167,TRP-167,LYS-191,LYS-191,LYS-191,LYS-191,LYS-191,LYS-191,LYS-191,LYS-191,ALA-193,ALA-193,ALA-193,ALA-193,ALA-193,GLN-195,GLN-195,GLN-195,GLN-195,GLN-195,GLY-222,GLY-222,PHE-223,PHE-223,PHE-223,PHE-223,PHE-223,PHE-223,PHE-223,GLY-224,GLY-224,GLY-224,GLY-224,PRO-225,PRO-225,GLY-228,ALA-229,SER-245…	4qf6Am_AX_Dist#7_Ch#A_vs_Lgnd#X_C_CB-THR-A-246	11	0.435	0.173	-2.18568	1	-7.22556
NAD__A6501__1o04A__4qgkA__3.09	4.762	1.299	-0.595	3.09	NAD__A6501__1o04A_Dist#7_Ch#A_vs_Lgnd#LIG_A6501_C__pdb4qgkAm_AX_Dist#7_Ch#A_vs_Lgnd#X_C_CB-THR-A-187__1__20.166	22.133	1.267	-1.792	20.166	TRP-111,TRP-111,TRP-111,TRP-111,TRP-111,TRP-111,TRP-111,TRP-111,PHE-399,PHE-399,PHE-399,PHE-399,LYS-135,LYS-135,LYS-135,LYS-135,LYS-135,LYS-135,GLU-138,GLU-138,GLU-138,GLU-138,ASN-186,ASN-186,THR-187,THR-187	4qgkAm_AX_Dist#7_Ch#A_vs_Lgnd#X_C_CB-THR-A-187	1	0.154	0.041	-0.425304	1	-1.3109
NAD__A6501__1o04A__4qtoA__2.88	16.037	0.576	-6.653	2.88	NAD__A6501__1o04A_Dist#7_Ch#A_vs_Lgnd#LIG_A6501_C__pdb4qtoAm_AX_Dist#7_Ch#A_vs_Lgnd#X_C_CB-LYS-A-239__3__41.09	18.446	1.324	-4.972	41.09	ILE-153,ILE-153,ILE-153,ILE-153,ILE-153,PRO-155,PRO-155,PRO-155,PRO-155,PRO-155,PRO-155,TRP-156,TRP-156,TRP-156,TRP-156,TRP-156,TRP-156,TRP-156,TRP-156,TRP-156,TRP-156,TRP-156,TRP-156,TRP-156,ASN-157,ASN-157,ASN-157,ASN-157,LYS-180,LYS-180,LYS-180,LYS-180,GLU-183,GLU-183,GLU-183,GLU-183,GLU-183,GLU-183,GLU-183,GLU-390,GLU-390,PHE-392,PHE-392	4qtoAm_AX_Dist#7_Ch#A_vs_Lgnd#X_C_CB-LYS-A-239	3	0.32	0.163	-9.84172	1	-3.49157
NAD__A6501__1o04A__4u3wA__3.24	-3.299	0.194	-6.019	3.24	NAD__A6501__1o04A_Dist#7_Ch#A_vs_Lgnd#LIG_A6501_C__pdb4u3wAm_AX_Dist#7_Ch#A_vs_Lgnd#X_C_CB-ASN-A-222__3__50.808	-1.86	0.342	-6.05	50.808	ILE-160,ILE-160,ILE-160,ILE-160,ILE-160,PRO-162,PRO-162,PRO-162,PRO-162,PRO-162,PRO-162,TRP-163,TRP-163,TRP-163,TRP-163,TRP-163,TRP-163,TRP-163,TRP-163,TRP-163,LYS-187,LYS-187,LYS-187,LYS-187,LYS-187,LYS-187,LYS-187,GLU-190,GLU-190,GLU-190,GLU-190,GLU-190,GLU-190,GLU-190,GLY-218,GLY-218,GLY-218,HIS-219,HIS-219,HIS-219,HIS-219,HIS-219,GLY-220,GLY-220,GLY-220,GLY-220,LEU-228,PHE-239,GLY-241,GLY-241…	4u3wAm_AX_Dist#7_Ch#A_vs_Lgnd#X_C_CB-ASN-A-222	3	0.333	0.191	-20.4728	1	-13.6878
NAD__A6501__1o04A__4wj9A__4.06	-1.163	0.386	-3.845	4.06	NAD__A6501__1o04A_Dist#7_Ch#A_vs_Lgnd#LIG_A6501_C__pdb4wj9Am_AX_Dist#7_Ch#A_vs_Lgnd#X_C_CB-PRO-A-227__4__42.307	30.285	1.302	-6.163	42.307	ILE-254,ILE-254,TRP-169,TRP-169,TRP-169,TRP-169,TRP-169,TRP-169,TRP-169,PHE-402,PHE-402,PHE-402,PHE-402,GLU-196,GLU-196,GLU-196,GLU-196,GLU-196,GLN-197,GLN-197,GLN-197,GLN-197,TYR-225,TYR-225,TYR-225,TYR-225,TYR-225,TYR-225,TYR-225,GLY-226,GLY-226,GLY-226,GLY-226,PRO-227,PRO-227,PRO-227,PRO-227,PRO-227,PRO-227,PRO-227,THR-228,THR-228,THR-228,ALA-229,ALA-229,ALA-231,ALA-232,ALA-232,GLU-400,ALA-231	4wj9Am_AX_Dist#7_Ch#A_vs_Lgnd#X_C_CB-PRO-A-227	4	0.32	0.084	-7.91152	1	-4.39586
NAD__A6501__1o04A__4yweA__3.8	5.14	0.422	2.268	3.8	NAD__A6501__1o04A_Dist#7_Ch#A_vs_Lgnd#LIG_A6501_C__pdb4yweAm_AX_Dist#7_Ch#A_vs_Lgnd#X_C_CB-ALA-A-239__1__23.326	109.674	5.657	14.126	23.326	VAL-234,VAL-234,PHE-468,PHE-468,GLY-206,GLY-206,ALA-211,ALA-211,ALA-211,ALA-211,ALA-212,ALA-212,ALA-212,ALA-212,ALA-212,LEU-213,PHE-224,PHE-224,PHE-224,PHE-224,PHE-224,PHE-224,PHE-224,PHE-224,GLY-226,GLY-226,GLY-226,GLY-226,SER-227,SER-227,SER-227,SER-227,SER-454,SER-454	4yweAm_AX_Dist#7_Ch#A_vs_Lgnd#X_C_CB-ALA-A-239	1	0.222	0.042	4.34483	1	2.45371
FMN__A_490__1p4cA__1kbiA__3.24	-7.049	0.532	-11.46	3.24	FMN__A_490__1p4cA_Dist#7_Ch#A_vs_Lgnd#LIG_A_490_C__pdb1kbiAm_AX_Dist#7_Ch#A_vs_Lgnd#X_C_CB-ASP-A-282__7__21.594	96.524	2.489	18.198	21.594	TYR-143,TYR-143,TYR-143,TYR-143,TYR-143,TYR-143,TYR-143,TYR-143,TYR-143,ILE-326,ILE-326,ALA-198,ALA-198,ALA-198,ALA-198,LEU-199,LEU-199,LEU-199,LEU-199,LEU-199,LEU-230,LEU-230,LEU-230,LEU-230,ARG-376,ARG-376,ARG-376,ARG-289,LEU-322	1kbiAm_AX_Dist#7_Ch#A_vs_Lgnd#X_C_CB-ASP-A-282	7	0.13	0.024	-18.1329	1	7.02897
HEM__A_500__1po5A__1cptA__2.45	-1.474	0.586	-12.149	2.45	HEM__A_500__1po5A_Dist#7_Ch#A_vs_Lgnd#LIG_A_500_C__pdb1cptAm_AX_Dist#7_Ch#A_vs_Lgnd#X_C_CB-SER-A-140__2__23.074	277.261	0.001	277.261	23.074	ILE-389,ILE-389,ILE-389,ASN-132,ASN-132,ILE-133,ILE-133,ILE-133,ILE-133,ILE-133,ILE-133,ILE-136,ILE-136,ILE-136,ILE-136,ALA-137,ALA-137,ALA-137,ALA-137,GLN-138,GLN-138,GLN-138,GLN-138,GLN-142,GLN-142,CYS-157,ASN-132	1cptAm_AX_Dist#7_Ch#A_vs_Lgnd#X_C_CB-SER-A-140	2	0	0	-17.7099	1	2745.16
HEM__A_500__1po5A__1gwiA__2.02	3.313	0.915	-13.728	2.02	HEM__A_500__1po5A_Dist#7_Ch#A_vs_Lgnd#LIG_A_500_C__pdb1gwiAm_AX_Dist#7_Ch#A_vs_Lgnd#X_C_CB-PRO-A-59__4__24.723	247.656	2.474	172.035	24.723	VAL-303,ARG-306,ARG-306,VAL-354,VAL-354,HIS-350,HIS-350,LEU-56,LEU-56,LEU-56,ALA-298,ALA-298,ALA-297,LEU-61,ALA-310,ILE-308,VAL-301,VAL-301,VAL-301,VAL-301,VAL-301,VAL-301,VAL-301,PRO-302,PRO-302,PRO-302,PRO-302,PRO-302,TRP-44,ALA-313,GLY-349	1gwiAm_AX_Dist#7_Ch#A_vs_Lgnd#X_C_CB-PRO-A-59	4	0.154	0.137	-13.5251	1	66.8357
HEM__A_500__1po5A__1io7A__2.31	-6.593	0.394	-13.304	2.31	HEM__A_500__1po5A_Dist#7_Ch#A_vs_Lgnd#LIG_A_500_C__pdb1io7Am_AX_Dist#7_Ch#A_vs_Lgnd#X_C_CB-GLU-A-146__7__35.917	-5.581	0.595	-13.424	35.917	ILE-130,ILE-130,ILE-130,ILE-130,LEU-206,LEU-206,LEU-206,LEU-206,LEU-206,LEU-206,LEU-206,ALA-209,ILE-208,ALA-209,GLY-210,ASN-211,ASN-211,ASN-211,ASN-211,GLU-212,GLU-212,THR-213,THR-213,THR-213,THR-213,THR-213,THR-213,THR-213,THR-214,THR-214,THR-214,THR-214,THR-214,THR-214,THR-215,ILE-130,LEU-205,THR-215,PRO-126,ASN-211,GLU-212	1io7Am_AX_Dist#7_Ch#A_vs_Lgnd#X_C_CB-GLU-A-146	7	0.261	0.334	-26.9312	1	-19.3151
HEM__A_500__1po5A__1lfkA__2.32	-7.451	0.644	-12.164	2.32	HEM__A_500__1po5A_Dist#7_Ch#A_vs_Lgnd#LIG_A_500_C__pdb1lfkAm_AX_Dist#7_Ch#A_vs_Lgnd#X_C_CB-VAL-A-158__4__23.961	60.674	2.251	-10.87	23.961	LEU-84,GLN-232,GLN-232,VAL-233,VAL-233,VAL-233,VAL-233,VAL-233,ALA-236,ALA-236,ALA-236,ALA-236,ALA-236,GLY-237,GLY-237,GLY-237,GLY-237,ASP-239,ASP-239,ASN-240,ASN-240,ASN-240,SER-242,SER-242,SER-242,ALA-353	1lfkAm_AX_Dist#7_Ch#A_vs_Lgnd#X_C_CB-VAL-A-158	4	0.174	0.17	-16.3495	1	-4.62356
HEM__A_500__1po5A__1n97A__2.47	-11.83	0.359	-14.387	2.47	HEM__A_500__1po5A_Dist#7_Ch#A_vs_Lgnd#LIG_A_500_C__pdb1n97Am_AX_Dist#7_Ch#A_vs_Lgnd#X_C_CB-LEU-A-133__1__20.709	112.604	1.515	-12.583	20.709	LEU-219,LEU-219,THR-217,THR-217,LEU-218,LEU-218,LEU-218,LEU-218,LEU-218,LEU-218,LEU-218,LEU-218,ALA-221,ALA-221,ALA-221,ALA-221,ALA-221,GLY-222,GLY-222,GLY-222,GLY-222,THR-225,THR-225,THR-225,THR-372,ARG-339,ALA-342,GLY-338,THR-217	1n97Am_AX_Dist#7_Ch#A_vs_Lgnd#X_C_CB-LEU-A-133	1	0.208	0.123	-31.3442	1	-7.79133
HEM__A_500__1po5A__1nr6A__3.77	-10.406	0.554	-13.804	3.77	HEM__A_500__1po5A_Dist#7_Ch#A_vs_Lgnd#LIG_A_500_C__pdb1nr6Am_AX_Dist#7_Ch#A_vs_Lgnd#X_C_CB-ARG-A-97__1__30.373	19.393	1.079	-13.122	30.373	VAL-88,ARG-97,ARG-97,ARG-430,ARG-430,ARG-124,ARG-124,ARG-124,ARG-124,LEU-291,LEU-291,LEU-291,LEU-291,LEU-291,LEU-291,LEU-291,PHE-292,PHE-292,PHE-292,PHE-292,ALA-294,ALA-294,ALA-294,ALA-294,ALA-294,GLY-295,GLY-295,GLY-295,GLY-295,THR-296,THR-296,GLU-297,THR-298,THR-298,THR-298,VAL-88	1nr6Am_AX_Dist#7_Ch#A_vs_Lgnd#X_C_CB-ARG-A-97	1	0.28	0.073	-21.107	1	-11.1298
HEM__A_500__1po5A__1odoA__2.52	-7.055	0.676	-12.942	2.52	HEM__A_500__1po5A_Dist#7_Ch#A_vs_Lgnd#LIG_A_500_C__pdb1odoAm_AX_Dist#7_Ch#A_vs_Lgnd#X_C_CB-PRO-A-116__2__21.528	243.002	0.001	243.002	21.528	LEU-366,LEU-366,ARG-115,ARG-115,ARG-115,ARG-115,ARG-115,ARG-115,VAL-152,VAL-152,HIS-155,HIS-155,PRO-104,PRO-104,PHE-106,PHE-106,PHE-106,PHE-106,PHE-106,PHE-106,PHE-106,SER-107,SER-107,SER-107,SER-107,ALA-108	1odoAm_AX_Dist#7_Ch#A_vs_Lgnd#X_C_CB-PRO-A-116	2	0.045	0.02	-16.6778	1	2405.96
HEM__A_500__1po5A__1s1fA__2.23	22.425	1.167	-10.468	2.23	HEM__A_500__1po5A_Dist#7_Ch#A_vs_Lgnd#LIG_A_500_C__pdb1s1fAm_AX_Dist#7_Ch#A_vs_Lgnd#X_C_CB-THR-A-173__4__21.074	265.157	0.001	265.157	21.074	MET-161,MET-161,MET-161,ILE-154,ILE-154,GLY-243,ILE-157,ILE-157,GLY-242,ILE-241,GLY-243,SER-182,SER-182,SER-180,LEU-393,LEU-393,LEU-393,LEU-393,LEU-393,LEU-393,LEU-393,ILE-394,ILE-394,ILE-394,ILE-394,ILE-394,ILE-394,ILE-394,SER-180	1s1fAm_AX_Dist#7_Ch#A_vs_Lgnd#X_C_CB-THR-A-173	4	0.143	0.124	-8.26204	1	2625.32
HEM__A_500__1po5A__1uedA__2.24	-3.746	0.483	-12.394	2.24	HEM__A_500__1po5A_Dist#7_Ch#A_vs_Lgnd#LIG_A_500_C__pdb1uedAm_AX_Dist#7_Ch#A_vs_Lgnd#X_C_CB-ARG-A-211__1__20.055	324.72	0.001	324.72	20.055	ARG-107,ARG-107,ARG-107,ARG-107,LEU-242,LEU-242,ASN-200,ASN-200,LEU-206,LEU-206,LEU-206,LEU-206,LEU-206,LEU-207,LEU-207,LEU-207,LEU-207,LEU-207,LEU-235,LEU-235,HIS-226,HIS-226,HIS-226,HIS-226,HIS-226,HIS-226	1uedAm_AX_Dist#7_Ch#A_vs_Lgnd#X_C_CB-ARG-A-211	1	0.038	0.043	-21.259	1	3215.05
HEM__A_500__1po5A__1z8oA__2.03	-6.202	0.375	-11.414	2.03	HEM__A_500__1po5A_Dist#7_Ch#A_vs_Lgnd#LIG_A_500_C__pdb1z8oAm_AX_Dist#7_Ch#A_vs_Lgnd#X_C_CB-VAL-A-159__4__20.58	206.473	4.151	-11.182	20.58	LEU-239,LEU-239,LEU-238,VAL-237,VAL-237,LEU-238,LEU-238,LEU-238,LEU-238,ALA-241,ALA-241,ALA-241,ALA-241,ALA-241,GLY-242,GLY-242,GLY-242,GLY-242,GLU-244,SER-246,SER-246,SER-246,SER-246,SER-246,GLY-353,SER-233	1z8oAm_AX_Dist#7_Ch#A_vs_Lgnd#X_C_CB-VAL-A-159	4	0.208	0.184	-24.0295	1	-2.63044
HEM__A_500__1po5A__2fdvA__3.62	-9.506	0.334	-13.433	3.62	HEM__A_500__1po5A_Dist#7_Ch#A_vs_Lgnd#LIG_A_500_C__pdb2fdvAm_AX_Dist#7_Ch#A_vs_Lgnd#X_C_CB-ARG-A-101__1__32.114	-6.233	0.355	-13.42	32.114	ARG-101,ARG-101,ARG-437,ARG-437,ARG-128,ARG-128,ASN-297,LEU-298,LEU-298,LEU-298,LEU-298,LEU-298,LEU-298,LEU-298,PHE-299,PHE-299,PHE-299,PHE-299,GLY-301,GLY-301,GLY-301,GLY-301,GLY-302,GLY-302,GLY-302,THR-303,GLU-304,THR-305,THR-305,THR-305,THR-305,THR-305,THR-305,GLU-304	2fdvAm_AX_Dist#7_Ch#A_vs_Lgnd#X_C_CB-ARG-A-101	1	0.318	0.1	-30.9516	1	-29.4945
HEM__A_500__1po5A__2jjnA__2.4	7.457	0.56	-11.357	2.4	HEM__A_500__1po5A_Dist#7_Ch#A_vs_Lgnd#LIG_A_500_C__pdb2jjnAm_AX_Dist#7_Ch#A_vs_Lgnd#X_C_CB-ALA-A-67__8__21.836	324.72	0.001	324.72	21.836	ARG-96,ARG-96,ARG-96,ARG-96,ARG-96,ARG-96,ARG-96,ALA-97,THR-294,THR-294,THR-295,THR-295,THR-295,THR-295,GLN-292,GLN-292,VAL-62,VAL-62,LEU-63,LEU-63,GLY-349,GLY-349,GLY-349,VAL-350,VAL-350,VAL-350,VAL-350,VAL-350	2jjnAm_AX_Dist#7_Ch#A_vs_Lgnd#X_C_CB-ALA-A-67	8	0	0	-17.2076	1	3215.05
HEM__A_500__1po5A__2nnjA__3.79	-7.661	0.707	-13.917	3.79	HEM__A_500__1po5A_Dist#7_Ch#A_vs_Lgnd#LIG_A_500_C__pdb2nnjAm_AX_Dist#7_Ch#A_vs_Lgnd#X_C_CB-ARG-A-97__4__35.831	-2.601	1.14	-13.746	35.831	ARG-433,ARG-433,ARG-433,ARG-124,LEU-294,LEU-294,LEU-294,LEU-294,LEU-294,LEU-294,LEU-294,LEU-294,PHE-295,PHE-295,PHE-295,PHE-295,ALA-297,ALA-297,ALA-297,ALA-297,ALA-297,GLY-298,GLY-298,GLY-298,GLY-298,THR-299,THR-299,THR-299,LYS-432,LYS-432,ILE-434,ILE-434,ILE-434,ILE-434,ALA-436,LEU-128,PHE-295,PHE-201,PHE-295	2nnjAm_AX_Dist#7_Ch#A_vs_Lgnd#X_C_CB-ARG-A-97	4	0.292	0.093	-17.2454	1	-11.0855
HEM__A_500__1po5A__2rfbA__2.51	-7.598	0.312	-12.985	2.51	HEM__A_500__1po5A_Dist#7_Ch#A_vs_Lgnd#LIG_A_500_C__pdb2rfbAm_AX_Dist#7_Ch#A_vs_Lgnd#X_C_CB-LYS-A-65__4__24.294	321.247	0.001	321.247	24.294	ILE-39,ILE-39,ILE-39,ILE-39,ILE-39,ILE-39,PHE-40,PHE-40,PHE-40,PHE-40,SER-42,SER-42,SER-42,SER-42,THR-58,SER-55,SER-55,LEU-193,LEU-193,LEU-193,LEU-193,LEU-193,LEU-193,LEU-193,LEU-194,LEU-194,LEU-194,LEU-194,ALA-72,LYS-38,LEU-34	2rfbAm_AX_Dist#7_Ch#A_vs_Lgnd#X_C_CB-LYS-A-65	4	0.083	0.083	-31.517	1	3180.66
HEM__A_500__1po5A__2wm5A__2.58	-5.494	0.539	-13.871	2.58	HEM__A_500__1po5A_Dist#7_Ch#A_vs_Lgnd#LIG_A_500_C__pdb2wm5Am_AX_Dist#7_Ch#A_vs_Lgnd#X_C_CB-ALA-A-140__9__26.147	56.307	2.08	-2.491	26.147	LEU-264,LEU-264,LEU-264,LEU-263,LEU-263,LEU-263,LEU-263,LEU-263,LEU-263,ALA-267,ALA-267,ALA-267,ALA-267,ALA-267,GLY-268,GLY-268,GLY-268,GLY-268,ASN-269,ASN-269,ASN-269,ASN-269,GLU-270,GLU-270,THR-271,THR-271,THR-271,GLY-381,GLY-381,ALA-382,ALA-382,ALA-382,ARG-273,PHE-261	2wm5Am_AX_Dist#7_Ch#A_vs_Lgnd#X_C_CB-ALA-A-140	9	0.24	0.206	-21.7074	1	-1.14266
HEM__A_500__1po5A__2xbkA__2.46	17.321	0.915	-11.73	2.46	HEM__A_500__1po5A_Dist#7_Ch#A_vs_Lgnd#LIG_A_500_C__pdb2xbkAm_AX_Dist#7_Ch#A_vs_Lgnd#X_C_CB-ARG-A-65__1__21.368	49.488	1.568	-1.611	21.368	ARG-65,ARG-65,ARG-65,ARG-65,ARG-65,ARG-65,ARG-65,ARG-102,ARG-102,LEU-231,LEU-231,LEU-231,LEU-231,PHE-233,PHE-233,ALA-234,ALA-234,ALA-234,ALA-234,GLY-235,GLY-235,GLY-235,THR-66,PHE-233	2xbkAm_AX_Dist#7_Ch#A_vs_Lgnd#X_C_CB-ARG-A-65	1	0.192	0.204	-11.5567	1	-0.965827
HEM__A_500__1po5A__2xkrA__2.54	-5.979	0.31	-13.233	2.54	HEM__A_500__1po5A_Dist#7_Ch#A_vs_Lgnd#LIG_A_500_C__pdb2xkrAm_AX_Dist#7_Ch#A_vs_Lgnd#X_C_CB-PRO-A-81__1__20.471	383.745	0.001	383.745	20.471	ARG-86,ARG-86,ARG-86,ARG-86,ARG-86,ARG-86,GLY-63,GLY-63,THR-285,THR-285,THR-285,THR-285,LEU-58,LEU-58,LEU-58,LEU-58,LEU-58,LEU-58,PRO-81,PRO-81,PRO-81,PRO-81,HIS-83,HIS-83	2xkrAm_AX_Dist#7_Ch#A_vs_Lgnd#X_C_CB-PRO-A-81	1	0.038	0.03	-32.2756	1	3799.46
HEM__A_500__1po5A__2y5nA__2.57	5.382	0.802	-12.058	2.57	HEM__A_500__1po5A_Dist#7_Ch#A_vs_Lgnd#LIG_A_500_C__pdb2y5nAm_AX_Dist#7_Ch#A_vs_Lgnd#X_C_CB-ALA-A-167__4__37.293	22.03	0.96	-11.538	37.293	LEU-232,LEU-232,LEU-231,LEU-231,LEU-231,LEU-231,LEU-231,LEU-231,LEU-231,LEU-231,ALA-234,ALA-234,ALA-234,ALA-234,ALA-234,GLY-235,GLY-235,GLY-235,GLY-235,GLU-237,GLU-237,SER-238,SER-238,SER-238,SER-238,SER-238,THR-239,THR-239,THR-239,THR-239,THR-239,THR-239,THR-239,THR-240,GLN-242,THR-241,LEU-387,LEU-387,LEU-387,LEU-387,LEU-387,LEU-387,LEU-387,VAL-144	2y5nAm_AX_Dist#7_Ch#A_vs_Lgnd#X_C_CB-ALA-A-167	4	0.273	0.247	-13.3681	1	-10.8849
HEM__A_500__1po5A__2yooA__2.49	-9.07	0.417	-13.714	2.49	HEM__A_500__1po5A_Dist#7_Ch#A_vs_Lgnd#LIG_A_500_C__pdb2yooAm_AX_Dist#7_Ch#A_vs_Lgnd#X_C_CB-ALA-A-261__1__21.137	355.282	2.529	190.904	21.137	ARG-354,ARG-354,ARG-359,ARG-359,ARG-359,ARG-359,ASP-257,ALA-258,ALA-258,ALA-258,ALA-258,LEU-259,LEU-265,LEU-265,LEU-265,LEU-266,LEU-266,LEU-266,LEU-266,LEU-266,PRO-267,PRO-267,TRP-256,TRP-256	2yooAm_AX_Dist#7_Ch#A_vs_Lgnd#X_C_CB-ALA-A-261	1	0	0	-26.5261	1	72.6147
HEM__A_500__1po5A__2z36A__2.69	-9.014	0.759	-13.427	2.69	HEM__A_500__1po5A_Dist#7_Ch#A_vs_Lgnd#LIG_A_500_C__pdb2z36Am_AX_Dist#7_Ch#A_vs_Lgnd#X_C_CB-VAL-A-182__4__24.5	129.179	0.001	129.179	24.5	LEU-242,SER-237,SER-237,LEU-238,LEU-238,LEU-238,LEU-238,LEU-238,LEU-238,LEU-238,PHE-240,PHE-240,LEU-241,LEU-241,LEU-241,LEU-241,LEU-242,THR-244,THR-244,THR-244,THR-244,THR-249,THR-249,ASN-252,ASN-252,ASN-252,ILE-397,PHE-114,ILE-201,PHE-240	2z36Am_AX_Dist#7_Ch#A_vs_Lgnd#X_C_CB-VAL-A-182	4	0.095	0.076	-15.631	1	1279
HEM__A_500__1po5A__2z3tA__2.58	7.497	0.684	-12.888	2.58	HEM__A_500__1po5A_Dist#7_Ch#A_vs_Lgnd#LIG_A_500_C__pdb2z3tAm_AX_Dist#7_Ch#A_vs_Lgnd#X_C_CB-THR-A-107__1__20.786	279.22	0.001	279.22	20.786	ARG-64,ARG-64,ARG-64,ARG-64,ARG-64,ARG-64,HIS-105,HIS-105,SER-111,SER-111,THR-114,THR-114,THR-114,THR-114,LEU-365,LEU-365,LEU-365,LEU-365,LEU-365,LEU-365,GLY-358,GLY-358,GLY-358,GLY-358,LEU-359,LEU-359,LEU-359,LEU-359	2z3tAm_AX_Dist#7_Ch#A_vs_Lgnd#X_C_CB-THR-A-107	1	0.091	0.096	-16.4388	1	2764.55
HEM__A_500__1po5A__2zbxA__2.71	-10.074	0.474	-13.389	2.71	HEM__A_500__1po5A_Dist#7_Ch#A_vs_Lgnd#LIG_A_500_C__pdb2zbxAm_AX_Dist#7_Ch#A_vs_Lgnd#X_C_CB-THR-A-143__2__22.157	374.71	3.004	122.038	22.157	ARG-380,VAL-389,VAL-389,VAL-389,LEU-388,VAL-385,LEU-402,ASN-400,ASN-400,ALA-140,ALA-140,ALA-140,ALA-140,GLY-141,GLY-141,HIS-410,HIS-409,HIS-409,HIS-409,HIS-409,HIS-409,ARG-375,THR-378,LEU-390,ARG-375	2zbxAm_AX_Dist#7_Ch#A_vs_Lgnd#X_C_CB-THR-A-143	2	0	0	-23.3258	1	39.3164
HEM__A_500__1po5A__3a4gA__2.62	-4.04	0.554	-13.331	2.62	HEM__A_500__1po5A_Dist#7_Ch#A_vs_Lgnd#LIG_A_500_C__pdb3a4gAm_AX_Dist#7_Ch#A_vs_Lgnd#X_C_CB-SER-A-169__1__25.257	25.751	1.561	-10.718	25.257	LEU-234,LEU-233,LEU-233,LEU-233,LEU-233,LEU-233,LEU-233,LEU-233,ALA-236,ALA-236,ALA-236,ALA-236,ALA-236,GLY-237,GLY-237,GLY-237,GLY-237,GLU-239,GLU-239,THR-240,THR-240,THR-240,ASN-243,VAL-388,VAL-388,HIS-238,PHE-164	3a4gAm_AX_Dist#7_Ch#A_vs_Lgnd#X_C_CB-SER-A-169	1	0.16	0.12	-20.3838	1	-6.45274
HEM__A_500__1po5A__3abaA__2.37	-1.703	0.421	-12.166	2.37	HEM__A_500__1po5A_Dist#7_Ch#A_vs_Lgnd#LIG_A_500_C__pdb3abaAm_AX_Dist#7_Ch#A_vs_Lgnd#X_C_CB-ASP-A-167__13__24.127	273.178	4.633	19.634	24.127	THR-233,THR-233,LEU-234,LEU-234,LEU-234,LEU-234,LEU-234,LEU-234,LEU-234,LEU-234,ALA-237,ALA-237,ALA-237,ALA-237,ALA-238,ALA-238,ALA-238,ALA-238,ASP-240,ASP-240,THR-241,THR-241,THR-241,THR-241,THR-241,ASN-144,GLY-391,VAL-392,VAL-139,VAL-150,ASP-240	3abaAm_AX_Dist#7_Ch#A_vs_Lgnd#X_C_CB-ASP-A-167	13	0.19	0.133	-23.3512	1	4.14832
HEM__A_500__1po5A__3bujA__2.25	6.217	0.738	-13.917	2.25	HEM__A_500__1po5A_Dist#7_Ch#A_vs_Lgnd#LIG_A_500_C__pdb3bujAm_AX_Dist#7_Ch#A_vs_Lgnd#X_C_CB-ALA-A-97__3__22.851	296.217	0.001	296.217	22.851	ARG-215,ARG-215,ARG-215,ARG-215,ARG-215,ARG-215,ARG-215,ARG-215,GLY-216,HIS-87,HIS-87,HIS-87,ILE-78,ILE-79,ILE-79,GLN-82,THR-229,THR-233,THR-233,THR-233,THR-233,THR-233,HIS-213,ASP-211,VAL-93,TYR-342,LEU-344,ASP-214,ARG-215	3bujAm_AX_Dist#7_Ch#A_vs_Lgnd#X_C_CB-ALA-A-97	3	0.125	0.145	-16.6074	1	2932.84
HEM__A_500__1po5A__3czhA__3.27	-9.433	0.232	-13.547	3.27	HEM__A_500__1po5A_Dist#7_Ch#A_vs_Lgnd#LIG_A_500_C__pdb3czhAm_AX_Dist#7_Ch#A_vs_Lgnd#X_C_CB-PHE-A-196__3__21.162	109.445	1.316	-10.261	21.162	LEU-307,LEU-307,LEU-307,LEU-307,LEU-307,LEU-307,LEU-307,LEU-307,ALA-310,ALA-310,ALA-310,ALA-310,ALA-310,GLY-311,GLY-311,GLY-311,THR-312,THR-312,THR-312,GLU-313,THR-314,THR-314,THR-314,THR-316,THR-316,LEU-449,GLU-313,PHE-214	3czhAm_AX_Dist#7_Ch#A_vs_Lgnd#X_C_CB-PHE-A-196	3	0.227	0.069	-40.8042	1	-7.24647
HEM__A_500__1po5A__3ejbB__2.57	-10.399	0.37	-13.092	2.57	HEM__A_500__1po5A_Dist#7_Ch#A_vs_Lgnd#LIG_A_500_C__pdb3ejbBm_AX_Dist#7_Ch#B_vs_Lgnd#X_C_CB-PHE-B-383__12__21.977	37.772	1.643	-12.664	21.977	MET-80,ILE-143,ILE-143,ILE-143,ILE-143,LEU-231,LEU-231,LEU-231,LEU-231,LEU-231,LEU-231,LEU-231,LEU-231,ALA-234,ALA-234,ALA-234,ALA-234,GLY-235,GLY-235,GLY-235,GLY-235,THR-239,THR-238,LEU-345,GLY-346,LEU-230	3ejbBm_AX_Dist#7_Ch#B_vs_Lgnd#X_C_CB-PHE-B-383	12	0.333	0.211	-27.8553	1	-7.26563
HEM__A_500__1po5A__3ibdA__3.78	-10.326	0.391	-12.971	3.78	HEM__A_500__1po5A_Dist#7_Ch#A_vs_Lgnd#LIG_A_500_C__pdb3ibdAm_AX_Dist#7_Ch#A_vs_Lgnd#X_C_CB-ARG-A-98__1__35.767	45.164	1.096	-12.257	35.767	ARG-434,ARG-434,ARG-434,ARG-434,SER-294,SER-294,LEU-295,LEU-295,LEU-295,LEU-295,LEU-295,LEU-295,LEU-295,PHE-296,PHE-296,PHE-296,PHE-296,PHE-297,PHE-297,ALA-298,ALA-298,ALA-298,ALA-298,ALA-298,GLY-299,GLY-299,GLY-299,GLY-299,THR-300,THR-300,THR-300,GLU-301,THR-302,THR-302,THR-302,THR-302,THR-302,GLU-301	3ibdAm_AX_Dist#7_Ch#A_vs_Lgnd#X_C_CB-ARG-A-98	1	0.208	0.054	-26.4175	1	-10.2483
HEM__A_500__1po5A__3ivyA__2.43	-4.07	0.582	-13.978	2.43	HEM__A_500__1po5A_Dist#7_Ch#A_vs_Lgnd#LIG_A_500_C__pdb3ivyAm_AX_Dist#7_Ch#A_vs_Lgnd#X_C_CB-ASN-A-198__4__25.734	10.857	0.865	-13.832	25.734	ILE-179,LEU-265,LEU-265,LEU-265,LEU-265,LEU-265,LEU-265,LEU-265,ALA-268,ALA-268,ALA-268,ALA-268,ALA-268,GLY-269,GLY-269,GLY-269,GLY-269,ASN-270,ASN-270,ASN-270,ASN-270,GLU-271,GLU-271,THR-272,THR-272,THR-272,ILE-378,LEU-382,ALA-383	3ivyAm_AX_Dist#7_Ch#A_vs_Lgnd#X_C_CB-ASN-A-198	4	0.24	0.169	-20.4956	1	-14.3337
HEM__A_500__1po5A__3k9vA__2.55	-0.699	0.532	-10.258	2.55	HEM__A_500__1po5A_Dist#7_Ch#A_vs_Lgnd#LIG_A_500_C__pdb3k9vAm_AX_Dist#7_Ch#A_vs_Lgnd#X_C_CB-SER-A-103__3__21.167	339.976	2.031	258.414	21.167	LEU-66,LEU-66,LEU-398,LEU-415,LEU-409,LEU-409,LEU-409,VAL-414,VAL-414,VAL-414,LEU-415,LEU-415,LEU-415,LEU-415,THR-416,THR-394,THR-395,LEU-101,LEU-101,LEU-101,LEU-70,LEU-70,GLY-68,TRP-64,TRP-64	3k9vAm_AX_Dist#7_Ch#A_vs_Lgnd#X_C_CB-SER-A-103	3	0.048	0.028	-16.231	1	121.264
HEM__A_500__1po5A__3l4dA__2.01	-6.701	0.246	-10.436	2.01	HEM__A_500__1po5A_Dist#7_Ch#A_vs_Lgnd#LIG_A_500_C__pdb3l4dAm_AX_Dist#7_Ch#A_vs_Lgnd#X_C_CB-ALA-A-130__7__21.787	247.347	6.056	12.792	21.787	MET-122,MET-122,ILE-423,ILE-423,GLN-125,LEU-126,LEU-126,LEU-126,LEU-126,LEU-126,LEU-126,LEU-126,LEU-126,PHE-128,PHE-128,LEU-129,LEU-129,LEU-129,LEU-129,ALA-130,ALA-130,ALA-130,THR-134,GLY-424,PHE-128,ALA-267	3l4dAm_AX_Dist#7_Ch#A_vs_Lgnd#X_C_CB-ALA-A-130	7	0.148	0.078	-30.1618	1	2.07797
HEM__A_500__1po5A__3mgxA__2.66	22.844	1.066	-12.391	2.66	HEM__A_500__1po5A_Dist#7_Ch#A_vs_Lgnd#LIG_A_500_C__pdb3mgxAm_AX_Dist#7_Ch#A_vs_Lgnd#X_C_CB-VAL-A-156__6__29.577	48.399	1.057	-12.425	29.577	MET-87,VAL-150,VAL-150,VAL-150,ASN-231,ASN-231,VAL-232,VAL-232,LEU-233,GLY-235,GLY-235,GLY-235,GLY-235,GLY-236,GLY-236,GLY-236,GLY-236,ASN-237,ASN-237,ASN-237,GLU-238,GLU-238,THR-239,THR-239,THR-239,THR-240,THR-240,THR-240,THR-240,THR-240,GLY-347,GLU-238	3mgxAm_AX_Dist#7_Ch#A_vs_Lgnd#X_C_CB-VAL-A-156	6	0.28	0.337	-10.6269	1	-10.739
HEM__A_500__1po5A__3mzsA__2.35	18.303	0.881	-8.637	2.35	HEM__A_500__1po5A_Dist#7_Ch#A_vs_Lgnd#LIG_A_500_C__pdb3mzsAm_AX_Dist#7_Ch#A_vs_Lgnd#X_C_CB-ILE-A-196__4__20.059	186.905	7.139	-5.841	20.059	ILE-172,ILE-172,THR-282,LEU-285,LEU-285,LEU-285,LEU-285,LEU-285,LEU-285,ALA-286,ALA-286,GLY-287,GLY-287,GLY-287,ASN-290,ASN-290,ASN-290,THR-291,THR-291,THR-291,THR-291,THR-291,THR-291,ASN-459,ASN-459,GLY-425,CYS-423	3mzsAm_AX_Dist#7_Ch#A_vs_Lgnd#X_C_CB-ILE-A-196	4	0.286	0.152	-8.80428	1	-0.806879
HEM__A_500__1po5A__3nxuA__2.19	10.838	0.942	-9.984	2.19	HEM__A_500__1po5A_Dist#7_Ch#A_vs_Lgnd#LIG_A_500_C__pdb3nxuAm_AX_Dist#7_Ch#A_vs_Lgnd#X_C_CB-LEU-A-133__12__23.966	97.55	2.058	-4.076	23.966	MET-275,MET-275,MET-275,ILE-301,ILE-301,ILE-301,ILE-301,PHE-302,PHE-302,PHE-304,ILE-303,GLY-306,GLY-306,GLY-306,GLY-306,GLU-308,GLU-308,THR-309,THR-309,THR-309,THR-309,THR-309,THR-309,THR-309,THR-310,THR-310,THR-310,THR-310,THR-310,TYR-307	3nxuAm_AX_Dist#7_Ch#A_vs_Lgnd#X_C_CB-LEU-A-133	12	0.143	0.082	-9.58157	1	-1.88879
HEM__A_500__1po5A__3oftA__2.02	10.174	0.91	-11.254	2.02	HEM__A_500__1po5A_Dist#7_Ch#A_vs_Lgnd#LIG_A_500_C__pdb3oftAm_AX_Dist#7_Ch#A_vs_Lgnd#X_C_CB-LEU-A-105__1__26.783	204.723	2.704	182.823	26.783	ARG-98,ARG-98,ASN-230,ASN-230,LEU-231,LEU-231,LEU-231,LEU-231,LEU-231,LEU-231,LEU-231,PHE-233,PHE-233,GLY-234,GLY-234,GLY-234,GLY-234,GLY-235,GLY-235,GLY-235,GLY-235,ASP-237,ASP-237,THR-238,THR-238,THR-238,THR-238,ASN-230	3oftAm_AX_Dist#7_Ch#A_vs_Lgnd#X_C_CB-LEU-A-105	1	0.208	0.301	-11.1426	1	65.2008
HEM__A_500__1po5A__3p3oA__2.35	7.222	0.921	-12.489	2.35	HEM__A_500__1po5A_Dist#7_Ch#A_vs_Lgnd#LIG_A_500_C__pdb3p3oAm_AX_Dist#7_Ch#A_vs_Lgnd#X_C_CB-PHE-A-158__12__24.447	58.019	1.473	-11.593	24.447	LEU-241,THR-239,THR-239,VAL-240,VAL-240,VAL-240,VAL-240,LEU-356,VAL-240,ALA-243,ALA-243,ALA-243,ALA-243,ALA-243,GLY-244,GLY-244,GLY-244,GLY-244,GLU-246,THR-247,THR-247,THR-247,THR-247,THR-247,ASN-249,ASN-249,LEU-360,ALA-361,ALA-361,PHE-158	3p3oAm_AX_Dist#7_Ch#A_vs_Lgnd#X_C_CB-PHE-A-158	12	0.24	0.162	-12.2321	1	-7.36999
HEM__A_500__1po5A__3r9bA__2.57	-4.826	0.59	-13.421	2.57	HEM__A_500__1po5A_Dist#7_Ch#A_vs_Lgnd#LIG_A_500_C__pdb3r9bAm_AX_Dist#7_Ch#A_vs_Lgnd#X_C_CB-LEU-A-179__4__20.651	67.637	1.438	-10.841	20.651	ILE-159,ILE-159,ILE-159,ILE-159,LEU-253,LEU-253,LEU-253,LEU-253,LEU-253,LEU-253,ALA-256,ALA-256,ALA-256,ALA-256,ALA-256,GLY-257,GLY-257,GLY-257,GLY-257,GLU-259,THR-260,THR-260,THR-260	3r9bAm_AX_Dist#7_Ch#A_vs_Lgnd#X_C_CB-LEU-A-179	4	0.167	0.135	-19.4507	1	-7.04876
HEM__A_500__1po5A__3rwlA__2.06	6.057	0.883	-13.276	2.06	HEM__A_500__1po5A_Dist#7_Ch#A_vs_Lgnd#LIG_A_500_C__pdb3rwlAm_AX_Dist#7_Ch#A_vs_Lgnd#X_C_CB-PRO-A-293__1__20.164	275.377	6.341	265.731	20.164	ARG-365,ARG-365,ARG-113,GLY-362,VAL-120,VAL-120,VAL-120,ARG-370,ALA-372,ALA-372,LEU-371,GLY-256,GLY-256,GLY-256,ASN-262,ASP-258,ASP-258,THR-259,ASN-262,ASN-262,ASN-262,PHE-361,GLY-362,THR-68	3rwlAm_AX_Dist#7_Ch#A_vs_Lgnd#X_C_CB-PRO-A-293	1	0.222	0.14	-13.5056	1	41.2562
HEM__A_500__1po5A__3tbgA__3.43	-11.015	0.264	-13.934	3.43	HEM__A_500__1po5A_Dist#7_Ch#A_vs_Lgnd#LIG_A_500_C__pdb3tbgAm_AX_Dist#7_Ch#A_vs_Lgnd#X_C_CB-PHE-A-120__2__20.557	90.054	1.151	-8.498	20.557	LEU-302,LEU-302,LEU-302,LEU-302,LEU-302,LEU-302,LEU-302,LEU-302,PHE-303,PHE-303,PHE-303,PHE-303,ALA-305,ALA-305,ALA-305,ALA-305,ALA-305,GLY-306,GLY-306,GLY-306,ALA-449,LEU-448,VAL-308,PHE-247	3tbgAm_AX_Dist#7_Ch#A_vs_Lgnd#X_C_CB-PHE-A-120	2	0.167	0.036	-38.2802	1	-6.79297
HEM__A_500__1po5A__3tktA__2.52	-5.742	0.593	-14.275	2.52	HEM__A_500__1po5A_Dist#7_Ch#A_vs_Lgnd#LIG_A_500_C__pdb3tktAm_AX_Dist#7_Ch#A_vs_Lgnd#X_C_CB-GLU-A-231__3__21.998	294.919	2.476	190.533	21.998	LEU-165,LYS-181,VAL-248,VAL-248,ILE-244,ILE-244,THR-266,THR-119,ASP-238,ILE-171,LEU-172,LEU-172,GLY-173,GLY-173,GLY-173,VAL-174,VAL-174,VAL-174,VAL-174,VAL-174,VAL-174,VAL-174,PRO-175,PRO-175,PRO-175,PRO-175,PRO-175,VAL-248	3tktAm_AX_Dist#7_Ch#A_vs_Lgnd#X_C_CB-GLU-A-231	3	0.04	0.028	-20.5988	1	73.9647
HEM__A_500__1po5A__3wvsA__2.76	-6.561	0.561	-12.666	2.76	HEM__A_500__1po5A_Dist#7_Ch#A_vs_Lgnd#LIG_A_500_C__pdb3wvsAm_AX_Dist#7_Ch#A_vs_Lgnd#X_C_CB-ALA-A-108__1__24.947	272.085	4.343	268.225	24.947	ARG-113,VAL-114,ARG-102,ARG-102,ARG-102,ARG-102,LEU-239,LEU-239,LEU-238,LEU-238,LEU-238,LEU-238,LEU-238,LEU-238,ALA-241,ALA-241,ALA-241,ALA-241,ALA-241,GLY-242,GLY-242,GLY-242,GLU-244,GLU-244,THR-245,THR-245,THR-245,THR-246,THR-246,THR-246	3wvsAm_AX_Dist#7_Ch#A_vs_Lgnd#X_C_CB-ALA-A-108	1	0.25	0.187	-19.1619	1	60.3702
HEM__A_500__1po5A__3zpiA__2.58	3.221	0.604	-12.344	2.58	HEM__A_500__1po5A_Dist#7_Ch#A_vs_Lgnd#LIG_A_500_C__pdb3zpiAm_AX_Dist#7_Ch#A_vs_Lgnd#X_C_CB-VAL-A-163__9__32.686	45.563	1.108	-12.275	32.686	MET-92,MET-92,LEU-241,LEU-240,LEU-240,LEU-240,LEU-240,LEU-240,LEU-240,HIS-245,ALA-243,ALA-243,ALA-243,ALA-243,ALA-243,GLY-244,GLY-244,GLY-244,GLY-244,GLU-246,GLU-246,THR-247,THR-247,THR-247,THR-247,THR-247,THR-247,THR-247,THR-248,THR-248,THR-248,THR-248,THR-248,ASN-250,ILE-355,ALA-360,ARG-361,LEU-241	3zpiAm_AX_Dist#7_Ch#A_vs_Lgnd#X_C_CB-VAL-A-163	9	0.348	0.337	-17.5341	1	-10.1614
HEM__A_500__1po5A__4apyA__2.52	-6.575	0.579	-14.314	2.52	HEM__A_500__1po5A_Dist#7_Ch#A_vs_Lgnd#LIG_A_500_C__pdb4apyAm_AX_Dist#7_Ch#A_vs_Lgnd#X_C_CB-ILE-A-114__2__21.316	1.372	0.722	-13.814	21.316	ILE-162,ILE-162,ILE-162,LEU-248,LEU-248,LEU-248,LEU-248,LEU-248,LEU-248,LEU-248,LEU-248,ALA-251,ALA-251,ALA-251,ALA-251,ALA-251,GLY-252,GLY-252,GLY-252,GLY-252,ASN-253,ASN-253,ASN-253,ASN-253,GLU-254,THR-255,THR-255,THR-255,THR-255,ILE-361,ILE-361,ALA-366,SER-180	4apyAm_AX_Dist#7_Ch#A_vs_Lgnd#X_C_CB-ILE-A-114	2	0.231	0.117	-21.081	1	-16.8054
HEM__A_500__1po5A__4c27A__2.18	-4.079	0.471	-9.98	2.18	HEM__A_500__1po5A_Dist#7_Ch#A_vs_Lgnd#LIG_A_500_C__pdb4c27Am_AX_Dist#7_Ch#A_vs_Lgnd#X_C_CB-TYR-A-103__2__21.859	70.7	2.199	-9.51	21.859	LEU-97,LEU-97,ARG-124,ARG-124,ARG-124,ARG-124,ARG-124,ARG-124,LEU-130,LEU-130,PHE-290,PHE-290,ALA-291,ALA-291,ALA-291,ALA-291,ALA-291,GLY-292,GLY-292,GLY-292,GLN-293,GLN-293,GLN-293,GLN-293	4c27Am_AX_Dist#7_Ch#A_vs_Lgnd#X_C_CB-TYR-A-103	2	0.19	0.137	-17.4781	1	-4.13658
HEM__A_500__1po5A__4dnjA__2.36	-10.029	0.346	-13.553	2.36	HEM__A_500__1po5A_Dist#7_Ch#A_vs_Lgnd#LIG_A_500_C__pdb4dnjAm_AX_Dist#7_Ch#A_vs_Lgnd#X_C_CB-LYS-A-116__8__20.605	33.043	0.998	-12.966	20.605	LEU-249,SER-247,SER-247,LEU-248,LEU-248,LEU-248,LEU-248,LEU-248,LEU-248,LEU-248,ALA-251,ALA-251,ALA-251,ALA-251,ALA-251,GLY-252,GLY-252,GLY-252,GLY-252,PHE-354,PHE-354,SER-250,SER-247	4dnjAm_AX_Dist#7_Ch#A_vs_Lgnd#X_C_CB-LYS-A-116	8	0.143	0.109	-30.3879	1	-11.8087
HEM__A_500__1po5A__4dvqA__2.3	-0.227	0.87	-10.775	2.3	HEM__A_500__1po5A_Dist#7_Ch#A_vs_Lgnd#LIG_A_500_C__pdb4dvqAm_AX_Dist#7_Ch#A_vs_Lgnd#X_C_CB-LEU-A-144__5__20.545	94.909	4.107	66.883	20.545	LEU-106,ARG-138,ARG-143,LEU-311,LEU-311,ALA-313,ALA-313,ALA-313,ALA-313,ALA-313,GLY-314,GLY-314,GLY-314,SER-315,SER-315,SER-315,SER-315,THR-318,THR-318,THR-318,THR-318,THR-318,HIS-107,HIS-107,THR-319,SER-315,PHE-205,PHE-205	4dvqAm_AX_Dist#7_Ch#A_vs_Lgnd#X_C_CB-LEU-A-144	5	0.2	0.091	-11.1082	1	15.898
HEM__A_500__1po5A__4dxyA__2.14	5.3	0.903	-11.708	2.14	HEM__A_500__1po5A_Dist#7_Ch#A_vs_Lgnd#LIG_A_500_C__pdb4dxyAm_AX_Dist#7_Ch#A_vs_Lgnd#X_C_CB-PHE-A-87__1__20.007	148.184	4.64	5.134	20.007	LEU-31,MET-98,LEU-251,LEU-251,SER-249,SER-249,LEU-250,LEU-250,LEU-250,LEU-250,LEU-250,LEU-253,LEU-253,LEU-253,LEU-253,GLY-254,THR-258,THR-258,THR-258,THR-258,THR-258,THR-258,MET-98,LEU-31	4dxyAm_AX_Dist#7_Ch#A_vs_Lgnd#X_C_CB-PHE-A-87	1	0.12	0.135	-11.673	1	1.08312
HEM__A_500__1po5A__4e2pA__2.52	12.143	0.877	-11.607	2.52	HEM__A_500__1po5A_Dist#7_Ch#A_vs_Lgnd#LIG_A_500_C__pdb4e2pAm_AX_Dist#7_Ch#A_vs_Lgnd#X_C_CB-MET-A-155__14__24.403	-0.568	0.877	-12.815	24.403	MET-232,LEU-234,LEU-233,LEU-233,LEU-234,ALA-236,ALA-236,ALA-236,ALA-236,ALA-236,GLY-237,GLY-237,GLY-237,GLY-237,THR-240,THR-240,THR-240,THR-240,THR-240,THR-240,THR-242,THR-242,SER-281,LEU-347,GLY-348,GLY-348,GLY-348,GLY-349,ALA-352,ILE-235,ILE-235	4e2pAm_AX_Dist#7_Ch#A_vs_Lgnd#X_C_CB-MET-A-155	14	0.24	0.17	-11.8802	1	-13.1167
HEM__A_500__1po5A__4egoA__2.48	-6.798	0.743	-13.103	2.48	HEM__A_500__1po5A_Dist#7_Ch#A_vs_Lgnd#LIG_A_500_C__pdb4egoAm_AX_Dist#7_Ch#A_vs_Lgnd#X_C_CB-ASP-A-70__1__24.593	310.495	3.549	169.719	24.593	ARG-78,ARG-78,ARG-78,ARG-78,ARG-78,ARG-78,SER-353,VAL-64,HIS-65,HIS-65,HIS-65,HIS-65,VAL-67,VAL-67,VAL-67,LEU-68,LEU-68,LEU-68,LEU-68,ASN-69,ASN-69,ASN-69,GLY-309,GLY-309,VAL-47,VAL-47,VAL-312,VAL-312,ILE-313,ILE-313,ILE-313,ILE-313,ILE-313,ILE-313	4egoAm_AX_Dist#7_Ch#A_vs_Lgnd#X_C_CB-ASP-A-70	1	0.04	0.042	-15.5433	1	46.5111
HEM__A_500__1po5A__4gqsA__3.62	-9.595	0.561	-14.01	3.62	HEM__A_500__1po5A_Dist#7_Ch#A_vs_Lgnd#LIG_A_500_C__pdb4gqsAm_AX_Dist#7_Ch#A_vs_Lgnd#X_C_CB-THR-A-167__5__33.381	-5.727	0.502	-14.196	33.381	ILE-178,ILE-178,ILE-178,LEU-295,LEU-294,LEU-294,LEU-295,LEU-295,ALA-297,ALA-297,ALA-297,ALA-297,ALA-297,GLY-298,GLY-298,GLY-298,GLY-298,THR-299,THR-299,THR-299,THR-299,GLU-300,GLU-300,THR-301,THR-301,THR-301,THR-301,THR-302,THR-302,THR-302,THR-302,SER-303,THR-305,THR-305,ALA-441,GLU-300	4gqsAm_AX_Dist#7_Ch#A_vs_Lgnd#X_C_CB-THR-A-167	5	0.304	0.111	-21.1952	1	-23.5814
HEM__A_500__1po5A__4i8vA__2.67	1.497	0.508	-11.31	2.67	HEM__A_500__1po5A_Dist#7_Ch#A_vs_Lgnd#LIG_A_500_C__pdb4i8vAm_AX_Dist#7_Ch#A_vs_Lgnd#X_C_CB-PHE-A-203__2__20.367	0.563	0.74	-11.791	20.367	LEU-314,LEU-314,LEU-314,LEU-314,LEU-314,LEU-314,LEU-314,LEU-314,PHE-315,PHE-315,PHE-315,PHE-315,ALA-317,ALA-317,ALA-317,ALA-317,ALA-317,GLY-318,GLY-318,GLY-318,GLY-318,ASP-320,THR-321,ILE-458,ILE-458,ASP-320,ASP-313	4i8vAm_AX_Dist#7_Ch#A_vs_Lgnd#X_C_CB-PHE-A-203	2	0.25	0.095	-18.602	1	-14.0369
HEM__A_500__1po5A__4j6cA__2.49	14.08	0.936	-12.989	2.49	HEM__A_500__1po5A_Dist#7_Ch#A_vs_Lgnd#LIG_A_500_C__pdb4j6cAm_AX_Dist#7_Ch#A_vs_Lgnd#X_C_CB-ILE-A-64__1__22.18	148.651	3.947	13.089	22.18	VAL-40,VAL-40,ARG-77,ARG-77,ARG-77,ARG-77,ARG-77,ARG-77,ILE-193,ILE-193,MET-196,MET-196,MET-196,GLN-239,GLN-239,ALA-240,ALA-240,ALA-240,ALA-240,ALA-243,ALA-243,ALA-243,ALA-243,ALA-244,ALA-244,MET-196	4j6cAm_AX_Dist#7_Ch#A_vs_Lgnd#X_C_CB-ILE-A-64	1	0.04	0.022	-12.5376	1	3.23425
HEM__A_500__1po5A__4l0fA__2.33	-7.248	0.519	-11.695	2.33	HEM__A_500__1po5A_Dist#7_Ch#A_vs_Lgnd#LIG_A_500_C__pdb4l0fAm_AX_Dist#7_Ch#A_vs_Lgnd#X_C_CB-PHE-A-350__5__20.098	103.532	1.829	-5.194	20.098	MET-94,ILE-158,ILE-158,ILE-158,LEU-244,LEU-244,LEU-244,LEU-244,LEU-244,LEU-244,LEU-244,LEU-244,LEU-246,GLY-248,GLY-248,GLY-248,GLY-248,GLU-250,THR-251,THR-251,THR-251,THR-251,LEU-395,GLY-359,GLU-250	4l0fAm_AX_Dist#7_Ch#A_vs_Lgnd#X_C_CB-PHE-A-350	5	0.16	0.154	-18.8934	1	-2.69259
HEM__A_500__1po5A__4lxjA__2.17	27.107	1.708	1.146	2.17	HEM__A_500__1po5A_Dist#7_Ch#A_vs_Lgnd#LIG_A_500_C__pdb4lxjAm_AX_Dist#7_Ch#A_vs_Lgnd#X_C_CB-THR-A-159__6__20.051	347.051	0.001	347.051	20.051	ARG-210,ARG-210,ARG-210,ARG-210,ARG-210,ARG-210,ARG-210,ARG-210,LEU-169,GLN-279,ILE-278,SER-291,SER-291,SER-291,SER-291,SER-291,THR-292,THR-292,THR-292,THR-292,THR-292,THR-292,LEU-287,ILE-304,LEU-212,VAL-311,VAL-311,ASN-290,PHE-153	4lxjAm_AX_Dist#7_Ch#A_vs_Lgnd#X_C_CB-THR-A-159	6	0.042	0.024	0.63385	1	3436.15
HEM__A_500__1po5A__4ubsA__2.71	-7.278	0.359	-11.769	2.71	HEM__A_500__1po5A_Dist#7_Ch#A_vs_Lgnd#LIG_A_500_C__pdb4ubsAm_AX_Dist#7_Ch#A_vs_Lgnd#X_C_CB-SER-A-110__14__21.407	158.42	3.007	21.21	21.407	ARG-105,ARG-105,ARG-105,LEU-238,LEU-238,THR-236,THR-236,LEU-237,LEU-237,LEU-237,LEU-237,LEU-237,LEU-237,LEU-237,LEU-237,ALA-241,ALA-241,ALA-241,ALA-241,GLY-242,GLY-242,GLY-242,GLY-242,GLU-244,THR-245,GLY-353,GLY-353,GLY-353,GLY-353,LEU-356,ALA-357,LEU-356	4ubsAm_AX_Dist#7_Ch#A_vs_Lgnd#X_C_CB-SER-A-110	14	0.208	0.139	-25.6405	1	6.82652
HEM__A_500__1po5A__4wpzA__2.68	-4.588	0.637	-12.353	2.68	HEM__A_500__1po5A_Dist#7_Ch#A_vs_Lgnd#LIG_A_500_C__pdb4wpzAm_AX_Dist#7_Ch#A_vs_Lgnd#X_C_CB-PRO-A-273__3__21.174	319.409	4.766	145.792	21.174	ARG-117,ARG-117,ARG-117,ARG-117,ARG-117,ARG-117,ARG-117,ARG-117,PHE-282,LEU-280,THR-254,THR-254,THR-254,THR-254,ASN-258,ASN-258,GLU-261,LEU-262,LEU-262,LEU-262,LEU-262,LEU-262,LEU-262,ASP-263,ARG-266,PRO-273,ARG-117,ILE-370	4wpzAm_AX_Dist#7_Ch#A_vs_Lgnd#X_C_CB-PRO-A-273	3	0.036	0.024	-16.7612	1	29.9614
HEM__A_500__1po5A__4y8wA__3.11	-2.255	0.625	-11.398	3.11	HEM__A_500__1po5A_Dist#7_Ch#A_vs_Lgnd#LIG_A_500_C__pdb4y8wAm_AX_Dist#7_Ch#A_vs_Lgnd#X_C_CB-LEU-A-128__1__21.818	22.585	0.687	-11.504	21.818	ARG-427,ARG-427,ARG-125,LEU-289,LEU-289,LEU-289,LEU-289,LEU-289,LEU-289,GLY-292,GLY-292,GLY-292,GLY-292,GLY-293,GLY-293,GLY-293,GLY-293,THR-294,THR-294,GLU-295,THR-296,THR-296,THR-296,ARG-125	4y8wAm_AX_Dist#7_Ch#A_vs_Lgnd#X_C_CB-LEU-A-128	1	0.217	0.056	-15.7214	1	-14.6175
PO4__A_432__1qf5A__1p9bA__3.14	-1.149	0.449	-3.722	3.14	PO4__A_432__1qf5A_Dist#7_Ch#A_vs_Lgnd#LIG_A_432_C__pdb1p9bAm_AX_Dist#7_Ch#A_vs_Lgnd#X_C_CB-GLU-A-398__1__24.802	34.85	2.868	11.883	24.802	TRP-423,ILE-424,ILE-424,ALA-406,ALA-406,GLY-388,ILE-410,LEU-411,ILE-393,ILE-393,TRP-389,GLY-388,VAL-435,GLY-388,TRP-423,TRP-389,TRP-423,TRP-423,TRP-423,TRP-423,TRP-423,TRP-423,TRP-423,TRP-423,TRP-389,VAL-435,TRP-423,TRP-423	1p9bAm_AX_Dist#7_Ch#A_vs_Lgnd#X_C_CB-GLU-A-398	1	0	0	-6.7796	1	4.00371
PO4__A_432__1qf5A__2d7uA__3.05	1.859	0.519	-1.685	3.05	PO4__A_432__1qf5A_Dist#7_Ch#A_vs_Lgnd#LIG_A_432_C__pdb2d7uAm_AX_Dist#7_Ch#A_vs_Lgnd#X_C_CB-SER-A-184__14__49.724	1.367	0.474	-1.361	49.724	TRP-11,TRP-11,GLY-12,GLY-12,GLY-12,GLY-12,ASP-13,ASP-13,ASP-13,ASP-13,ASP-13,ASP-13,ASP-13,ASP-13,GLU-14,GLU-14,GLU-14,GLU-14,GLU-14,GLY-15,LYS-16,LYS-16,LYS-16,LYS-16,LYS-16,ASN-40,ASN-40,ASN-40,ASN-40,ASN-40,ASN-40,ALA-41,ALA-41,ALA-41,ALA-41,GLY-42,GLY-42,GLY-42,GLY-42,HIS-43,HIS-43,HIS-43,HIS-43,HIS-43,HIS-43,HIS-43,HIS-43,HIS-43,VAL-54,ARG-258,GLU-14,GLY-15,LYS-16	2d7uAm_AX_Dist#7_Ch#A_vs_Lgnd#X_C_CB-SER-A-184	14	0.857	0.454	-2.72213	1	-2.37108
PO4__A_432__1qf5A__3hidA__3.24	1.508	0.877	-2.28	3.24	PO4__A_432__1qf5A_Dist#7_Ch#A_vs_Lgnd#LIG_A_432_C__pdb3hidAm_AX_Dist#7_Ch#A_vs_Lgnd#X_C_CB-ASP-A-230__17__43.189	2.655	0.984	-2.192	43.189	ASP-14,ASP-14,ASP-14,ASP-14,ASP-14,ASP-14,ASP-14,ASP-14,GLU-15,GLU-15,GLU-15,GLU-15,GLU-15,GLY-16,LYS-17,LYS-17,LYS-17,LYS-17,ASN-39,ASN-39,ASN-39,ASN-39,ASN-39,ASN-39,ASN-39,ALA-40,ALA-40,ALA-40,GLY-41,GLY-41,GLY-41,GLY-41,HIS-42,HIS-42,HIS-42,HIS-42,HIS-42,HIS-42,HIS-42,HIS-42,LEU-53,ALA-224,ALA-224,ALA-224,ALA-224,GLN-225,GLN-225,GLN-225,GLN-225,GLN-225,GLN-225,GLN-225,LYS-17	3hidAm_AX_Dist#7_Ch#A_vs_Lgnd#X_C_CB-ASP-A-230	17	0.875	0.435	-2.33367	1	-2.02214
PO4__A_432__1qf5A__3r7tA__3.38	0.803	1.318	-2.076	3.38	PO4__A_432__1qf5A_Dist#7_Ch#A_vs_Lgnd#LIG_A_432_C__pdb3r7tAm_AX_Dist#7_Ch#A_vs_Lgnd#X_C_CB-VAL-A-269__12__46.523	2.865	2.163	-2.194	46.523	TRP-12,GLY-13,GLY-13,GLY-13,GLY-13,ASP-14,ASP-14,ASP-14,ASP-14,ASP-14,ASP-14,ASP-14,GLU-15,GLU-15,GLU-15,GLU-15,GLU-15,GLU-15,GLY-16,LYS-17,LYS-17,LYS-17,LYS-17,LYS-17,ASN-39,ASN-39,ASN-39,ASN-39,ASN-39,ASN-39,ASN-39,ALA-40,ALA-40,ALA-40,GLY-41,GLY-41,GLY-41,HIS-42,HIS-42,HIS-42,HIS-42,HIS-42,THR-43,LEU-53,GLN-220,GLN-220,GLN-220,GLN-220,GLN-220,GLN-220,ARG-301,GLU-15,GLY-16,LYS-17,HIS-54,TRP-12	3r7tAm_AX_Dist#7_Ch#A_vs_Lgnd#X_C_CB-VAL-A-269	12	0.857	0.538	-1.46403	1	-0.96951
PO4__A_432__1qf5A__3ue9A__3.13	0.401	0.733	-1.562	3.13	PO4__A_432__1qf5A_Dist#7_Ch#A_vs_Lgnd#LIG_A_432_C__pdb3ue9Am_AX_Dist#7_Ch#A_vs_Lgnd#X_C_CB-HIS-A-47__5__24.847	-0.029	1.329	-1.511	24.847	ASP-23,ASP-23,ASP-23,ASP-23,ASP-23,ASP-23,ASP-23,ASP-23,GLU-24,GLU-24,GLU-24,GLU-24,GLU-24,GLU-24,GLY-25,LYS-26,LYS-26,ARG-42,ARG-42,ARG-42,HIS-51,LEU-62,GLY-232,GLY-232,ALA-233,ALA-233,ALA-233,ALA-233,LEU-62,SER-317	3ue9Am_AX_Dist#7_Ch#A_vs_Lgnd#X_C_CB-HIS-A-47	5	0.5	0.212	-1.87515	1	-1.05738
PO4__A_432__1qf5A__4m9dA__3.16	2.597	0.986	-2.303	3.16	PO4__A_432__1qf5A_Dist#7_Ch#A_vs_Lgnd#LIG_A_432_C__pdb4m9dAm_AX_Dist#7_Ch#A_vs_Lgnd#X_C_CB-ASP-A-13__1__21.383	0.018	0.624	-2.272	21.383	GLY-12,GLY-12,GLY-12,ASP-13,ASP-13,ASP-13,ASN-38,ASN-38,ASN-38,ASN-38,ASN-38,ALA-39,ALA-39,ALA-39,ALA-39,ALA-39,GLY-40,GLY-40,GLY-40,GLY-40,HIS-41,HIS-41,GLN-223,GLN-223,GLN-223,GLN-223	4m9dAm_AX_Dist#7_Ch#A_vs_Lgnd#X_C_CB-ASP-A-13	1	0.714	0.164	-2.12063	1	-3.13812
HEM__A_500__1qhuA__1hxnA__2.66	-1.989	1.307	-2.854	2.66	HEM__A_500__1qhuA_Dist#7_Ch#A_vs_Lgnd#LIG_A_500_C__pdb1hxnAm_AX_Dist#7_Ch#A_vs_Lgnd#X_C_CB-TYR-A-406__1__20.467	366.067	3.132	178.947	20.467	HIS-345,HIS-345,HIS-345,HIS-345,HIS-345,HIS-345,HIS-345,HIS-345,TRP-370,TRP-370,TYR-406,TYR-406,TYR-406,TYR-406,TYR-406,TYR-406,TYR-398,TYR-398,TYR-398,TYR-398,TYR-398,TYR-398,TYR-398,TYR-398,TYR-398,TYR-398	1hxnAm_AX_Dist#7_Ch#A_vs_Lgnd#X_C_CB-TYR-A-406	1	0	0	-2.02843	1	55.3673
HEM__A_500__1qhuA__3ba0A__2.19	54.188	0.765	36.159	2.19	HEM__A_500__1qhuA_Dist#7_Ch#A_vs_Lgnd#LIG_A_500_C__pdb3ba0Am_AX_Dist#7_Ch#A_vs_Lgnd#X_C_CB-GLN-A-423__2__26.25	136.541	4.221	-2.608	26.25	TYR-441,PHE-453,PHE-453,PHE-453,PHE-453,PHE-453,TYR-440,ARG-391,ARG-391,ARG-391,ARG-402,ARG-402,TYR-393,TYR-393,TYR-393,TYR-393,TYR-393,TYR-393,TYR-393,TYR-400,TYR-400,TYR-400,TYR-400,TYR-400,TYR-400,ARG-402,ARG-402,TYR-414,PHE-422,PHE-422,PHE-422,PHE-422,LEU-417,TYR-393,LEU-417,TYR-393,TYR-414	3ba0Am_AX_Dist#7_Ch#A_vs_Lgnd#X_C_CB-GLN-A-423	2	0.455	0.319	41.8023	1	-0.603564
HEM__A_500__1qhuA__3c7xA__2.03	28.271	2.084	-2.421	2.03					-1	no_pair_in_aligntable	no_pair_in_aligntable		-1	-1	-1.10852	1	0
HEM__A_350__1qpaA__1apxA__2.85	-0.168	0.001	-0.168	2.85	HEM__A_350__1qpaA_Dist#7_Ch#A_vs_Lgnd#LIG_A_350_C__pdb1apxAm_AX_Dist#7_Ch#A_vs_Lgnd#X_C_CB-THR-A-135__21__22.587	35.26	2.052	-6.003	22.587	ALA-168,ALA-167,HIS-169,HIS-169,HIS-169,HIS-169,HIS-169,ARG-38,ARG-38,ARG-38,ARG-38,TRP-41,TRP-41,TRP-41,HIS-42,HIS-42,HIS-42,LEU-131,PRO-132,PRO-132,PRO-132,PRO-132,PRO-132,PRO-132,ASP-133,ASP-133,ASP-133,ASP-133,ASP-133,HIS-140,HIS-140,MET-149,ASN-71	1apxAm_AX_Dist#7_Ch#A_vs_Lgnd#X_C_CB-THR-A-135	21	0.292	0.116	-1.66337	1	-2.7895
HEM__A_350__1qpaA__1b80A__2.40	19.456	2.052	-0.411	2.4	HEM__A_350__1qpaA_Dist#7_Ch#A_vs_Lgnd#LIG_A_350_C__pdb1b80Am_AX_Dist#7_Ch#A_vs_Lgnd#X_C_CB-HIS-A-82__5__33.721	305.541	1.394	196.498	33.721	GLU-89,GLU-89,ILE-77,ILE-77,ILE-77,ILE-77,ILE-77,PHE-81,PHE-81,PHE-81,PRO-83,PRO-83,ASN-84,ASN-84,ASN-84,ILE-85,ILE-85,ILE-85,ILE-85,ILE-85,ILE-85,ILE-85,ILE-85,GLY-86,GLU-146,GLU-146,GLU-146,GLU-146,GLU-146,GLU-146,PRO-147,PRO-147,PRO-147,PRO-147,PRO-147,PRO-147,PHE-148,HIS-149,HIS-149,HIS-149,HIS-149,ILE-154,ILE-154,ASP-183,ASP-183,VAL-184,GLN-137,PHE-74,PHE-74,PHE-74,HIS-149,PRO-83	1b80Am_AX_Dist#7_Ch#A_vs_Lgnd#X_C_CB-HIS-A-82	5	0.174	0.046	-0.190985	1	131.525
HEM__A_350__1qpaA__1bgpA__2.53	-0.521	0.001	-0.521	2.53	HEM__A_350__1qpaA_Dist#7_Ch#A_vs_Lgnd#LIG_A_350_C__pdb1bgpAm_AX_Dist#7_Ch#A_vs_Lgnd#X_C_CB-GLU-A-27__10__23.807	364.043	6.201	134.728	23.807	ASP-36,ASP-36,ASP-36,GLY-38,GLY-38,LEU-39,LEU-39,LEU-39,LEU-39,LEU-39,LEU-39,LEU-39,ALA-41,ALA-41,PHE-232,SER-121,ILE-37,GLY-123,VAL-118,PRO-124,PRO-124,PRO-124,PRO-124,PRO-124,PRO-124,PRO-124,ASP-125,ASP-125,ASP-125,ASP-125,ASP-125,ASP-125,TYR-126,GLU-31,ILE-24,PRO-82	1bgpAm_AX_Dist#7_Ch#A_vs_Lgnd#X_C_CB-GLU-A-27	10	0.048	0.022	-5.15842	1	21.382
HEM__A_350__1qpaA__1fhfA__2.75	-0.483	1.592	-1.164	2.75	HEM__A_350__1qpaA_Dist#7_Ch#A_vs_Lgnd#LIG_A_350_C__pdb1fhfAm_AX_Dist#7_Ch#A_vs_Lgnd#X_C_CB-LEU-A-68__1__28.607	-0.047	0.68	-11.257	28.607	ARG-38,ARG-38,ARG-38,ARG-38,ARG-38,ARG-38,ARG-38,ARG-38,ARG-38,PHE-41,PHE-41,PHE-41,PHE-41,PHE-41,PHE-41,PHE-41,PHE-41,PHE-41,PHE-41,HIS-42,HIS-42,HIS-42,SER-73,SER-73,ILE-74,ILE-74,LEU-138,PRO-139,PRO-139,PRO-139,PRO-139,PRO-139,PRO-141,PRO-141,PRO-141,PRO-141	1fhfAm_AX_Dist#7_Ch#A_vs_Lgnd#X_C_CB-LEU-A-68	1	0.238	0.172	-0.687943	1	-14.4321
HEM__A_350__1qpaA__1gwuA__2.61	-0.135	0.439	-0.173	2.61	HEM__A_350__1qpaA_Dist#7_Ch#A_vs_Lgnd#LIG_A_350_C__pdb1gwuAm_AX_Dist#7_Ch#A_vs_Lgnd#X_C_CB-ASP-A-56__1__20.037	199.815	0	199.815	20.037	ALA-129,PHE-130,PHE-130,PHE-130,PHE-130,ASP-132,ASP-132,ASP-132,ASP-132,LEU-133,LEU-133,LEU-133,ALA-134,ALA-134,ALA-134,ALA-134,LEU-138,LEU-138,PHE-68,PHE-68,PHE-68,PHE-68,PHE-68,PHE-68,PHE-68,LEU-131	1gwuAm_AX_Dist#7_Ch#A_vs_Lgnd#X_C_CB-ASP-A-56	1	0	0	-0.320965	1	1998.15
HEM__A_350__1qpaA__1llpA__4.43	26.125	0.001	26.125	4.43	HEM__A_350__1qpaA_Dist#7_Ch#A_vs_Lgnd#LIG_A_350_C__pdb1llpAm_AX_Dist#7_Ch#A_vs_Lgnd#X_C_CB-ALA-A-343__7__50.67	-12.014	0.305	-14.395	50.67	GLY-35,ALA-36,ALA-36,ALA-36,ALA-36,ALA-36,GLU-37,HIS-39,HIS-39,HIS-39,HIS-39,HIS-39,HIS-39,HIS-39,HIS-39,HIS-39,GLU-40,GLU-40,GLU-40,GLU-40,GLU-40,GLU-40,GLU-40,ARG-43,ARG-43,ARG-43,ARG-43,ARG-43,ARG-43,ARG-43,ARG-43,ARG-43,PRO-83,PRO-83,ASN-84,ASN-84,ASN-84,ILE-85,ILE-85,ILE-85,ILE-85,ILE-85,ILE-85,ILE-85,ILE-85,GLY-86,GLY-86,GLY-86,GLY-86,LEU-87,LEU-87,LEU-87,VAL-90,VAL-184,GLY-35	1llpAm_AX_Dist#7_Ch#A_vs_Lgnd#X_C_CB-ALA-A-343	7	0.167	0.062	258.663	1	-35.5432
HEM__A_350__1qpaA__1pa2A__2.5	-0.122	2.602	-0.567	2.5	HEM__A_350__1qpaA_Dist#7_Ch#A_vs_Lgnd#LIG_A_350_C__pdb1pa2Am_AX_Dist#7_Ch#A_vs_Lgnd#X_C_CB-ILE-A-142__18__21.754	1.096	0.568	-11.199	21.754	ARG-38,ARG-38,ARG-38,ARG-38,ARG-38,ARG-38,ARG-38,ARG-38,PHE-41,PHE-41,PHE-41,PHE-41,PHE-41,PHE-41,PHE-41,PHE-41,PHE-41,PHE-41,HIS-42,HIS-42,HIS-42,HIS-42,PRO-69,PRO-69,ASN-70,ASN-70,ASN-70,VAL-71,VAL-71,ILE-138,ILE-138,PRO-139,PRO-139,PRO-139,PRO-139,SER-245,TYR-232,HIS-169,ARG-173,LEU-162	1pa2Am_AX_Dist#7_Ch#A_vs_Lgnd#X_C_CB-ILE-A-142	18	0.231	0.075	-0.209845	1	-16.765
HEM__A_350__1qpaA__1qgjA__2.55	-0.387	3.906	-1.015	2.55	HEM__A_350__1qpaA_Dist#7_Ch#A_vs_Lgnd#LIG_A_350_C__pdb1qgjAm_AX_Dist#7_Ch#A_vs_Lgnd#X_C_CB-PHE-A-138__4__26.289	-10.025	0.354	-13.169	26.289	ARG-38,ARG-38,ARG-38,ARG-38,ARG-38,ARG-38,ARG-38,ARG-38,ARG-38,ARG-38,PHE-41,PHE-41,PHE-41,PHE-41,PHE-41,PHE-41,PHE-41,HIS-42,HIS-42,HIS-42,HIS-42,PRO-66,PRO-66,ASN-67,ASN-67,ASN-67,ILE-68,ILE-68,PHE-148,ALA-164,ALA-164,HIS-165,PRO-66	1qgjAm_AX_Dist#7_Ch#A_vs_Lgnd#X_C_CB-PHE-A-138	4	0.2	0.093	-0.25337	1	-29.0066
HEM__A_350__1qpaA__1schA__2.85	-0.21	0.663	-0.336	2.85	HEM__A_350__1qpaA_Dist#7_Ch#A_vs_Lgnd#LIG_A_350_C__pdb1schAm_AX_Dist#7_Ch#A_vs_Lgnd#X_C_CB-ASP-A-56__6__24.556	337.019	3.826	161.367	24.556	GLU-78,GLU-78,GLU-78,GLU-78,GLU-78,GLU-78,VAL-79,VAL-79,ILE-80,ILE-80,ILE-80,ILE-80,ILE-80,ILE-80,ARG-291,ARG-291,ARG-291,ARG-291,ILE-83,ILE-83,ILE-83,ILE-83,ILE-83,VAL-95,VAL-95,VAL-95,VAL-95,GLU-64,GLU-64,GLY-63	1schAm_AX_Dist#7_Ch#A_vs_Lgnd#X_C_CB-ASP-A-56	6	0	0	-0.440367	1	41.1021
HEM__A_350__1qpaA__2e3bA__3.2	8.723	2.062	-0.765	3.2	HEM__A_350__1qpaA_Dist#7_Ch#A_vs_Lgnd#LIG_A_350_C__pdb2e3bAm_AX_Dist#7_Ch#A_vs_Lgnd#X_C_CB-PRO-A-91__1__27.611	67.394	2.749	-13.773	27.611	GLU-190,GLU-190,GLU-190,GLU-190,ARG-52,ARG-52,PHE-55,PHE-55,PHE-55,PHE-55,PHE-55,PHE-55,PHE-55,PHE-55,ASN-93,ASN-93,ASN-93,GLY-94,GLY-94,GLY-94,GLY-94,GLY-95,GLY-95,GLY-95,GLY-95,LEU-96,LEU-96,LEU-96,ILE-153,PRO-154,PRO-154,PRO-154	2e3bAm_AX_Dist#7_Ch#A_vs_Lgnd#X_C_CB-PRO-A-91	1	0.208	0.077	-0.353839	1	-4.83433
HEM__A_350__1qpaA__2vcnA__2.85	-0.307	0.658	-0.41	2.85	HEM__A_350__1qpaA_Dist#7_Ch#A_vs_Lgnd#LIG_A_350_C__pdb2vcnAm_AX_Dist#7_Ch#A_vs_Lgnd#X_C_CB-GLU-A-176__5__32.345	59.771	3.25	-9.518	32.345	LEU-37,LEU-37,LEU-37,LEU-37,LEU-37,LEU-37,LEU-37,ARG-38,ARG-38,ARG-38,ARG-38,ARG-38,ARG-38,ARG-38,ARG-38,ARG-38,ARG-38,HIS-42,HIS-42,HIS-42,HIS-42,ASN-71,GLY-73,GLY-73,GLY-73,ILE-76,LEU-74,LEU-74,LEU-74,LEU-74,LEU-131,PRO-132,PRO-132,PRO-132,ALA-134,LEU-141,SER-207,PRO-206,SER-160,GLY-162,GLY-162,TRP-179,ILE-165,ALA-168,LEU-131,LEU-74	2vcnAm_AX_Dist#7_Ch#A_vs_Lgnd#X_C_CB-GLU-A-176	5	0.391	0.353	-0.540897	1	-2.84119
HEM__A_350__1qpaA__3e2oA__2.05				2.05					-1	empty_neig4	empty_neig4		-1	-1	0	1	0
HEM__A_350__1qpaA__3fmuA__4.01	-0.388	0.001	-0.388	4.01	HEM__A_350__1qpaA_Dist#7_Ch#A_vs_Lgnd#LIG_A_350_C__pdb3fmuAm_AX_Dist#7_Ch#A_vs_Lgnd#X_C_CB-ASP-A-194__2__22.464	-2.858	0.806	-14.807	22.464	GLY-35,GLY-35,GLU-37,VAL-38,HIS-39,HIS-39,HIS-39,HIS-39,HIS-39,HIS-39,HIS-39,HIS-39,HIS-39,GLU-40,GLU-40,GLU-40,GLU-40,GLU-40,ILE-171,ARG-43,ARG-43,ARG-43,ARG-43,ARG-43,ALA-172,ALA-172,PHE-186	3fmuAm_AX_Dist#7_Ch#A_vs_Lgnd#X_C_CB-ASP-A-194	2	0.231	0.05	-3.84158	1	-16.3433
HEM__A_350__1qpaA__3hdlA__2.71	-0.177	0.53	-0.229	2.71	HEM__A_350__1qpaA_Dist#7_Ch#A_vs_Lgnd#LIG_A_350_C__pdb3hdlAm_AX_Dist#7_Ch#A_vs_Lgnd#X_C_CB-ILE-A-68__8__29.96	14.997	0.808	-10.672	29.96	ILE-37,ILE-37,ILE-37,ILE-37,ILE-37,ARG-38,ARG-38,ARG-38,ARG-38,ARG-38,ARG-38,ARG-38,ARG-38,ARG-38,ARG-38,ARG-38,MET-39,PHE-41,PHE-41,PHE-41,PHE-41,PHE-41,PHE-41,PHE-41,PHE-41,HIS-42,HIS-42,HIS-42,HIS-42,PRO-69,SER-73,SER-73,LEU-74,ILE-138,ILE-138,PRO-139,PRO-139,PRO-139,ARG-75,PRO-69,HIS-42,MET-39	3hdlAm_AX_Dist#7_Ch#A_vs_Lgnd#X_C_CB-ILE-A-68	8	0.261	0.126	-0.363492	1	-11.7533
HEM__A_350__1qpaA__3m5qA__3.73	93.717	4.802	9.008	3.73	HEM__A_350__1qpaA_Dist#7_Ch#A_vs_Lgnd#LIG_A_350_C__pdb3m5qAm_AX_Dist#7_Ch#A_vs_Lgnd#X_C_CB-SER-A-78__10__38.744	-11.76	0.249	-13.325	38.744	GLU-39,GLU-39,GLU-39,GLU-39,GLU-35,ARG-42,ARG-42,ARG-42,ARG-42,ARG-42,PHE-155,HIS-46,HIS-46,HIS-46,HIS-46,ASN-80,ASN-80,GLY-82,GLY-82,ILE-83,ILE-141,ILE-141,PRO-142,PRO-142,PRO-142,PRO-142,PRO-142,GLU-143,GLU-143,GLU-143,GLU-143,GLU-143,GLU-143,GLU-143,PRO-144,PRO-144,PRO-144,PRO-144,PRO-144,PRO-144,ILE-151,ILE-141	3m5qAm_AX_Dist#7_Ch#A_vs_Lgnd#X_C_CB-SER-A-78	10	0.28	0.104	1.83762	1	-38.1805
HEM__A_350__1qpaA__3n3rA__2.21	79.905	0.001	79.905	2.21	HEM__A_350__1qpaA_Dist#7_Ch#A_vs_Lgnd#LIG_A_350_C__pdb3n3rAm_AX_Dist#7_Ch#A_vs_Lgnd#X_C_CB-SER-A-378__2__20.287	311.162	3.101	118.678	20.287	LYS-283,PHE-99,PRO-372,PRO-372,PRO-372,ASP-373,HIS-381,ILE-371,GLY-100,GLY-100,HIS-101,HIS-101,ALA-97,ALA-97,ALA-97,GLY-318,GLY-318,ASP-320,ASP-320,ASP-320,ASP-320,ASP-320,ASP-320,ASP-320,ASP-320,ALA-321,ALA-321,PHE-375	3n3rAm_AX_Dist#7_Ch#A_vs_Lgnd#X_C_CB-SER-A-378	2	0.048	0.026	791.139	1	37.0753
HEM__A_350__1qpaA__3q3uA__3.82	26.946	0.001	26.946	3.82	HEM__A_350__1qpaA_Dist#7_Ch#A_vs_Lgnd#LIG_A_350_C__pdb3q3uAm_AX_Dist#7_Ch#A_vs_Lgnd#X_C_CB-ASP-A-184__1__33.422	-12.017	0.394	-14.977	33.422	HIS-39,HIS-39,HIS-39,HIS-39,HIS-39,HIS-39,HIS-39,GLU-40,GLU-40,GLU-40,GLU-40,GLU-40,ARG-43,ARG-43,ARG-43,ARG-43,ASN-84,ASN-84,GLY-86,LEU-87,LEU-87,LEU-87,VAL-144,PRO-145,PRO-145,ASP-146,ASP-146,ASP-146,ASP-146,ASP-146,PRO-147,PRO-147,PRO-147,PRO-147	3q3uAm_AX_Dist#7_Ch#A_vs_Lgnd#X_C_CB-ASP-A-184	1	0.231	0.072	266.792	1	-30.3178
HEM__A_350__1qpaA__3wxoA__2.01	74.911	0.001	74.911	2.01	HEM__A_350__1qpaA_Dist#7_Ch#A_vs_Lgnd#LIG_A_350_C__pdb3wxoAm_AX_Dist#7_Ch#A_vs_Lgnd#X_C_CB-LEU-A-165__8__24.454	30.031	1.38	-11.953	24.454	HIS-84,HIS-84,HIS-84,HIS-84,LEU-88,ILE-90,ILE-90,ILE-90,ILE-90,ILE-90,ILE-90,ARG-91,ARG-91,ARG-91,ARG-91,ARG-91,ARG-91,ARG-91,ARG-91,ARG-91,ARG-91,TRP-94,TRP-94,TRP-94,TRP-94,TRP-94,TRP-94,TRP-94,TRP-94,HIS-95,HIS-95,HIS-95,HIS-95,LEU-258,HIS-95	3wxoAm_AX_Dist#7_Ch#A_vs_Lgnd#X_C_CB-LEU-A-165	8	0.217	0.159	741.693	1	-8.07635
HEM__A_350__1qpaA__4a5gA__2.57	-0.113	0.41	-0.158	2.57	HEM__A_350__1qpaA_Dist#7_Ch#A_vs_Lgnd#LIG_A_350_C__pdb4a5gAm_AX_Dist#7_Ch#A_vs_Lgnd#X_C_CB-THR-A-144__6__22.203	129.707	2.477	-12.837	22.203	ARG-40,ARG-40,ARG-40,ARG-40,ARG-40,ARG-40,ARG-40,ARG-40,ARG-40,ARG-40,PHE-43,PHE-43,PHE-43,PHE-43,PHE-47,PHE-47,PHE-43,HIS-44,HIS-44,PRO-71,PRO-71,ASN-72,ASN-72,ALA-76,SER-75,PRO-141,SER-152,PHE-154,PHE-154,THR-177,ARG-175,ILE-140	4a5gAm_AX_Dist#7_Ch#A_vs_Lgnd#X_C_CB-THR-A-144	6	0.269	0.125	-0.309804	1	-4.98137
HEM__A_350__1qpaA__4bm1A__3.75	15.358	0.001	15.358	3.75	HEM__A_350__1qpaA_Dist#7_Ch#A_vs_Lgnd#LIG_A_350_C__pdb4bm1Am_AX_Dist#7_Ch#A_vs_Lgnd#X_C_CB-CYS-A-35__4__57.019	-14.207	0.223	-15.303	57.019	GLY-36,GLU-38,HIS-40,HIS-40,HIS-40,HIS-40,HIS-40,HIS-40,HIS-40,HIS-40,HIS-40,HIS-40,GLU-41,GLU-41,GLU-41,GLU-41,GLU-41,GLU-41,GLU-41,GLU-41,GLU-41,LEU-43,LEU-43,LEU-43,LEU-43,LEU-43,LEU-43,LEU-43,LEU-43,ARG-44,ARG-44,ARG-44,ARG-44,ARG-44,ARG-44,ARG-44,ARG-44,ARG-44,ARG-44,ARG-44,PHE-47,PHE-47,PHE-47,PHE-47,PHE-47,PHE-47,PHE-47,PHE-47,HIS-48,HIS-48,HIS-48,HIS-48,GLY-87,GLY-87,VAL-178,ALA-180,GLN-1…	4bm1Am_AX_Dist#7_Ch#A_vs_Lgnd#X_C_CB-CYS-A-35	4	0.296	0.166	152.059	1	-47.3777
HEM__A_350__1qpaA__4cuoA__2.75	-0.126	0.001	-0.126	2.75	HEM__A_350__1qpaA_Dist#7_Ch#A_vs_Lgnd#LIG_A_350_C__pdb4cuoAm_AX_Dist#7_Ch#A_vs_Lgnd#X_C_CB-ASN-A-72__4__24.425	126.855	2.213	-9.669	24.425	VAL-79,VAL-80,VAL-80,ASP-81,GLY-76,PHE-77,ARG-38,ARG-38,ARG-38,ARG-38,ARG-38,PHE-41,PHE-41,PHE-41,PHE-41,PHE-41,PHE-41,PHE-41,PHE-41,PHE-41,PHE-41,GLY-172,GLY-172,LEU-138,LEU-138,PRO-139,PRO-139,PRO-139,PRO-139,PRO-141,PHE-178,SER-140	4cuoAm_AX_Dist#7_Ch#A_vs_Lgnd#X_C_CB-ASN-A-72	4	0.28	0.135	-1.24752	1	-4.18029
HEM__A_350__1qpaA__4uscA__2.69	-0.216	1.115	-0.536	2.69	HEM__A_350__1qpaA_Dist#7_Ch#A_vs_Lgnd#LIG_A_350_C__pdb4uscAm_AX_Dist#7_Ch#A_vs_Lgnd#X_C_CB-PHE-A-152__5__27.735	149.453	3.397	-5.021	27.735	ILE-37,ILE-37,ILE-37,ILE-37,ILE-37,ILE-37,ARG-38,ARG-38,ARG-38,ARG-38,ARG-38,ARG-38,ARG-38,ARG-38,ARG-38,ARG-38,MET-39,PHE-41,PHE-41,PHE-41,PHE-41,PHE-45,PHE-45,HIS-42,HIS-42,HIS-42,HIS-42,PRO-69,PRO-69,ASN-70,LEU-74,MET-282,HIS-169,ILE-171,VAL-280,VAL-280,TYR-117,LEU-245,LEU-245,HIS-42,LEU-74,HIS-42	4uscAm_AX_Dist#7_Ch#A_vs_Lgnd#X_C_CB-PHE-A-152	5	0.25	0.151	-0.441152	1	-1.4358
HEM__A_502__1soxA__1hkoA__2.38	25.965	5.569	-4.173	2.38	HEM__A_502__1soxA_Dist#7_Ch#A_vs_Lgnd#LIG_A_502_C__pdb1hkoAm_AX_Dist#7_Ch#A_vs_Lgnd#X_C_CB-GLU-A-41__10__27.543	24.124	0	24.124	27.543	TRP-26,PHE-39,PHE-39,PHE-39,PHE-39,PHE-39,PHE-39,PHE-39,PHE-39,PHE-39,HIS-43,HIS-43,HIS-43,HIS-43,HIS-43,HIS-43,PRO-44,PRO-44,PRO-44,PRO-44,PRO-44,PRO-44,GLY-45,GLY-45,GLY-45,GLY-45,GLY-46,GLY-46,GLY-46,GLY-46,GLU-48,LEU-50,LEU-50,LEU-50,LEU-50,PHE-62,PHE-62,PHE-62,HIS-67,LEU-74,TYR-34,HIS-30	1hkoAm_AX_Dist#7_Ch#A_vs_Lgnd#X_C_CB-GLU-A-41	10	0.438	0.313	-0.736109	1	241.24
HEM__A_502__1soxA__1kbiA__2.52	19.687	0.436	-3.82	2.52	HEM__A_502__1soxA_Dist#7_Ch#A_vs_Lgnd#LIG_A_502_C__pdb1kbiAm_AX_Dist#7_Ch#A_vs_Lgnd#X_C_CB-ASN-A-42__6__25.228	14.271	0.261	-6.089	25.228	LEU-40,PHE-39,PHE-39,PHE-39,PHE-39,PHE-39,PHE-39,PHE-39,PHE-39,PHE-39,HIS-43,HIS-43,HIS-43,HIS-43,HIS-43,HIS-43,HIS-43,HIS-43,PRO-44,PRO-44,PRO-44,PRO-44,PRO-44,PRO-44,GLY-45,GLY-46,GLY-46,GLY-46,ILE-50,ILE-50,ILE-50,ILE-50,ILE-50,VAL-70,ILE-75	1kbiAm_AX_Dist#7_Ch#A_vs_Lgnd#X_C_CB-ASN-A-42	6	0.333	0.176	-7.12687	1	-16.867
HEM__A_502__1soxA__1mj4A__3.77	-3.975	0.316	-7.418	3.77	HEM__A_502__1soxA_Dist#7_Ch#A_vs_Lgnd#LIG_A_502_C__pdb1mj4Am_AX_Dist#7_Ch#A_vs_Lgnd#X_C__8__81.519	-4.501	0.154	-7.52	81.519	VAL-24,PHE-36,PHE-36,PHE-36,PHE-36,PHE-36,PHE-36,PHE-36,PHE-36,PHE-36,LEU-39,HIS-40,HIS-40,HIS-40,HIS-40,HIS-40,HIS-40,HIS-40,HIS-40,HIS-40,HIS-40,PRO-41,PRO-41,PRO-41,PRO-41,PRO-41,PRO-41,PRO-41,GLY-42,GLY-42,GLY-42,GLY-42,GLY-43,GLY-43,GLY-43,GLY-43,LYS-46,LYS-46,LYS-46,LYS-46,LYS-46,LYS-46,LYS-46,LEU-47,LEU-47,LEU-47,LEU-47,LEU-47,LEU-47,LEU-47,LEU-49,LEU-49,LEU-49,LEU-49,LEU-49,LEU-49,LEU-49,…	1mj4Am_AX_Dist#7_Ch#A_vs_Lgnd#X_C	8	0.579	0.276	-17.8317	1	-29.6063
HEM__A_502__1soxA__2a9dA__2.83	-0.238	0	-0.238	2.83	HEM__A_502__1soxA_Dist#7_Ch#A_vs_Lgnd#LIG_A_502_C__pdb2a9dAm_AX_Dist#7_Ch#A_vs_Lgnd#X_C_CB-ASP-A-267__11__21.557	427.076	4.524	199.401	21.557	VAL-155,VAL-155,LEU-223,HIS-225,HIS-225,PHE-174,PHE-174,PHE-174,PHE-174,PHE-174,PHE-174,PHE-174,PHE-174,PRO-175,PRO-175,PRO-175,PRO-175,PRO-175,PRO-175,PRO-175,GLY-216,GLY-216,ARG-171,LEU-170,LEU-170,VAL-306,VAL-306,ALA-307,ALA-307	2a9dAm_AX_Dist#7_Ch#A_vs_Lgnd#X_C_CB-ASP-A-267	11	0	0	-2.38	1	43.1231
HEM__A_502__1soxA__2ibjA__2.96	1.509	0.716	-6.773	2.96	HEM__A_502__1soxA_Dist#7_Ch#A_vs_Lgnd#LIG_A_502_C__pdb2ibjAm_AX_Dist#7_Ch#A_vs_Lgnd#X_C__11__31.468	-0.486	0.436	-7.408	31.468	TYR-30,TYR-30,TYR-30,VAL-32,VAL-32,VAL-32,VAL-32,VAL-32,PHE-35,PHE-35,PHE-35,PHE-35,PHE-35,PHE-35,PHE-35,PHE-35,PHE-35,HIS-39,HIS-39,HIS-39,HIS-39,HIS-39,PRO-40,PRO-40,PRO-40,PRO-40,PRO-40,PRO-40,PRO-40,GLY-41,GLY-41,GLY-41,GLY-42,GLY-42,GLY-42,VAL-45,VAL-45,VAL-45,LEU-46,TYR-74	2ibjAm_AX_Dist#7_Ch#A_vs_Lgnd#X_C	11	0.467	0.243	-8.30025	1	-13.8209
HEM__A_502__1soxA__2m33A__2.77	-1.642	0.761	-7.453	2.77	HEM__A_502__1soxA_Dist#7_Ch#A_vs_Lgnd#LIG_A_502_C__pdb2m33Am_AX_Dist#7_Ch#A_vs_Lgnd#X_C_CB-SER-A-69__4__50.663	-5.884	0.555	-8.258	50.663	LEU-28,TYR-35,LEU-37,LEU-37,LEU-37,LEU-37,LEU-37,LEU-37,PHE-40,PHE-40,PHE-40,PHE-40,PHE-40,PHE-40,PHE-40,HIS-44,HIS-44,HIS-44,HIS-44,HIS-44,HIS-44,PRO-45,PRO-45,PRO-45,PRO-45,GLY-46,GLY-46,GLY-47,GLY-47,GLY-47,LEU-51,LEU-51,ALA-59,ILE-29,ILE-29,LEU-30,LEU-30,LEU-30,LEU-30,LEU-30,PHE-63,PHE-63,PHE-63,PHE-63,GLY-67,VAL-66,HIS-68,HIS-68,HIS-68,HIS-68,HIS-68,HIS-68,HIS-68,ALA-72,LEU-75,LEU-75,LEU-75,…	2m33Am_AX_Dist#7_Ch#A_vs_Lgnd#X_C_CB-SER-A-69	4	0.769	0.679	-8.65621	1	-12.6076
HEM__A_502__1soxA__3x34A__2.76	4.815	0.738	-6.328	2.76	HEM__A_502__1soxA_Dist#7_Ch#A_vs_Lgnd#LIG_A_502_C__pdb3x34Am_AX_Dist#7_Ch#A_vs_Lgnd#X_C__10__32.88	0.192	0.552	-6.123	32.88	LEU-30,TYR-35,TYR-35,TYR-35,LEU-37,LEU-37,LEU-37,PHE-40,PHE-40,PHE-40,PHE-40,PHE-40,PHE-40,PHE-40,PHE-40,PHE-40,HIS-44,HIS-44,HIS-44,HIS-44,HIS-44,PRO-45,PRO-45,PRO-45,PRO-45,PRO-45,PRO-45,PRO-45,GLY-46,GLY-46,GLY-46,GLY-46,GLY-47,GLY-47,GLY-47,GLY-47,LEU-51,LEU-51,LEU-51,LEU-51,LEU-75,PHE-79,PHE-79	3x34Am_AX_Dist#7_Ch#A_vs_Lgnd#X_C	10	0.571	0.419	-7.55131	1	-9.3911

## Sheet: Sheet2
filename_common_probis	Energy_initial_probis	Distance_local_probis	Energy_local_probis	Z_score	P_FE/D	Ligand (original)	filename_common_probis
AMP__A_332__12asA__1c0aA__2.28	-3.162	0.298	-8.191	2.28	-20.5804	AMP	12asA__1c0aA__2.28
AMP__A_332__12asA__1n9wA__2.27	0.257	1.127	-4.2	2.27	-3.42298	AMP	12asA__1n9wA__2.27
AMP__A_332__12asA__1nnhA__2.88	14.107	0.403	3.588	2.88	7.1332	AMP	12asA__1nnhA__2.88
AMP__A_332__12asA__1wydA__2.55	-5.778	0.55	-6.782	2.55	-10.4338	AMP	12asA__1wydA__2.55
AMP__A_332__12asA__1x54A__2.53	-4.034	0.618	-8.513	2.53	-11.8565	AMP	12asA__1x54A__2.53
AMP__A_332__12asA__2xgtA__2.47	-7.581	0.204	-8.754	2.47	-28.7961	AMP	12asA__2xgtA__2.47
AMP__A_332__12asA__2zzeA__2.12	-0.977	1.145	-7.801	2.12	-6.26586	AMP	12asA__2zzeA__2.12
AMP__A_332__12asA__3a74A__2.29	0.02	0.722	-8.714	2.29	-10.601	AMP	12asA__3a74A__2.29
AMP__A_332__12asA__3g1zA__2.09	-3.493	0.701	-8.681	2.09	-10.8377	AMP	12asA__3g1zA__2.09
AMP__A_332__12asA__3i7fA__2.47	18.859	1.611	-5.338	2.47	-3.11981	AMP	12asA__3i7fA__2.47
AMP__A_332__12asA__3m4pA__2.2	1.266	0.52	-7.16	2.2	-11.5484	AMP	12asA__3m4pA__2.2
AMP__A_332__12asA__3p8tA__3	54.209	0	54.209	3	542.09	AMP	12asA__3p8tA__3
AMP__A_332__12asA__4j15A__2.22	-1.457	0.893	-4.635	2.22	-4.66767	AMP	12asA__4j15A__2.22
AMP__A_332__12asA__4lnsA__3.43	-5.76	0.324	-7.014	3.43	-16.5425	AMP	12asA__4lnsA__3.43
AMP__A_332__12asA__4rmfA__2.1	-0.38	0.688	-4.972	2.1	-6.30964	AMP	12asA__4rmfA__2.1
AMP__A_332__12asA__4ycuA__2.19	-5.184	0.42	-7.838	2.19	-15.0731	AMP	12asA__4ycuA__2.19
1a0iA__1vs0A__2.72	5.838	0.636	-5.54	2.72	-7.52717	ATP	1a0iA__1vs0A__2.72
1a0iA__1x9nA__2.66	-4.805	0.523	-5.938	2.66	-9.5313	ATP	1a0iA__1x9nA__2.66
1a0iA__2hivA__2.57	1.729	1.103	-5.798	2.57	-4.81962	ATP	1a0iA__2hivA__2.57
1a0iA__3gdeA__2.5	4.317	1.014	-6.221	2.5	-5.58438	ATP	1a0iA__3gdeA__2.5
1a0iA__3kyhC__2.02	12.222	0.639	-4.263	2.02	-5.76861	ATP	1a0iA__3kyhC__2.02
1a0iA__3rr5A__2.68	18.259	0.808	0.347	2.68	0.382159	ATP	1a0iA__3rr5A__2.68
1a0iA__3w1bA__2.63	2.578	0.783	-6.031	2.63	-6.83012	ATP	1a0iA__3w1bA__2.63
1a0iA__4e6nA__2.32	5.838	1.305	-7.455	2.32	-5.30605	ATP	1a0iA__4e6nA__2.32
AMP__1amuA__1mdbA__2.28	3.214	0.797	-6.09	2.28	-6.7893	AMP	1amuA__1mdbA__2.28
AMP__1amuA__1pg4A__2.11	22.638	0.639	-8.717	2.11	-11.7957	AMP	1amuA__1pg4A__2.11
AMP__1amuA__2d1sA__2.33	-4.373	0.566	-8.151	2.33	-12.2387	AMP	1amuA__2d1sA__2.33
AMP__1amuA__2v7bA__2.8	0.538	0.401	-2.316	2.8	-4.62275	AMP	1amuA__2v7bA__2.8
AMP__1amuA__2vsqA__3.47	-7.1	0.206	-7.453	3.47	-24.3562	AMP	1amuA__2vsqA__3.47
AMP__1amuA__3c5eA__2.97	-6.83	0.13	-8.463	2.97	-36.7957	AMP	1amuA__3c5eA__2.97
AMP__1amuA__3cw9A__2.79	-3.756	0.245	-8.332	2.79	-24.1507	AMP	1amuA__3cw9A__2.79
AMP__1amuA__3e7wA__3.15	12.579	0.99	-7.521	3.15	-6.9	AMP	1amuA__3e7wA__3.15
AMP__1amuA__3etcA__2.7	7.655	1.24	-1.496	2.7	-1.11642	AMP	1amuA__3etcA__2.7
AMP__1amuA__3g7sA__2.56	1.617	0.373	-2.46	2.56	-5.20085	AMP	1amuA__3g7sA__2.56
AMP__1amuA__3iplA__2.16	3.982	1.601	-5.222	2.16	-3.06996	AMP	1amuA__3iplA__2.16
AMP__1amuA__3iteA__3.09	-5.877	0.119	-6.656	3.09	-30.3927	AMP	1amuA__3iteA__3.09
AMP__1amuA__3ivrA__2.66	1.488	0.702	-5.32	2.66	-6.63342	AMP	1amuA__3ivrA__2.66
AMP__1amuA__3l8cA__3.77	-5.961	0.355	-7.816	3.77	-17.178	AMP	1amuA__3l8cA__3.77
AMP__1amuA__3ni2A__2.43	-3.735	0.303	-8.876	2.43	-22.0248	AMP	1amuA__3ni2A__2.43
AMP__1amuA__3nyqA__2.68	-5.323	0.29	-8.212	2.68	-21.0564	AMP	1amuA__3nyqA__2.68
AMP__1amuA__3o83A__2.15	-1.7	1.049	-6.09	2.15	-5.30026	AMP	1amuA__3o83A__2.15
AMP__1amuA__3r44A__2.47	69.081	6.037	-4.228	2.47	-0.688936	AMP	1amuA__3r44A__2.47
AMP__1amuA__3t5aA__2.13	107.652	4.589	-4.726	2.13	-1.00789	AMP	1amuA__3t5aA__2.13
AMP__1amuA__3t5cA__2.69	7.479	1.198	-4.726	2.69	-3.64099	AMP	1amuA__3t5cA__2.69
AMP__1amuA__4b2gA__2.22	-5.596	0.419	-7.989	2.22	-15.3931	AMP	1amuA__4b2gA__2.22
AMP__1amuA__4d57A__3.08	10.514	0.614	-8.162	3.08	-11.4314	AMP	1amuA__4d57A__3.08
AMP__1amuA__4dg8A__2.88	12.457	0.334	-9.437	2.88	-21.7442	AMP	1amuA__4dg8A__2.88
AMP__1amuA__4eatA__2.57	11.402	0.862	-3.576	2.57	-3.71726	AMP	1amuA__4eatA__2.57
AMP__1amuA__4eplA__2.22	-4.332	0.328	-6.86	2.22	-16.028	AMP	1amuA__4eplA__2.22
AMP__1amuA__4fuqA__2.51	-4.877	0.291	-5.66	2.51	-14.4757	AMP	1amuA__4fuqA__2.51
AMP__1amuA__4gr4A__3.18	2.172	0.459	-3.904	3.18	-6.9839	AMP	1amuA__4gr4A__3.18
AMP__1amuA__4gr5A__3.3	-5.963	0.2	-7.813	3.3	-26.0433	AMP	1amuA__4gr5A__3.3
AMP__1amuA__4isbA__2.15	6.343	2.436	-3.546	2.15	-1.39826	AMP	1amuA__4isbA__2.15
AMP__1amuA__4r0mA__2.69	0.293	0.746	-6.947	2.69	-8.21158	AMP	1amuA__4r0mA__2.69
AMP__1amuA__4rvnA__2.36	5.507	0.428	-7.001	2.36	-13.2595	AMP	1amuA__4rvnA__2.36
1b8aA__12asA__2.67	-7.108	0.342	-8.283	2.67	-18.7398	ATP	1b8aA__12asA__2.67
1b8aA__1bbuA__2.88	3.07	0.998	-4.967	2.88	-4.52368	ATP	1b8aA__1bbuA__2.88
1b8aA__1e1oA__2.72	40.953	2.96	-6.368	2.72	-2.08105	ATP	1b8aA__1e1oA__2.72
1b8aA__1eovA__3.7	-3.946	0.572	-6.804	3.7	-10.125	ATP	1b8aA__1eovA__3.7
1b8aA__1l0wA__2.14	-2.286	0.872	-4.734	2.14	-4.87037	ATP	1b8aA__1l0wA__2.14
1b8aA__1n9wA__3.61	21.035	1.052	-4.572	3.61	-3.96875	ATP	1b8aA__1n9wA__3.61
1b8aA__1nj1A__2.55	-5.343	0.895	-8.667	2.55	-8.71055	ATP	1b8aA__1nj1A__2.55
1b8aA__1nnhA__3.09	8.935	0.393	1.178	3.09	2.38945	ATP	1b8aA__1nnhA__3.09
1b8aA__1wydA__3.77	-6.603	0.233	-7.231	3.77	-21.7147	ATP	1b8aA__1wydA__3.77
1b8aA__1x54A__3.81	-5.43	0.458	-9.055	3.81	-16.2276	ATP	1b8aA__1x54A__3.81
1b8aA__1yfsA__2.28	-3.85	0.37	-7.41	2.28	-15.766	ATP	1b8aA__1yfsA__2.28
1b8aA__2alyA__2.06	1.815	0.604	-3.371	2.06	-4.78835	ATP	1b8aA__2alyA__2.06
1b8aA__2cjaA__2.51	-4.648	0.697	-8.426	2.51	-10.5721	ATP	1b8aA__2cjaA__2.51
1b8aA__2j3mA__2.08	21.819	1.175	-9.01	2.08	-7.06667	ATP	1b8aA__2j3mA__2.08
1b8aA__2xgtA__3.4	-4.151	0.496	-8.616	3.4	-14.4564	ATP	1b8aA__2xgtA__3.4
1b8aA__2ztgA__2.56	-4.399	0.38	-9.02	2.56	-18.7917	ATP	1b8aA__2ztgA__2.56
1b8aA__2zzeA__2.15	0.531	0.677	-6.707	2.15	-8.63192	ATP	1b8aA__2zzeA__2.15
1b8aA__3a74A__2.95	3.713	0.606	-8.777	2.95	-12.432	ATP	1b8aA__3a74A__2.95
1b8aA__3g1zA__2.64	1.902	0.727	-9.068	2.64	-10.9649	ATP	1b8aA__3g1zA__2.64
1b8aA__3hxwA__2.34	-2.629	0.684	-10.216	2.34	-13.0306	ATP	1b8aA__3hxwA__2.34
1b8aA__3i7fA__3.64	22.62	1.317	-4.972	3.64	-3.50882	ATP	1b8aA__3i7fA__3.64
1b8aA__3l4gA__2.45	22.751	2.664	-4.332	2.45	-1.56729	ATP	1b8aA__3l4gA__2.45
1b8aA__3lssA__2.29	-4.951	0.341	-8.944	2.29	-20.2812	ATP	1b8aA__3lssA__2.29
1b8aA__3m4pA__3.45	-0.538	0.502	-8.201	3.45	-13.6229	ATP	1b8aA__3m4pA__3.45
1b8aA__3p8tA__3	41.141	1.647	1.985	3	1.13623	ATP	1b8aA__3p8tA__3
1b8aA__4ah6A__2.12	24.473	2.34	-5.271	2.12	-2.16025	ATP	1b8aA__4ah6A__2.12
1b8aA__4cs4A__2.9	-6.128	0.193	-9.316	2.9	-31.7952	ATP	1b8aA__4cs4A__2.9
1b8aA__4ex5A__3.04	6.706	1.058	-4.883	3.04	-4.21675	ATP	1b8aA__4ex5A__3.04
1b8aA__4hvcA__2.29	-3.459	0.612	-7.49	2.29	-10.5197	ATP	1b8aA__4hvcA__2.29
1b8aA__4j15A__3.07	-3.356	0.914	-4.812	3.07	-4.74556	ATP	1b8aA__4j15A__3.07
1b8aA__4lnsA__2.67	-5.748	0.568	-7.285	2.67	-10.9057	ATP	1b8aA__4lnsA__2.67
1b8aA__4rmfA__2.00	-3.037	1.506	-5.604	2	-3.48941	ATP	1b8aA__4rmfA__2.00
1b8aA__4wj4A__2.38	42.653	3.073	-4.772	2.38	-1.50394	ATP	1b8aA__4wj4A__2.38
1bdgA__1bg3A__3.55	-5.174	0.382	-6.744	3.55	-13.9917	GLC	1bdgA__1bg3A__3.55
1bdgA__1ig8A__2.7	1.888	1.573	-4.146	2.7	-2.47818	GLC	1bdgA__1ig8A__2.7
1bdgA__2nztA__3.47	-6.338	0.186	-7.085	3.47	-24.7727	GLC	1bdgA__2nztA__3.47
1bdgA__3o8mA__3.29	-6.888	0.129	-7.252	3.29	-31.6681	GLC	1bdgA__3o8mA__3.29
1bdgA__3w0lA__2.49	-1.815	1.124	-4.208	2.49	-3.43791	GLC	1bdgA__3w0lA__2.49
1bdgA__4qs8A__2.07	-1.502	0	-1.502	2.07	-15.02	GLC	1bdgA__4qs8A__2.07
PO4__A2001__1brwA__2dsjA__3.47	-1.839	0.909	-3.399	3.47	-3.36868	PO4	PO4__A2001__1brwA__2dsjA__3.47
PO4__A2001__1brwA__3h5qA__3.44	-0.479	0.877	-2.457	3.44	-2.51484	PO4	PO4__A2001__1brwA__3h5qA__3.44
PO4__A2001__1brwA__4eadA__3.46	-2.812	0.266	-3.954	3.46	-10.8033	PO4	PO4__A2001__1brwA__4eadA__3.46
AMP__A_800__1c0aA__1l0wA__2.33	6.758	0.425	-1.582	2.33	-3.01333	AMP	A_800__1c0aA__1l0wA__2.33
AMP__A_800__1c0aA__4rmfA__2.23	-2.49	0.402	-3.922	2.23	-7.81275	AMP	A_800__1c0aA__4rmfA__2.23
AMP__A_800__1c0aA__4wj4A__3.2	-1.115	0.802	-5.191	3.2	-5.75499	AMP	A_800__1c0aA__4wj4A__3.2
FAD__A_405__1cqxA__1fndA__2.15	26.313	2	-7.866	2.15	-3.74571	FAD	FAD__A_405__1cqxA__1fndA__2.15
FAD__A_405__1cqxA__1gvhA__3.6	20.827	0.001	20.827	3.6	206.208	FAD	FAD__A_405__1cqxA__1gvhA__3.6
FAD__A_405__1cqxA__2piaA__2.21	115.569	4.128	29.337	2.21	6.93874	FAD	FAD__A_405__1cqxA__2piaA__2.21
FAD__A_405__1cqxA__3lo8A__2.07	-6.925	0.651	-9.287	2.07	-12.3662	FAD	FAD__A_405__1cqxA__3lo8A__2.07
FAD__A_405__1cqxA__4eh1A__3.17	-5.585	0.541	-9.553	3.17	-14.9033	FAD	FAD__A_405__1cqxA__4eh1A__3.17
FAD__A_405__1cqxA__4g1vA__3.01	-9.38	0.231	-11.615	3.01	-35.0906	FAD	FAD__A_405__1cqxA__4g1vA__3.01
AMP__A1100__1ct9A__1q15A__2.8	-2.193	0.882	-4.497	2.8	-4.57943	AMP	A1100__1ct9A__1q15A__2.8
AMP__A1100__1ct9A__2dplA__2.05	4.576	2.23	-4.285	2.05	-1.83906	AMP	A1100__1ct9A__2dplA__2.05
HEM__A_200__1dk0A__4jerA__2.05	71.015	5.148	-3.764	2.05	-0.717226	HEM	HEM__A_200__1dk0A__4jerA__2.05
FMN__A_250__1dnlA__1nrgA__3.24	-4.326	0.378	-7.525	3.24	-15.7427	FMN	FMN__A_250__1dnlA__1nrgA__3.24
FMN__A_250__1dnlA__1rfeA__2.23	10.237	2.141	-3.162	2.23	-1.41098	FMN	FMN__A_250__1dnlA__1rfeA__2.23
FMN__A_250__1dnlA__1t9mA__2.44	-5.419	0.327	-7.266	2.44	-17.0164	FMN	FMN__A_250__1dnlA__1t9mA__2.44
FMN__A_250__1dnlA__2a2jA__2.55	7.754	0.917	-5.112	2.55	-5.02655	FMN	FMN__A_250__1dnlA__2a2jA__2.55
FMN__A_250__1dnlA__2hhzA__2.57	-1.485	0.495	-4.87	2.57	-8.18487	FMN	FMN__A_250__1dnlA__2hhzA__2.57
FMN__A_250__1dnlA__2i51A__2.28	-5.061	0.403	-6.855	2.28	-13.6282	FMN	FMN__A_250__1dnlA__2i51A__2.28
FMN__A_250__1dnlA__2ou5A__2.11	-0.738	0.765	-7.008	2.11	-8.10173	FMN	FMN__A_250__1dnlA__2ou5A__2.11
FMN__A_250__1dnlA__4hmsA__2.31	-5.503	0.41	-7.632	2.31	-14.9647	FMN	FMN__A_250__1dnlA__4hmsA__2.31
FAD__A_600__1e8gA__1wvfA__3.51	-1.464	0.533	-10.927	3.51	-17.2622	FAD	FAD__A_600__1e8gA__1wvfA__3.51
PO4__A3001__1e9gA__1qezA__2.7	-1.652	0.499	-1.977	2.7	-3.3005	PO4	PO4__A3001__1e9gA__1qezA__2.7
PO4__A3001__1e9gA__1sxvA__2.75	0.558	0.705	-3.46	2.75	-4.29814	PO4	PO4__A3001__1e9gA__1sxvA__2.75
PO4__A3001__1e9gA__1twlA__2.7	16.472	0	16.472	2.7	164.72	PO4	PO4__A3001__1e9gA__1twlA__2.7
PO4__A3001__1e9gA__1udeA__2.96	4.127	1.35	-1.925	2.96	-1.32759	PO4	PO4__A3001__1e9gA__1udeA__2.96
PO4__A3001__1e9gA__2au7A__2.81	-0.398	0.888	-2.465	2.81	-2.49494	PO4	PO4__A3001__1e9gA__2au7A__2.81
PO4__A3001__1e9gA__2bqxA__2.54	0.591	0.886	-1.784	2.54	-1.80933	PO4	PO4__A3001__1e9gA__2bqxA__2.54
PO4__A3001__1e9gA__3d53A__2.51	0.904	1.285	-2.011	2.51	-1.45199	PO4	PO4__A3001__1e9gA__3d53A__2.51
PO4__A3001__1e9gA__3fq3A__2.7	18.604	2.035	-1.715	2.7	-0.803279	PO4	PO4__A3001__1e9gA__3fq3A__2.7
PO4__A3001__1e9gA__3gvfA__2.89	-2.541	0.23	-3.055	2.89	-9.25758	PO4	PO4__A3001__1e9gA__3gvfA__2.89
PO4__A3001__1e9gA__3sw5A__2.82	-2.297	0.113	-2.383	2.82	-11.1878	PO4	PO4__A3001__1e9gA__3sw5A__2.82
PO4__A3001__1e9gA__3tr4A__2.79	0.067	1.333	-2.652	2.79	-1.85066	PO4	PO4__A3001__1e9gA__3tr4A__2.79
PO4__A3001__1e9gA__4ecpA__2.62	-2.059	0.563	-2.683	2.62	-4.04676	PO4	PO4__A3001__1e9gA__4ecpA__2.62
PO4__A3001__1e9gA__4lugA__2.95	5.573	1.855	-1.607	2.95	-0.821995	PO4	PO4__A3001__1e9gA__4lugA__2.95
PO4__A3001__1e9gA__4xelA__2.41	17.819	0	17.819	2.41	178.19	PO4	PO4__A3001__1e9gA__4xelA__2.41
NAD__A1339__1ej2A__1kamA__2.35	0.56	1.302	-5.416	2.35	-3.86305	NAD	NAD__A1339__1ej2A__1kamA__2.35
NAD__A1339__1ej2A__1lw7A__2.48	2.816	4.72	-6.974	2.48	-1.44689	NAD	NAD__A1339__1ej2A__1lw7A__2.48
NAD__A1339__1ej2A__2qjoA__3.13	-0.993	3.061	-9.239	3.13	-2.92281	NAD	NAD__A1339__1ej2A__2qjoA__3.13
NAD__A1339__1ej2A__2qjtA__3.05	8.022	0.583	-7.809	3.05	-11.4334	NAD	NAD__A1339__1ej2A__2qjtA__3.05
NAD__A1339__1ej2A__2x0kA__2.05	98.75	4.112	-6.456	2.05	-1.53276	NAD	NAD__A1339__1ej2A__2x0kA__2.05
NAD__A1339__1ej2A__3mlaA__2.3	3.49	1.736	-5.002	2.3	-2.7244	NAD	NAD__A1339__1ej2A__3mlaA__2.3
NAD__A1339__1ej2A__4f3rA__2.04	11.26	1.259	-8.226	2.04	-6.05298	NAD	NAD__A1339__1ej2A__4f3rA__2.04
NAD__A1339__1ej2A__4ksiA__2.08	250.943	10.26	-1.893	2.08	-0.182722	NAD	NAD__A1339__1ej2A__4ksiA__2.08
NAD__A1339__1ej2A__4x0eA__2.27	106.372	3.872	-7.546	2.27	-1.8998	NAD	NAD__A1339__1ej2A__4x0eA__2.27
HEM__A_501__1ew0A__1n9lA__2.08	275.027	5.493	5.57	2.08	0.995888	HEM	HEM__A_501__1ew0A__1n9lA__2.08
HEM__A_501__1ew0A__2gj3A__2.33	199.934	4.498	2.574	2.33	0.559809	HEM	HEM__A_501__1ew0A__2gj3A__2.33
HEM__A_501__1ew0A__3bwlA__2.21	190.437	5.237	97.577	2.21	18.2831	HEM	HEM__A_501__1ew0A__3bwlA__2.21
HEM__A_501__1ew0A__3mqqA__2.06	225.362	0	225.362	2.06	2253.62	HEM	HEM__A_501__1ew0A__3mqqA__2.06
HEM__A_501__1ew0A__3sw1A__2.26	165.508	2.488	10.927	2.26	4.22218	HEM	HEM__A_501__1ew0A__3sw1A__2.26
HEM__A_501__1ew0A__4kukA__2.34	231.016	0.754	122.277	2.34	143.181	HEM	HEM__A_501__1ew0A__4kukA__2.34
FMN__A_360__1f5vA__1zchA__2.52	1.058	3.801	-4.153	2.52	-1.0646	FMN	FMN__A_360__1f5vA__1zchA__2.52
FMN__A_360__1f5vA__3gfaA__2.19	-4.142	0.382	-7.442	2.19	-15.4398	FMN	FMN__A_360__1f5vA__3gfaA__2.19
HEM__A_504__1gweA__1a4eA__4.05	-12.877	0.231	-14.362	4.05	-43.3897	HEM	HEM__A_504__1gweA__1a4eA__4.05
HEM__A_504__1gweA__1dgfA__3.84	-10.269	0.208	-14.391	3.84	-46.724	HEM	HEM__A_504__1gweA__1dgfA__3.84
HEM__A_504__1gweA__1m85A__3.87	-14.253	0.078	-14.531	3.87	-81.6348	HEM	HEM__A_504__1gweA__1m85A__3.87
HEM__A_504__1gweA__1si8A__3.98	-12.636	0.151	-13.562	3.98	-54.0319	HEM	HEM__A_504__1gweA__1si8A__3.98
HEM__A_504__1gweA__1ye9A__3.1	-7.561	0.189	-8.25	3.1	-28.5467	HEM	HEM__A_504__1gweA__1ye9A__3.1
HEM__A_504__1gweA__2iufA__3.53	-8.42	0.179	-10.167	3.53	-36.4409	HEM	HEM__A_504__1gweA__2iufA__3.53
HEM__A_504__1gweA__2xq1A__3.53	-11.864	0.153	-13.846	3.53	-54.7273	HEM	HEM__A_504__1gweA__2xq1A__3.53
HEM__A_504__1gweA__3dy5A__2.63	-9.252	0.214	-12.726	2.63	-40.5287	HEM	HEM__A_504__1gweA__3dy5A__2.63
HEM__A_504__1gweA__3e4wA__2.65	-0.905	0.562	-13.05	2.65	-19.713	HEM	HEM__A_504__1gweA__3e4wA__2.65
HEM__A_504__1gweA__4aj9A__3.44	-12.895	0.169	-13.967	3.44	-51.9219	HEM	HEM__A_504__1gweA__4aj9A__3.44
HEM__A_504__1gweA__4aumA__3.58	-10.019	0.186	-11.432	3.58	-39.972	HEM	HEM__A_504__1gweA__4aumA__3.58
HEM__A_504__1gweA__4b7hA__4.08	-13.265	0.151	-13.947	4.08	-55.5657	HEM	HEM__A_504__1gweA__4b7hA__4.08
HEM__A_504__1gweA__4cabA__3.42	-10.432	0.301	-13.974	3.42	-34.8479	HEM	HEM__A_504__1gweA__4cabA__3.42
HEM__A_504__1gweA__4qolA__3.99	-9.813	0.262	-13.883	3.99	-38.3508	HEM	HEM__A_504__1gweA__4qolA__3.99
HEM__A_504__1gweA__5bv2P__3.6	-12.852	0.317	-14.067	3.6	-33.7338	HEM	HEM__A_504__1gweA__5bv2P__3.6
PO4__A_501__1h6lA__3amrA__3.03	-0.267	0.841	-2.118	3.03	-2.2508	PO4	PO4__A_501__1h6lA__3amrA__3.03
FAD__A_401__1hskA__2gqtA__2.82	0.597	0.63	-12.233	2.82	-16.7575	FAD	FAD__A_401__1hskA__2gqtA__2.82
FAD__A_401__1hskA__3i99A__2.72	-10.464	0.334	-12.634	2.72	-29.1106	FAD	FAD__A_401__1hskA__3i99A__2.72
FAD__A_401__1hskA__3tx1A__3.9	-7.934	0.208	-12.152	3.9	-39.4545	FAD	FAD__A_401__1hskA__3tx1A__3.9
FAD__A_401__1hskA__4jb1A__2.89	-10.675	0.255	-12.963	2.89	-36.5155	FAD	FAD__A_401__1hskA__4jb1A__2.89
FAD__A_401__1hskA__4pytA__3.28	-9.428	0.145	-13.002	3.28	-53.0694	FAD	FAD__A_401__1hskA__4pytA__3.28
HEC__A_401__1iqcA__1h32A__2.15	6.542	1.028	-8.635	2.15	-7.65514	HEC	HEC__A_401__1iqcA__1h32A__2.15
HEC__A_401__1iqcA__1nmlA__3.54	5.263	0.732	-5.106	3.54	-6.13702	HEC	HEC__A_401__1iqcA__1nmlA__3.54
HEC__A_401__1iqcA__1zzhA__3.42	4.405	0.449	-6.666	3.42	-12.1421	HEC	HEC__A_401__1iqcA__1zzhA__3.42
HEC__A_401__1iqcA__2c1dA__2.1	4.915	0.837	-8.42	2.1	-8.98613	HEC	HEC__A_401__1iqcA__2c1dA__2.1
HEC__A_401__1iqcA__2c1vA__4.22	-3.717	0.242	-8.039	4.22	-23.5058	HEC	HEC__A_401__1iqcA__2c1vA__4.22
HEC__A_401__1iqcA__3hq9A__3.73	-1.278	0.322	-6.789	3.73	-16.0877	HEC	HEC__A_401__1iqcA__3hq9A__3.73
HEC__A_401__1iqcA__3sjlA__2.15	6.393	0.49	-5.044	2.15	-8.54915	HEC	HEC__A_401__1iqcA__3sjlA__2.15
HEC__A_401__1iqcA__4aanA__4.19	-3.036	0.178	-7.804	4.19	-28.0719	HEC	HEC__A_401__1iqcA__4aanA__4.19
HEC__A_401__1iqcA__4b2nA__2.51	18.538	0.738	-5.816	2.51	-6.94033	HEC	HEC__A_401__1iqcA__4b2nA__2.51
HEC__A_401__1iqcA__4pj0V__2.04	18.37	0.47	-2.042	2.04	-3.58246	HEC	HEC__A_401__1iqcA__4pj0V__2.04
AND__A_401__1j99A__2gwhA__2.06	94.542	2.205	0.838	2.06	0.363557	AND	AND__A_401__1j99A__2gwhA__2.06
AND__A_401__1j99A__3bfxA__2.4	62.486	1.73	-5.378	2.4	-2.9388	AND	AND__A_401__1j99A__3bfxA__2.4
FMN__A1751__1ja1A__1b1cA__3.78	-9.433	0.121	-10.076	3.78	-45.5928	FMN	FMN__A1751__1ja1A__1b1cA__3.78
FMN__A1751__1ja1A__1ddgA__2.03	-0.242	3.754	-2.15	2.03	-0.557862	FMN	FMN__A1751__1ja1A__1ddgA__2.03
FMN__A1751__1ja1A__1f20A__2.3	-0.568	3.667	-2.379	2.3	-0.631537	FMN	FMN__A1751__1ja1A__1f20A__2.3
FMN__A1751__1ja1A__1tllA__3.04	-5.976	0.285	-11.494	3.04	-29.8545	FMN	FMN__A1751__1ja1A__1tllA__3.04
FMN__A1751__1ja1A__2bpoA__3.13	-8.308	0.192	-10.094	3.13	-34.5685	FMN	FMN__A1751__1ja1A__2bpoA__3.13
FMN__A1751__1ja1A__3qe2A__3.97	-2.004	0.595	-10.363	3.97	-14.9108	FMN	FMN__A1751__1ja1A__3qe2A__3.97
FMN__A1751__1ja1A__3qftA__3.25	-0.32	2.975	-1.617	3.25	-0.525854	FMN	FMN__A1751__1ja1A__3qftA__3.25
FMN__A1751__1ja1A__4dqlA__2.5	-0.266	4.613	-1.114	2.5	-0.236367	FMN	FMN__A1751__1ja1A__4dqlA__2.5
AMP__A_601__1jp4A__1inpA__2.69	18.596	2.136	-5.72	2.69	-2.55814	AMP	A_601__1jp4A__1inpA__2.69
AMP__A_601__1jp4A__1ka1A__2.39	14.503	0.736	-6.021	2.39	-7.20215	AMP	A_601__1jp4A__1ka1A__2.39
AMP__A_601__1jp4A__2fvzA__2.16	32.248	1.244	-0.426	2.16	-0.316964	AMP	A_601__1jp4A__2fvzA__2.16
AMP__A_601__1jp4A__2p3nA__2.31	-2.481	1.356	-6.13	2.31	-4.21016	AMP	A_601__1jp4A__2p3nA__2.31
AMP__A_601__1jp4A__2pcrA__2.21	3.464	0.982	-5.127	2.21	-4.73845	AMP	A_601__1jp4A__2pcrA__2.21
AMP__A_601__1jp4A__3b8bA__2.53	0.078	1.243	-5.193	2.53	-3.86672	AMP	A_601__1jp4A__3b8bA__2.53
AMP__A_601__1jp4A__3t0jA__2.28	11.743	2.002	-5.224	2.28	-2.48525	AMP	A_601__1jp4A__3t0jA__2.28
AMP__A_601__1jp4A__4i3yA__2.38	-0.89	2.071	-4.457	2.38	-2.05297	AMP	A_601__1jp4A__4i3yA__2.38
NAD__A_401__1jq5A__1ta9A__3.69	1.904	1.036	-6.651	3.69	-5.85475	NAD	NAD__A_401__1jq5A__1ta9A__3.69
NAD__A_401__1jq5A__2gruA__2.26	-0.753	0.344	-5.644	2.26	-12.7117	NAD	NAD__A_401__1jq5A__2gruA__2.26
NAD__A_401__1jq5A__3ce9A__2.01	35.332	1.688	6.333	2.01	3.54195	NAD	NAD__A_401__1jq5A__3ce9A__2.01
NAD__A_401__1jq5A__3owoA__2.03	3.48	1.626	-8.915	2.03	-5.16512	NAD	NAD__A_401__1jq5A__3owoA__2.03
NAD__A_401__1jq5A__3rf7A__2.23	-2.695	0.605	-10.184	2.23	-14.4454	NAD	NAD__A_401__1jq5A__3rf7A__2.23
NAD__A_401__1jq5A__3zokA__2.12	25.825	5.907	8.308	2.12	1.38305	NAD	NAD__A_401__1jq5A__3zokA__2.12
NAD__A_401__1jq5A__4fr2A__2.1	21.856	6.775	-4.537	2.1	-0.659927	NAD	NAD__A_401__1jq5A__4fr2A__2.1
NAD__A_401__1jq5A__4mcaA__3.74	0.485	0.677	-5.705	3.74	-7.34234	NAD	NAD__A_401__1jq5A__4mcaA__3.74
NAD__A_401__1jq5A__4p53A__2.03	-4.576	0.366	-9.168	2.03	-19.6738	NAD	NAD__A_401__1jq5A__4p53A__2.03
NAD__A_401__1jq5A__4rflA__2.6	-5.284	0.34	-9	2.6	-20.4545	NAD	NAD__A_401__1jq5A__4rflA__2.6
NAD__A_401__1jq5A__4rgqA__2.77	-4.609	0.406	-8.507	2.77	-16.8123	NAD	NAD__A_401__1jq5A__4rgqA__2.77
FAD__A_399__1jqiA__1rx0A__3.66	-6.405	0.428	-8.761	3.66	-16.5928	FAD	FAD__A_399__1jqiA__1rx0A__3.66
FAD__A_399__1jqiA__2jifA__2.99	-6.608	0.457	-8.381	2.99	-15.0467	FAD	FAD__A_399__1jqiA__2jifA__2.99
FAD__A_399__1jqiA__2uxwA__3.9	-5.779	0.138	-8.361	3.9	-35.1303	FAD	FAD__A_399__1jqiA__2uxwA__3.9
FAD__A_399__1jqiA__2vigA__4.35	-7.105	0.175	-8.829	4.35	-32.1055	FAD	FAD__A_399__1jqiA__2vigA__4.35
FAD__A_399__1jqiA__2wbiA__2.37	-0.866	0.482	-7.942	2.37	-13.646	FAD	FAD__A_399__1jqiA__2wbiA__2.37
FAD__A_399__1jqiA__3djlA__2.24	2.837	0.681	-8.501	2.24	-10.8848	FAD	FAD__A_399__1jqiA__3djlA__2.24
FAD__A_399__1jqiA__3ii9A__3.07	53.685	0.455	-4.615	3.07	-8.31532	FAD	FAD__A_399__1jqiA__3ii9A__3.07
FAD__A_399__1jqiA__3mxlA__2.02	174.872	8.3	-2.773	2.02	-0.330119	FAD	FAD__A_399__1jqiA__3mxlA__2.02
FAD__A_399__1jqiA__3owaA__2.89	-6.405	0.419	-8.395	2.89	-16.1753	FAD	FAD__A_399__1jqiA__3owaA__2.89
FAD__A_399__1jqiA__3p4tA__2.86	0.286	0.313	-7.461	2.86	-18.0654	FAD	FAD__A_399__1jqiA__3p4tA__2.86
FAD__A_399__1jqiA__3pfdA__3.73	-4.874	0.454	-8.574	3.73	-15.4765	FAD	FAD__A_399__1jqiA__3pfdA__3.73
FAD__A_399__1jqiA__3r7kA__2.28	-4.512	0.185	-7.357	2.28	-25.814	FAD	FAD__A_399__1jqiA__3r7kA__2.28
FAD__A_399__1jqiA__3sf6A__3.43	-3.434	0.226	-8.954	3.43	-27.4663	FAD	FAD__A_399__1jqiA__3sf6A__3.43
FAD__A_399__1jqiA__3swoA__3.18	0.329	1.016	-8.036	3.18	-7.20072	FAD	FAD__A_399__1jqiA__3swoA__3.18
FAD__A_399__1jqiA__4ktoA__3.02	10.279	3.221	-3.66	3.02	-1.10208	FAD	FAD__A_399__1jqiA__4ktoA__3.02
FAD__A_399__1jqiA__4l1fA__3.95	-4.335	0.331	-8.431	3.95	-19.5615	FAD	FAD__A_399__1jqiA__4l1fA__3.95
FAD__A_399__1jqiA__4m9aA__3.81	-3.401	0.266	-6.639	3.81	-18.1393	FAD	FAD__A_399__1jqiA__4m9aA__3.81
FAD__A_399__1jqiA__4n5fA__3.87	-4.951	0.193	-8.164	3.87	-27.8635	FAD	FAD__A_399__1jqiA__4n5fA__3.87
FAD__A_399__1jqiA__4o5mA__2.36	3.016	2.432	-3.471	2.36	-1.37085	FAD	FAD__A_399__1jqiA__4o5mA__2.36
FAD__A_399__1jqiA__4u83A__3.52	-0.049	0.557	-6.286	3.52	-9.56773	FAD	FAD__A_399__1jqiA__4u83A__3.52
FAD__A_399__1jqiA__4xvxA__2.02	-4.474	0.432	-7.543	2.02	-14.1786	FAD	FAD__A_399__1jqiA__4xvxA__2.02
ATP__A_535__1kvkA__1kkhA__2.43	4.235	1.499	-6.295	2.43	-3.93684	ATP	ATP__A_535__1kvkA__1kkhA__2.43
ATP__A_535__1kvkA__2a2cA__2.13	31.057	1.844	-7.116	2.13	-3.66049	ATP	ATP__A_535__1kvkA__2a2cA__2.13
ATP__A_535__1kvkA__2hfsB__2.45	86.08	1.31	31.896	2.45	22.6213	ATP	ATP__A_535__1kvkA__2hfsB__2.45
ATP__A_535__1kvkA__2r3vA__4.03	-3.573	0.201	-6.339	4.03	-21.0598	ATP	ATP__A_535__1kvkA__2r3vA__4.03
ATP__A_535__1kvkA__2x7iA__2.33	64.388	1.448	26.281	2.33	16.9774	ATP	ATP__A_535__1kvkA__2x7iA__2.33
ATP__A_535__1kvkA__3hulA__2.12	0.624	1.302	-4.988	2.12	-3.55777	ATP	ATP__A_535__1kvkA__3hulA__2.12
ATP__A_535__1kvkA__4hacA__3.07	4.275	4.884	-4.287	3.07	-0.860152	ATP	ATP__A_535__1kvkA__4hacA__3.07
PO4__A1000__1lyvA__1g4uS__2.16	9.773	1.531	-3.025	2.16	-1.85469	PO4	PO4__A1000__1lyvA__1g4uS__2.16
PO4__A1000__1lyvA__1larA__2.03	0.324	1.543	-2.627	2.03	-1.5989	PO4	PO4__A1000__1lyvA__1larA__2.03
PO4__A1000__1lyvA__1oheA__2.06	-3.098	0.528	-4.519	2.06	-7.19586	PO4	PO4__A1000__1lyvA__1oheA__2.06
PO4__A1000__1lyvA__1wchA__2.38	-0.16	0.857	-4.356	2.38	-4.55172	PO4	PO4__A1000__1lyvA__1wchA__2.38
PO4__A1000__1lyvA__1ygrA__2.28	-2.654	0.473	-4.235	2.28	-7.39092	PO4	PO4__A1000__1lyvA__1ygrA__2.28
PO4__A1000__1lyvA__2f71A__2.07	-1.807	0.602	-4.12	2.07	-5.86895	PO4	PO4__A1000__1lyvA__2f71A__2.07
PO4__A1000__1lyvA__2nz6A__2.22	-2.327	0.54	-4.875	2.22	-7.61719	PO4	PO4__A1000__1lyvA__2nz6A__2.22
PO4__A1000__1lyvA__2ooqA__2.03	1.492	1.248	-3.156	2.03	-2.34125	PO4	PO4__A1000__1lyvA__2ooqA__2.03
PO4__A1000__1lyvA__3i36A__2.02	1.879	1.376	-3.188	2.02	-2.15989	PO4	PO4__A1000__1lyvA__3i36A__2.02
PO4__A1000__1lyvA__3ps5A__2.12	-0.833	0.587	-3.549	2.12	-5.16594	PO4	PO4__A1000__1lyvA__3ps5A__2.12
PO4__A1000__1lyvA__3s3eA__2.05	4.655	1.508	-2.684	2.05	-1.66915	PO4	PO4__A1000__1lyvA__3s3eA__2.05
NAD__A1350__1mi3A__1pyfA__2.39	3.207	0.545	-8.127	2.39	-12.6	NAD	NAD__A1350__1mi3A__1pyfA__2.39
NAD__A1350__1mi3A__1qwkA__2.52	81.369	6.639	49.019	2.52	7.27393	NAD	NAD__A1350__1mi3A__1qwkA__2.52
NAD__A1350__1mi3A__1ur3M__2.55	55.953	1.522	37.406	2.55	23.0617	NAD	NAD__A1350__1mi3A__1ur3M__2.55
NAD__A1350__1mi3A__1us0A__2.66	6.541	0.989	-9.678	2.66	-8.88705	NAD	NAD__A1350__1mi3A__1us0A__2.66
NAD__A1350__1mi3A__2alrA__2.5	35.655	5.879	-2.832	2.5	-0.473658	NAD	NAD__A1350__1mi3A__2alrA__2.5
NAD__A1350__1mi3A__2bgsA__3.17	-8.67	0.135	-11.548	3.17	-49.1404	NAD	NAD__A1350__1mi3A__2bgsA__3.17
NAD__A1350__1mi3A__2hejA__2.41	3.116	0.976	-10.331	2.41	-9.6013	NAD	NAD__A1350__1mi3A__2hejA__2.41
NAD__A1350__1mi3A__3buvA__2.37	-7.58	0.447	-8.834	2.37	-16.1499	NAD	NAD__A1350__1mi3A__3buvA__2.37
NAD__A1350__1mi3A__3erpA__2.3	0.026	0.241	-3.212	2.3	-9.41935	NAD	NAD__A1350__1mi3A__3erpA__2.3
NAD__A1350__1mi3A__3f7jA__2.27	122.991	0.448	69.49	2.27	126.807	NAD	NAD__A1350__1mi3A__3f7jA__2.27
NAD__A1350__1mi3A__3h4gA__2.66	-3.926	0.73	-10.365	2.66	-12.488	NAD	NAD__A1350__1mi3A__3h4gA__2.66
NAD__A1350__1mi3A__3h7rA__2.46	-9.233	0.435	-12.112	2.46	-22.6393	NAD	NAD__A1350__1mi3A__3h7rA__2.46
NAD__A1350__1mi3A__3krbA__3.04	7.379	0.001	7.379	3.04	73.0594	NAD	NAD__A1350__1mi3A__3krbA__3.04
NAD__A1350__1mi3A__3ln3A__2.72	-0.89	0.473	-8.159	2.72	-14.2391	NAD	NAD__A1350__1mi3A__3ln3A__2.72
NAD__A1350__1mi3A__3n2tA__2.15	86.156	3.144	-1.29	2.15	-0.397657	NAD	NAD__A1350__1mi3A__3n2tA__2.15
NAD__A1350__1mi3A__3n6qA__2.06	72.66	0.001	72.66	2.06	719.406	NAD	NAD__A1350__1mi3A__3n6qA__2.06
NAD__A1350__1mi3A__3wbwA__2.33	-5.607	0.531	-10.796	2.33	-17.1094	NAD	NAD__A1350__1mi3A__3wbwA__2.33
NAD__A1350__1mi3A__3wczA__2.29	-3.839	0.445	-10.796	2.29	-19.8092	NAD	NAD__A1350__1mi3A__3wczA__2.29
NAD__A1350__1mi3A__4f40A__2.04	74.749	9.202	-1.83	2.04	-0.196732	NAD	NAD__A1350__1mi3A__4f40A__2.04
NAD__A1350__1mi3A__4hbkA__2.42	65.14	7.675	-2.861	2.42	-0.367974	NAD	NAD__A1350__1mi3A__4hbkA__2.42
NAD__A1350__1mi3A__4otkA__2.15	41.981	1.169	18.283	2.15	14.4074	NAD	NAD__A1350__1mi3A__4otkA__2.15
NAD__A1350__1mi3A__4r9oA__2.22	87.384	3.705	8.342	2.22	2.19238	NAD	NAD__A1350__1mi3A__4r9oA__2.22
FMN__A1001__1mvlA__2ejbA__2.04	-1.185	0.333	-5.969	2.04	-13.7852	FMN	FMN__A1001__1mvlA__2ejbA__2.04
FMN__A1001__1mvlA__3qjgA__2.56	-3.33	0.51	-7.15	2.56	-11.7213	FMN	FMN__A1001__1mvlA__3qjgA__2.56
FMN__A1001__1mvlA__3wisA__2.3	-4.79	0.839	-6.453	2.3	-6.8722	FMN	FMN__A1001__1mvlA__3wisA__2.3
NAD__A6501__1o04A__1a4sA__3.48	-6.609	0.06	-7.298	3.48	-45.6125	NAD	NAD__A6501__1o04A__1a4sA__3.48
NAD__A6501__1o04A__1ag8A__4.38	-6.581	0.229	-8.452	4.38	-25.69	NAD	NAD__A6501__1o04A__1ag8A__4.38
NAD__A6501__1o04A__1euhA__2.87	1.832	0.172	-1.628	2.87	-5.98529	NAD	NAD__A6501__1o04A__1euhA__2.87
NAD__A6501__1o04A__1uxtA__3.23	-8.085	0.214	-9.599	3.23	-30.5701	NAD	NAD__A6501__1o04A__1uxtA__3.23
NAD__A6501__1o04A__1wndA__2.86	31.416	0.775	1.939	2.86	2.216	NAD	NAD__A6501__1o04A__1wndA__2.86
NAD__A6501__1o04A__2bjkA__3.46	-8.267	0.123	-9.109	3.46	-40.8475	NAD	NAD__A6501__1o04A__2bjkA__3.46
NAD__A6501__1o04A__2d4eA__3.59	3.465	0.342	-0.507	3.59	-1.14706	NAD	NAD__A6501__1o04A__2d4eA__3.59
NAD__A6501__1o04A__2impA__2.31	20.47	0.558	-6.415	2.31	-9.74924	NAD	NAD__A6501__1o04A__2impA__2.31
NAD__A6501__1o04A__2j6lA__3.11	-7.241	0.353	-8.99	3.11	-19.8455	NAD	NAD__A6501__1o04A__2j6lA__3.11
NAD__A6501__1o04A__2o2pA__3.16	39.361	7.694	-4.209	3.16	-0.540031	NAD	NAD__A6501__1o04A__2o2pA__3.16
NAD__A6501__1o04A__2w8nA__2.82	51.594	5.32	-6.512	2.82	-1.20148	NAD	NAD__A6501__1o04A__2w8nA__2.82
NAD__A6501__1o04A__2y53A__2.69	38.038	5.918	-5.7	2.69	-0.947159	NAD	NAD__A6501__1o04A__2y53A__2.69
NAD__A6501__1o04A__3b4wA__2.09	-8.206	0.117	-8.949	2.09	-41.2396	NAD	NAD__A6501__1o04A__3b4wA__2.09
NAD__A6501__1o04A__3etfA__2.84	14.549	7.101	-4.209	2.84	-0.584502	NAD	NAD__A6501__1o04A__3etfA__2.84
NAD__A6501__1o04A__3hazA__3.24	-7.951	0.184	-8.984	3.24	-31.6338	NAD	NAD__A6501__1o04A__3hazA__3.24
NAD__A6501__1o04A__3i44A__3.47	8.935	0.663	0.483	3.47	0.633028	NAD	NAD__A6501__1o04A__3i44A__3.47
NAD__A6501__1o04A__3iwjA__3.76	2.458	0.197	0.26	3.76	0.875421	NAD	NAD__A6501__1o04A__3iwjA__3.76
NAD__A6501__1o04A__3ju8A__2.75	-1.813	0	-1.813	2.75	-18.13	NAD	NAD__A6501__1o04A__3ju8A__2.75
NAD__A6501__1o04A__3k2wA__3.02	2.538	0.422	-1.979	3.02	-3.79119	NAD	NAD__A6501__1o04A__3k2wA__3.02
NAD__A6501__1o04A__3lv1A__3.01	15.63	0.789	2.997	3.01	3.3712	NAD	NAD__A6501__1o04A__3lv1A__3.01
NAD__A6501__1o04A__3pqaA__3.32	-2.001	0.447	-5.085	3.32	-9.29616	NAD	NAD__A6501__1o04A__3pqaA__3.32
NAD__A6501__1o04A__3prlA__2.98	38.057	1.421	5.344	2.98	3.51348	NAD	NAD__A6501__1o04A__3prlA__2.98
NAD__A6501__1o04A__3qanA__3.27	24.175	1.783	7.556	3.27	4.01275	NAD	NAD__A6501__1o04A__3qanA__3.27
NAD__A6501__1o04A__3r31A__2.34	53.789	8.138	-4.187	2.34	-0.508254	NAD	NAD__A6501__1o04A__3r31A__2.34
NAD__A6501__1o04A__3r64A__3.1	31.698	0.909	12.28	3.1	12.1705	NAD	NAD__A6501__1o04A__3r64A__3.1
NAD__A6501__1o04A__3rh9A__3.29	11.74	3.947	1.213	3.29	0.299728	NAD	NAD__A6501__1o04A__3rh9A__3.29
NAD__A6501__1o04A__3rjlA__3.24	39.961	0.274	22.409	3.24	59.9171	NAD	NAD__A6501__1o04A__3rjlA__3.24
NAD__A6501__1o04A__3szaA__3.15	-1.441	0.676	-5.341	3.15	-6.88273	NAD	NAD__A6501__1o04A__3szaA__3.15
NAD__A6501__1o04A__3ty7A__2.97	10.537	0.296	0.747	2.97	1.88636	NAD	NAD__A6501__1o04A__3ty7A__2.97
NAD__A6501__1o04A__3u4jA__3.44	4.361	0.477	-0.039	3.44	-0.067591	NAD	NAD__A6501__1o04A__3u4jA__3.44
NAD__A6501__1o04A__4a0mA__3.53	-9.583	0.309	-10.07	3.53	-24.621	NAD	NAD__A6501__1o04A__4a0mA__3.53
NAD__A6501__1o04A__4cbbA__3.39	2.317	0.286	-1.05	3.39	-2.72021	NAD	NAD__A6501__1o04A__4cbbA__3.39
NAD__A6501__1o04A__4dngA__2.67	2.904	1.9	-6.092	2.67	-3.046	NAD	NAD__A6501__1o04A__4dngA__2.67
NAD__A6501__1o04A__4e3xA__2.71	-2.665	0.55	-5.312	2.71	-8.17231	NAD	NAD__A6501__1o04A__4e3xA__2.71
NAD__A6501__1o04A__4f3xA__2.09	11.675	0.605	-3.673	2.09	-5.20993	NAD	NAD__A6501__1o04A__4f3xA__2.09
NAD__A6501__1o04A__4go3A__3.76	32.721	0.363	10.725	3.76	23.1641	NAD	NAD__A6501__1o04A__4go3A__3.76
NAD__A6501__1o04A__4h7nA__3.09	5.61	0.303	1.038	3.09	2.57568	NAD	NAD__A6501__1o04A__4h7nA__3.09
NAD__A6501__1o04A__4i8pA__3.73	-8.71	0.143	-9.442	3.73	-38.856	NAD	NAD__A6501__1o04A__4i8pA__3.73
NAD__A6501__1o04A__4itbA__2.38	25.07	7.997	-4.761	2.38	-0.587996	NAD	NAD__A6501__1o04A__4itbA__2.38
NAD__A6501__1o04A__4iymA__2.88	0.656	0.868	-7.617	2.88	-7.8688	NAD	NAD__A6501__1o04A__4iymA__2.88
NAD__A6501__1o04A__4jz6A__2.98	4.682	0.56	0.055	2.98	0.0833333	NAD	NAD__A6501__1o04A__4jz6A__2.98
NAD__A6501__1o04A__4knaA__2.78	1.738	0.203	-2.878	2.78	-9.49835	NAD	NAD__A6501__1o04A__4knaA__2.78
NAD__A6501__1o04A__4nm9A__2.78	23.607	4.209	22.836	2.78	5.29961	NAD	NAD__A6501__1o04A__4nm9A__2.78
NAD__A6501__1o04A__4npiA__3.41	28.17	0.695	4.916	3.41	6.18365	NAD	NAD__A6501__1o04A__4npiA__3.41
NAD__A6501__1o04A__4o5hA__3.78	-4.458	0.437	-7.043	3.78	-13.1155	NAD	NAD__A6501__1o04A__4o5hA__3.78
NAD__A6501__1o04A__4o6rA__2.23	38.434	7.482	-5.057	2.23	-0.666974	NAD	NAD__A6501__1o04A__4o6rA__2.23
NAD__A6501__1o04A__4oe6A__2.38	12.883	0.363	7.863	2.38	16.9827	NAD	NAD__A6501__1o04A__4oe6A__2.38
NAD__A6501__1o04A__4ogdA__3.22	-2.971	0.368	-5.221	3.22	-11.156	NAD	NAD__A6501__1o04A__4ogdA__3.22
NAD__A6501__1o04A__4pxlA__4.04	25.911	0.783	-4.982	4.04	-5.64213	NAD	NAD__A6501__1o04A__4pxlA__4.04
NAD__A6501__1o04A__4pz2A__4.05	-9.262	0.22	-9.882	4.05	-30.8812	NAD	NAD__A6501__1o04A__4pz2A__4.05
NAD__A6501__1o04A__4qf6A__2.38	4.062	0.277	-0.824	2.38	-2.18568	NAD	NAD__A6501__1o04A__4qf6A__2.38
NAD__A6501__1o04A__4qgkA__3.09	4.762	1.299	-0.595	3.09	-0.425304	NAD	NAD__A6501__1o04A__4qgkA__3.09
NAD__A6501__1o04A__4qtoA__2.88	16.037	0.576	-6.653	2.88	-9.84172	NAD	NAD__A6501__1o04A__4qtoA__2.88
NAD__A6501__1o04A__4u3wA__3.24	-3.299	0.194	-6.019	3.24	-20.4728	NAD	NAD__A6501__1o04A__4u3wA__3.24
NAD__A6501__1o04A__4wj9A__4.06	-1.163	0.386	-3.845	4.06	-7.91152	NAD	NAD__A6501__1o04A__4wj9A__4.06
NAD__A6501__1o04A__4yweA__3.8	5.14	0.422	2.268	3.8	4.34483	NAD	NAD__A6501__1o04A__4yweA__3.8
FMN__A_490__1p4cA__1kbiA__3.24	-7.049	0.532	-11.46	3.24	-18.1329	FMN	FMN__A_490__1p4cA__1kbiA__3.24
HEM__A_500__1po5A__1cptA__2.45	-1.474	0.586	-12.149	2.45	-17.7099	HEM	HEM__A_500__1po5A__1cptA__2.45
HEM__A_500__1po5A__1gwiA__2.02	3.313	0.915	-13.728	2.02	-13.5251	HEM	HEM__A_500__1po5A__1gwiA__2.02
HEM__A_500__1po5A__1io7A__2.31	-6.593	0.394	-13.304	2.31	-26.9312	HEM	HEM__A_500__1po5A__1io7A__2.31
HEM__A_500__1po5A__1lfkA__2.32	-7.451	0.644	-12.164	2.32	-16.3495	HEM	HEM__A_500__1po5A__1lfkA__2.32
HEM__A_500__1po5A__1n97A__2.47	-11.83	0.359	-14.387	2.47	-31.3442	HEM	HEM__A_500__1po5A__1n97A__2.47
HEM__A_500__1po5A__1nr6A__3.77	-10.406	0.554	-13.804	3.77	-21.107	HEM	HEM__A_500__1po5A__1nr6A__3.77
HEM__A_500__1po5A__1odoA__2.52	-7.055	0.676	-12.942	2.52	-16.6778	HEM	HEM__A_500__1po5A__1odoA__2.52
HEM__A_500__1po5A__1s1fA__2.23	22.425	1.167	-10.468	2.23	-8.26204	HEM	HEM__A_500__1po5A__1s1fA__2.23
HEM__A_500__1po5A__1uedA__2.24	-3.746	0.483	-12.394	2.24	-21.259	HEM	HEM__A_500__1po5A__1uedA__2.24
HEM__A_500__1po5A__1z8oA__2.03	-6.202	0.375	-11.414	2.03	-24.0295	HEM	HEM__A_500__1po5A__1z8oA__2.03
HEM__A_500__1po5A__2fdvA__3.62	-9.506	0.334	-13.433	3.62	-30.9516	HEM	HEM__A_500__1po5A__2fdvA__3.62
HEM__A_500__1po5A__2jjnA__2.4	7.457	0.56	-11.357	2.4	-17.2076	HEM	HEM__A_500__1po5A__2jjnA__2.4
HEM__A_500__1po5A__2nnjA__3.79	-7.661	0.707	-13.917	3.79	-17.2454	HEM	HEM__A_500__1po5A__2nnjA__3.79
HEM__A_500__1po5A__2rfbA__2.51	-7.598	0.312	-12.985	2.51	-31.517	HEM	HEM__A_500__1po5A__2rfbA__2.51
HEM__A_500__1po5A__2wm5A__2.58	-5.494	0.539	-13.871	2.58	-21.7074	HEM	HEM__A_500__1po5A__2wm5A__2.58
HEM__A_500__1po5A__2xbkA__2.46	17.321	0.915	-11.73	2.46	-11.5567	HEM	HEM__A_500__1po5A__2xbkA__2.46
HEM__A_500__1po5A__2xkrA__2.54	-5.979	0.31	-13.233	2.54	-32.2756	HEM	HEM__A_500__1po5A__2xkrA__2.54
HEM__A_500__1po5A__2y5nA__2.57	5.382	0.802	-12.058	2.57	-13.3681	HEM	HEM__A_500__1po5A__2y5nA__2.57
HEM__A_500__1po5A__2yooA__2.49	-9.07	0.417	-13.714	2.49	-26.5261	HEM	HEM__A_500__1po5A__2yooA__2.49
HEM__A_500__1po5A__2z36A__2.69	-9.014	0.759	-13.427	2.69	-15.631	HEM	HEM__A_500__1po5A__2z36A__2.69
HEM__A_500__1po5A__2z3tA__2.58	7.497	0.684	-12.888	2.58	-16.4388	HEM	HEM__A_500__1po5A__2z3tA__2.58
HEM__A_500__1po5A__2zbxA__2.71	-10.074	0.474	-13.389	2.71	-23.3258	HEM	HEM__A_500__1po5A__2zbxA__2.71
HEM__A_500__1po5A__3a4gA__2.62	-4.04	0.554	-13.331	2.62	-20.3838	HEM	HEM__A_500__1po5A__3a4gA__2.62
HEM__A_500__1po5A__3abaA__2.37	-1.703	0.421	-12.166	2.37	-23.3512	HEM	HEM__A_500__1po5A__3abaA__2.37
HEM__A_500__1po5A__3bujA__2.25	6.217	0.738	-13.917	2.25	-16.6074	HEM	HEM__A_500__1po5A__3bujA__2.25
HEM__A_500__1po5A__3czhA__3.27	-9.433	0.232	-13.547	3.27	-40.8042	HEM	HEM__A_500__1po5A__3czhA__3.27
HEM__A_500__1po5A__3ejbB__2.57	-10.399	0.37	-13.092	2.57	-27.8553	HEM	HEM__A_500__1po5A__3ejbB__2.57
HEM__A_500__1po5A__3ibdA__3.78	-10.326	0.391	-12.971	3.78	-26.4175	HEM	HEM__A_500__1po5A__3ibdA__3.78
HEM__A_500__1po5A__3ivyA__2.43	-4.07	0.582	-13.978	2.43	-20.4956	HEM	HEM__A_500__1po5A__3ivyA__2.43
HEM__A_500__1po5A__3k9vA__2.55	-0.699	0.532	-10.258	2.55	-16.231	HEM	HEM__A_500__1po5A__3k9vA__2.55
HEM__A_500__1po5A__3l4dA__2.01	-6.701	0.246	-10.436	2.01	-30.1618	HEM	HEM__A_500__1po5A__3l4dA__2.01
HEM__A_500__1po5A__3mgxA__2.66	22.844	1.066	-12.391	2.66	-10.6269	HEM	HEM__A_500__1po5A__3mgxA__2.66
HEM__A_500__1po5A__3mzsA__2.35	18.303	0.881	-8.637	2.35	-8.80428	HEM	HEM__A_500__1po5A__3mzsA__2.35
HEM__A_500__1po5A__3nxuA__2.19	10.838	0.942	-9.984	2.19	-9.58157	HEM	HEM__A_500__1po5A__3nxuA__2.19
HEM__A_500__1po5A__3oftA__2.02	10.174	0.91	-11.254	2.02	-11.1426	HEM	HEM__A_500__1po5A__3oftA__2.02
HEM__A_500__1po5A__3p3oA__2.35	7.222	0.921	-12.489	2.35	-12.2321	HEM	HEM__A_500__1po5A__3p3oA__2.35
HEM__A_500__1po5A__3r9bA__2.57	-4.826	0.59	-13.421	2.57	-19.4507	HEM	HEM__A_500__1po5A__3r9bA__2.57
HEM__A_500__1po5A__3rwlA__2.06	6.057	0.883	-13.276	2.06	-13.5056	HEM	HEM__A_500__1po5A__3rwlA__2.06
HEM__A_500__1po5A__3tbgA__3.43	-11.015	0.264	-13.934	3.43	-38.2802	HEM	HEM__A_500__1po5A__3tbgA__3.43
HEM__A_500__1po5A__3tktA__2.52	-5.742	0.593	-14.275	2.52	-20.5988	HEM	HEM__A_500__1po5A__3tktA__2.52
HEM__A_500__1po5A__3wvsA__2.76	-6.561	0.561	-12.666	2.76	-19.1619	HEM	HEM__A_500__1po5A__3wvsA__2.76
HEM__A_500__1po5A__3zpiA__2.58	3.221	0.604	-12.344	2.58	-17.5341	HEM	HEM__A_500__1po5A__3zpiA__2.58
HEM__A_500__1po5A__4apyA__2.52	-6.575	0.579	-14.314	2.52	-21.081	HEM	HEM__A_500__1po5A__4apyA__2.52
HEM__A_500__1po5A__4c27A__2.18	-4.079	0.471	-9.98	2.18	-17.4781	HEM	HEM__A_500__1po5A__4c27A__2.18
HEM__A_500__1po5A__4dnjA__2.36	-10.029	0.346	-13.553	2.36	-30.3879	HEM	HEM__A_500__1po5A__4dnjA__2.36
HEM__A_500__1po5A__4dvqA__2.3	-0.227	0.87	-10.775	2.3	-11.1082	HEM	HEM__A_500__1po5A__4dvqA__2.3
HEM__A_500__1po5A__4dxyA__2.14	5.3	0.903	-11.708	2.14	-11.673	HEM	HEM__A_500__1po5A__4dxyA__2.14
HEM__A_500__1po5A__4e2pA__2.52	12.143	0.877	-11.607	2.52	-11.8802	HEM	HEM__A_500__1po5A__4e2pA__2.52
HEM__A_500__1po5A__4egoA__2.48	-6.798	0.743	-13.103	2.48	-15.5433	HEM	HEM__A_500__1po5A__4egoA__2.48
HEM__A_500__1po5A__4gqsA__3.62	-9.595	0.561	-14.01	3.62	-21.1952	HEM	HEM__A_500__1po5A__4gqsA__3.62
HEM__A_500__1po5A__4i8vA__2.67	1.497	0.508	-11.31	2.67	-18.602	HEM	HEM__A_500__1po5A__4i8vA__2.67
HEM__A_500__1po5A__4j6cA__2.49	14.08	0.936	-12.989	2.49	-12.5376	HEM	HEM__A_500__1po5A__4j6cA__2.49
HEM__A_500__1po5A__4l0fA__2.33	-7.248	0.519	-11.695	2.33	-18.8934	HEM	HEM__A_500__1po5A__4l0fA__2.33
HEM__A_500__1po5A__4lxjA__2.17	27.107	1.708	1.146	2.17	0.63385	HEM	HEM__A_500__1po5A__4lxjA__2.17
HEM__A_500__1po5A__4ubsA__2.71	-7.278	0.359	-11.769	2.71	-25.6405	HEM	HEM__A_500__1po5A__4ubsA__2.71
HEM__A_500__1po5A__4wpzA__2.68	-4.588	0.637	-12.353	2.68	-16.7612	HEM	HEM__A_500__1po5A__4wpzA__2.68
HEM__A_500__1po5A__4y8wA__3.11	-2.255	0.625	-11.398	3.11	-15.7214	HEM	HEM__A_500__1po5A__4y8wA__3.11
PO4__A_432__1qf5A__1p9bA__3.14	-1.149	0.449	-3.722	3.14	-6.7796	PO4	PO4__A_432__1qf5A__1p9bA__3.14
PO4__A_432__1qf5A__2d7uA__3.05	1.859	0.519	-1.685	3.05	-2.72213	PO4	PO4__A_432__1qf5A__2d7uA__3.05
PO4__A_432__1qf5A__3hidA__3.24	1.508	0.877	-2.28	3.24	-2.33367	PO4	PO4__A_432__1qf5A__3hidA__3.24
PO4__A_432__1qf5A__3r7tA__3.38	0.803	1.318	-2.076	3.38	-1.46403	PO4	PO4__A_432__1qf5A__3r7tA__3.38
PO4__A_432__1qf5A__3ue9A__3.13	0.401	0.733	-1.562	3.13	-1.87515	PO4	PO4__A_432__1qf5A__3ue9A__3.13
PO4__A_432__1qf5A__4m9dA__3.16	2.597	0.986	-2.303	3.16	-2.12063	PO4	PO4__A_432__1qf5A__4m9dA__3.16
HEM__A_500__1qhuA__1hxnA__2.66	-1.989	1.307	-2.854	2.66	-2.02843	HEM	HEM__A_500__1qhuA__1hxnA__2.66
HEM__A_500__1qhuA__3ba0A__2.19	54.188	0.765	36.159	2.19	41.8023	HEM	HEM__A_500__1qhuA__3ba0A__2.19
HEM__A_350__1qpaA__1apxA__2.85	-0.168	0.001	-0.168	2.85	-1.66337	HEM	HEM__A_350__1qpaA__1apxA__2.85
HEM__A_350__1qpaA__1b80A__2.40	19.456	2.052	-0.411	2.4	-0.190985	HEM	HEM__A_350__1qpaA__1b80A__2.40
HEM__A_350__1qpaA__1bgpA__2.53	-0.521	0.001	-0.521	2.53	-5.15842	HEM	HEM__A_350__1qpaA__1bgpA__2.53
HEM__A_350__1qpaA__1fhfA__2.75	-0.483	1.592	-1.164	2.75	-0.687943	HEM	HEM__A_350__1qpaA__1fhfA__2.75
HEM__A_350__1qpaA__1gwuA__2.61	-0.135	0.439	-0.173	2.61	-0.320965	HEM	HEM__A_350__1qpaA__1gwuA__2.61
HEM__A_350__1qpaA__1llpA__4.43	26.125	0.001	26.125	4.43	258.663	HEM	HEM__A_350__1qpaA__1llpA__4.43
HEM__A_350__1qpaA__1pa2A__2.5	-0.122	2.602	-0.567	2.5	-0.209845	HEM	HEM__A_350__1qpaA__1pa2A__2.5
HEM__A_350__1qpaA__1qgjA__2.55	-0.387	3.906	-1.015	2.55	-0.25337	HEM	HEM__A_350__1qpaA__1qgjA__2.55
HEM__A_350__1qpaA__1schA__2.85	-0.21	0.663	-0.336	2.85	-0.440367	HEM	HEM__A_350__1qpaA__1schA__2.85
HEM__A_350__1qpaA__2e3bA__3.2	8.723	2.062	-0.765	3.2	-0.353839	HEM	HEM__A_350__1qpaA__2e3bA__3.2
HEM__A_350__1qpaA__2vcnA__2.85	-0.307	0.658	-0.41	2.85	-0.540897	HEM	HEM__A_350__1qpaA__2vcnA__2.85
HEM__A_350__1qpaA__3fmuA__4.01	-0.388	0.001	-0.388	4.01	-3.84158	HEM	HEM__A_350__1qpaA__3fmuA__4.01
HEM__A_350__1qpaA__3hdlA__2.71	-0.177	0.53	-0.229	2.71	-0.363492	HEM	HEM__A_350__1qpaA__3hdlA__2.71
HEM__A_350__1qpaA__3m5qA__3.73	93.717	4.802	9.008	3.73	1.83762	HEM	HEM__A_350__1qpaA__3m5qA__3.73
HEM__A_350__1qpaA__3n3rA__2.21	79.905	0.001	79.905	2.21	791.139	HEM	HEM__A_350__1qpaA__3n3rA__2.21
HEM__A_350__1qpaA__3q3uA__3.82	26.946	0.001	26.946	3.82	266.792	HEM	HEM__A_350__1qpaA__3q3uA__3.82
HEM__A_350__1qpaA__3wxoA__2.01	74.911	0.001	74.911	2.01	741.693	HEM	HEM__A_350__1qpaA__3wxoA__2.01
HEM__A_350__1qpaA__4a5gA__2.57	-0.113	0.41	-0.158	2.57	-0.309804	HEM	HEM__A_350__1qpaA__4a5gA__2.57
HEM__A_350__1qpaA__4bm1A__3.75	15.358	0.001	15.358	3.75	152.059	HEM	HEM__A_350__1qpaA__4bm1A__3.75
HEM__A_350__1qpaA__4cuoA__2.75	-0.126	0.001	-0.126	2.75	-1.24752	HEM	HEM__A_350__1qpaA__4cuoA__2.75
HEM__A_350__1qpaA__4uscA__2.69	-0.216	1.115	-0.536	2.69	-0.441152	HEM	HEM__A_350__1qpaA__4uscA__2.69
HEM__A_502__1soxA__1hkoA__2.38	25.965	5.569	-4.173	2.38	-0.736109	HEM	HEM__A_502__1soxA__1hkoA__2.38
HEM__A_502__1soxA__1kbiA__2.52	19.687	0.436	-3.82	2.52	-7.12687	HEM	HEM__A_502__1soxA__1kbiA__2.52
HEM__A_502__1soxA__1mj4A__3.77	-3.975	0.316	-7.418	3.77	-17.8317	HEM	HEM__A_502__1soxA__1mj4A__3.77
HEM__A_502__1soxA__2a9dA__2.83	-0.238	0	-0.238	2.83	-2.38	HEM	HEM__A_502__1soxA__2a9dA__2.83
HEM__A_502__1soxA__2ibjA__2.96	1.509	0.716	-6.773	2.96	-8.30025	HEM	HEM__A_502__1soxA__2ibjA__2.96
HEM__A_502__1soxA__2m33A__2.77	-1.642	0.761	-7.453	2.77	-8.65621	HEM	HEM__A_502__1soxA__2m33A__2.77
HEM__A_502__1soxA__3x34A__2.76	4.815	0.738	-6.328	2.76	-7.55131	HEM	HEM__A_502__1soxA__3x34A__2.76
