# Supplementary material for: Spacio-Linear Screening for Ligand-Docking Cavities in Protein Structures: SLAM Algorithm
Source: Life (Basel). 2026 Feb 7;16(2):285. doi: 10.3390/life16020285 (PMC12942009; doi:10.3390/life16020285)
Supplement: Supplementary file 1 [file life-16-00285-s001.zip › SupplTable-S6_CRISPR_Cas_target.xlsx]

## Sheet: jia_annot
Protein	Chain	Chain_annotation	Complex_annotation
5f9r	B	CAS9/CSN1	CRISPR-Cas9 in complex with single-guided RNA and double-stranded DNA primed for target DNA cleavage
5f9r	A	RNA (116-MER)	CRISPR-Cas9 in complex with single-guided RNA and double-stranded DNA primed for target DNA cleavage
5f9r	C	DNA (30-MER)	CRISPR-Cas9 in complex with single-guided RNA and double-stranded DNA primed for target DNA cleavage
5f9r	D	DNA D(P*AP*TP*GP*AP*GP*AP*CP*GP*CP*TP*GP*GP*AP*GP*TP*AP*CP*AP*C)-3')	CRISPR-Cas9 in complex with single-guided RNA and double-stranded DNA primed for target DNA cleavage
5xus	A	LBCPF1	Cpf1 in complex with crRNA and target DNA
5xus	B	CRRNA	Cpf1 in complex with crRNA and target DNA
5xus	C	DNA (29-MER)	Cpf1 in complex with crRNA and target DNA
5xus	D	DNA (5'-D(*CP*GP*TP*CP*CP*TP*TP*TP*A)-3')	Cpf1 in complex with crRNA and target DNA
6b46	C	CRISPR-ASSOCIATED PROTEIN CSY3	Type I-F CRISPR crRNA-guided Csy surveillance complex with bound anti-CRISPR protein AcrF1
6b46	I	ANTI-CRISPR PROTEIN ACRF1	Type I-F CRISPR crRNA-guided Csy surveillance complex with bound anti-CRISPR protein AcrF1
6b46	L	CRISPR-ASSOCIATED ENDONUCLEASE CAS6/CSY4	Type I-F CRISPR crRNA-guided Csy surveillance complex with bound anti-CRISPR protein AcrF1
6b46	M	PSEUDOMONAS AERUGINOSA STRAIN SMC4485 CRISPR REPEAT SEQUENCE	Type I-F CRISPR crRNA-guided Csy surveillance complex with bound anti-CRISPR protein AcrF1
6b47	A	CRISPR-ASSOCIATED PROTEIN CSY1	Type I-F CRISPR crRNA-guided Csy surveillance complex with bound anti-CRISPR protein AcrF1
6b47	B	CRISPR-ASSOCIATED PROTEIN CSY2	Type I-F CRISPR crRNA-guided Csy surveillance complex with bound anti-CRISPR protein AcrF1
6b47	C	CRISPR-ASSOCIATED PROTEIN CSY3	Type I-F CRISPR crRNA-guided Csy surveillance complex with bound anti-CRISPR protein AcrF1
6b47	K	ANTI-CRISPR PROTEIN ACRF2	Type I-F CRISPR crRNA-guided Csy surveillance complex with bound anti-CRISPR protein AcrF1
6b47	L	CRISPR-ASSOCIATED ENDONUCLEASE CAS6/CSY4	Type I-F CRISPR crRNA-guided Csy surveillance complex with bound anti-CRISPR protein AcrF1
6b47	M	PSEUDOMONAS AERUGINOSA STRAIN SMC4485 CRISPR REPEAT SEQUENCE	Type I-F CRISPR crRNA-guided Csy surveillance complex with bound anti-CRISPR protein AcrF1
6ifo	A	CRISPR-ASSOCIATED ENDONUCLEASE CAS9/CSN1	AcrIIA2-SpyCas9-sgRNA ternary complex
6ifo	C	RNA (99-MER)	AcrIIA2-SpyCas9-sgRNA ternary complex
6ifo	F	ACRIIA2	AcrIIA2-SpyCas9-sgRNA ternary complex
6iv6	A	Cas12a NUCLEASE	Cryo-EM structure of AcrVA5-acetylated MbCas12a in complex with crRNA
6iv6	G	RNA (59-MER)	Cryo-EM structure of AcrVA5-acetylated MbCas12a in complex with crRNA
6j9m	A	CRISPR-ASSOCIATED ENDONUCLEASE CAS9	NmeBH+AcrIIC2
6j9m	B	ACRIIC2	NmeBH+AcrIIC3
6nm9	A	ACRVA4	CryoEM structure of the LbCas12a-crRNA-AcrVA4 dimer
6nm9	B	CPF1	CryoEM structure of the LbCas12a-crRNA-AcrVA4 dimer
6nm9	G	RNA (25-MER)	CryoEM structure of the LbCas12a-crRNA-AcrVA4 dimer
6nmc	A	CPF1	CryoEM structure of the LbCas12a-crRNA-2xAcrVA1 complex
6nmc	G	RNA	CryoEM structure of the LbCas12a-crRNA-2xAcrVA1 complex
6nmc	B	ACRVA1	CryoEM structure of the LbCas12a-crRNA-2xAcrVA1 complex
8jg9	A	CRISPR-ASSOCIATED ENDONUCLEASE CAS9	Cryo-EM structure of the SaCas9-sgRNA-AcrIIA15-promoter DNA dimer
8jg10	B	SGRNA	Cryo-EM structure of the SaCas9-sgRNA-AcrIIA15-promoter DNA dimer
8jg11	F	ACRIIA15	Cryo-EM structure of the SaCas9-sgRNA-AcrIIA15-promoter DNA dimer
8jg12	G	DNA (25-MER)	Cryo-EM structure of the SaCas9-sgRNA-AcrIIA15-promoter DNA dimer
8jg13	H	DNA (25-MER)	Cryo-EM structure of the SaCas9-sgRNA-AcrIIA15-promoter DNA dimer
6whi	B	CSY2	Cryo-electron microscopy structure of the type I-F CRISPR RNA-guided surveillance complex bound to the anti-CRISPR AcrIF9
6whi	C	CSY3	Cryo-electron microscopy structure of the type I-F CRISPR RNA-guided surveillance complex bound to the anti-CRISPR AcrIF9
6whi	D	CSY3	Cryo-electron microscopy structure of the type I-F CRISPR RNA-guided surveillance complex bound to the anti-CRISPR AcrIF9
6whi	E	CSY3	Cryo-electron microscopy structure of the type I-F CRISPR RNA-guided surveillance complex bound to the anti-CRISPR AcrIF9
6whi	G	CSY3	Cryo-electron microscopy structure of the type I-F CRISPR RNA-guided surveillance complex bound to the anti-CRISPR AcrIF9
6whi	H	CSY3	Cryo-electron microscopy structure of the type I-F CRISPR RNA-guided surveillance complex bound to the anti-CRISPR AcrIF9
6whi	L	CAS6/CSY4	Cryo-electron microscopy structure of the type I-F CRISPR RNA-guided surveillance complex bound to the anti-CRISPR AcrIF9

## Sheet: Sheet1
Protein
5b7i
5f9r
5xus
6b44
6b46
6b47
6ifo
6iv6
6j9m
6je4
6kyf
6nm9
6nmc
6vrb
6whi
