# Supplementary material for: Spacio-Linear Screening for Ligand-Docking Cavities in Protein Structures: SLAM Algorithm
Source: Life (Basel). 2026 Feb 7;16(2):285. doi: 10.3390/life16020285 (PMC12942009; doi:10.3390/life16020285)
Supplement: Supplementary file 1 [file life-16-00285-s001.zip › SupplTable-S7_CRISPR_Cas_Results.xlsx]

## Sheet: Sheet3
Probe-Protein chain	Target-Protein chain	Target-Protein annotation	Probe-ligand	Target protein contact (chain)	Target protein contact (annotation)	NCorr5	SLAM_initial_FE	Shift by AutoDock Vina	SLAM_Optimized_FE	FE-score
6wgs A	5f9r B	CAS9	5AD	A	RNA (116-MER)	39.772	-2.517	0.216	-4.328	-13.6962
8d32 A	5f9r B	CAS9	5AD	A	RNA (116-MER)	36.461	-2.234	0.358	-4.333	-9.4607
5b2r B	5f9r B	CAS9	ACT	A	RNA (116-MER)	35.804	-0.968	0.266	-1.214	-3.31694
6zoo 3	5f9r B	CAS9	BCR	A	RNA (116-MER)	37.14	30.407	0.881	-2.918	-2.97452
8wb4 4	5f9r B	CAS9	CLA	A	RNA (116-MER)	43.049	6.04	1.818	-4.007	-2.08916
8wb4 1	5f9r B	CAS9	CLA	A	RNA (116-MER)	37.599	9.617	0.567	-4.481	-6.71814
5zgb 3	5f9r B	CAS9	CLA	A	RNA (116-MER)	35.371	-1.472	0.661	-3.968	-5.21419
8xkl 7	5f9r B	CAS9	CLA	A	RNA (116-MER)	37.594	8.889	1.221	-4.194	-3.17487
6vpv A	5f9r B	CAS9	CLA	A	RNA (116-MER)	40.832	103.142	0.728	-2.477	-2.99155
8wmj l	5f9r B	CAS9	CLA	A	RNA (116-MER)	39.543	2.565	0.818	-2.369	-2.58061
8z11 L	5f9r B	CAS9	CLA	A	RNA (116-MER)	35.783	123.186	0.953	-2.377	-2.25736
7y8a 7	5f9r B	CAS9	CLA	A	RNA (116-MER)	36.72	6.026	2.445	-4.562	-1.79253
8jw0 a	5f9r B	CAS9	CLA	A	RNA (116-MER)	37.377	116.14	1.934	-3.531	-1.73599
7y3f A	5f9r B	CAS9	CLA	A	RNA (116-MER)	35.504	7.499	2.052	-3.493	-1.62314
8wm6 A	5f9r B	CAS9	CLA	A	RNA (116-MER)	39.418	115.032	2.029	-3.312	-1.55566
6yez A	5f9r B	CAS9	CLA	A	RNA (116-MER)	35.836	21.081	1.555	-2.49	-1.50453
8cvx A	5f9r B	CAS9	G6P	A	RNA (116-MER)	40.562	-0.233	0.682	-1.304	-1.66752
8jze F	5f9r B	CAS9	KC1	A	RNA (116-MER)	35.937	1.586	2.065	-4.356	-2.01201
8jzf F	5f9r B	CAS9	KC1	A	RNA (116-MER)	35.935	1.606	2.491	-4.395	-1.69626
5vw1 A	5f9r B	CAS9	PEG	A	RNA (116-MER)	66.66	-1.866	0.381	-2.59	-5.38462
7w1t j	5f9r B	CAS9	PLX	A	RNA (116-MER)	37.778	0.171	0.538	-2.192	-3.43574
7vyg j	5f9r B	CAS9	PLX	A	RNA (116-MER)	35.652	0.856	0.623	-2.227	-3.08022
7w1v j	5f9r B	CAS9	PLX	A	RNA (116-MER)	36.01	-0.804	0.791	-2.495	-2.80022
7v31 j	5f9r B	CAS9	PLX	A	RNA (116-MER)	35.917	-0.373	0.679	-2.077	-2.66624
7vbl j	5f9r B	CAS9	PLX	A	RNA (116-MER)	37.064	0.569	0.903	-2.239	-2.2323
7v2c j	5f9r B	CAS9	PLX	A	RNA (116-MER)	35.541	-0.044	1.028	-2.238	-1.98404
7w4d j	5f9r B	CAS9	PLX	A	RNA (116-MER)	35.609	0.635	0.888	-1.809	-1.83097
6k4q B	5f9r B	CAS9	PO4	A	RNA (116-MER)	107.183	-2.014	0.733	-2.918	-3.503
6k4p B	5f9r B	CAS9	PO4	A	RNA (116-MER)	56.751	-1.743	0.936	-2.806	-2.70849
4cmp A	5f9r B	CAS9	SO4	A	RNA (116-MER)	75.38	-1.224	0.458	-1.91	-3.42294
8kal B	5f9r B	CAS9	SO4	A	RNA (116-MER)	36.859	-0.878	0.252	-1.071	-3.04261
8kak B	5f9r B	CAS9	SO4	A	RNA (116-MER)	35.635	-0.959	0.842	-1.453	-1.54246
6a2w A	5xus A	CPF1	CLA	B	RNA	36.539	9.902	0.71	-3.595	-4.43827
7a4p A	5xus A	CPF1	CLA	B	RNA	41.099	2.055	2.053	-3.298	-1.53182
7blx A	5xus A	CPF1	CLA	B	RNA	39.525	0.122	0.855	-2.261	-2.36754
8buy A	5xus A	CPF1	EDO	B	RNA	35.53	-0.639	0.32	-0.95	-2.2619
8h2u B	5xus A	CPF1	CLA	B	RNA	37.028	128.238	3.068	-4.881	-1.54072
6hlo A	5xus A	CPF1	OLA	B	RNA	37.743	0.574	0.576	-1.597	-2.36243
4ifq A	5xus A	CPF1	SO4	B	RNA	35.256	-0.696	0	-0.696	-6.96
8iwh 5	5xus A	CPF1	CLA	B	RNA	35.364	3.867	0.196	-4.435	-14.9831
8j0d 5	5xus A	CPF1	CLA	B	RNA	36.172	20.52	1.5	-4.215	-2.63437
8j6z A	5xus A	CPF1	CLA	B	RNA	35.765	26.057	1.815	-3.05	-1.59269
5l8r 3	5xus A	CPF1	CLA	B	RNA	36.485	19.943	1.901	-5.104	-2.55072
7opw A	5xus A	CPF1	0AW	B	RNA	36.319	-0.645	0.536	-2.12	-3.33333
5oy0 1	5xus A	CPF1	CLA	B	RNA	37.087	15.495	1.489	-3.355	-2.11139
7r3k A	5xus A	CPF1	CLA	B	RNA	40.178	11.683	2.594	-4.084	-1.51596
7rqu A	5xus A	CPF1	6EU	B	RNA	41.115	5.91	1.112	-3.415	-2.81766
7rqz A	5xus A	CPF1	6EU	B	RNA	36.411	10.396	1.097	-3.925	-3.27903
7vcf O	5xus A	CPF1	LMG	B	RNA	35.251	14.579	0.823	-1.884	-2.04117
5xus A	5xus A	CPF1	EDO	B	RNA	71	-1.326	0.388	-1.651	-3.3832
5xut A	5xus A	CPF1	EDO	B	RNA	48.644	-0.743	0.548	-1.623	-2.50463
5xuu A	5xus A	CPF1	EDO	B	RNA	76.56	-1.128	0.913	-1.62	-1.59921
5xuz A	5xus A	CPF1	EDO	B	RNA	69.861	-1.386	0.328	-1.626	-3.79907
7yca A	5xus A	CPF1	CLA	B	RNA	37.008	7.257	1.968	-3.669	-1.77418
8z11 G	5xus A	CPF1	CLA	B	RNA	35.997	19.105	1.386	-5.074	-3.41454
5zji A	5xus A	CPF1	CLA	B	RNA	35.106	12.65	1.036	-3.28	-2.88732
6zsn A	5xus A	CPF1	FMT	B	RNA	35.36	-0.645	0.67	-1.25	-1.62338
7a4p A	5xus A	CPF1	CLA	C	DNA (29-MER)	35.784	27.173	1.198	-2.545	-1.96071
8bcw B	5xus A	CPF1	CLA	C	DNA (29-MER)	35.76	53.308	1.795	-3.666	-1.93456
6f4t A	5xus A	CPF1	GOL	C	DNA (29-MER)	35.129	-1.016	0.629	-1.877	-2.57476
6fxq A	5xus A	CPF1	MPD	C	DNA (29-MER)	35.094	-1.324	0.661	-1.797	-2.36137
8hju 0	5xus A	CPF1	BCL	C	DNA (29-MER)	35.279	18.281	0.553	-3.562	-5.45482
6hqb B	5xus A	CPF1	CLA	C	DNA (29-MER)	39.178	49.938	1.457	-2.514	-1.61464
8j7b B	5xus A	CPF1	CLA	C	DNA (29-MER)	38.105	74.975	1.741	-4.213	-2.28843
3jcu R	5xus A	CPF1	CLA	C	DNA (29-MER)	35.488	-1.393	1.295	-3.672	-2.63226
6jo5 9	5xus A	CPF1	CHL	C	DNA (29-MER)	35.278	117.837	2.578	-4.187	-1.56348
8jze P	5xus A	CPF1	CLA	C	DNA (29-MER)	36.187	209.83	3.563	-5.791	-1.58094
4kxa A	5xus A	CPF1	NAG	C	DNA (29-MER)	36.208	0.545	0.867	-2.408	-2.49018
4kxd A	5xus A	CPF1	NAG	C	DNA (29-MER)	36.168	3.324	0.94	-2.761	-2.65481
5l8r B	5xus A	CPF1	CLA	C	DNA (29-MER)	38.808	64.478	1.651	-3.725	-2.12736
5loq A	5xus A	CPF1	MPD	C	DNA (29-MER)	35.717	-1.316	0.711	-1.822	-2.24661
7m20 A	5xus A	CPF1	YNP	C	DNA (29-MER)	42.033	-1.953	1.822	-4.721	-2.4563
6nbw A	5xus A	CPF1	LAB	C	DNA (29-MER)	35.063	-2.097	0.824	-3.567	-3.86039
5nhg A	5xus A	CPF1	FAD	C	DNA (29-MER)	35.562	48.049	1.821	-4.699	-2.44612
2ras A	5xus A	CPF1	EDO	C	DNA (29-MER)	35.384	-0.846	0.461	-1.172	-2.08913
8rgl A	5xus A	CPF1	EDO	C	DNA (29-MER)	35.43	0.993	0.534	-1.269	-2.00158
8trk A	5xus A	CPF1	KFM	C	DNA (29-MER)	42.059	0.545	0.732	-3.723	-4.47476
4xk8 B	5xus A	CPF1	CLA	C	DNA (29-MER)	38.797	30.023	0.932	-3.129	-3.03198
7y7b A	5xus A	CPF1	CLA	C	DNA (29-MER)	39.528	39.021	0.351	-1.731	-3.83814
8z11 b	5xus A	CPF1	CLA	C	DNA (29-MER)	38.476	34.927	1.052	-3.332	-2.89236
1z6f A	5xus A	CPF1	GOL	C	DNA (29-MER)	41.27	10.424	1.328	-2.143	-1.5007
5zgh F	5xus A	CPF1	BCR	C	DNA (29-MER)	35.643	-1.596	0.776	-2.778	-3.17123
6zzy A	5xus A	CPF1	CLA	C	DNA (29-MER)	38.022	31.526	1.188	-2.573	-1.99767
4xna A	6b46 C	CSY3	GOL	D	CSY3	37.076	-0.963	0.475	-1.47	-2.55652
4adn A	6b46 C	CSY3	IMD	D	CSY3	35.352	-0.783	0.76	-1.375	-1.59884
3u7y L	6b46 C	CSY3	NAG	D	CSY3	35.849	1.665	1.004	-2.309	-2.09149
4xna A	6b46 D	CSY3	GOL	E	CSY3	36.053	-0.98	0.476	-1.635	-2.83854
4xna A	6b46 E	CSY3	GOL	F	CSY3	35.622	-0.909	0.56	-1.533	-2.32273
5c02 A	6b46 G	CSY3	OLC	F	CSY3	36.494	-0.162	0.554	-1.761	-2.69266
6ib2 A	6b46 F	CSY3	862 (1-[(3~{R})-3-[4-azanyl-3-[1-(4-ethanoylphenyl)-1,2,3-triazol-4-yl]pyrazolo[3,4-d]pyrimidin-1-yl]piperidin-1-yl]propan-1-one)	I	ACRF1	35.321	-1.188	1.251	-3.101	-2.29534
7wzn A	6b46 F	CSY3	CLA	I	ACRF1	38.678	-2.172	0.674	-3.559	-4.59819
6huy B	6b46 F	CSY3	GUE	I	ACRF1	38.495	6.503	1.729	-3.679	-2.01148
4pv1 B	6b46 F	CSY3	OPC	I	ACRF1	35.321	-0.209	1.063	-1.82	-1.56492
7r46 B	6b46 F	CSY3	PC1	I	ACRF1	36.486	-1.485	1.109	-2.139	-1.76923
7n78 A	6b46 F	CSY3	Y01	I	ACRF1	41.513	-0.486	0.3	-2.162	-5.405
8iri D	6b46 C	CSY3	DGD	M	CRISPR REPEAT SEQUENCE	36.798	58.167	1.378	-3.416	-2.31123
8irf D	6b46 D	CSY3	DGD	M	CRISPR REPEAT SEQUENCE	40.723	14.204	0.564	-2.693	-4.05572
5gth D	6b46 D	CSY3	DGD	M	CRISPR REPEAT SEQUENCE	37.028	20.296	0.893	-2.967	-2.98792
8f4e D	6b46 D	CSY3	DGD	M	CRISPR REPEAT SEQUENCE	35.046	14.671	1.038	-2.733	-2.40158
4rvy D	6b46 D	CSY3	DGD	M	CRISPR REPEAT SEQUENCE	36.637	16.356	1.215	-2.476	-1.88289
6jlo D	6b46 D	CSY3	DGD	M	CRISPR REPEAT SEQUENCE	35.644	20.579	1.329	-2.543	-1.77957
4fby D	6b46 D	CSY3	DGD	M	CRISPR REPEAT SEQUENCE	41.032	29.955	1.509	-2.781	-1.7284
4tnh D	6b46 D	CSY3	DGD	M	CRISPR REPEAT SEQUENCE	40.578	8.865	1.515	-2.788	-1.72632
4tnj D	6b46 E	CSY3	DGD	M	CRISPR REPEAT SEQUENCE	36.563	4.496	1.36	-2.732	-1.87123
7at9A	6b47 B	CSY2	EDO	A	CSY1	35.336	-0.949	0.248	-1.108	-3.18391
5egiA	6b47 B	CSY2	PT5	A	CSY1	37.009	11.847	1.13	-2.487	-2.02195
6x4dA	6b47 B	CSY2	UO4	A	CSY1	35.316	21.594	1.576	-4.957	-2.95764
7a4p8	6b47 A	CSY1	LUT	B	CSY2	40.954	36.483	2.081	-4.134	-1.89546
8a6eA	6b47 A	CSY1	OLC	B	CSY2	40.526	6.066	0.654	-2.067	-2.74138
7dtyR	6b47 A	CSY1	CLR	B	CSY2	38.061	-1.224	2.681	-4.527	-1.62783
2fkwA	6b47 A	CSY1	BCL	B	CSY2	36.293	4.345	1.144	-3.994	-3.21061
3hknA	6b47 A	CSY1	Z3K	B	CSY2	35.349	0.265	0.412	-1.818	-3.55078
8jw0O	6b47 A	CSY1	PID	B	CSY2	39.844	20.064	1.693	-3.146	-1.7546
7m76M	6b47 A	CSY1	BCR	B	CSY2	35.191	87.554	2.189	-5.458	-2.38445
7oy82	6b47 A	CSY1	07D	B	CSY2	38.003	-1.505	1.379	-3.495	-2.36308
7oy8R	6b47 A	CSY1	07D	B	CSY2	40.082	23.437	1.846	-3.29	-1.69065
7voyA	6b47 A	CSY1	BCL	B	CSY2	39.686	8.992	1.604	-4.308	-2.52817
7vrj3	6b47 A	CSY1	BCL	B	CSY2	35.659	0.609	1.061	-3.019	-2.60034
6z5rC	6b47 A	CSY1	BCL	B	CSY2	35.211	10.674	1.855	-3.189	-1.6312
6zzx9	6b47 A	CSY1	XAT	B	CSY2	35.284	0.319	1.309	-2.498	-1.77289
6sdkA	6b47 H	CSY3	CDP	B	CSY2	37.598	23.847	1.85	-3.3	-1.69231
8a5uB	6b47 C	CSY3	EDO	D	CSY3	35.745	-1.126	0.433	-1.758	-3.29831
6p4jA	6b47 C	CSY3	CHO	D	CSY3	35.692	36.714	1.929	-3.606	-1.77723
6p4jA	6b47 D	CSY3	CHO	E	CSY3	35.557	83.885	1.739	-4.202	-2.28494
4xnaA	6b47 D	CSY3	GOL	E	CSY3	37.029	-0.883	0.884	-1.568	-1.5935
4wpyA	6b47 E	CSY3	GOL	F	CSY3	41.92	-1.167	0.783	-2.007	-2.27293
8a5uB	6b47 F	CSY3	EDO	G	CSY3	35.044	-0.931	0.17	-1.477	-5.47037
4fv8A	6b47 A	CSY1	E63	K	ACRF2	35.335	41.439	0.442	-4.452	-8.21402
1pp9D	6b47 A	CSY1	HEC	M	CRISPR REPEAT SEQUENCE	36.731	87.878	1.712	-3.967	-2.18929
6t15D	6b47 A	CSY1	HEC	M	CRISPR REPEAT SEQUENCE	35.81	84.335	1.225	-4.9	-3.69811
7tayD	6b47 A	CSY1	HEC	M	CRISPR REPEAT SEQUENCE	37.74	110.117	1.901	-3.576	-1.78711
4c6yA	6b47 B	CSY2	PG4	M	CRISPR REPEAT SEQUENCE	36.729	-1.828	0.221	-1.936	-6.03115
5cdzA	6b47 B	CSY2	GOL	M	CRISPR REPEAT SEQUENCE	44.738	-1.569	0.244	-1.617	-4.70058
7couM	6b47 B	CSY2	LMT	M	CRISPR REPEAT SEQUENCE	37.192	37.569	1.056	-2.645	-2.28806
7crzA	6b47 B	CSY2	OLC	M	CRISPR REPEAT SEQUENCE	36.238	6.362	0.766	-2.536	-2.92841
4dn0A	6b47 B	CSY2	C2E	M	CRISPR REPEAT SEQUENCE	36.139	53.112	0.706	-2.511	-3.11538
6el9A	6b47 B	CSY2	EDO	M	CRISPR REPEAT SEQUENCE	35.116	-0.82	0.682	-1.208	-1.54476
7ew65	6b47 B	CSY2	LUT	M	CRISPR REPEAT SEQUENCE	35.966	98.742	1.427	-3.218	-2.1074
9f9hA	6b47 B	CSY2	LI1	M	CRISPR REPEAT SEQUENCE	35.281	-1.082	0.38	-1.327	-2.76458
9f9iA	6b47 B	CSY2	LI1	M	CRISPR REPEAT SEQUENCE	38.983	-1.11	1.084	-1.919	-1.62078
3fdmA	6b47 B	CSY2	EDO	M	CRISPR REPEAT SEQUENCE	36.774	-1.325	0.133	-1.33	-5.70815
8fpfC	6b47 B	CSY2	POV	M	CRISPR REPEAT SEQUENCE	38.104	12.337	0.477	-1.915	-3.31889
3g35A	6b47 B	CSY2	F13	M	CRISPR REPEAT SEQUENCE	37.104	2.963	1.417	-3.847	-2.53593
4hbhM	6b47 B	CSY2	BCL	M	CRISPR REPEAT SEQUENCE	35.101	15.093	0.837	-3.11	-3.3191
6hlpA	6b47 B	CSY2	OLA	M	CRISPR REPEAT SEQUENCE	36.132	32.247	1.238	-2.139	-1.59865
8htuM	6b47 B	CSY2	BCR	M	CRISPR REPEAT SEQUENCE	39.709	140.746	1.854	-4.619	-2.36387
8j7b2	6b47 B	CSY2	CLA	M	CRISPR REPEAT SEQUENCE	35.195	16.112	0.826	-3.322	-3.58747
8jjrl	6b47 B	CSY2	CLA	M	CRISPR REPEAT SEQUENCE	43.297	23.948	2.481	-3.895	-1.5091
7jrpC	6b47 B	CSY2	CDL	M	CRISPR REPEAT SEQUENCE	37.33	-1.228	0.738	-1.745	-2.08234
8jzel	6b47 B	CSY2	CLA	M	CRISPR REPEAT SEQUENCE	43.03	11.179	2.611	-4.583	-1.69052
8jzfl	6b47 B	CSY2	CLA	M	CRISPR REPEAT SEQUENCE	39.463	9.016	2.54	-4.596	-1.74091
7k0mD	6b47 B	CSY2	POV	M	CRISPR REPEAT SEQUENCE	36.296	2.76	0.776	-2.074	-2.36758
7k0nD	6b47 B	CSY2	POV	M	CRISPR REPEAT SEQUENCE	38.404	2.465	0.743	-1.877	-2.22657
7k0pD	6b47 B	CSY2	POV	M	CRISPR REPEAT SEQUENCE	38.299	2.575	0.635	-2.065	-2.80952
4kt0A	6b47 B	CSY2	CLA	M	CRISPR REPEAT SEQUENCE	36.507	3.413	1.244	-2.361	-1.7567
6l352	6b47 B	CSY2	CHL	M	CRISPR REPEAT SEQUENCE	35.426	36.614	0.952	-4.462	-4.24144
6l7oD	6b47 B	CSY2	AJP	M	CRISPR REPEAT SEQUENCE	37.71	5.098	2.131	-4.735	-2.12237
5oswA	6b47 B	CSY2	DIU	M	CRISPR REPEAT SEQUENCE	36.153	-2.129	0.476	-2.705	-4.69618
7oy8R	6b47 B	CSY2	07D	M	CRISPR REPEAT SEQUENCE	37.109	21.868	0.357	-3.603	-7.88403
3q1fA	6b47 B	CSY2	YPP	M	CRISPR REPEAT SEQUENCE	38.066	0.197	0.606	-5.152	-7.29745
8qtoA	6b47 B	CSY2	MPD	M	CRISPR REPEAT SEQUENCE	37.811	-1.627	0.845	-2.16	-2.28571
7r46A	6b47 B	CSY2	LMT	M	CRISPR REPEAT SEQUENCE	37.673	19.074	1.416	-3.291	-2.17084
3sgvB	6b47 B	CSY2	2BJ	M	CRISPR REPEAT SEQUENCE	35.149	3.735	0.389	-4.76	-9.73415
6sl56	6b47 B	CSY2	LUT	M	CRISPR REPEAT SEQUENCE	36.205	36.872	0.4	-0.822	-1.644
8t3kC	6b47 B	CSY2	POV	M	CRISPR REPEAT SEQUENCE	39.593	-0.513	0.47	-2.243	-3.93509
8teoA	6b47 B	CSY2	POV	M	CRISPR REPEAT SEQUENCE	38.412	-1.223	0.07	-1.438	-8.45882
6trcK	6b47 B	CSY2	BCR	M	CRISPR REPEAT SEQUENCE	43.292	-2.092	0.45	-4.995	-9.08182
2wsf2	6b47 B	CSY2	CLA	M	CRISPR REPEAT SEQUENCE	36.65	43.081	2.911	-4.936	-1.63932
8xklP	6b47 B	CSY2	II0	M	CRISPR REPEAT SEQUENCE	36.17	48.259	1.602	-3.085	-1.81257
7xzi5	6b47 B	CSY2	LMG	M	CRISPR REPEAT SEQUENCE	36.237	1.497	0.387	-3.042	-6.24641
7y7bK	6b47 B	CSY2	8CT	M	CRISPR REPEAT SEQUENCE	36.913	204.549	1.518	-2.594	-1.60321
6yacA	6b47 B	CSY2	CLA	M	CRISPR REPEAT SEQUENCE	36.18	7.773	3.511	-5.682	-1.57353
8z82E	6b47 B	CSY2	BCL	M	CRISPR REPEAT SEQUENCE	37.112	-1.527	0.35	-2.27	-5.04444
8z83E	6b47 B	CSY2	BCL	M	CRISPR REPEAT SEQUENCE	35.69	-1.543	0.339	-2.18	-4.96583
8zeeZ	6b47 B	CSY2	BCR	M	CRISPR REPEAT SEQUENCE	36.658	0.711	0.201	-3.077	-10.2226
3zumM	6b47 B	CSY2	BCL	M	CRISPR REPEAT SEQUENCE	36.226	12.51	3.047	-4.972	-1.57992
5zwaA	6b47 B	CSY2	EDO	M	CRISPR REPEAT SEQUENCE	36.67	-1.391	0.47	-2.065	-3.62281
1fofA	6b47 E	CSY3	SO4	M	CRISPR REPEAT SEQUENCE	35.943	3.589	1.017	-1.979	-1.77171
8jzeO	6b47 E	CSY3	DD6	M	CRISPR REPEAT SEQUENCE	36.341	157.833	1.333	-2.664	-1.85904
1k54A	6b47 E	CSY3	SO4	M	CRISPR REPEAT SEQUENCE	35.715	2.282	1.088	-2.053	-1.72811
2x02A	6b47 E	CSY3	SO4	M	CRISPR REPEAT SEQUENCE	36.886	2.391	0.552	-2.602	-3.9908
2x02A	6b47 F	CSY3	SO4	M	CRISPR REPEAT SEQUENCE	37.66	0.029	1.224	-2.473	-1.86782
2x02A	6b47 G	CSY3	SO4	M	CRISPR REPEAT SEQUENCE	37.514	0.359	0.854	-2.316	-2.42767
5b2o A	6ifo A	CAS9	EDO	C	RNA	36.104	-1.135	0.29	-1.582	-4.05641
5b2q A	6ifo A	CAS9	EDO	C	RNA	36.173	-1.17	0.212	-1.551	-4.97115
5b2r B	6ifo A	CAS9	ACT	C	RNA	40.362	-0.893	0.346	-1.216	-2.72646
5b2r B	6ifo A	CAS9	EDO	C	RNA	69.4	-1.841	0.415	-2.178	-4.22913
5b2s B	6ifo A	CAS9	ACT	C	RNA	39.292	-1.005	0.203	-1.093	-3.60726
5b2s B	6ifo A	CAS9	EDO	C	RNA	110.473	-1.887	0.433	-2.276	-4.27017
5b2t B	6ifo A	CAS9	ACT	C	RNA	39.225	-0.939	0.259	-1.135	-3.16156
1cj1 A	6ifo A	CAS9	C78	C	RNA	36.955	36.886	1.772	-2.9	-1.54915
4cmp A	6ifo A	CAS9	SO4	C	RNA	60.481	-1.64	0.581	-2.528	-3.71219
4cmq A	6ifo A	CAS9	SO4	C	RNA	91.609	-1.655	0.799	-2.577	-2.86652
8d32 A	6ifo A	CAS9	5AD	C	RNA	35.824	-1.242	0.991	-3.081	-2.82401
7gyc A	6ifo A	CAS9	PO4	C	RNA	35.229	-0.185	0	-0.185	-1.85
7gyd A	6ifo A	CAS9	PO4	C	RNA	35.253	-0.725	0.71	-2.001	-2.47037
7gye A	6ifo A	CAS9	PO4	C	RNA	35.138	-0.498	0.9	-1.902	-1.902
7gyg A	6ifo A	CAS9	PO4	C	RNA	35.27	-0.655	0.933	-1.98	-1.91675
7jgc 1	6ifo A	CAS9	BQ1	C	RNA	37.465	1.38	0.223	-1.348	-4.17337
8jze F	6ifo A	CAS9	KC1	C	RNA	39.998	4.102	1.127	-5.057	-4.12143
8jzf F	6ifo A	CAS9	KC1	C	RNA	39.432	3.568	1.262	-5.067	-3.72026
6k4p B	6ifo A	CAS9	PO4	C	RNA	82.074	-2.009	0.436	-2.428	-4.52985
6k4q B	6ifo A	CAS9	PO4	C	RNA	49.4	-1.973	1.073	-2.581	-2.20034
1mz9 A	6ifo A	CAS9	VDY	C	RNA	35.123	-1.961	0.783	-2.712	-3.07135
6pfy A	6ifo A	CAS9	CLA	C	RNA	37.078	4.495	1.698	-3.28	-1.82425
8q1y J	6ifo A	CAS9	PLC	C	RNA	36.729	1.726	0.493	-2.775	-4.6796
3r45 C	6ifo A	CAS9	GOL	C	RNA	35.272	0.689	0.496	-2.01	-3.37248
4rku 3	6ifo A	CAS9	CLA	C	RNA	37.528	28.509	2.023	-4.574	-2.1545
5vw1 A	6ifo A	CAS9	EDO	C	RNA	86.44	-2.173	0.152	-2.57	-10.1984
5vw1 A	6ifo A	CAS9	PEG	C	RNA	57.522	-2.483	0.346	-3.068	-6.87892
5vw1 A	6ifo A	CAS9	PG4	C	RNA	38.403	-0.889	0.608	-1.452	-2.05085
5wat A	6ifo A	CAS9	P6G	C	RNA	36.628	-0.964	0.562	-1.211	-1.82931
5xg2 A	6ifo A	CAS9	MPD	C	RNA	38.738	-2.106	0.579	-2.588	-3.81149
6zzx 2	6ifo A	CAS9	CLA	C	RNA	37.806	-1.867	1.671	-2.805	-1.58385
6ai6 A	6ifo A	CAS9	EDO	C	RNA	59.566	-1.887	0.308	-2.33	-5.71078
6ai6 A	6ifo B	CAS9	EDO	D	RNA	59.825	-1.331	0.751	-1.883	-2.21269
5b2r B	6ifo B	CAS9	ACT	D	RNA	36.988	-0.943	0.232	-1.06	-3.19277
5b2r B	6ifo B	CAS9	EDO	D	RNA	65.863	-0.962	0.569	-1.668	-2.49327
5b2s B	6ifo B	CAS9	EDO	D	RNA	62.727	-0.994	0.563	-1.652	-2.4917
4cmp A	6ifo B	CAS9	SO4	D	RNA	86.814	-1.437	0.163	-2.354	-8.95057
4cmq A	6ifo B	CAS9	SO4	D	RNA	80.018	-1.26	0.191	-2.218	-7.62199
8d32 A	6ifo B	CAS9	5AD	D	RNA	35.071	-2.04	0.732	-4.245	-5.10216
7dz8 A	6ifo B	CAS9	CLA	D	RNA	35.828	121.961	1.433	-2.653	-1.73059
6e0b A	6ifo B	CAS9	GOL	D	RNA	37.708	-0.757	0	-0.757	-7.57
7gyd A	6ifo B	CAS9	PO4	D	RNA	35.887	-0.607	0.713	-1.901	-2.33825
4i4j A	6ifo B	CAS9	TAR	D	RNA	35.947	-1.321	0.788	-1.836	-2.06757
3imd A	6ifo B	CAS9	FYQ	D	RNA	38.667	9.4	1.634	-4.367	-2.51845
8jze F	6ifo B	CAS9	KC1	D	RNA	37.788	3.789	1.437	-5.831	-3.79375
6k4p B	6ifo B	CAS9	PO4	D	RNA	83.922	-2.27	0.363	-2.562	-5.53348
6k4q B	6ifo B	CAS9	PO4	D	RNA	83.832	-2.291	0.371	-2.586	-5.49045
6kii A	6ifo B	CAS9	MHF	D	RNA	36.97	35.422	1.163	-3.684	-2.91686
5n1x D	6ifo B	CAS9	8HH	D	RNA	35.977	35.482	0.855	-3.97	-4.15707
4ooj A	6ifo B	CAS9	PEG	D	RNA	36.877	-1.715	0.425	-2.157	-4.10857
1p4m A	6ifo B	CAS9	ADP	D	RNA	35.665	143.752	3.649	-6.652	-1.77434
4pa8 A	6ifo B	CAS9	GOL	D	RNA	35.44	-1.076	1.114	-2.006	-1.65239
5vw1 A	6ifo B	CAS9	EDO	D	RNA	53.482	-2.437	0.358	-3.125	-6.82314
5vw1 A	6ifo B	CAS9	PEG	D	RNA	83.941	-1.15	0.921	-2.639	-2.58472
7w4d j	6ifo B	CAS9	PLX	D	RNA	35.729	1.398	1.159	-2.366	-1.87927
3wg4 A	6ifo B	CAS9	GAL	D	RNA	41.662	-1.272	1.249	-4.058	-3.00815
8wgh A	6ifo B	CAS9	CLA	D	RNA	38.589	117.125	1.518	-3.408	-2.1063
1ww6 A	6ifo B	CAS9	GAL	D	RNA	37.063	4.13	1.454	-3.311	-2.13063
5xg2 A	6ifo B	CAS9	MPD	D	RNA	35.764	-0.704	1.665	-2.794	-1.583
6zzy 7	6ifo B	CAS9	CLA	D	RNA	36.307	47.593	1.601	-4.49	-2.63962
6c9a B	6j9m F	CAS9	EUJ	B	ACRIIC2	38.975	4.487	0.919	-1.753	-1.72031
4h2j A	6j9m F	CAS9	0YU	B	ACRIIC2	35.978	-3.408	0.437	-4.864	-9.05773
6jdx C	6j9m F	CAS9	EDO	B	ACRIIC2	52.871	-0.906	0.639	-1.488	-2.01353
8xnm W	6j9m F	CAS9	EHZ	B	ACRIIC2	36.922	-0.043	0.268	-1.926	-5.2337
6zk9 g	6j9m F	CAS9	ZMP	B	ACRIIC2	36.421	4.575	0.46	-1.546	-2.76071
6zkh g	6j9m F	CAS9	ZMP	B	ACRIIC2	36.018	3.799	0.406	-1.386	-2.73913
6zkl g	6j9m F	CAS9	ZMP	B	ACRIIC2	35.323	5.783	0.416	-1.608	-3.11628
6zkq g	6j9m F	CAS9	ZMP	B	ACRIIC2	36.317	2.784	0.838	-1.476	-1.57356
4zsj A	6j9m F	CAS9	4R0	B	ACRIIC2	36.338	-1.39	0.468	-2.772	-4.88028
7ahk A	6j9m A	CAS9	LFA	C	ACRIIC2	39.128	73.884	0.9	-2.289	-2.289
1arp A	6j9m A	CAS9	HEM	C	ACRIIC2	38.61	14.472	0.39	-3.725	-7.60204
1c8i A	6j9m A	CAS9	HEM	C	ACRIIC2	35.297	18.428	0.432	-3.738	-7.02632
5c8a A	6j9m A	CAS9	B12	C	ACRIIC2	35.801	44.94	1.517	-2.679	-1.65677
300 A	6j9m A	CAS9	EDO	C	ACRIIC2	36.964	-0.341	0.665	-1.648	-2.15425
2e9c A	6j9m A	CAS9	B75	C	ACRIIC2	40.958	3.905	1.035	-3.631	-3.19912
1fhf A	6j9m A	CAS9	HEM	C	ACRIIC2	43.057	76.537	1.458	-2.591	-1.66303
4h2j A	6j9m A	CAS9	0YU	C	ACRIIC2	37.39	-3.33	0.327	-5.591	-13.0937
4h3a A	6j9m A	CAS9	0YY	C	ACRIIC2	35.906	-2.606	0.123	-2.841	-12.7399
4h9p C	6j9m A	CAS9	PO4	C	ACRIIC2	36.247	-1.056	0.379	-1.866	-3.89562
4h9q C	6j9m A	CAS9	PO4	C	ACRIIC2	35.836	-0.242	0.772	-1.893	-2.17087
1hsr A	6j9m A	CAS9	HEM	C	ACRIIC2	35.603	18.233	0.457	-3.757	-6.74506
4jtz A	6j9m A	CAS9	1NW	C	ACRIIC2	36.647	-0.879	0.315	-2.29	-5.51807
8rza A	6j9m A	CAS9	PG4	C	ACRIIC2	39.587	-0.994	0.401	-1.658	-3.30938
8wb4 4	6j9m A	CAS9	II0	C	ACRIIC2	35.613	17.009	1.787	-2.923	-1.54902
2ylj A	6j9m A	CAS9	HEM	C	ACRIIC2	36.036	182.269	2.905	-5.585	-1.85857
8ca3 W	6j9m A	CAS9	EHZ	D	ACRIIC2	35.868	4.088	0.926	-1.935	-1.88596
4cmq A	6j9m A	CAS9	SO4	D	ACRIIC2	35.074	-1.46	0.358	-1.895	-4.13755
5l3s B	6j9m A	CAS9	GOL	D	ACRIIC2	35.252	-0.207	0.361	-1.315	-2.85249
8wmj M	6j9m A	CAS9	WVN	D	ACRIIC2	35.793	-1.813	0.465	-3.42	-6.0531
8wmv M	6j9m A	CAS9	WVN	D	ACRIIC2	35.16	-1.957	0.519	-3.524	-5.69305
7y7b e	6j9m A	CAS9	CLA	D	ACRIIC2	35.262	58.108	0.878	-2.194	-2.24335
6ab9 A	6j9m A	CAS9	OLA	E	ACRIIC2	35.59	-0.25	0.075	-1.366	-7.80571
3acw A	6j9m A	CAS9	651 ((3R)-3-biphenyl-4-yl-1-azabicyclo[2.2.2]octan-3-ol)	E	ACRIIC2	42.353	-1.255	0.784	-2.835	-3.20701
1ary A	6j9m F	CAS9	HEM	E	ACRIIC2	35.979	14.795	0.857	-3.775	-3.94462
8atg A	6j9m F	CAS9	POV	E	ACRIIC2	35.855	-0.438	0.892	-1.766	-1.78024
5b4a A	6j9m F	CAS9	LP5	E	ACRIIC2	52.549	0.91	0.705	-2.389	-2.9677
7b4l A	6j9m F	CAS9	UND	E	ACRIIC2	35.546	-1.178	0.228	-1.4	-4.26829
5b6v A	6j9m A	CAS9	OCT	E	ACRIIC2	35.188	-0.41	0.146	-1.574	-6.39837
5b6w A	6j9m A	CAS9	OCT	E	ACRIIC2	35.188	-0.41	0.146	-1.574	-6.39837
8bcg B	6j9m F	CAS9	Q9I	E	ACRIIC2	35.397	4.284	0.962	-2.464	-2.32015
7bgi 3	6j9m A	CAS9	CLA	E	ACRIIC2	37.125	1.531	1.6	-2.921	-1.71824
7bgi 4	6j9m A	CAS9	CLA	E	ACRIIC2	36.488	14.202	1.496	-2.522	-1.5802
7bgi 9	6j9m A	CAS9	CLA	E	ACRIIC2	37.1	6.135	1.218	-2.511	-1.90516
7blx 3	6j9m A	CAS9	CLA	E	ACRIIC2	35.274	1.245	1.444	-2.359	-1.52785
7blx 8	6j9m A	CAS9	CLA	E	ACRIIC2	38.219	9.124	1.086	-2.422	-2.04216
1c8i A	6j9m F	CAS9	HEM	E	ACRIIC2	35.587	15.997	0.66	-3.74	-4.92105
8clh B	6j9m A	CAS9	LOC	E	ACRIIC2	37.316	2.184	0.926	-3.575	-3.48441
4cmp A	6j9m F	CAS9	SO4	E	ACRIIC2	38.439	-0.645	0.434	-1.801	-3.37266
4cmq A	6j9m F	CAS9	SO4	E	ACRIIC2	38.293	-0.631	0.984	-1.946	-1.7952
8cmo 9	6j9m A	CAS9	CLA	E	ACRIIC2	39.242	8.192	1.207	-2.301	-1.76052
7d0j 3	6j9m A	CAS9	CLA	E	ACRIIC2	38.566	1.945	0.757	-2.775	-3.23804
7d0j 6	6j9m A	CAS9	CLA	E	ACRIIC2	35.152	14.886	1.176	-2.566	-2.01097
7d9f A	6j9m F	CAS9	HEM	E	ACRIIC2	38.695	31.085	2.036	-3.531	-1.65309
7d9h A	6j9m F	CAS9	HEM	E	ACRIIC2	35.458	22.939	2.17	-3.452	-1.5207
7d9i A	6j9m F	CAS9	HEM	E	ACRIIC2	35.749	22.3	2.326	-3.648	-1.50371
3ds6 A	6j9m F	CAS9	A17	E	ACRIIC2	37.313	-0.387	0	-0.387	-3.87
7dz7 3	6j9m A	CAS9	CLA	E	ACRIIC2	37.301	6.521	1	-2.848	-2.58909
2E+39 A	6j9m F	CAS9	HEM	E	ACRIIC2	35.663	17.443	1.98	-3.575	-1.71875
7E+69 A	6j9m F	CAS9	HX6	E	ACRIIC2	35.022	0.052	0.576	-1.06	-1.56805
2E+98 A	6j9m F	CAS9	B29	E	ACRIIC2	35.083	-1.885	0.414	-3.899	-7.5856
2e9c A	6j9m F	CAS9	B75	E	ACRIIC2	47.966	1.875	0.994	-3.379	-3.08867
7e9g R	6j9m A	CAS9	HZR	E	ACRIIC2	36.804	1.05	0.824	-2.49	-2.69481
8egf A	6j9m A	CAS9	ADP	E	ACRIIC2	35.807	-1.467	0.445	-3.183	-5.84037
8egu A	6j9m A	CAS9	ADP	E	ACRIIC2	35.05	-1.208	0.62	-2.962	-4.11389
7ew6 3	6j9m A	CAS9	CLA	E	ACRIIC2	41.318	8.492	1.566	-3.017	-1.81092
7ewk 3	6j9m A	CAS9	CLA	E	ACRIIC2	42.852	4.171	0.965	-4.323	-4.05915
3exm A	6j9m A	CAS9	GOL	E	ACRIIC2	37.806	-0.24	0.666	-1.278	-1.66841
3f2e A	6j9m F	CAS9	CIT	E	ACRIIC2	35.659	-0.968	0.981	-2.536	-2.34598
8f2s C	6j9m A	CAS9	RBR	E	ACRIIC2	38.112	7.579	1.175	-2.508	-1.96706
8f4q A	6j9m A	CAS9	ADP	E	ACRIIC2	35.802	-1.399	0.986	-3.108	-2.86188
4f6v A	6j9m A	CAS9	FJP	E	ACRIIC2	37.592	-0.76	1.489	-2.915	-1.83449
8fdl A	6j9m A	CAS9	HEM	E	ACRIIC2	38.241	-0.28	1.545	-3.939	-2.39453
6ffi A	6j9m A	CAS9	OLA	E	ACRIIC2	38.377	9.093	0.723	-1.629	-1.97934
3frd X	6j9m A	CAS9	DHF	E	ACRIIC2	36.072	15.954	1.226	-2.244	-1.69231
3frd X	6j9m F	CAS9	DHF	E	ACRIIC2	36.107	13.993	1.151	-2.155	-1.72262
5g2d A	6j9m A	CAS9	OLA	E	ACRIIC2	35.593	-0.575	0.15	-1.263	-5.052
6ga2 A	6j9m F	CAS9	OCT	E	ACRIIC2	35.624	1.17	0.436	-1.476	-2.75373
6ga7 A	6j9m A	CAS9	OCT	E	ACRIIC2	35.006	0.247	0.57	-1.521	-2.27015
6ga8 A	6j9m A	CAS9	OCT	E	ACRIIC2	35.783	-0.246	0.408	-1.445	-2.84449
6gaa A	6j9m F	CAS9	OCT	E	ACRIIC2	35.414	1.265	0.4	-1.381	-2.762
6gac A	6j9m A	CAS9	OCT	E	ACRIIC2	35.256	-0.084	0.333	-1.413	-3.26328
6gaf A	6j9m A	CAS9	OCT	E	ACRIIC2	35.311	0.453	0.684	-1.552	-1.97959
6gag A	6j9m A	CAS9	OCT	E	ACRIIC2	36.291	-0.728	0	-0.728	-7.28
6gyn A	6j9m F	CAS9	PC1	E	ACRIIC2	35.855	-0.751	0.081	-1.546	-8.54144
4h2j A	6j9m A	CAS9	0YU	E	ACRIIC2	41.621	-3.388	0.362	-4.978	-10.7749
4h2j A	6j9m F	CAS9	0YU	E	ACRIIC2	43.197	-3.041	0.649	-4.907	-6.5514
4h2m A	6j9m A	CAS9	0YV	E	ACRIIC2	36.288	5.737	0.307	-3.848	-9.45455
5h2h A	6j9m A	CAS9	OCT	E	ACRIIC2	35.188	-0.41	0.146	-1.574	-6.39837
5h2i A	6j9m A	CAS9	OCT	E	ACRIIC2	37.018	-0.433	0.195	-1.52	-5.15254
8h2u 0	6j9m A	CAS9	CLA	E	ACRIIC2	37.076	17.489	1.323	-3.459	-2.43078
4h3a A	6j9m F	CAS9	0YY	E	ACRIIC2	38.976	-2.168	0.308	-2.67	-6.54412
1h5g A	6j9m F	CAS9	HEM	E	ACRIIC2	38.981	62.179	1.59	-3.273	-1.93669
4h9q C	6j9m A	CAS9	PO4	E	ACRIIC2	35.036	2.812	1.077	-1.823	-1.54885
6hkj A	6j9m A	CAS9	NAG	E	ACRIIC2	35.395	1.824	0.73	-1.382	-1.66506
6hkz A	6j9m A	CAS9	NAG	E	ACRIIC2	35.392	1.838	0.686	-1.363	-1.7341
8htu 2	6j9m A	CAS9	CLA	E	ACRIIC2	37.395	4.737	0.963	-2.573	-2.42051
8htu 4	6j9m A	CAS9	CLA	E	ACRIIC2	40.522	4.798	1.045	-2.839	-2.47948
8htu M	6j9m A	CAS9	BCR	E	ACRIIC2	38.081	-1.572	0.692	-3.736	-4.71717
8i2g R	6j9m A	CAS9	CLR	E	ACRIIC2	38.26	-0.565	1.558	-3.155	-1.9029
8ijl A	6j9m A	CAS9	CLR	E	ACRIIC2	35.666	12.799	1.569	-2.625	-1.5728
6ijj 8	6j9m A	CAS9	CLA	E	ACRIIC2	36.45	10.932	1.204	-2.204	-1.69018
8iun C	6j9m F	CAS9	HEC	E	ACRIIC2	36.249	-2.303	0.142	-2.961	-12.2355
8j5k D	6j9m A	CAS9	PL9	E	ACRIIC2	35.93	-1.292	1.099	-2.057	-1.7156
8j7b 3	6j9m A	CAS9	CLA	E	ACRIIC2	37.781	4.109	1.05	-2.812	-2.44522
6jdx C	6j9m F	CAS9	EDO	E	ACRIIC2	52.056	-0.908	0.634	-1.475	-2.00954
8jjr m	6j9m A	CAS9	CLA	E	ACRIIC2	37.81	3.181	0.966	-2.65	-2.48593
6jo5 9	6j9m A	CAS9	CLA	E	ACRIIC2	46.521	8.807	1.742	-3.116	-1.69164
6jo6 1	6j9m A	CAS9	CLA	E	ACRIIC2	35.557	7.26	1.07	-2.499	-2.1359
6jo6 3	6j9m A	CAS9	CLA	E	ACRIIC2	38.98	5.332	0.924	-2.483	-2.4248
6jo6 8	6j9m A	CAS9	CLA	E	ACRIIC2	37.45	5.779	1.035	-2.323	-2.0467
8jsv A	6j9m A	CAS9	1PE	E	ACRIIC2	36.414	-0.983	0.468	-1.316	-2.3169
4jtz A	6j9m F	CAS9	1NW	E	ACRIIC2	40.763	-0.333	0.386	-2.161	-4.4465
4ju1 A	6j9m F	CAS9	1NZ	E	ACRIIC2	40.107	6.837	0.695	-2.498	-3.14214
8jw0 A	6j9m A	CAS9	CLA	E	ACRIIC2	42.847	35.339	1.283	-3.722	-2.69125
8jw0 D	6j9m A	CAS9	CLA	E	ACRIIC2	39.888	17.535	1.665	-3.853	-2.183
8jw0 Q	6j9m A	CAS9	CLA	E	ACRIIC2	38.871	15.042	2.021	-3.926	-1.85101
8jw0 T	6j9m A	CAS9	CLA	E	ACRIIC2	36.279	47.726	0.785	-4.105	-4.63842
4jyw A	6j9m A	CAS9	NAG	E	ACRIIC2	35.473	2.776	0.696	-1.533	-1.92588
6jyc A	6j9m A	CAS9	OLA	E	ACRIIC2	36.298	-0.572	0.181	-1.281	-4.55872
8jze L	6j9m A	CAS9	CLA	E	ACRIIC2	35.315	12.647	1.341	-2.61	-1.81124
8jzf J	6j9m A	CAS9	CLA	E	ACRIIC2	42.615	4.426	1.691	-4.969	-2.77443
8jzf K	6j9m A	CAS9	CLA	E	ACRIIC2	39.522	59.23	1.297	-4.408	-3.15533
8jzf L	6j9m A	CAS9	CLA	E	ACRIIC2	35.315	12.653	1.41	-2.66	-1.76159
3kk6 A	6j9m F	CAS9	BOG	E	ACRIIC2	36.871	2.256	0.566	-2.119	-3.18168
7ksq 1	6j9m A	CAS9	CLA	E	ACRIIC2	36.151	7.912	0.728	-1.526	-1.843
7ksq 2	6j9m A	CAS9	CLA	E	ACRIIC2	43.663	7.953	1.032	-2.329	-2.05742
7ksq 4	6j9m A	CAS9	CLA	E	ACRIIC2	37.971	15.775	1.381	-2.78	-1.87711
7kux 1	6j9m A	CAS9	CLA	E	ACRIIC2	36.151	7.912	0.728	-1.526	-1.843
7kux 2	6j9m A	CAS9	CLA	E	ACRIIC2	43.663	7.953	1.032	-2.329	-2.05742
7kux 4	6j9m A	CAS9	CLA	E	ACRIIC2	37.971	15.775	1.381	-2.78	-1.87711
5l3s B	6j9m A	CAS9	GOL	E	ACRIIC2	35.657	-0.129	1.085	-2.187	-1.84557
5l8r 3	6j9m A	CAS9	CLA	E	ACRIIC2	39.891	4.43	1.052	-2.786	-2.4184
5l8r 4	6j9m A	CAS9	CLA	E	ACRIIC2	37.645	3.265	0.582	-2.346	-3.43988
6ly5 C	6j9m A	CAS9	CLA	E	ACRIIC2	36.784	3.435	0.92	-2.344	-2.29804
6ly5 K	6j9m A	CAS9	CLA	E	ACRIIC2	39.461	52.249	1.726	-3.51	-1.92223
6ly5 L	6j9m A	CAS9	CLA	E	ACRIIC2	35.301	2.283	0.413	-2.472	-4.81871
6ly5 O	6j9m F	CAS9	CLA	E	ACRIIC2	35.083	2.374	0.813	-1.426	-1.56188
5m3l A	6j9m F	CAS9	HEM	E	ACRIIC2	35.508	-1.311	1.612	-3.874	-2.26285
7m75 B	6j9m A	CAS9	CLA	E	ACRIIC2	38.059	2.746	1.063	-1.89	-1.62511
5mdx R	6j9m A	CAS9	CLA	E	ACRIIC2	35.995	9.384	0.95	-3.851	-3.66762
1mqv A	6j9m A	CAS9	HEC	E	ACRIIC2	37.745	19.758	1.215	-3.766	-2.86388
6mq3 A	6j9m A	CAS9	J22	E	ACRIIC2	36.045	10.982	1.402	-2.689	-1.79028
5o4c C	6j9m A	CAS9	HEC	E	ACRIIC2	35.711	14.74	0.62	-1.941	-2.69583
8ov5 M	6j9m A	CAS9	W4I	E	ACRIIC2	36.674	-0.929	0.445	-2.079	-3.81468
8pur A	6j9m A	CAS9	HEM	E	ACRIIC2	37.782	0.338	2.312	-3.907	-1.61982
7q1u A	6j9m F	CAS9	PLM	E	ACRIIC2	43.433	-2.188	0.931	-3.147	-3.05238
8qb5 A	6j9m A	CAS9	OLC	E	ACRIIC2	38.816	5.382	1.04	-1.714	-1.50351
8qjz A	6j9m F	CAS9	LP5	E	ACRIIC2	35.184	-0.472	0.349	-2.326	-5.1804
7qsl W	6j9m A	CAS9	EHZ	E	ACRIIC2	35.598	1.674	0.285	-1.786	-4.63896
6r0t A	6j9m A	CAS9	EDO	E	ACRIIC2	37.382	-0.97	0.227	-1.333	-4.07645
8r2s A	6j9m F	CAS9	PEG	E	ACRIIC2	39.865	-1.143	0.256	-1.692	-4.75281
4rku 4	6j9m A	CAS9	CLA	E	ACRIIC2	40.696	1.095	1.335	-2.283	-1.59094
8t56 A	6j9m A	CAS9	PLM	E	ACRIIC2	40.097	0.021	0.967	-1.787	-1.67479
8uc8 D	6j9m F	CAS9	PCW	E	ACRIIC2	37.449	5.791	0.604	-1.754	-2.49148
1v7u A	6j9m F	CAS9	FPP	E	ACRIIC2	37.31	-1.157	0.465	-2.149	-3.80354
7w2y N	6j9m A	CAS9	CDL	E	ACRIIC2	35.674	0.623	0.946	-1.631	-1.55927
8wb4 5	6j9m A	CAS9	CLA	E	ACRIIC2	40.417	0.991	0.95	-2.631	-2.50571
8wb4 6	6j9m A	CAS9	CLA	E	ACRIIC2	35.404	15.042	1.61	-2.688	-1.57193
5wb2 A	6j9m A	CAS9	CLR	E	ACRIIC2	36.525	-1.942	0.429	-3.629	-6.86011
8wck 1	6j9m A	CAS9	CLA	E	ACRIIC2	35.369	16.731	1.543	-2.634	-1.60316
8wcl 6	6j9m A	CAS9	CLA	E	ACRIIC2	37.719	4.28	1.018	-2.747	-2.45707
8wcl 7	6j9m A	CAS9	CLA	E	ACRIIC2	41.691	27.546	1.829	-2.968	-1.53862
8wey 2	6j9m A	CAS9	CLA	E	ACRIIC2	36.721	3.579	1.236	-2.421	-1.81213
8wgh 3	6j9m A	CAS9	CLA	E	ACRIIC2	39.397	3.609	0.762	-2.888	-3.35035
6wjc A	6j9m A	CAS9	Y01	E	ACRIIC2	38.21	-1.592	1.079	-2.513	-2.13147
8wm6 M	6j9m A	CAS9	WVN	E	ACRIIC2	40.436	-2.835	0.435	-3.821	-7.14206
8wmj i	6j9m A	CAS9	CLA	E	ACRIIC2	40.474	18.334	1.666	-3.339	-1.89071
8wmv M	6j9m A	CAS9	WVN	E	ACRIIC2	44.203	-2.523	0.512	-3.899	-6.37092
8wmv n	6j9m A	CAS9	CLA	E	ACRIIC2	35.066	0.759	0.541	-2.969	-4.63183
8wmw M	6j9m A	CAS9	WVN	E	ACRIIC2	40.43	-2.782	0.334	-3.862	-8.89862
5ws5 A	6j9m A	CAS9	BCR	E	ACRIIC2	40.647	94.534	1.164	-2.723	-2.15427
6x0o A	6j9m A	CAS9	LHG	E	ACRIIC2	35.727	-0.338	0.107	-0.457	-2.20773
7x21 A	6j9m A	CAS9	CLR	E	ACRIIC2	35.707	19.759	1.591	-2.669	-1.57836
6xet B	6j9m A	CAS9	TU2	E	ACRIIC2	35.096	5.596	0.931	-3.278	-3.17944
8xkl P	6j9m A	CAS9	CLA	E	ACRIIC2	36.034	19.024	1.587	-2.77	-1.64197
8xlp 5	6j9m A	CAS9	CLA	E	ACRIIC2	38.817	3.599	1.148	-2.439	-1.95433
8xls 3	6j9m A	CAS9	CLA	E	ACRIIC2	37.699	3.086	0.62	-2.481	-3.44583
8xnt W	6j9m A	CAS9	EHZ	E	ACRIIC2	44.809	1.082	0.776	-2.207	-2.51941
8xnu W	6j9m A	CAS9	EHZ	E	ACRIIC2	44.81	1.081	1.139	-2.314	-1.86764
5xnm R	6j9m A	CAS9	CLA	E	ACRIIC2	43.175	7.353	1.179	-2.398	-1.8749
5xnn 4	6j9m A	CAS9	CLA	E	ACRIIC2	36.885	10.496	1.868	-3.467	-1.76169
5xno 4	6j9m A	CAS9	CLA	E	ACRIIC2	35.715	7.601	1.131	-3.459	-2.80991
7xqp 4	6j9m A	CAS9	CLA	E	ACRIIC2	35.765	7.673	1.428	-2.9	-1.89791
7xw6 R	6j9m A	CAS9	PLM	E	ACRIIC2	37.776	-1.356	0.422	-1.659	-3.17816
2y00 A	6j9m A	CAS9	Y01	E	ACRIIC2	37.642	-0.353	0.299	-2.534	-6.35088
2y02 A	6j9m A	CAS9	Y01	E	ACRIIC2	38.377	3.882	0.712	-2.005	-2.46921
2y03 A	6j9m A	CAS9	Y01	E	ACRIIC2	39.21	3.854	0.79	-1.875	-2.10674
5y5s A	6j9m A	CAS9	CDL	E	ACRIIC2	36.331	-0.146	0.409	-1.668	-3.27701
7y7b e	6j9m A	CAS9	CLA	E	ACRIIC2	36.114	61.767	1.556	-2.557	-1.54408
7y7b M	6j9m A	CAS9	8CT	E	ACRIIC2	39.284	-1.692	0.318	-3.711	-8.87799
7y8a 7	6j9m A	CAS9	CLA	E	ACRIIC2	38.915	35.966	1.914	-3.189	-1.58342
7y8a 9	6j9m F	CAS9	CLA	E	ACRIIC2	38.736	2.904	0.992	-2.174	-1.99084
7y8a M	6j9m A	CAS9	8CT	E	ACRIIC2	37.142	-1.798	0.223	-3.643	-11.2786
7yca 3	6j9m A	CAS9	CHL	E	ACRIIC2	35.368	-1.275	0.573	-2.629	-3.90639
7yca 5	6j9m A	CAS9	CLA	E	ACRIIC2	35.027	14.892	1.744	-2.831	-1.53525
7yca 6	6j9m A	CAS9	CLA	E	ACRIIC2	42.506	25.53	1.579	-2.726	-1.62359
5ylu B	6j9m A	CAS9	PCW	E	ACRIIC2	37.272	4.141	0.429	-0.977	-1.84688
7z09 A	6j9m F	CAS9	LFA	E	ACRIIC2	35.096	2.447	0.678	-1.703	-2.18895
7z0e P	6j9m A	CAS9	LFA	E	ACRIIC2	45.612	3.353	0.623	-2.017	-2.78976
7z0e P	6j9m F	CAS9	LFA	E	ACRIIC2	39.041	2.354	1.004	-1.947	-1.76359
8z11 M	6j9m A	CAS9	CLA	E	ACRIIC2	39.183	4.091	1.221	-2.336	-1.76836
8z11 N	6j9m A	CAS9	CLA	E	ACRIIC2	38.04	5.105	1.05	-2.776	-2.41391
7zdi A	6j9m A	CAS9	BCL	E	ACRIIC2	37.616	-0.108	0.491	-2.337	-3.95431
8zeh D	6j9m A	CAS9	CLA	E	ACRIIC2	36.324	0.436	0.948	-2.881	-2.74905
8zet D	6j9m A	CAS9	CLA	E	ACRIIC2	36.324	0.434	0.615	-2.564	-3.58601
8zet E	6j9m A	CAS9	CLA	E	ACRIIC2	39	4.491	0.657	-2.436	-3.21797
5zji 3	6j9m A	CAS9	CLA	E	ACRIIC2	38.884	9.11	0.987	-2.81	-2.5851
6zoo K	6j9m A	CAS9	BCR	E	ACRIIC2	35.565	77.321	0.335	-2.021	-4.64598
4zsg A	6j9m A	CAS9	4QX	E	ACRIIC2	38.428	-1.527	0.618	-2.545	-3.54457
6zxs 4	6j9m A	CAS9	CLA	E	ACRIIC2	35.743	7.843	0.877	-2.424	-2.48106
6zzx 1	6j9m A	CAS9	CLA	E	ACRIIC2	35.252	4.667	1.044	-2.314	-2.02273
6zzx 8	6j9m A	CAS9	CLA	E	ACRIIC2	35.506	30.074	1.12	-2.355	-1.93033
6i1l A	6nm9 B	CPF1	CIT	A	ACRVA4	38.227	1.122	0.673	-1.481	-1.91591
7blx 4	6nm9 B	CPF1	LUT	G	RNA (25-MER)	35.818	0.831	0.568	-4.49	-6.72156
4c8b A	6nm9 B	CPF1	0LI	G	RNA (25-MER)	35.751	102.615	1.554	-3.403	-2.05744
3gas A	6nm9 B	CPF1	EDO	G	RNA (25-MER)	42.418	-0.818	0.581	-1.199	-1.76065
8h2u B	6nm9 B	CPF1	CLA	G	RNA (25-MER)	35.652	36.855	0.859	-4.079	-4.25339
8hg6 V	6nm9 B	CPF1	CLA	G	RNA (25-MER)	36.863	22.601	1.621	-3.015	-1.75189
6i1l A	6nm9 B	CPF1	CIT	G	RNA (25-MER)	35.187	1.391	0.772	-1.617	-1.85436
8j6z x	6nm9 B	CPF1	CHL	G	RNA (25-MER)	36.441	3.007	1.609	-4.368	-2.55588
7rqu A	6nm9 B	CPF1	6EU	G	RNA (25-MER)	35.454	-1.707	1.783	-3.95	-2.09772
7rqv A	6nm9 B	CPF1	6EU	G	RNA (25-MER)	36.192	-2.112	1.041	-3.777	-3.31025
6th0 A	6nm9 B	CPF1	ACO	G	RNA (25-MER)	35.02	52.226	0.91	-3.975	-3.93564
7we4 A	6nm9 B	CPF1	LPE	G	RNA (25-MER)	36.777	42.501	0.798	-1.941	-2.16147
2wse B	6nm9 B	CPF1	BCR	G	RNA (25-MER)	37.151	147.567	1.359	-2.689	-1.84304
5xh7 A	6nm9 B	CPF1	EDO	G	RNA (25-MER)	55.047	-0.445	0.7	-1.285	-1.60625
8xkl 9	6nm9 B	CPF1	CLA	G	RNA (25-MER)	38.051	1.758	1.457	-3.37	-2.16442
8xkl P	6nm9 B	CPF1	KC2	G	RNA (25-MER)	42.602	23.625	2.124	-3.785	-1.70189
8xls 4	6nm9 B	CPF1	CLA	G	RNA (25-MER)	35.62	7.365	1.436	-2.515	-1.63737
5xus A	6nm9 B	CPF1	EDO	G	RNA (25-MER)	60.523	-1.104	0.008	-1.106	-10.2407
5xut A	6nm9 B	CPF1	EDO	G	RNA (25-MER)	62.018	-0.802	0.748	-1.277	-1.5059
5xuu A	6nm9 B	CPF1	EDO	G	RNA (25-MER)	71.816	-1.048	0.614	-1.347	-1.88655
5xuz A	6nm9 B	CPF1	EDO	G	RNA (25-MER)	63.779	-0.978	0.614	-1.274	-1.78431
4y28 2	6nm9 B	CPF1	CLA	G	RNA (25-MER)	36.123	7.719	1.585	-3.643	-2.16202
7y8a b	6nm9 B	CPF1	KC2	G	RNA (25-MER)	37.886	11.333	2.586	-4.699	-1.74944
8zet D	6nm9 B	CPF1	CLA	G	RNA (25-MER)	35.294	0.522	0.487	-2.923	-4.97956
6zsm A	6nm9 B	CPF1	EDO	G	RNA (25-MER)	37.606	-0.717	0.397	-0.789	-1.58753
6dxz A	6nm9 D	CPF1	WTF	E	RNA (25-MER)	35.466	14.561	0.65	-3.416	-4.55467
3gas A	6nm9 D	CPF1	EDO	E	RNA (25-MER)	40.264	-1.05	0.225	-1.168	-3.59385
8htu 3	6nm9 D	CPF1	CLA	E	RNA (25-MER)	37.388	2.051	0.802	-3.02	-3.34812
6jo6 A	6nm9 D	CPF1	CLA	E	RNA (25-MER)	35.632	-1.95	0.82	-3.729	-4.05326
8jw0 a	6nm9 D	CPF1	CLA	E	RNA (25-MER)	36.947	33.268	0.984	-5.379	-4.96218
7lp9 A	6nm9 D	CPF1	T7X	E	RNA (25-MER)	35.008	7.561	1.06	-1.871	-1.61293
7rqv A	6nm9 D	CPF1	6EU	E	RNA (25-MER)	36.053	-2.16	1.696	-3.597	-2.00278
8xkl 9	6nm9 D	CPF1	CLA	E	RNA (25-MER)	38.05	1.756	1.21	-3.328	-2.54046
8xkl P	6nm9 D	CPF1	KC2	E	RNA (25-MER)	41.279	21.732	2.307	-3.751	-1.55837
8xls 4	6nm9 D	CPF1	CLA	E	RNA (25-MER)	35.62	7.364	1.452	-2.545	-1.63982
5xus A	6nm9 D	CPF1	EDO	E	RNA (25-MER)	62.289	-1.097	0.163	-1.184	-4.5019
5xuu A	6nm9 D	CPF1	EDO	E	RNA (25-MER)	71.887	-1.048	0.582	-1.357	-1.98974
5xuz A	6nm9 D	CPF1	EDO	E	RNA (25-MER)	61.377	-0.969	0.438	-1.263	-2.34758
7y8a b	6nm9 D	CPF1	KC2	E	RNA (25-MER)	37.257	10.104	2.581	-4.679	-1.74524
5zji X	6nm9 D	CPF1	CHL	E	RNA (25-MER)	40.366	1.903	0.275	-3.132	-8.352
8bcv B	6nmc A	CPF1	CL0	G	RNA	35.664	-0.281	0.992	-3.881	-3.55403
7bgi 4	6nmc A	CPF1	CLA	G	RNA	35.578	15.321	1.141	-4.007	-3.22885
7dz8 2	6nmc A	CPF1	CLA	G	RNA	39.047	16.104	1.564	-3.145	-1.89002
6ijj B	6nmc A	CPF1	CLA	G	RNA	36.607	-0.482	1.074	-4.115	-3.50511
5irx A	6nmc A	CPF1	6EU	G	RNA	35.893	24.113	0.96	-3.999	-3.77264
8j6z x	6nmc A	CPF1	CHL	G	RNA	37.189	6.084	0.632	-3.333	-4.55328
6jo5 2	6nmc A	CPF1	CLA	G	RNA	37.847	5.077	1.547	-4.086	-2.48087
6kac Y	6nmc A	CPF1	CLA	G	RNA	44.299	1.966	0.479	-3.409	-5.88774
7l2x A	6nmc A	CPF1	6EU	G	RNA	37.244	-1.779	1.098	-2.71	-2.2621
5l8r B	6nmc A	CPF1	CL0	G	RNA	35.916	3.168	2.055	-3.761	-1.74524
6ly5 b	6nmc A	CPF1	CLA	G	RNA	36.819	-0.352	0.913	-3.309	-3.26654
6n4z A	6nmc A	CPF1	XYP	G	RNA	37.456	-0.788	0.724	-2.514	-3.05097
7rqu A	6nmc A	CPF1	6EU	G	RNA	39.961	9.89	1.189	-4.036	-3.13111
7rqx A	6nmc A	CPF1	6EU	G	RNA	37.368	7.474	1.399	-3.491	-2.32889
7rqy A	6nmc A	CPF1	6EU	G	RNA	35.561	12.295	1.321	-2.998	-2.10978
7rqz A	6nmc A	CPF1	6EU	G	RNA	35.279	18.119	0.666	-4.269	-5.57311
5uu7 A	6nmc A	CPF1	MRD	G	RNA	37.564	-1.486	0	-1.486	-14.86
5uu9 A	6nmc A	CPF1	XYP	G	RNA	37.473	-1.071	0	-1.071	-10.71
5uua A	6nmc A	CPF1	XYP	G	RNA	37.495	-1.04	0.421	-1.92	-3.68522
5uub A	6nmc A	CPF1	MRD	G	RNA	39.285	-1.351	0.693	-1.869	-2.35687
5uuc A	6nmc A	CPF1	MPD	G	RNA	40.505	-1.385	0.632	-1.735	-2.37022
6uz0 A	6nmc A	CPF1	9Z9	G	RNA	36.442	76.806	2.994	-5.196	-1.67938
8wgh B	6nmc A	CPF1	CLA	G	RNA	36.894	1.731	0.951	-3.73	-3.549
7xqp 3	6nmc A	CPF1	CLA	G	RNA	35.636	6.793	0.706	-4.213	-5.22705
7xqp B	6nmc A	CPF1	CLA	G	RNA	35.723	1.848	1.061	-3.946	-3.39879
4y28 2	6nmc A	CPF1	CLA	G	RNA	39.317	11.576	2.261	-3.707	-1.5701
7y7b F	8jg9 D	CAS9	8CT	E	SGRNA	36.542	14.4	0.672	-3.331	-4.31477
6raz 7	8jg9 D	CAS9	ATP	E	SGRNA	35.217	7.065	1.506	-3.216	-2.00249
9foj A	8jg9 D	CAS9	CPL	E	SGRNA	35.641	-1.957	0.417	-2.993	-5.78917
8jjr B	8jg9 A	CAS9	CLA	F	ACRIIA15	36.132	3.062	0.704	-2.141	-2.66294
9foj A	8jg9 A	CAS9	CPL	B	SGRNA	35.64	-1.958	0.407	-3.012	-5.94083
5t77 A	8jg9 A	CAS9	OLC	B	SGRNA	35.298	19.212	1.252	-2.577	-1.90607
1eb7 A	6whi A	CSY1	HEC	M	RNA (60-MER)	35.359	10.629	2.032	-3.255	-1.52674
7cjo A	6whi B	CSY2	EDO	A	CSY1	39.907	2.353	0.481	-2.218	-3.81756
6jlj V	6whi B	CSY2	GOL	A	CSY1	35.921	-1.684	0.549	-2.089	-3.2188
6jlk V	6whi B	CSY2	GOL	A	CSY1	36.033	-1.654	0.158	-1.8	-6.97674
6jll V	6whi B	CSY2	GOL	A	CSY1	35.507	-1.558	0.571	-2.053	-3.05961
6jlm V	6whi B	CSY2	GOL	A	CSY1	36.003	-1.805	0.244	-2.009	-5.84012
6jlo V	6whi B	CSY2	GOL	A	CSY1	35.886	-1.788	0.368	-2.099	-4.48504
6jlp V	6whi B	CSY2	GOL	A	CSY1	35.503	-1.526	0.343	-1.959	-4.42212
3l71 J	6whi B	CSY2	PEE	A	CSY1	35.647	1.975	0.534	-1.312	-2.0694
7m76 A	6whi B	CSY2	CLA	A	CSY1	40.723	-0.394	1.306	-3.613	-2.5697
7m78 A	6whi B	CSY2	CLA	A	CSY1	36.773	-1.081	0.861	-3.405	-3.54318
6myq B	6whi B	CSY2	UNL	A	CSY1	35.34	1.827	1.084	-2.241	-1.89274
2oko A	6whi B	CSY2	GOL	A	CSY1	39.673	-0.899	0.358	-1.182	-2.58079
7rgr B	6whi B	CSY2	NHE	A	CSY1	35.3	33.498	1.402	-3.156	-2.1012
4ub6 V	6whi B	CSY2	GOL	A	CSY1	35.291	-1.669	0.496	-2.05	-3.4396
8xls 2	6whi B	CSY2	A86	A	CSY1	36.197	-1.354	0.396	-2.103	-4.23992
6lhj A	6whi B	CSY2	NDP	H	CSY3	35.958	62.687	1.433	-3.861	-2.51859
5b6v A	6whi B	CSY2	DD9	M	RNA (60-MER)	36.539	-0.548	0.664	-1.621	-2.12173
5b6w A	6whi B	CSY2	DD9	M	RNA (60-MER)	36.539	-0.548	0.664	-1.621	-2.12173
8b8v A	6whi B	CSY2	PEG	M	RNA (60-MER)	36.002	-1.515	0.539	-1.81	-2.83255
5cvr A	6whi B	CSY2	MPD	M	RNA (60-MER)	37.572	-1.388	1.57	-2.543	-1.52275
4de3 A	6whi B	CSY2	DN8	M	RNA (60-MER)	41.217	35.921	0.866	-4.318	-4.46998
1ds8 M	6whi B	CSY2	BCL	M	RNA (60-MER)	36.093	30.203	1.451	-3.093	-1.9942
8f4i M	6whi B	CSY2	STE	M	RNA (60-MER)	35.796	15.79	1.127	-2.06	-1.67889
8f4j M	6whi B	CSY2	STE	M	RNA (60-MER)	35.743	16.511	1.281	-2.08	-1.50615
9f9g A	6whi B	CSY2	LI1	M	RNA (60-MER)	37.608	-1.124	0.701	-1.589	-1.98377
9f9i A	6whi B	CSY2	LI1	M	RNA (60-MER)	38.791	-1.074	1.007	-1.679	-1.51671
8fhk C	6whi B	CSY2	POV	M	RNA (60-MER)	35.09	0.174	0.787	-2.902	-3.2717
7fjf g	6whi B	CSY2	C3S	M	RNA (60-MER)	35.621	49.001	0.96	-3.334	-3.14528
1fnp M	6whi B	CSY2	BCL	M	RNA (60-MER)	36.791	19.472	1.648	-2.666	-1.52517
1fnq M	6whi B	CSY2	BCL	M	RNA (60-MER)	37.63	70.549	2.893	-4.544	-1.51821
8fpf C	6whi B	CSY2	POV	M	RNA (60-MER)	40.135	7.085	1.276	-2.071	-1.50509
3g35 A	6whi B	CSY2	F13	M	RNA (60-MER)	39.317	22.581	3.142	-4.949	-1.52653
5jdg A	6whi B	CSY2	MYS	M	RNA (60-MER)	35.883	-1.906	0.743	-2.98	-3.53499
1jgz M	6whi B	CSY2	BCL	M	RNA (60-MER)	35.789	10.626	1.069	-1.957	-1.67408
7jn1 A	6whi B	CSY2	MC3	M	RNA (60-MER)	35.339	4.074	0.835	-2.421	-2.5893
6jo5 3	6whi B	CSY2	CLA	M	RNA (60-MER)	39.582	-0.839	3.002	-4.833	-1.55803
4jrz A	6whi B	CSY2	GTX	M	RNA (60-MER)	36.812	18.045	0.456	-1.709	-3.07374
8jw0 j	6whi B	CSY2	CLA	M	RNA (60-MER)	37.968	16.74	0.887	-4.196	-4.25127
8jze l	6whi B	CSY2	CLA	M	RNA (60-MER)	41.394	23.459	3.86	-6.546	-1.65303
8k0x A	6whi B	CSY2	A8S	M	RNA (60-MER)	36.911	1.031	1.357	-3.811	-2.61565
8kde Z	6whi B	CSY2	BCR	M	RNA (60-MER)	36.532	-0.336	0.41	-3.178	-6.23137
4kq2 A	6whi B	CSY2	G6P	M	RNA (60-MER)	35.274	-2.435	0.241	-2.725	-7.9912
6l7o D	6whi B	CSY2	AJP	M	RNA (60-MER)	36.278	1.951	2.263	-7.185	-3.04063
4lol A	6whi B	CSY2	1YE	M	RNA (60-MER)	37.666	26.37	1.73	-4.428	-2.41967
5lri M	6whi B	CSY2	BCL	M	RNA (60-MER)	35.049	10.603	1.037	-1.918	-1.6869
5om1 A	6whi B	CSY2	OLA	M	RNA (60-MER)	36.813	-2.063	0.964	-2.822	-2.65226
5oy0 k	6whi B	CSY2	BCR	M	RNA (60-MER)	37.924	138.204	2.249	-4.991	-2.12473
7pi0 M	6whi B	CSY2	SQD	M	RNA (60-MER)	37.752	3.542	0.637	-2.623	-3.55902
8q0a i	6whi B	CSY2	CHD	M	RNA (60-MER)	37.548	5.47	0.902	-4.251	-4.24251
3q1f A	6whi B	CSY2	YPP	M	RNA (60-MER)	37.247	2.229	0.691	-4.586	-5.79772
3qap A	6whi B	CSY2	LFA	M	RNA (60-MER)	36.143	19.101	1.281	-2.443	-1.76901
1rg5 M	6whi B	CSY2	BCL	M	RNA (60-MER)	37.393	26.655	1.389	-2.992	-2.0094
8si3 A	6whi B	CSY2	POV	M	RNA (60-MER)	35.293	1.094	1.553	-2.595	-1.56987
8teo A	6whi B	CSY2	POV	M	RNA (60-MER)	36.605	-1.135	0.256	-1.277	-3.58708
7vrj M	6whi B	CSY2	BCL	M	RNA (60-MER)	35.482	27.976	1.825	-5.301	-2.75377
2wx5 M	6whi B	CSY2	BCL	M	RNA (60-MER)	36.423	15.593	1.738	-2.933	-1.59576
8z11 S	6whi B	CSY2	CLA	M	RNA (60-MER)	38.028	-1.708	0.364	-2.564	-5.52586
8z83 E	6whi B	CSY2	BCL	M	RNA (60-MER)	35.694	-1.357	0.304	-2.1	-5.19802
8zee Z	6whi B	CSY2	BCR	M	RNA (60-MER)	35.608	0.837	0.531	-2.758	-4.37084
8a5u B	6whi C	CSY3	EDO	D	CSY3	36.738	-0.881	0.679	-1.443	-1.85237
6fuq B	6whi C	CSY3	EDO	D	CSY3	35.354	-0.562	0.814	-1.89	-2.06783
6fur B	6whi C	CSY3	EDO	D	CSY3	36.869	-0.842	0.601	-1.847	-2.63481
5g0u A	6whi C	CSY3	NAD	L	CAS6/CSY4	36.994	12.174	0.624	-3.841	-5.30525
7k73 A	6whi C	CSY3	NAD	L	CAS6/CSY4	35.072	21.916	1.808	-4.555	-2.38732
4r9s A	6whi C	CSY3	NAD	L	CAS6/CSY4	35.854	33.886	0.846	-4.062	-4.29387
6sq7 A	6whi C	CSY3	NAD	L	CAS6/CSY4	36.53	15.908	0.82	-4.408	-4.7913
6sqd A	6whi C	CSY3	NAD	L	CAS6/CSY4	37.165	26.369	1.478	-3.79	-2.40177
4ppb A	6whi C	CSY3	2VV	M	RNA (60-MER)	37.137	47.784	1.012	-3.041	-2.73471
8wvf A	6whi C	CSY3	FAD	M	RNA (60-MER)	38.769	81.615	1.686	-3.526	-1.97424
8a5u B	6whi D	CSY3	EDO	E	CSY3	36.902	-0.891	0.607	-1.451	-2.05233
8a5u B	6whi E	CSY3	EDO	F	CSY3	37.232	-0.891	0.435	-1.292	-2.41495
4wpy A	6whi E	CSY3	GOL	F	CSY3	38.442	-1.106	0.425	-2.044	-3.89333
4wpy A	6whi E	CSY3	GOL	G	CSY3	38.129	-1.143	1.119	-1.89	-1.55045
8a5u B	6whi G	CSY3	EDO	H	CSY3	37.363	-0.917	0.418	-1.327	-2.56178
6frc B	6whi G	CSY3	EDO	H	CSY3	37.613	-0.774	0.719	-1.628	-1.98779
3muu A	6whi G	CSY3	NAG	H	CSY3	35.386	-1.237	0	-1.237	-12.37
4wpy A	6whi G	CSY3	GOL	H	CSY3	35.253	-1	0.891	-1.52	-1.5338
2cym A	6whi H	CSY3	HEM	J	ACRIF9	45.872	62.782	2.413	-4.348	-1.7302
2ffn A	6whi H	CSY3	HEM	J	ACRIF9	40.044	16.89	1.377	-4.56	-3.08734
1n6n A	6whi H	CSY3	GNP	J	ACRIF9	35.322	12.345	0.913	-3.061	-3.02172
8z11 S	6whi H	CSY3	CLA	J	ACRIF9	37.085	3.65	1.393	-2.974	-1.99196
7mph A	6whi L	CAS6/CSY4	ZLY	M	RNA (60-MER)	35.161	85.562	1.792	-3.845	-2.03224
