# Supplementary material for: Spacio-Linear Screening for Ligand-Docking Cavities in Protein Structures: SLAM Algorithm
Source: Life (Basel). 2026 Feb 7;16(2):285. doi: 10.3390/life16020285 (PMC12942009; doi:10.3390/life16020285)
Supplement: Supplementary file 1 [file life-16-00285-s001.zip › SupplTable-S8_MultiCas_ligands.xlsx]

## Sheet: Sheet1
Probe-Protein chain	Target-Protein chain	Target-Protein annotation	Probe-ligand	Target protein contact (chain)	Target protein contact (annotation)	NCorr5	SLAM_initial_FE	Shift by AutoDock Vina	SLAM_Optimized_FE	FE-score
8hju 0	5xus A	CPF1	BCL	C	DNA (29-MER)	35.279	18.281	0.553	-3.562	-5.45482
2fkwA	6b47 A	CSY1	BCL	B	CSY2	36.293	4.345	1.144	-3.994	-3.21061
4hbhM	6b47 B	CSY2	BCL	M	CRISPR REPEAT SEQUENCE	35.101	15.093	0.837	-3.11	-3.3191
8z82E	6b47 B	CSY2	BCL	M	CRISPR REPEAT SEQUENCE	37.112	-1.527	0.35	-2.27	-5.04444
8z83E	6b47 B	CSY2	BCL	M	CRISPR REPEAT SEQUENCE	35.69	-1.543	0.339	-2.18	-4.96583
7zdi A	6j9m A	CAS9	BCL	E	ACRIIC2	37.616	-0.108	0.491	-2.337	-3.95431
8z83 E	6whi B	CSY2	BCL	M	RNA (60-MER)	35.694	-1.357	0.304	-2.1	-5.19802
6l352	6b47 B	CSY2	CHL	M	CRISPR REPEAT SEQUENCE	35.426	36.614	0.952	-4.462	-4.24144
7yca 3	6j9m A	CAS9	CHL	E	ACRIIC2	35.368	-1.275	0.573	-2.629	-3.90639
5zji X	6nm9 D	CPF1	CHL	E	RNA (25-MER)	40.366	1.903	0.275	-3.132	-8.352
8j6z x	6nmc A	CPF1	CHL	G	RNA	37.189	6.084	0.632	-3.333	-4.55328
8wb4 1	5f9r B	CAS9	CLA	A	RNA (116-MER)	37.599	9.617	0.567	-4.481	-6.71814
5zgb 3	5f9r B	CAS9	CLA	A	RNA (116-MER)	35.371	-1.472	0.661	-3.968	-5.21419
8xkl 7	5f9r B	CAS9	CLA	A	RNA (116-MER)	37.594	8.889	1.221	-4.194	-3.17487
6a2w A	5xus A	CPF1	CLA	B	RNA	36.539	9.902	0.71	-3.595	-4.43827
8iwh 5	5xus A	CPF1	CLA	B	RNA	35.364	3.867	0.196	-4.435	-14.9831
8z11 G	5xus A	CPF1	CLA	B	RNA	35.997	19.105	1.386	-5.074	-3.41454
4xk8 B	5xus A	CPF1	CLA	C	DNA (29-MER)	38.797	30.023	0.932	-3.129	-3.03198
7y7b A	5xus A	CPF1	CLA	C	DNA (29-MER)	39.528	39.021	0.351	-1.731	-3.83814
7wzn A	6b46 F	CSY3	CLA	I	ACRF1	38.678	-2.172	0.674	-3.559	-4.59819
8j7b2	6b47 B	CSY2	CLA	M	CRISPR REPEAT SEQUENCE	35.195	16.112	0.826	-3.322	-3.58747
7d0j 3	6j9m A	CAS9	CLA	E	ACRIIC2	38.566	1.945	0.757	-2.775	-3.23804
7ewk 3	6j9m A	CAS9	CLA	E	ACRIIC2	42.852	4.171	0.965	-4.323	-4.05915
8jw0 T	6j9m A	CAS9	CLA	E	ACRIIC2	36.279	47.726	0.785	-4.105	-4.63842
8jzf K	6j9m A	CAS9	CLA	E	ACRIIC2	39.522	59.23	1.297	-4.408	-3.15533
5l8r 4	6j9m A	CAS9	CLA	E	ACRIIC2	37.645	3.265	0.582	-2.346	-3.43988
6ly5 L	6j9m A	CAS9	CLA	E	ACRIIC2	35.301	2.283	0.413	-2.472	-4.81871
5mdx R	6j9m A	CAS9	CLA	E	ACRIIC2	35.995	9.384	0.95	-3.851	-3.66762
8wgh 3	6j9m A	CAS9	CLA	E	ACRIIC2	39.397	3.609	0.762	-2.888	-3.35035
8wmv n	6j9m A	CAS9	CLA	E	ACRIIC2	35.066	0.759	0.541	-2.969	-4.63183
8xls 3	6j9m A	CAS9	CLA	E	ACRIIC2	37.699	3.086	0.62	-2.481	-3.44583
8zet D	6j9m A	CAS9	CLA	E	ACRIIC2	36.324	0.434	0.615	-2.564	-3.58601
8zet E	6j9m A	CAS9	CLA	E	ACRIIC2	39	4.491	0.657	-2.436	-3.21797
8h2u B	6nm9 B	CPF1	CLA	G	RNA (25-MER)	35.652	36.855	0.859	-4.079	-4.25339
8zet D	6nm9 B	CPF1	CLA	G	RNA (25-MER)	35.294	0.522	0.487	-2.923	-4.97956
8htu 3	6nm9 D	CPF1	CLA	E	RNA (25-MER)	37.388	2.051	0.802	-3.02	-3.34812
6jo6 A	6nm9 D	CPF1	CLA	E	RNA (25-MER)	35.632	-1.95	0.82	-3.729	-4.05326
8jw0 a	6nm9 D	CPF1	CLA	E	RNA (25-MER)	36.947	33.268	0.984	-5.379	-4.96218
7bgi 4	6nmc A	CPF1	CLA	G	RNA	35.578	15.321	1.141	-4.007	-3.22885
6ijj B	6nmc A	CPF1	CLA	G	RNA	36.607	-0.482	1.074	-4.115	-3.50511
6kac Y	6nmc A	CPF1	CLA	G	RNA	44.299	1.966	0.479	-3.409	-5.88774
6ly5 b	6nmc A	CPF1	CLA	G	RNA	36.819	-0.352	0.913	-3.309	-3.26654
8wgh B	6nmc A	CPF1	CLA	G	RNA	36.894	1.731	0.951	-3.73	-3.549
7xqp 3	6nmc A	CPF1	CLA	G	RNA	35.636	6.793	0.706	-4.213	-5.22705
7xqp B	6nmc A	CPF1	CLA	G	RNA	35.723	1.848	1.061	-3.946	-3.39879
7m78 A	6whi B	CSY2	CLA	A	CSY1	36.773	-1.081	0.861	-3.405	-3.54318
8jw0 j	6whi B	CSY2	CLA	M	RNA (60-MER)	37.968	16.74	0.887	-4.196	-4.25127
8z11 S	6whi B	CSY2	CLA	M	RNA (60-MER)	38.028	-1.708	0.364	-2.564	-5.52586
5xus A	5xus A	CPF1	EDO	B	RNA	71	-1.326	0.388	-1.651	-3.3832
5xuz A	5xus A	CPF1	EDO	B	RNA	69.861	-1.386	0.328	-1.626	-3.79907
7at9A	6b47 B	CSY2	EDO	A	CSY1	35.336	-0.949	0.248	-1.108	-3.18391
8a5uB	6b47 C	CSY3	EDO	D	CSY3	35.745	-1.126	0.433	-1.758	-3.29831
8a5uB	6b47 F	CSY3	EDO	G	CSY3	35.044	-0.931	0.17	-1.477	-5.47037
3fdmA	6b47 B	CSY2	EDO	M	CRISPR REPEAT SEQUENCE	36.774	-1.325	0.133	-1.33	-5.70815
5zwaA	6b47 B	CSY2	EDO	M	CRISPR REPEAT SEQUENCE	36.67	-1.391	0.47	-2.065	-3.62281
5b2o A	6ifo A	CAS9	EDO	C	RNA	36.104	-1.135	0.29	-1.582	-4.05641
5b2q A	6ifo A	CAS9	EDO	C	RNA	36.173	-1.17	0.212	-1.551	-4.97115
5b2r B	6ifo A	CAS9	EDO	C	RNA	69.4	-1.841	0.415	-2.178	-4.22913
5b2s B	6ifo A	CAS9	EDO	C	RNA	110.473	-1.887	0.433	-2.276	-4.27017
5vw1 A	6ifo A	CAS9	EDO	C	RNA	86.44	-2.173	0.152	-2.57	-10.1984
6ai6 A	6ifo A	CAS9	EDO	C	RNA	59.566	-1.887	0.308	-2.33	-5.71078
5vw1 A	6ifo B	CAS9	EDO	D	RNA	53.482	-2.437	0.358	-3.125	-6.82314
6r0t A	6j9m A	CAS9	EDO	E	ACRIIC2	37.382	-0.97	0.227	-1.333	-4.07645
5xus A	6nm9 B	CPF1	EDO	G	RNA (25-MER)	60.523	-1.104	0.008	-1.106	-10.2407
3gas A	6nm9 D	CPF1	EDO	E	RNA (25-MER)	40.264	-1.05	0.225	-1.168	-3.59385
5xus A	6nm9 D	CPF1	EDO	E	RNA (25-MER)	62.289	-1.097	0.163	-1.184	-4.5019
7cjo A	6whi B	CSY2	EDO	A	CSY1	39.907	2.353	0.481	-2.218	-3.81756
5cdzA	6b47 B	CSY2	GOL	M	CRISPR REPEAT SEQUENCE	44.738	-1.569	0.244	-1.617	-4.70058
3r45 C	6ifo A	CAS9	GOL	C	RNA	35.272	0.689	0.496	-2.01	-3.37248
6e0b A	6ifo B	CAS9	GOL	D	RNA	37.708	-0.757	0	-0.757	-7.57
6jlj V	6whi B	CSY2	GOL	A	CSY1	35.921	-1.684	0.549	-2.089	-3.2188
6jlk V	6whi B	CSY2	GOL	A	CSY1	36.033	-1.654	0.158	-1.8	-6.97674
6jll V	6whi B	CSY2	GOL	A	CSY1	35.507	-1.558	0.571	-2.053	-3.05961
6jlm V	6whi B	CSY2	GOL	A	CSY1	36.003	-1.805	0.244	-2.009	-5.84012
6jlo V	6whi B	CSY2	GOL	A	CSY1	35.886	-1.788	0.368	-2.099	-4.48504
6jlp V	6whi B	CSY2	GOL	A	CSY1	35.503	-1.526	0.343	-1.959	-4.42212
4ub6 V	6whi B	CSY2	GOL	A	CSY1	35.291	-1.669	0.496	-2.05	-3.4396
4wpy A	6whi E	CSY3	GOL	F	CSY3	38.442	-1.106	0.425	-2.044	-3.89333
1arp A	6j9m A	CAS9	HEM	C	ACRIIC2	38.61	14.472	0.39	-3.725	-7.60204
1c8i A	6j9m A	CAS9	HEM	C	ACRIIC2	35.297	18.428	0.432	-3.738	-7.02632
1hsr A	6j9m A	CAS9	HEM	C	ACRIIC2	35.603	18.233	0.457	-3.757	-6.74506
1ary A	6j9m F	CAS9	HEM	E	ACRIIC2	35.979	14.795	0.857	-3.775	-3.94462
1c8i A	6j9m F	CAS9	HEM	E	ACRIIC2	35.587	15.997	0.66	-3.74	-4.92105
2ffn A	6whi H	CSY3	HEM	J	ACRIF9	40.044	16.89	1.377	-4.56	-3.08734
4c6yA	6b47 B	CSY2	PG4	M	CRISPR REPEAT SEQUENCE	36.729	-1.828	0.221	-1.936	-6.03115
8rza A	6j9m A	CAS9	PG4	C	ACRIIC2	39.587	-0.994	0.401	-1.658	-3.30938
4cmp A	5f9r B	CAS9	SO4	A	RNA (116-MER)	75.38	-1.224	0.458	-1.91	-3.42294
8kal B	5f9r B	CAS9	SO4	A	RNA (116-MER)	36.859	-0.878	0.252	-1.071	-3.04261
4ifq A	5xus A	CPF1	SO4	B	RNA	35.256	-0.696	0	-0.696	-6.96
2x02A	6b47 E	CSY3	SO4	M	CRISPR REPEAT SEQUENCE	36.886	2.391	0.552	-2.602	-3.9908
4cmp A	6ifo A	CAS9	SO4	C	RNA	60.481	-1.64	0.581	-2.528	-3.71219
4cmp A	6ifo B	CAS9	SO4	D	RNA	86.814	-1.437	0.163	-2.354	-8.95057
4cmq A	6ifo B	CAS9	SO4	D	RNA	80.018	-1.26	0.191	-2.218	-7.62199
4cmq A	6j9m A	CAS9	SO4	D	ACRIIC2	35.074	-1.46	0.358	-1.895	-4.13755
4cmp A	6j9m F	CAS9	SO4	E	ACRIIC2	38.439	-0.645	0.434	-1.801	-3.37266
7n78 A	6b46 F	CSY3	Y01	I	ACRF1	41.513	-0.486	0.3	-2.162	-5.405
2y00 A	6j9m A	CAS9	Y01	E	ACRIIC2	37.642	-0.353	0.299	-2.534	-6.35088
5zgh F	5xus A	CPF1	BCR	C	DNA (29-MER)	35.643	-1.596	0.776	-2.778	-3.17123
6trcK	6b47 B	CSY2	BCR	M	CRISPR REPEAT SEQUENCE	43.292	-2.092	0.45	-4.995	-9.08182
8zeeZ	6b47 B	CSY2	BCR	M	CRISPR REPEAT SEQUENCE	36.658	0.711	0.201	-3.077	-10.2226
8htu M	6j9m A	CAS9	BCR	E	ACRIIC2	38.081	-1.572	0.692	-3.736	-4.71717
6zoo K	6j9m A	CAS9	BCR	E	ACRIIC2	35.565	77.321	0.335	-2.021	-4.64598
8kde Z	6whi B	CSY2	BCR	M	RNA (60-MER)	36.532	-0.336	0.41	-3.178	-6.23137
8zee Z	6whi B	CSY2	BCR	M	RNA (60-MER)	35.608	0.837	0.531	-2.758	-4.37084

## Sheet: RNAcontact
Probe-Protein chain	Target-Protein chain	Target-Protein annotation	Probe-ligand	Target protein contact (chain)	Target protein contact (annotation)	NCorr5	SLAM_initial_FE	Shift by AutoDock Vina	SLAM_Optimized_FE	FE-score
8z83 E	6whi B	CSY2	BCL	M	RNA (60-MER)	35.694	-1.357	0.304	-2.1	-5.19802
5zji X	6nm9 D	CPF1	CHL	E	RNA (25-MER)	40.366	1.903	0.275	-3.132	-8.352
8j6z x	6nmc A	CPF1	CHL	G	RNA	37.189	6.084	0.632	-3.333	-4.55328
8wb4 1	5f9r B	CAS9	CLA	A	RNA (116-MER)	37.599	9.617	0.567	-4.481	-6.71814
5zgb 3	5f9r B	CAS9	CLA	A	RNA (116-MER)	35.371	-1.472	0.661	-3.968	-5.21419
8xkl 7	5f9r B	CAS9	CLA	A	RNA (116-MER)	37.594	8.889	1.221	-4.194	-3.17487
6a2w A	5xus A	CPF1	CLA	B	RNA	36.539	9.902	0.71	-3.595	-4.43827
8iwh 5	5xus A	CPF1	CLA	B	RNA	35.364	3.867	0.196	-4.435	-14.9831
8z11 G	5xus A	CPF1	CLA	B	RNA	35.997	19.105	1.386	-5.074	-3.41454
8h2u B	6nm9 B	CPF1	CLA	G	RNA (25-MER)	35.652	36.855	0.859	-4.079	-4.25339
8zet D	6nm9 B	CPF1	CLA	G	RNA (25-MER)	35.294	0.522	0.487	-2.923	-4.97956
8htu 3	6nm9 D	CPF1	CLA	E	RNA (25-MER)	37.388	2.051	0.802	-3.02	-3.34812
6jo6 A	6nm9 D	CPF1	CLA	E	RNA (25-MER)	35.632	-1.95	0.82	-3.729	-4.05326
8jw0 a	6nm9 D	CPF1	CLA	E	RNA (25-MER)	36.947	33.268	0.984	-5.379	-4.96218
7bgi 4	6nmc A	CPF1	CLA	G	RNA	35.578	15.321	1.141	-4.007	-3.22885
6ijj B	6nmc A	CPF1	CLA	G	RNA	36.607	-0.482	1.074	-4.115	-3.50511
6kac Y	6nmc A	CPF1	CLA	G	RNA	44.299	1.966	0.479	-3.409	-5.88774
6ly5 b	6nmc A	CPF1	CLA	G	RNA	36.819	-0.352	0.913	-3.309	-3.26654
8wgh B	6nmc A	CPF1	CLA	G	RNA	36.894	1.731	0.951	-3.73	-3.549
7xqp 3	6nmc A	CPF1	CLA	G	RNA	35.636	6.793	0.706	-4.213	-5.22705
7xqp B	6nmc A	CPF1	CLA	G	RNA	35.723	1.848	1.061	-3.946	-3.39879
8jw0 j	6whi B	CSY2	CLA	M	RNA (60-MER)	37.968	16.74	0.887	-4.196	-4.25127
8z11 S	6whi B	CSY2	CLA	M	RNA (60-MER)	38.028	-1.708	0.364	-2.564	-5.52586
5xus A	5xus A	CPF1	EDO	B	RNA	71	-1.326	0.388	-1.651	-3.3832
5xuz A	5xus A	CPF1	EDO	B	RNA	69.861	-1.386	0.328	-1.626	-3.79907
5b2o A	6ifo A	CAS9	EDO	C	RNA	36.104	-1.135	0.29	-1.582	-4.05641
5b2q A	6ifo A	CAS9	EDO	C	RNA	36.173	-1.17	0.212	-1.551	-4.97115
5b2r B	6ifo A	CAS9	EDO	C	RNA	69.4	-1.841	0.415	-2.178	-4.22913
5b2s B	6ifo A	CAS9	EDO	C	RNA	110.473	-1.887	0.433	-2.276	-4.27017
5vw1 A	6ifo A	CAS9	EDO	C	RNA	86.44	-2.173	0.152	-2.57	-10.1984
6ai6 A	6ifo A	CAS9	EDO	C	RNA	59.566	-1.887	0.308	-2.33	-5.71078
5vw1 A	6ifo B	CAS9	EDO	D	RNA	53.482	-2.437	0.358	-3.125	-6.82314
5xus A	6nm9 B	CPF1	EDO	G	RNA (25-MER)	60.523	-1.104	0.008	-1.106	-10.2407
3gas A	6nm9 D	CPF1	EDO	E	RNA (25-MER)	40.264	-1.05	0.225	-1.168	-3.59385
5xus A	6nm9 D	CPF1	EDO	E	RNA (25-MER)	62.289	-1.097	0.163	-1.184	-4.5019
3r45 C	6ifo A	CAS9	GOL	C	RNA	35.272	0.689	0.496	-2.01	-3.37248
6e0b A	6ifo B	CAS9	GOL	D	RNA	37.708	-0.757	0	-0.757	-7.57
4cmp A	5f9r B	CAS9	SO4	A	RNA (116-MER)	75.38	-1.224	0.458	-1.91	-3.42294
8kal B	5f9r B	CAS9	SO4	A	RNA (116-MER)	36.859	-0.878	0.252	-1.071	-3.04261
4ifq A	5xus A	CPF1	SO4	B	RNA	35.256	-0.696	0	-0.696	-6.96
4cmp A	6ifo A	CAS9	SO4	C	RNA	60.481	-1.64	0.581	-2.528	-3.71219
4cmp A	6ifo B	CAS9	SO4	D	RNA	86.814	-1.437	0.163	-2.354	-8.95057
4cmq A	6ifo B	CAS9	SO4	D	RNA	80.018	-1.26	0.191	-2.218	-7.62199
8kde Z	6whi B	CSY2	BCR	M	RNA (60-MER)	36.532	-0.336	0.41	-3.178	-6.23137
8zee Z	6whi B	CSY2	BCR	M	RNA (60-MER)	35.608	0.837	0.531	-2.758	-4.37084

## Sheet: AcrContact
Probe-Protein chain	Target-Protein chain	Target-Protein annotation	Probe-ligand	Target protein contact (chain)	Target protein contact (annotation)	NCorr5	SLAM_initial_FE	Shift by AutoDock Vina	SLAM_Optimized_FE	FE-score
7zdi A	6j9m A	CAS9	BCL	E	ACRIIC2	37.616	-0.108	0.491	-2.337	-3.95431
7yca 3	6j9m A	CAS9	CHL	E	ACRIIC2	35.368	-1.275	0.573	-2.629	-3.90639
7wzn A	6b46 F	CSY3	CLA	I	ACRF1	38.678	-2.172	0.674	-3.559	-4.59819
7d0j 3	6j9m A	CAS9	CLA	E	ACRIIC2	38.566	1.945	0.757	-2.775	-3.23804
7ewk 3	6j9m A	CAS9	CLA	E	ACRIIC2	42.852	4.171	0.965	-4.323	-4.05915
8jw0 T	6j9m A	CAS9	CLA	E	ACRIIC2	36.279	47.726	0.785	-4.105	-4.63842
8jzf K	6j9m A	CAS9	CLA	E	ACRIIC2	39.522	59.23	1.297	-4.408	-3.15533
5l8r 4	6j9m A	CAS9	CLA	E	ACRIIC2	37.645	3.265	0.582	-2.346	-3.43988
6ly5 L	6j9m A	CAS9	CLA	E	ACRIIC2	35.301	2.283	0.413	-2.472	-4.81871
5mdx R	6j9m A	CAS9	CLA	E	ACRIIC2	35.995	9.384	0.95	-3.851	-3.66762
8wgh 3	6j9m A	CAS9	CLA	E	ACRIIC2	39.397	3.609	0.762	-2.888	-3.35035
8wmv n	6j9m A	CAS9	CLA	E	ACRIIC2	35.066	0.759	0.541	-2.969	-4.63183
8xls 3	6j9m A	CAS9	CLA	E	ACRIIC2	37.699	3.086	0.62	-2.481	-3.44583
8zet D	6j9m A	CAS9	CLA	E	ACRIIC2	36.324	0.434	0.615	-2.564	-3.58601
8zet E	6j9m A	CAS9	CLA	E	ACRIIC2	39	4.491	0.657	-2.436	-3.21797
6r0t A	6j9m A	CAS9	EDO	E	ACRIIC2	37.382	-0.97	0.227	-1.333	-4.07645
1arp A	6j9m A	CAS9	HEM	C	ACRIIC2	38.61	14.472	0.39	-3.725	-7.60204
1c8i A	6j9m A	CAS9	HEM	C	ACRIIC2	35.297	18.428	0.432	-3.738	-7.02632
1hsr A	6j9m A	CAS9	HEM	C	ACRIIC2	35.603	18.233	0.457	-3.757	-6.74506
1ary A	6j9m F	CAS9	HEM	E	ACRIIC2	35.979	14.795	0.857	-3.775	-3.94462
1c8i A	6j9m F	CAS9	HEM	E	ACRIIC2	35.587	15.997	0.66	-3.74	-4.92105
2ffn A	6whi H	CSY3	HEM	J	ACRIF9	40.044	16.89	1.377	-4.56	-3.08734
8rza A	6j9m A	CAS9	PG4	C	ACRIIC2	39.587	-0.994	0.401	-1.658	-3.30938
4cmq A	6j9m A	CAS9	SO4	D	ACRIIC2	35.074	-1.46	0.358	-1.895	-4.13755
4cmp A	6j9m F	CAS9	SO4	E	ACRIIC2	38.439	-0.645	0.434	-1.801	-3.37266
7n78 A	6b46 F	CSY3	Y01	I	ACRF1	41.513	-0.486	0.3	-2.162	-5.405
2y00 A	6j9m A	CAS9	Y01	E	ACRIIC2	37.642	-0.353	0.299	-2.534	-6.35088
8htu M	6j9m A	CAS9	BCR	E	ACRIIC2	38.081	-1.572	0.692	-3.736	-4.71717
6zoo K	6j9m A	CAS9	BCR	E	ACRIIC2	35.565	77.321	0.335	-2.021	-4.64598
