# Supplementary material for: Spacio-Linear Screening for Ligand-Docking Cavities in Protein Structures: SLAM Algorithm
Source: Life (Basel). 2026 Feb 7;16(2):285. doi: 10.3390/life16020285 (PMC12942009; doi:10.3390/life16020285)
Supplement: Supplementary file 1 [file life-16-00285-s001.zip › SupplTable-S9_PFOA_results.xlsx]

## Sheet: Sheet1
Probe-Protein chain	Target-Protein chain	Probe PDB Header	Target PDB Header	Probe-ligand	Ligand in Target-Protein	NCorr5	SLAM_initial_FE	Shift by AutoDock Vina	SLAM_Optimized_FE	FE-score	Target Protein Name	Target Protein Organism
5jidA	6h7fA	TRANSPORT PROTEIN 22-APR-16 5JID; TITLE CRYSTAL STRUCTURE OF HUMAN TRANSTHYRETIN IN COMPLEX WITH; TITLE 2 PERFLUOROOCTANOIC ACID (PFOA); COMPND MOL_ID: 1; COMPND 2 MOLECULE: TRANSTHYRETIN; COMPND 3 CHAIN: A, B; COMPND 4 SYNONYM: ATTR,PREALBUMIN,TBPA; COMPND 5 ENGINEERED: YES	MEMBRANE PROTEIN 31-JUL-18 6H7F; TITLE CRYSTAL STRUCTURE OF BAUA, THE FERRIC PREACINETOBACTIN RECEPTOR FROM; TITLE 2 ACINETOBACTER BAUMANNII IN COMPLEX WITH FE3+-PREACINETOBACTIN-; TITLE 3 ACINETOBACTIN; COMPND MOL_ID: 1; COMPND 2 MOLECULE: BAUA; COMPND 3 CHAIN: A, B, C; COMPND 4 SYNONYM: PROBABLE FERRIC ACINETOBACTIN RECEPTOR; COMPND 5 ENGINEERED: YES	8PF	C8E	35.695	5.556	1.019	-3.333	-2.97855	TonB-dependent Receptor Plug Domain (Plug)	Acinetobacter baumannii
5jidA	6hcpA	TRANSPORT PROTEIN 22-APR-16 5JID; TITLE CRYSTAL STRUCTURE OF HUMAN TRANSTHYRETIN IN COMPLEX WITH; TITLE 2 PERFLUOROOCTANOIC ACID (PFOA); COMPND MOL_ID: 1; COMPND 2 MOLECULE: TRANSTHYRETIN; COMPND 3 CHAIN: A, B; COMPND 4 SYNONYM: ATTR,PREALBUMIN,TBPA; COMPND 5 ENGINEERED: YES	MEMBRANE PROTEIN 16-AUG-18 6HCP; TITLE CRYSTAL STRUCTURE OF BAUA, THE FERRIC PREACINETOBACTIN RECEPTOR FROM; TITLE 2 ACINETOBACTER BAUMANNII; COMPND MOL_ID: 1; COMPND 2 MOLECULE: BAUA; COMPND 3 CHAIN: A, B, C; COMPND 4 SYNONYM: PROBABLE FERRIC ACINETOBACTIN RECEPTOR; COMPND 5 ENGINEERED: YES	8PF	C8E	39.196	9.829	1.53	-2.609	-1.60061	TonB-dependent Receptor Plug Domain (Plug)	Acinetobacter baumannii
6gooB	6h7fA	TRANSPORT PROTEIN 01-JUN-18 6GOO; TITLE CRYSTAL STRUCTURE OF SEA BREAM TRANSTHYRETIN IN COMPLEX WITH; TITLE 2 PERFLUOROOCTANOIC ACID (PFOA). CRYSTALLIZED IN AMSO4; COMPND MOL_ID: 1; COMPND 2 MOLECULE: TRANSTHYRETIN; COMPND 3 CHAIN: A, B; COMPND 4 ENGINEERED: YES	MEMBRANE PROTEIN 31-JUL-18 6H7F; TITLE CRYSTAL STRUCTURE OF BAUA, THE FERRIC PREACINETOBACTIN RECEPTOR FROM; TITLE 2 ACINETOBACTER BAUMANNII IN COMPLEX WITH FE3+-PREACINETOBACTIN-; TITLE 3 ACINETOBACTIN; COMPND MOL_ID: 1; COMPND 2 MOLECULE: BAUA; COMPND 3 CHAIN: A, B, C; COMPND 4 SYNONYM: PROBABLE FERRIC ACINETOBACTIN RECEPTOR; COMPND 5 ENGINEERED: YES	8PF	C8E	33.837	11.15	1.968	-3.285	-1.58849	TonB-dependent Receptor Plug Domain (Plug)	Acinetobacter baumannii
8u57A	5d66A	NUCLEAR PROTEIN 12-SEP-23 8U57; TITLE PPARG LBD IN COMPLEX WITH PERFLUOROOCTANOIC ACID (PFOA); COMPND MOL_ID: 1;; COMPND 2 MOLECULE: PEROXISOME PROLIFERATOR-ACTIVATED RECEPTOR GAMMA;; COMPND 3 CHAIN: A;; COMPND 4 FRAGMENT: LIGAND BINDING DOMAIN;; COMPND 5 ENGINEERED: YES	STRUCTURAL GENOMICS, UNKNOWN FUNCTION 11-AUG-15 5D66; TITLE CRYSTAL STRUCTURE OF AN ANKYRIN REPEAT DOMAIN (ABAYE2397) FROM; TITLE 2 ACINETOBACTER BAUMANNII AYE AT 1.00 A RESOLUTION; COMPND MOL_ID: 1; COMPND 2 MOLECULE: UNCHARACTERIZED PROTEIN; COMPND 3 CHAIN: A, B; COMPND 4 SYNONYM: ANKYRIN REPEAT DOMAIN; COMPND 5 ENGINEERED: YES	8PF	MSE	33.728	-1.304	2.641	-4.546	-1.65852	Uncharacterized protein	Acinetobacter baumannii (strain AYE)
7fekA	8wu2A	LIPID BINDING PROTEIN 21-JUL-21 7FEK; TITLE THE 1.05 ANGSTROM X-RAY STRUCTURE OF THE HUMAN HEART FATTY ACID-; TITLE 2 BINDING PROTEIN COMPLEXED WITH PERFLUOROOCTANOIC ACID; COMPND MOL_ID: 1; COMPND 2 MOLECULE: FATTY ACID-BINDING PROTEIN, HEART; COMPND 3 CHAIN: A; COMPND 4 SYNONYM: FATTY ACID-BINDING PROTEIN 3,HEART-TYPE FATTY ACID-BINDING; COMPND 5 PROTEIN,H-FABP,MAMMARY-DERIVED GROWTH INHIBITOR,…	VIRAL PROTEIN 20-OCT-23 8WU2 ; TITLE CRYSTAL STRUCTURE OF RNA-DEPENDENT RNA POLYMERASES FROM JINGMEN TICK; TITLE 2 VIRUS; COMPND MOL_ID: 1; COMPND 2 MOLECULE: RNA POLYMERASE; COMPND 3 CHAIN: A, B; COMPND 4 ENGINEERED: YES	8PF	MSE	34.778	-2.11	0.534	-5.32	-8.39117	Flavivirus RNA-directed RNA polymerase, thumb domain (Flavi_NS5_thumb)	Amblyomma virus GXTV108v
7fekA	2ft9A	LIPID BINDING PROTEIN 21-JUL-21 7FEK; TITLE THE 1.05 ANGSTROM X-RAY STRUCTURE OF THE HUMAN HEART FATTY ACID-; TITLE 2 BINDING PROTEIN COMPLEXED WITH PERFLUOROOCTANOIC ACID; COMPND MOL_ID: 1; COMPND 2 MOLECULE: FATTY ACID-BINDING PROTEIN, HEART; COMPND 3 CHAIN: A; COMPND 4 SYNONYM: FATTY ACID-BINDING PROTEIN 3,HEART-TYPE FATTY ACID-BINDING; COMPND 5 PROTEIN,H-FABP,MAMMARY-DERIVED GROWTH INHIBITOR,…	LIPID BINDING PROTEIN 24-JAN-06 2FT9; TITLE CRYSTAL STRUCTURE OF AXOLOTL (AMBYSTOMA MEXICANUM) LIVER BILE ACID-; TITLE 2 BINDING PROTEIN BOUND TO CHOLIC ACID; COMPND MOL_ID: 1; COMPND 2 MOLECULE: FATTY ACID-BINDING PROTEIN 2, LIVER; COMPND 3 CHAIN: A; COMPND 4 SYNONYM: BILE ACID-BINDING PROTEIN, L-FABP, LIVER BASIC FABP, LB-; COMPND 5 FABP	8PF	CHD	33.247	-0.577	0.282	-4.301	-11.2592	Lipocalin / cytosolic fatty-acid binding protein family (Lipocalin)	Ambystoma mexicanum
8u57A	7wupA	NUCLEAR PROTEIN 12-SEP-23 8U57; TITLE PPARG LBD IN COMPLEX WITH PERFLUOROOCTANOIC ACID (PFOA); COMPND MOL_ID: 1;; COMPND 2 MOLECULE: PEROXISOME PROLIFERATOR-ACTIVATED RECEPTOR GAMMA;; COMPND 3 CHAIN: A;; COMPND 4 FRAGMENT: LIGAND BINDING DOMAIN;; COMPND 5 ENGINEERED: YES	BIOSYNTHETIC PROTEIN 09-FEB-22 7WUP; TITLE THE CRYSTAL STRUCTURE OF APII; COMPND MOL_ID: 1; COMPND 2 MOLECULE: APII; COMPND 3 CHAIN: A, B; COMPND 4 ENGINEERED: YES	8PF	MSE	33.434	18.563	1.306	-4.462	-3.17354	ApiI	Apiospora montagnei NRRL 25634
8u57A	2falA	NUCLEAR PROTEIN 12-SEP-23 8U57; TITLE PPARG LBD IN COMPLEX WITH PERFLUOROOCTANOIC ACID (PFOA); COMPND MOL_ID: 1;; COMPND 2 MOLECULE: PEROXISOME PROLIFERATOR-ACTIVATED RECEPTOR GAMMA;; COMPND 3 CHAIN: A;; COMPND 4 FRAGMENT: LIGAND BINDING DOMAIN;; COMPND 5 ENGINEERED: YES	OXYGEN STORAGE 14-JUN-93 2FAL; TITLE X-RAY CRYSTAL STRUCTURE OF FERRIC APLYSIA LIMACINA; TITLE 2 MYOGLOBIN IN DIFFERENT LIGANDED STATES; COMPND MOL_ID: 1; COMPND 2 MOLECULE: MYOGLOBIN; COMPND 3 CHAIN: A; COMPND 4 ENGINEERED: YES	8PF	HEM	33.734	18.049	1.296	-7.045	-5.04656	Globin (Globin)	Aplysia limacina
8u57A	2famA	NUCLEAR PROTEIN 12-SEP-23 8U57; TITLE PPARG LBD IN COMPLEX WITH PERFLUOROOCTANOIC ACID (PFOA); COMPND MOL_ID: 1;; COMPND 2 MOLECULE: PEROXISOME PROLIFERATOR-ACTIVATED RECEPTOR GAMMA;; COMPND 3 CHAIN: A;; COMPND 4 FRAGMENT: LIGAND BINDING DOMAIN;; COMPND 5 ENGINEERED: YES	OXYGEN STORAGE 20-JUL-93 2FAM; TITLE X-RAY CRYSTAL STRUCTURE OF FERRIC APLYSIA LIMACINA; TITLE 2 MYOGLOBIN IN DIFFERENT LIGANDED STATES; COMPND MOL_ID: 1; COMPND 2 MOLECULE: MYOGLOBIN; COMPND 3 CHAIN: A; COMPND 4 ENGINEERED: YES	8PF	HEM	35.241	52.903	3.601	-6.795	-1.83599	Globin (Globin)	Aplysia limacina
8u57A	4mbaA	NUCLEAR PROTEIN 12-SEP-23 8U57; TITLE PPARG LBD IN COMPLEX WITH PERFLUOROOCTANOIC ACID (PFOA); COMPND MOL_ID: 1;; COMPND 2 MOLECULE: PEROXISOME PROLIFERATOR-ACTIVATED RECEPTOR GAMMA;; COMPND 3 CHAIN: A;; COMPND 4 FRAGMENT: LIGAND BINDING DOMAIN;; COMPND 5 ENGINEERED: YES	OXYGEN STORAGE 22-FEB-89 4MBA; TITLE APLYSIA LIMACINA MYOGLOBIN. CRYSTALLOGRAPHIC ANALYSIS AT; TITLE 2 1.6 ANGSTROMS RESOLUTION; COMPND MOL_ID: 1; COMPND 2 MOLECULE: MYOGLOBIN; COMPND 3 CHAIN: A; COMPND 4 ENGINEERED: YES	8PF	HEM	35.287	40.497	1.447	-7.506	-4.85197	Globin (Globin)	Aplysia limacina
8u57A	8a4eA	NUCLEAR PROTEIN 12-SEP-23 8U57; TITLE PPARG LBD IN COMPLEX WITH PERFLUOROOCTANOIC ACID (PFOA); COMPND MOL_ID: 1;; COMPND 2 MOLECULE: PEROXISOME PROLIFERATOR-ACTIVATED RECEPTOR GAMMA;; COMPND 3 CHAIN: A;; COMPND 4 FRAGMENT: LIGAND BINDING DOMAIN;; COMPND 5 ENGINEERED: YES	PLANT PROTEIN 10-JUN-22 8A4E; TITLE ROOM TEMPERATURE STRUCTURE OF ATPHOT2LOV2 IN A PHOTOSTATIONARY; TITLE 2 EQUILIBRIUM; COMPND MOL_ID: 1; COMPND 2 MOLECULE: PHOTOTROPIN-2; COMPND 3 CHAIN: A; COMPND 4 SYNONYM: DEFECTIVE IN CHLOROPLAST AVOIDANCE PROTEIN 1,NON-PHOTOTROPIC; COMPND 5 HYPOCOTYL 1-LIKE PROTEIN 1,NPH1-LIKE PROTEIN 1; COMPND 6 EC: 2.7.11.1; COMPND 7 ENGINEERED: YES	8PF	FMA	33.774	64.599	0.906	-5.436	-5.40358	PAS domain (PAS_9)	Arabidopsis thaliana
7fekA	6i8xA	LIPID BINDING PROTEIN 21-JUL-21 7FEK; TITLE THE 1.05 ANGSTROM X-RAY STRUCTURE OF THE HUMAN HEART FATTY ACID-; TITLE 2 BINDING PROTEIN COMPLEXED WITH PERFLUOROOCTANOIC ACID; COMPND MOL_ID: 1; COMPND 2 MOLECULE: FATTY ACID-BINDING PROTEIN, HEART; COMPND 3 CHAIN: A; COMPND 4 SYNONYM: FATTY ACID-BINDING PROTEIN 3,HEART-TYPE FATTY ACID-BINDING; COMPND 5 PROTEIN,H-FABP,MAMMARY-DERIVED GROWTH INHIBITOR,…	LIPID BINDING PROTEIN 21-NOV-18 6I8X; TITLE AS-P18, AN EXTRACELLULAR FATTY ACID BINDING PROTEIN; COMPND MOL_ID: 1; COMPND 2 MOLECULE: FATTY ACID-BINDING PROTEIN HOMOLOG; COMPND 3 CHAIN: A, B; COMPND 4 SYNONYM: AS-P18; COMPND 5 ENGINEERED: YES	8PF	VCA	33.235	8.572	1.197	-5.503	-4.24287	Fatty acid binding protein-like (n=10)	Ascaris suum
8u57A	3vraC	NUCLEAR PROTEIN 12-SEP-23 8U57; TITLE PPARG LBD IN COMPLEX WITH PERFLUOROOCTANOIC ACID (PFOA); COMPND MOL_ID: 1;; COMPND 2 MOLECULE: PEROXISOME PROLIFERATOR-ACTIVATED RECEPTOR GAMMA;; COMPND 3 CHAIN: A;; COMPND 4 FRAGMENT: LIGAND BINDING DOMAIN;; COMPND 5 ENGINEERED: YES	OXIDOREDUCTASE/OXIDOREDUCTASE INHIBITOR 07-APR-12 3VRA; TITLE MITOCHONDRIAL RHODOQUINOL-FUMARATE REDUCTASE FROM THE PARASITIC; TITLE 2 NEMATODE ASCARIS SUUM WITH THE SPECIFIC INHIBITOR ATPENIN A5; COMPND MOL_ID: 1; COMPND 2 MOLECULE: FLAVOPROTEIN SUBUNIT OF COMPLEX II; COMPND 3 CHAIN: A, E; COMPND 4 SYNONYM: RHODOQUINOL-FUMARATE REDUCTASE FP SUBUNIT; COMPND 5 MOL_ID: 2; COMPND 6 MOLECULE: IRON-SU…	8PF	HEM	33.939	3.758	1.596	-2.917	-1.71993	Succinate dehydrogenase/Fumarate reductase transmembrane subunit (Sdh_cyt)	Ascaris suum
5jidA	3rwxA	TRANSPORT PROTEIN 22-APR-16 5JID; TITLE CRYSTAL STRUCTURE OF HUMAN TRANSTHYRETIN IN COMPLEX WITH; TITLE 2 PERFLUOROOCTANOIC ACID (PFOA); COMPND MOL_ID: 1; COMPND 2 MOLECULE: TRANSTHYRETIN; COMPND 3 CHAIN: A, B; COMPND 4 SYNONYM: ATTR,PREALBUMIN,TBPA; COMPND 5 ENGINEERED: YES	TRANSPORT PROTEIN 09-MAY-11 3RWX; TITLE CRYSTAL STRUCTURE OF A PUTATIVE OUTER MEMBRANE PROTEIN (BF2706) FROM; TITLE 2 BACTEROIDES FRAGILIS NCTC 9343 AT 2.40 A RESOLUTION; COMPND MOL_ID: 1; COMPND 2 MOLECULE: HYPOTHETICAL BACTERIAL OUTER MEMBRANE PROTEIN; COMPND 3 CHAIN: A; COMPND 4 SYNONYM: PUTATIVE LIPOPROTEIN; COMPND 5 ENGINEERED: YES	8PF	MLY	34.223	-2.329	0.751	-3.671	-4.31375	Calycin-like beta-barrel domain (Calycin_like)	Bacteroides fragilis
6gonA	3rwxA	TRANSPORT PROTEIN 01-JUN-18 6GON; TITLE CRYSTAL STRUCTURE OF SEA BREAM TRANSTHYRETIN IN COMPLEX WITH; TITLE 2 PERFLUOROOCTANOIC ACID (PFOA). CRYSTALLIZED IN PEG; COMPND MOL_ID: 1; COMPND 2 MOLECULE: TRANSTHYRETIN; COMPND 3 CHAIN: A, B, C, D; COMPND 4 ENGINEERED: YES	TRANSPORT PROTEIN 09-MAY-11 3RWX; TITLE CRYSTAL STRUCTURE OF A PUTATIVE OUTER MEMBRANE PROTEIN (BF2706) FROM; TITLE 2 BACTEROIDES FRAGILIS NCTC 9343 AT 2.40 A RESOLUTION; COMPND MOL_ID: 1; COMPND 2 MOLECULE: HYPOTHETICAL BACTERIAL OUTER MEMBRANE PROTEIN; COMPND 3 CHAIN: A; COMPND 4 SYNONYM: PUTATIVE LIPOPROTEIN; COMPND 5 ENGINEERED: YES	8PF	MLY	37.197	-2.078	2.043	-4.39	-2.04853	Calycin-like beta-barrel domain (Calycin_like)	Bacteroides fragilis
6gooB	3rwxA	TRANSPORT PROTEIN 01-JUN-18 6GOO; TITLE CRYSTAL STRUCTURE OF SEA BREAM TRANSTHYRETIN IN COMPLEX WITH; TITLE 2 PERFLUOROOCTANOIC ACID (PFOA). CRYSTALLIZED IN AMSO4; COMPND MOL_ID: 1; COMPND 2 MOLECULE: TRANSTHYRETIN; COMPND 3 CHAIN: A, B; COMPND 4 ENGINEERED: YES	TRANSPORT PROTEIN 09-MAY-11 3RWX; TITLE CRYSTAL STRUCTURE OF A PUTATIVE OUTER MEMBRANE PROTEIN (BF2706) FROM; TITLE 2 BACTEROIDES FRAGILIS NCTC 9343 AT 2.40 A RESOLUTION; COMPND MOL_ID: 1; COMPND 2 MOLECULE: HYPOTHETICAL BACTERIAL OUTER MEMBRANE PROTEIN; COMPND 3 CHAIN: A; COMPND 4 SYNONYM: PUTATIVE LIPOPROTEIN; COMPND 5 ENGINEERED: YES	8PF	MLY	37.229	-2.042	1.466	-4.194	-2.67816	Calycin-like beta-barrel domain (Calycin_like)	Bacteroides fragilis
7fekA	8wkhA	LIPID BINDING PROTEIN 21-JUL-21 7FEK; TITLE THE 1.05 ANGSTROM X-RAY STRUCTURE OF THE HUMAN HEART FATTY ACID-; TITLE 2 BINDING PROTEIN COMPLEXED WITH PERFLUOROOCTANOIC ACID; COMPND MOL_ID: 1; COMPND 2 MOLECULE: FATTY ACID-BINDING PROTEIN, HEART; COMPND 3 CHAIN: A; COMPND 4 SYNONYM: FATTY ACID-BINDING PROTEIN 3,HEART-TYPE FATTY ACID-BINDING; COMPND 5 PROTEIN,H-FABP,MAMMARY-DERIVED GROWTH INHIBITOR,…	ALLERGEN 27-SEP-23 8WKH; TITLE CRYSTAL STRUCTURE OF GROUP 13 ALLERGEN FROM BLOMIA TROPICALIS; COMPND MOL_ID: 1; COMPND 2 MOLECULE: FATTY ACID-BINDING PROTEIN; COMPND 3 CHAIN: A; COMPND 4 ENGINEERED: YES; COMPND 5 OTHER_DETAILS: IN THE SEQUENCE, THE FIRST RESIDUE G IS A EXPRESSION; COMPND 6 TAG.	8PF	PEG	53.002	-2.618	0.19	-6.696	-23.0897	Lipocalin / cytosolic fatty-acid binding protein family (Lipocalin)	Blomia tropicalis
5jidA	5lyjB	TRANSPORT PROTEIN 22-APR-16 5JID; TITLE CRYSTAL STRUCTURE OF HUMAN TRANSTHYRETIN IN COMPLEX WITH; TITLE 2 PERFLUOROOCTANOIC ACID (PFOA); COMPND MOL_ID: 1; COMPND 2 MOLECULE: TRANSTHYRETIN; COMPND 3 CHAIN: A, B; COMPND 4 SYNONYM: ATTR,PREALBUMIN,TBPA; COMPND 5 ENGINEERED: YES	CELL CYCLE 28-SEP-16 5LYJ; TITLE TUBULIN-COMBRETASTATIN A4 COMPLEX; COMPND MOL_ID: 1; COMPND 2 MOLECULE: TUBULIN ALPHA-1B CHAIN; COMPND 3 CHAIN: A, C; COMPND 4 SYNONYM: ALPHA-TUBULIN UBIQUITOUS,TUBULIN K-ALPHA-1,TUBULIN ALPHA-; COMPND 5 UBIQUITOUS CHAIN; COMPND 6 MOL_ID: 2; COMPND 7 MOLECULE: TUBULIN BETA-2B CHAIN; COMPND 8 CHAIN: B, D; COMPND 9 MOL_ID: 3; COMPND 10 MOLECULE: STATHMIN-4; COMPND 1…	8PF	7BA	37.021	0.472	1.291	-6.189	-4.44932	Tubulin/FtsZ family, GTPase domain (Tubulin)	Bos taurus
5jidA	5xafB	TRANSPORT PROTEIN 22-APR-16 5JID; TITLE CRYSTAL STRUCTURE OF HUMAN TRANSTHYRETIN IN COMPLEX WITH; TITLE 2 PERFLUOROOCTANOIC ACID (PFOA); COMPND MOL_ID: 1; COMPND 2 MOLECULE: TRANSTHYRETIN; COMPND 3 CHAIN: A, B; COMPND 4 SYNONYM: ATTR,PREALBUMIN,TBPA; COMPND 5 ENGINEERED: YES	STRUCTURAL PROTEIN 12-MAR-17 5XAF; TITLE CRYSTAL STRUCTURE OF TUBULIN-STATHMIN-TTL-COMPOUND Z1 COMPLEX; COMPND MOL_ID: 1; COMPND 2 MOLECULE: TUBULIN ALPHA-1B CHAIN; COMPND 3 CHAIN: A, C; COMPND 4 SYNONYM: ALPHA-TUBULIN UBIQUITOUS,TUBULIN K-ALPHA-1,TUBULIN ALPHA-; COMPND 5 UBIQUITOUS CHAIN; COMPND 6 ENGINEERED: YES; COMPND 7 MOL_ID: 2; COMPND 8 MOLECULE: TUBULIN BETA-2B CHAIN; COMPND 9 CHAIN: B, D…	8PF	84F	38.771	-3.884	0.751	-7.27	-8.54289	Tubulin/FtsZ family, GTPase domain (Tubulin)	Bos taurus
5jidA	5xagB	TRANSPORT PROTEIN 22-APR-16 5JID; TITLE CRYSTAL STRUCTURE OF HUMAN TRANSTHYRETIN IN COMPLEX WITH; TITLE 2 PERFLUOROOCTANOIC ACID (PFOA); COMPND MOL_ID: 1; COMPND 2 MOLECULE: TRANSTHYRETIN; COMPND 3 CHAIN: A, B; COMPND 4 SYNONYM: ATTR,PREALBUMIN,TBPA; COMPND 5 ENGINEERED: YES	STRUCTURAL PROTEIN 12-MAR-17 5XAG; TITLE CRYSTAL STRUCTURE OF TUBULIN-STATHMIN-TTL-COMPOUND Z2 COMPLEX; COMPND MOL_ID: 1; COMPND 2 MOLECULE: TUBULIN ALPHA-1B CHAIN; COMPND 3 CHAIN: A, C; COMPND 4 SYNONYM: ALPHA-TUBULIN UBIQUITOUS,TUBULIN K-ALPHA-1,TUBULIN ALPHA-; COMPND 5 UBIQUITOUS CHAIN; COMPND 6 ENGINEERED: YES; COMPND 7 MOL_ID: 2; COMPND 8 MOLECULE: TUBULIN BETA-2B CHAIN; COMPND 9 CHAIN: B, D…	8PF	93X	33.274	-1.913	1.093	-6.673	-5.59346	Tubulin/FtsZ family, GTPase domain (Tubulin)	Bos taurus
5jidA	5zxhB	TRANSPORT PROTEIN 22-APR-16 5JID; TITLE CRYSTAL STRUCTURE OF HUMAN TRANSTHYRETIN IN COMPLEX WITH; TITLE 2 PERFLUOROOCTANOIC ACID (PFOA); COMPND MOL_ID: 1; COMPND 2 MOLECULE: TRANSTHYRETIN; COMPND 3 CHAIN: A, B; COMPND 4 SYNONYM: ATTR,PREALBUMIN,TBPA; COMPND 5 ENGINEERED: YES	STRUCTURAL PROTEIN 21-MAY-18 5ZXH; TITLE THE STRUCTURE OF MT189-TUBULIN COMPLEX; COMPND MOL_ID: 1; COMPND 2 MOLECULE: TUBULIN ALPHA-1B CHAIN; COMPND 3 CHAIN: A, C; COMPND 4 SYNONYM: ALPHA-TUBULIN UBIQUITOUS,TUBULIN K-ALPHA-1,TUBULIN ALPHA-; COMPND 5 UBIQUITOUS CHAIN; COMPND 6 ENGINEERED: YES; COMPND 7 MOL_ID: 2; COMPND 8 MOLECULE: TUBULIN BETA-2B CHAIN; COMPND 9 CHAIN: B, D; COMPND 10 ENGINEERED:…	8PF	9LX	35.759	2.629	2.798	-6.128	-2.11456	Tubulin/FtsZ family, GTPase domain (Tubulin)	Bos taurus
5jidA	6n47B	TRANSPORT PROTEIN 22-APR-16 5JID; TITLE CRYSTAL STRUCTURE OF HUMAN TRANSTHYRETIN IN COMPLEX WITH; TITLE 2 PERFLUOROOCTANOIC ACID (PFOA); COMPND MOL_ID: 1; COMPND 2 MOLECULE: TRANSTHYRETIN; COMPND 3 CHAIN: A, B; COMPND 4 SYNONYM: ATTR,PREALBUMIN,TBPA; COMPND 5 ENGINEERED: YES	STRUCTURAL PROTEIN 17-NOV-18 6N47; TITLE THE STRUCTURE OF SB-2-204-TUBULIN COMPLEX; COMPND MOL_ID: 1; COMPND 2 MOLECULE: TUBULIN ALPHA-1B CHAIN; COMPND 3 CHAIN: A, C; COMPND 4 SYNONYM: ALPHA-TUBULIN UBIQUITOUS,TUBULIN K-ALPHA-1,TUBULIN ALPHA-; COMPND 5 UBIQUITOUS CHAIN; COMPND 6 ENGINEERED: YES; COMPND 7 MOL_ID: 2; COMPND 8 MOLECULE: TUBULIN BETA-2B CHAIN; COMPND 9 CHAIN: B, D; COMPND 10 ENGINEER…	8PF	KB4	35.54	51.52	2.65	-6.455	-2.34727	Tubulin C-terminal domain (Tubulin_C)	Bos taurus
5jidA	6s8kB	TRANSPORT PROTEIN 22-APR-16 5JID; TITLE CRYSTAL STRUCTURE OF HUMAN TRANSTHYRETIN IN COMPLEX WITH; TITLE 2 PERFLUOROOCTANOIC ACID (PFOA); COMPND MOL_ID: 1; COMPND 2 MOLECULE: TRANSTHYRETIN; COMPND 3 CHAIN: A, B; COMPND 4 SYNONYM: ATTR,PREALBUMIN,TBPA; COMPND 5 ENGINEERED: YES	STRUCTURAL PROTEIN 10-JUL-19 6S8K; TITLE STRUCTURE, THERMODYNAMICS, AND KINETICS OF PLINABULIN BINDING TO TWO; TITLE 2 TUBULIN ISOTYPES; COMPND MOL_ID: 1; COMPND 2 MOLECULE: TUBULIN ALPHA-1B CHAIN; COMPND 3 CHAIN: A; COMPND 4 SYNONYM: ALPHA-TUBULIN UBIQUITOUS,TUBULIN K-ALPHA-1,TUBULIN ALPHA-; COMPND 5 UBIQUITOUS CHAIN; COMPND 6 MOL_ID: 2; COMPND 7 MOLECULE: TUBULIN BETA-2B CHAIN; COMPND 8 CHAIN: …	8PF	PN6	33.323	10.027	1.544	-5.041	-3.0663	Tubulin/FtsZ family, GTPase domain (Tubulin)	Bos taurus
6gonA	5gonB	TRANSPORT PROTEIN 01-JUN-18 6GON; TITLE CRYSTAL STRUCTURE OF SEA BREAM TRANSTHYRETIN IN COMPLEX WITH; TITLE 2 PERFLUOROOCTANOIC ACID (PFOA). CRYSTALLIZED IN PEG; COMPND MOL_ID: 1; COMPND 2 MOLECULE: TRANSTHYRETIN; COMPND 3 CHAIN: A, B, C, D; COMPND 4 ENGINEERED: YES	STRUCTURAL PROTEIN 28-JUL-16 5GON; TITLE STRUCTURES OF A BETA-LACTAM BRIDGED ANALOGUE IN COMPLEX WITH TUBULIN; COMPND MOL_ID: 1; COMPND 2 MOLECULE: TUBULIN ALPHA-1B CHAIN; COMPND 3 CHAIN: A, C; COMPND 4 FRAGMENT: UNP RESIDUES 1-440; COMPND 5 SYNONYM: TUBULIN ALPHA, ALPHA-TUBULIN UBIQUITOUS,TUBULIN K-ALPHA-1,; COMPND 6 TUBULIN ALPHA-UBIQUITOUS CHAIN; COMPND 7 MOL_ID: 2; COMPND 8 MOLECULE: TUBULIN …	8PF	6ZR	34.725	-3.108	0.495	-6.449	-10.8387	Tubulin/FtsZ family, GTPase domain (Tubulin)	Bos taurus
6gonA	5h7oB	TRANSPORT PROTEIN 01-JUN-18 6GON; TITLE CRYSTAL STRUCTURE OF SEA BREAM TRANSTHYRETIN IN COMPLEX WITH; TITLE 2 PERFLUOROOCTANOIC ACID (PFOA). CRYSTALLIZED IN PEG; COMPND MOL_ID: 1; COMPND 2 MOLECULE: TRANSTHYRETIN; COMPND 3 CHAIN: A, B, C, D; COMPND 4 ENGINEERED: YES	STRUCTURAL PROTEIN 20-NOV-16 5H7O; TITLE CRYSTAL STRUCTURE OF DJ-101 IN COMPLEX WITH TUBULIN PROTEIN; COMPND MOL_ID: 1; COMPND 2 MOLECULE: TUBULIN ALPHA-1B CHAIN; COMPND 3 CHAIN: A, C; COMPND 4 SYNONYM: ALPHA-TUBULIN UBIQUITOUS,TUBULIN K-ALPHA-1,TUBULIN ALPHA-; COMPND 5 UBIQUITOUS CHAIN; COMPND 6 ENGINEERED: YES; COMPND 7 MOL_ID: 2; COMPND 8 MOLECULE: TUBULIN BETA-2B CHAIN; COMPND 9 CHAIN: B, D; …	8PF	7Q7	33.591	1.612	0.846	-5.085	-5.37526	Tubulin/FtsZ family, GTPase domain (Tubulin)	Bos taurus
6gonA	5itzB	TRANSPORT PROTEIN 01-JUN-18 6GON; TITLE CRYSTAL STRUCTURE OF SEA BREAM TRANSTHYRETIN IN COMPLEX WITH; TITLE 2 PERFLUOROOCTANOIC ACID (PFOA). CRYSTALLIZED IN PEG; COMPND MOL_ID: 1; COMPND 2 MOLECULE: TRANSTHYRETIN; COMPND 3 CHAIN: A, B, C, D; COMPND 4 ENGINEERED: YES	STRUCTURAL PROTEIN 17-MAR-16 5ITZ; TITLE CRYSTAL STRUCTURE OF THE SAC DOMAIN OF CPAP IN A COMPLEX WITH TUBULIN; TITLE 2 AND DARPIN; COMPND MOL_ID: 1; COMPND 2 MOLECULE: TUBULIN ALPHA-1B CHAIN; COMPND 3 CHAIN: A; COMPND 4 SYNONYM: ALPHA-TUBULIN UBIQUITOUS,TUBULIN K-ALPHA-1,TUBULIN ALPHA-; COMPND 5 UBIQUITOUS CHAIN; COMPND 6 MOL_ID: 2; COMPND 7 MOLECULE: TUBULIN BETA-2B CHAIN; COMPND 8 CHAIN: B; CO…	8PF	LOC	37.636	5.431	1.812	-6.382	-3.33787	Tubulin C-terminal domain (Tubulin_C)	Bos taurus
6gonA	5jvdB	TRANSPORT PROTEIN 01-JUN-18 6GON; TITLE CRYSTAL STRUCTURE OF SEA BREAM TRANSTHYRETIN IN COMPLEX WITH; TITLE 2 PERFLUOROOCTANOIC ACID (PFOA). CRYSTALLIZED IN PEG; COMPND MOL_ID: 1; COMPND 2 MOLECULE: TRANSTHYRETIN; COMPND 3 CHAIN: A, B, C, D; COMPND 4 ENGINEERED: YES	CELL CYCLE 11-MAY-16 5JVD; TITLE TUBULIN-TUB092 COMPLEX; COMPND MOL_ID: 1; COMPND 2 MOLECULE: TUBULIN ALPHA-1B CHAIN; COMPND 3 CHAIN: A, C; COMPND 4 SYNONYM: ALPHA-TUBULIN UBIQUITOUS,TUBULIN K-ALPHA-1,TUBULIN ALPHA-; COMPND 5 UBIQUITOUS CHAIN; COMPND 6 MOL_ID: 2; COMPND 7 MOLECULE: TUBULIN BETA-2B CHAIN; COMPND 8 CHAIN: B, D; COMPND 9 MOL_ID: 3; COMPND 10 MOLECULE: STATHMIN-4; COMPND 11 CHAIN: E;…	8PF	6NL	36.668	9.929	1.666	-6.249	-3.53851	Tubulin C-terminal domain (Tubulin_C)	Bos taurus
6gonA	5lyjB	TRANSPORT PROTEIN 01-JUN-18 6GON; TITLE CRYSTAL STRUCTURE OF SEA BREAM TRANSTHYRETIN IN COMPLEX WITH; TITLE 2 PERFLUOROOCTANOIC ACID (PFOA). CRYSTALLIZED IN PEG; COMPND MOL_ID: 1; COMPND 2 MOLECULE: TRANSTHYRETIN; COMPND 3 CHAIN: A, B, C, D; COMPND 4 ENGINEERED: YES	CELL CYCLE 28-SEP-16 5LYJ; TITLE TUBULIN-COMBRETASTATIN A4 COMPLEX; COMPND MOL_ID: 1; COMPND 2 MOLECULE: TUBULIN ALPHA-1B CHAIN; COMPND 3 CHAIN: A, C; COMPND 4 SYNONYM: ALPHA-TUBULIN UBIQUITOUS,TUBULIN K-ALPHA-1,TUBULIN ALPHA-; COMPND 5 UBIQUITOUS CHAIN; COMPND 6 MOL_ID: 2; COMPND 7 MOLECULE: TUBULIN BETA-2B CHAIN; COMPND 8 CHAIN: B, D; COMPND 9 MOL_ID: 3; COMPND 10 MOLECULE: STATHMIN-4; COMPND 1…	8PF	7BA	42.905	-2.552	0.505	-6.439	-10.643	Tubulin/FtsZ family, GTPase domain (Tubulin)	Bos taurus
6gonA	5m8dB	TRANSPORT PROTEIN 01-JUN-18 6GON; TITLE CRYSTAL STRUCTURE OF SEA BREAM TRANSTHYRETIN IN COMPLEX WITH; TITLE 2 PERFLUOROOCTANOIC ACID (PFOA). CRYSTALLIZED IN PEG; COMPND MOL_ID: 1; COMPND 2 MOLECULE: TRANSTHYRETIN; COMPND 3 CHAIN: A, B, C, D; COMPND 4 ENGINEERED: YES	CELL CYCLE 28-OCT-16 5M8D; TITLE TUBULIN MTD265-R1 COMPLEX; COMPND MOL_ID: 1; COMPND 2 MOLECULE: TUBULIN ALPHA-1B CHAIN; COMPND 3 CHAIN: A, C; COMPND 4 SYNONYM: ALPHA-TUBULIN UBIQUITOUS,TUBULIN K-ALPHA-1,TUBULIN ALPHA-; COMPND 5 UBIQUITOUS CHAIN; COMPND 6 MOL_ID: 2; COMPND 7 MOLECULE: TUBULIN BETA-2B CHAIN; COMPND 8 CHAIN: B, D; COMPND 9 MOL_ID: 3; COMPND 10 MOLECULE: STATHMIN-4; COMPND 11 CHAIN:…	8PF	UGI	36.352	14.188	1.414	-4.525	-2.98877	Tubulin/FtsZ family, GTPase domain (Tubulin)	Bos taurus
6gonA	5nfzB	TRANSPORT PROTEIN 01-JUN-18 6GON; TITLE CRYSTAL STRUCTURE OF SEA BREAM TRANSTHYRETIN IN COMPLEX WITH; TITLE 2 PERFLUOROOCTANOIC ACID (PFOA). CRYSTALLIZED IN PEG; COMPND MOL_ID: 1; COMPND 2 MOLECULE: TRANSTHYRETIN; COMPND 3 CHAIN: A, B, C, D; COMPND 4 ENGINEERED: YES	CELL CYCLE 16-MAR-17 5NFZ; TITLE TUBULIN-MTC COMPLEX; COMPND MOL_ID: 1; COMPND 2 MOLECULE: TUBULIN ALPHA-1B CHAIN; COMPND 3 CHAIN: A, C; COMPND 4 SYNONYM: ALPHA-TUBULIN UBIQUITOUS,TUBULIN K-ALPHA-1,TUBULIN ALPHA-; COMPND 5 UBIQUITOUS CHAIN; COMPND 6 MOL_ID: 2; COMPND 7 MOLECULE: TUBULIN BETA-2B CHAIN; COMPND 8 CHAIN: B, D; COMPND 9 MOL_ID: 3; COMPND 10 MOLECULE: STATHMIN-4; COMPND 11 CHAIN: E; CO…	8PF	8WB	36.15	6.431	1.003	-4.707	-4.26745	Tubulin C-terminal domain (Tubulin_C)	Bos taurus
6gonA	5ng1B	TRANSPORT PROTEIN 01-JUN-18 6GON; TITLE CRYSTAL STRUCTURE OF SEA BREAM TRANSTHYRETIN IN COMPLEX WITH; TITLE 2 PERFLUOROOCTANOIC ACID (PFOA). CRYSTALLIZED IN PEG; COMPND MOL_ID: 1; COMPND 2 MOLECULE: TRANSTHYRETIN; COMPND 3 CHAIN: A, B, C, D; COMPND 4 ENGINEERED: YES	CELL CYCLE 16-MAR-17 5NG1; TITLE TUBULIN-MTC-ZAMPANOLIDE COMPLEX; COMPND MOL_ID: 1; COMPND 2 MOLECULE: TUBULIN ALPHA-1B CHAIN; COMPND 3 CHAIN: A, C; COMPND 4 SYNONYM: ALPHA-TUBULIN UBIQUITOUS,TUBULIN K-ALPHA-1,TUBULIN ALPHA-; COMPND 5 UBIQUITOUS CHAIN; COMPND 6 MOL_ID: 2; COMPND 7 MOLECULE: TUBULIN BETA-2B CHAIN; COMPND 8 CHAIN: B, D; COMPND 9 MOL_ID: 3; COMPND 10 MOLECULE: STATHMIN-4; COMPND 11 …	8PF	8WB	34.182	11.623	1.116	-4.3	-3.53618	Tubulin/FtsZ family, GTPase domain (Tubulin)	Bos taurus
6gonA	5nm5B	TRANSPORT PROTEIN 01-JUN-18 6GON; TITLE CRYSTAL STRUCTURE OF SEA BREAM TRANSTHYRETIN IN COMPLEX WITH; TITLE 2 PERFLUOROOCTANOIC ACID (PFOA). CRYSTALLIZED IN PEG; COMPND MOL_ID: 1; COMPND 2 MOLECULE: TRANSTHYRETIN; COMPND 3 CHAIN: A, B, C, D; COMPND 4 ENGINEERED: YES	STRUCTURAL PROTEIN 05-APR-17 5NM5; TITLE TUBULIN DARPIN ROOM-TEMPERATURE STRUCTURE IN COMPLEX WITH COLCHICINE; TITLE 2 DETERMINED BY SERIAL MILLISECOND CRYSTALLOGRAPHY; COMPND MOL_ID: 1; COMPND 2 MOLECULE: TUBULIN ALPHA-1B CHAIN; COMPND 3 CHAIN: A; COMPND 4 SYNONYM: ALPHA-TUBULIN UBIQUITOUS,TUBULIN K-ALPHA-1,TUBULIN ALPHA-; COMPND 5 UBIQUITOUS CHAIN; COMPND 6 MOL_ID: 2; COMPND 7 MOLECULE: TUBULIN…	8PF	LOC	33.359	13.132	3.517	-5.66	-1.56483	Tubulin C-terminal domain (Tubulin_C)	Bos taurus
6gonA	5o7aB	TRANSPORT PROTEIN 01-JUN-18 6GON; TITLE CRYSTAL STRUCTURE OF SEA BREAM TRANSTHYRETIN IN COMPLEX WITH; TITLE 2 PERFLUOROOCTANOIC ACID (PFOA). CRYSTALLIZED IN PEG; COMPND MOL_ID: 1; COMPND 2 MOLECULE: TRANSTHYRETIN; COMPND 3 CHAIN: A, B, C, D; COMPND 4 ENGINEERED: YES	MOTOR PROTEIN 08-JUN-17 5O7A; TITLE QUINOLIN-6-YLOXYACETAMIDES ARE MICROTUBULE DESTABILIZING AGENTS THAT; TITLE 2 BIND TO THE COLCHICINE SITE OF TUBULIN; COMPND MOL_ID: 1; COMPND 2 MOLECULE: TUBULIN ALPHA-1B CHAIN; COMPND 3 CHAIN: A, C; COMPND 4 SYNONYM: ALPHA-TUBULIN UBIQUITOUS,TUBULIN K-ALPHA-1,TUBULIN ALPHA-; COMPND 5 UBIQUITOUS CHAIN; COMPND 6 MOL_ID: 2; COMPND 7 MOLECULE: TUBULIN BETA-2B CHA…	8PF	9N5	33.47	0.481	0.915	-5.824	-5.73793	Tubulin C-terminal domain (Tubulin_C)	Bos taurus
6gonA	5oskB	TRANSPORT PROTEIN 01-JUN-18 6GON; TITLE CRYSTAL STRUCTURE OF SEA BREAM TRANSTHYRETIN IN COMPLEX WITH; TITLE 2 PERFLUOROOCTANOIC ACID (PFOA). CRYSTALLIZED IN PEG; COMPND MOL_ID: 1; COMPND 2 MOLECULE: TRANSTHYRETIN; COMPND 3 CHAIN: A, B, C, D; COMPND 4 ENGINEERED: YES	CELL CYCLE 17-AUG-17 5OSK; TITLE TUBULIN-7J COMPLEX; COMPND MOL_ID: 1; COMPND 2 MOLECULE: TUBULIN ALPHA-1B CHAIN; COMPND 3 CHAIN: A, C; COMPND 4 SYNONYM: ALPHA-TUBULIN UBIQUITOUS,TUBULIN K-ALPHA-1,TUBULIN ALPHA-; COMPND 5 UBIQUITOUS CHAIN; COMPND 6 MOL_ID: 2; COMPND 7 MOLECULE: TUBULIN BETA-2B CHAIN; COMPND 8 CHAIN: B, D; COMPND 9 MOL_ID: 3; COMPND 10 MOLECULE: STATHMIN-4; COMPND 11 CHAIN: E; COM…	8PF	A9Q	43.796	5.829	1.33	-4.804	-3.35944	Tubulin C-terminal domain (Tubulin_C)	Bos taurus
6gonA	5s4qB	TRANSPORT PROTEIN 01-JUN-18 6GON; TITLE CRYSTAL STRUCTURE OF SEA BREAM TRANSTHYRETIN IN COMPLEX WITH; TITLE 2 PERFLUOROOCTANOIC ACID (PFOA). CRYSTALLIZED IN PEG; COMPND MOL_ID: 1; COMPND 2 MOLECULE: TRANSTHYRETIN; COMPND 3 CHAIN: A, B, C, D; COMPND 4 ENGINEERED: YES	CELL CYCLE 08-NOV-20 5S4Q; TITLE TUBULIN-Z422344882-COMPLEX; COMPND MOL_ID: 1; COMPND 2 MOLECULE: TUBULIN ALPHA-1B CHAIN; COMPND 3 CHAIN: A, C; COMPND 4 SYNONYM: ALPHA-TUBULIN UBIQUITOUS,TUBULIN K-ALPHA-1,TUBULIN ALPHA-; COMPND 5 UBIQUITOUS CHAIN; COMPND 6 MOL_ID: 2; COMPND 7 MOLECULE: TUBULIN BETA-2B CHAIN; COMPND 8 CHAIN: B, D; COMPND 9 MOL_ID: 3; COMPND 10 MOLECULE: STATHMIN-4; COMPND 11 CHAIN…	8PF	WVD	34.906	23.725	1.168	-4.628	-3.64984	Tubulin/FtsZ family, GTPase domain (Tubulin)	Bos taurus
6gonA	5s4rB	TRANSPORT PROTEIN 01-JUN-18 6GON; TITLE CRYSTAL STRUCTURE OF SEA BREAM TRANSTHYRETIN IN COMPLEX WITH; TITLE 2 PERFLUOROOCTANOIC ACID (PFOA). CRYSTALLIZED IN PEG; COMPND MOL_ID: 1; COMPND 2 MOLECULE: TRANSTHYRETIN; COMPND 3 CHAIN: A, B, C, D; COMPND 4 ENGINEERED: YES	CELL CYCLE 08-NOV-20 5S4R; TITLE TUBULIN-Z117233350-COMPLEX; COMPND MOL_ID: 1; COMPND 2 MOLECULE: TUBULIN ALPHA-1B CHAIN; COMPND 3 CHAIN: A, C; COMPND 4 SYNONYM: ALPHA-TUBULIN UBIQUITOUS,TUBULIN K-ALPHA-1,TUBULIN ALPHA-; COMPND 5 UBIQUITOUS CHAIN; COMPND 6 MOL_ID: 2; COMPND 7 MOLECULE: TUBULIN BETA-2B CHAIN; COMPND 8 CHAIN: B, D; COMPND 9 MOL_ID: 3; COMPND 10 MOLECULE: STATHMIN-4; COMPND 11 CHAIN…	8PF	NW7	35.34	15.156	1.175	-5.113	-4.0102	Tubulin/FtsZ family, GTPase domain (Tubulin)	Bos taurus
6gonA	5s4tB	TRANSPORT PROTEIN 01-JUN-18 6GON; TITLE CRYSTAL STRUCTURE OF SEA BREAM TRANSTHYRETIN IN COMPLEX WITH; TITLE 2 PERFLUOROOCTANOIC ACID (PFOA). CRYSTALLIZED IN PEG; COMPND MOL_ID: 1; COMPND 2 MOLECULE: TRANSTHYRETIN; COMPND 3 CHAIN: A, B, C, D; COMPND 4 ENGINEERED: YES	CELL CYCLE 08-NOV-20 5S4T; TITLE TUBULIN-Z328695024-COMPLEX; COMPND MOL_ID: 1; COMPND 2 MOLECULE: TUBULIN ALPHA-1B CHAIN; COMPND 3 CHAIN: A, C; COMPND 4 SYNONYM: ALPHA-TUBULIN UBIQUITOUS,TUBULIN K-ALPHA-1,TUBULIN ALPHA-; COMPND 5 UBIQUITOUS CHAIN; COMPND 6 MOL_ID: 2; COMPND 7 MOLECULE: TUBULIN BETA-2B CHAIN; COMPND 8 CHAIN: B, D; COMPND 9 MOL_ID: 3; COMPND 10 MOLECULE: STATHMIN-4; COMPND 11 CHAIN…	8PF	K1G	33.646	11.707	1.434	-5.601	-3.65124	Tubulin/FtsZ family, GTPase domain (Tubulin)	Bos taurus
6gonA	5s4uB	TRANSPORT PROTEIN 01-JUN-18 6GON; TITLE CRYSTAL STRUCTURE OF SEA BREAM TRANSTHYRETIN IN COMPLEX WITH; TITLE 2 PERFLUOROOCTANOIC ACID (PFOA). CRYSTALLIZED IN PEG; COMPND MOL_ID: 1; COMPND 2 MOLECULE: TRANSTHYRETIN; COMPND 3 CHAIN: A, B, C, D; COMPND 4 ENGINEERED: YES	CELL CYCLE 08-NOV-20 5S4U; TITLE TUBULIN-Z30620520-COMPLEX; COMPND MOL_ID: 1; COMPND 2 MOLECULE: TUBULIN ALPHA-1B CHAIN; COMPND 3 CHAIN: A, C; COMPND 4 SYNONYM: ALPHA-TUBULIN UBIQUITOUS,TUBULIN K-ALPHA-1,TUBULIN ALPHA-; COMPND 5 UBIQUITOUS CHAIN; COMPND 6 MOL_ID: 2; COMPND 7 MOLECULE: TUBULIN BETA-2B CHAIN; COMPND 8 CHAIN: B, D; COMPND 9 MOL_ID: 3; COMPND 10 MOLECULE: STATHMIN-4; COMPND 11 CHAIN:…	8PF	GX4	37.447	11.506	0.749	-4.546	-5.35453	Tubulin/FtsZ family, GTPase domain (Tubulin)	Bos taurus
6gonA	5s4xB	TRANSPORT PROTEIN 01-JUN-18 6GON; TITLE CRYSTAL STRUCTURE OF SEA BREAM TRANSTHYRETIN IN COMPLEX WITH; TITLE 2 PERFLUOROOCTANOIC ACID (PFOA). CRYSTALLIZED IN PEG; COMPND MOL_ID: 1; COMPND 2 MOLECULE: TRANSTHYRETIN; COMPND 3 CHAIN: A, B, C, D; COMPND 4 ENGINEERED: YES	CELL CYCLE 08-NOV-20 5S4X; TITLE TUBULIN-Z2856434917-COMPLEX; COMPND MOL_ID: 1; COMPND 2 MOLECULE: TUBULIN ALPHA-1B CHAIN; COMPND 3 CHAIN: A, C; COMPND 4 SYNONYM: ALPHA-TUBULIN UBIQUITOUS,TUBULIN K-ALPHA-1,TUBULIN ALPHA-; COMPND 5 UBIQUITOUS CHAIN; COMPND 6 MOL_ID: 2; COMPND 7 MOLECULE: TUBULIN BETA-2B CHAIN; COMPND 8 CHAIN: B, D; COMPND 9 MOL_ID: 3; COMPND 10 MOLECULE: STATHMIN-4; COMPND 11 CHAI…	8PF	JHD	33.787	18.017	0.497	-3.862	-6.46901	Tubulin C-terminal domain (Tubulin_C)	Bos taurus
6gonA	5xafB	TRANSPORT PROTEIN 01-JUN-18 6GON; TITLE CRYSTAL STRUCTURE OF SEA BREAM TRANSTHYRETIN IN COMPLEX WITH; TITLE 2 PERFLUOROOCTANOIC ACID (PFOA). CRYSTALLIZED IN PEG; COMPND MOL_ID: 1; COMPND 2 MOLECULE: TRANSTHYRETIN; COMPND 3 CHAIN: A, B, C, D; COMPND 4 ENGINEERED: YES	STRUCTURAL PROTEIN 12-MAR-17 5XAF; TITLE CRYSTAL STRUCTURE OF TUBULIN-STATHMIN-TTL-COMPOUND Z1 COMPLEX; COMPND MOL_ID: 1; COMPND 2 MOLECULE: TUBULIN ALPHA-1B CHAIN; COMPND 3 CHAIN: A, C; COMPND 4 SYNONYM: ALPHA-TUBULIN UBIQUITOUS,TUBULIN K-ALPHA-1,TUBULIN ALPHA-; COMPND 5 UBIQUITOUS CHAIN; COMPND 6 ENGINEERED: YES; COMPND 7 MOL_ID: 2; COMPND 8 MOLECULE: TUBULIN BETA-2B CHAIN; COMPND 9 CHAIN: B, D…	8PF	84F	37.301	-3.176	0.278	-7.599	-20.1032	Tubulin/FtsZ family, GTPase domain (Tubulin)	Bos taurus
6gonA	5xagB	TRANSPORT PROTEIN 01-JUN-18 6GON; TITLE CRYSTAL STRUCTURE OF SEA BREAM TRANSTHYRETIN IN COMPLEX WITH; TITLE 2 PERFLUOROOCTANOIC ACID (PFOA). CRYSTALLIZED IN PEG; COMPND MOL_ID: 1; COMPND 2 MOLECULE: TRANSTHYRETIN; COMPND 3 CHAIN: A, B, C, D; COMPND 4 ENGINEERED: YES	STRUCTURAL PROTEIN 12-MAR-17 5XAG; TITLE CRYSTAL STRUCTURE OF TUBULIN-STATHMIN-TTL-COMPOUND Z2 COMPLEX; COMPND MOL_ID: 1; COMPND 2 MOLECULE: TUBULIN ALPHA-1B CHAIN; COMPND 3 CHAIN: A, C; COMPND 4 SYNONYM: ALPHA-TUBULIN UBIQUITOUS,TUBULIN K-ALPHA-1,TUBULIN ALPHA-; COMPND 5 UBIQUITOUS CHAIN; COMPND 6 ENGINEERED: YES; COMPND 7 MOL_ID: 2; COMPND 8 MOLECULE: TUBULIN BETA-2B CHAIN; COMPND 9 CHAIN: B, D…	8PF	93X	33.485	-3.16	0.721	-7.209	-8.78076	Tubulin/FtsZ family, GTPase domain (Tubulin)	Bos taurus
6gonA	5xltB	TRANSPORT PROTEIN 01-JUN-18 6GON; TITLE CRYSTAL STRUCTURE OF SEA BREAM TRANSTHYRETIN IN COMPLEX WITH; TITLE 2 PERFLUOROOCTANOIC ACID (PFOA). CRYSTALLIZED IN PEG; COMPND MOL_ID: 1; COMPND 2 MOLECULE: TRANSTHYRETIN; COMPND 3 CHAIN: A, B, C, D; COMPND 4 ENGINEERED: YES	CELL CYCLE 11-MAY-17 5XLT; TITLE THE CRYSTAL STRUCTURE OF TUBULIN IN COMPLEX WITH 4'-; TITLE 2 DEMETHYLEPIPODOPHYLLOTOXIN; COMPND MOL_ID: 1; COMPND 2 MOLECULE: TUBULIN ALPHA-1B CHAIN; COMPND 3 CHAIN: A, C; COMPND 4 SYNONYM: ALPHA-TUBULIN UBIQUITOUS,TUBULIN K-ALPHA-1,TUBULIN ALPHA-; COMPND 5 UBIQUITOUS CHAIN; COMPND 6 MOL_ID: 2; COMPND 7 MOLECULE: TUBULIN BETA-2B CHAIN; COMPND 8 CHAIN: B, D; COMPN…	8PF	89O	35.289	-5.256	0.333	-7.491	-17.3002	Tubulin C-terminal domain (Tubulin_C)	Bos taurus
6gonA	5yz3B	TRANSPORT PROTEIN 01-JUN-18 6GON; TITLE CRYSTAL STRUCTURE OF SEA BREAM TRANSTHYRETIN IN COMPLEX WITH; TITLE 2 PERFLUOROOCTANOIC ACID (PFOA). CRYSTALLIZED IN PEG; COMPND MOL_ID: 1; COMPND 2 MOLECULE: TRANSTHYRETIN; COMPND 3 CHAIN: A, B, C, D; COMPND 4 ENGINEERED: YES	CELL CYCLE 12-DEC-17 5YZ3; TITLE CRYSTAL STRUCTURE OF T2R-TTL-28 COMPLEX; COMPND MOL_ID: 1; COMPND 2 MOLECULE: TUBULIN ALPHA-1B CHAIN; COMPND 3 CHAIN: A, C; COMPND 4 SYNONYM: ALPHA-TUBULIN UBIQUITOUS,TUBULIN K-ALPHA-1,TUBULIN ALPHA-; COMPND 5 UBIQUITOUS CHAIN; COMPND 6 MOL_ID: 2; COMPND 7 MOLECULE: TUBULIN BETA-2B CHAIN; COMPND 8 CHAIN: B, D; COMPND 9 MOL_ID: 3; COMPND 10 MOLECULE: STATHMIN-4; CO…	8PF	94U	35.436	17.335	0.659	-4.823	-6.35441	Tubulin C-terminal domain (Tubulin_C)	Bos taurus
6gonA	5z4pB	TRANSPORT PROTEIN 01-JUN-18 6GON; TITLE CRYSTAL STRUCTURE OF SEA BREAM TRANSTHYRETIN IN COMPLEX WITH; TITLE 2 PERFLUOROOCTANOIC ACID (PFOA). CRYSTALLIZED IN PEG; COMPND MOL_ID: 1; COMPND 2 MOLECULE: TRANSTHYRETIN; COMPND 3 CHAIN: A, B, C, D; COMPND 4 ENGINEERED: YES	OXYGEN TRANSPORT 12-JAN-18 5Z4P; TITLE CRYSTAL STRUCTURE OF TUBULIN-STATHMIN-TTL-COMPOUND TCA COMPLEX; COMPND MOL_ID: 1; COMPND 2 MOLECULE: TUBULIN ALPHA-1B CHAIN; COMPND 3 CHAIN: A, C; COMPND 4 FRAGMENT: UNP RESIDUES 1-438; COMPND 5 SYNONYM: ALPHA-TUBULIN UBIQUITOUS,TUBULIN K-ALPHA-1,TUBULIN ALPHA-; COMPND 6 UBIQUITOUS CHAIN; COMPND 7 MOL_ID: 2; COMPND 8 MOLECULE: TUBULIN BETA-2B CHAIN; COMPND 9…	8PF	97O	37.94	2.177	0.93	-5.26	-5.1068	Tubulin/FtsZ family, GTPase domain (Tubulin)	Bos taurus
6gonA	5zxhB	TRANSPORT PROTEIN 01-JUN-18 6GON; TITLE CRYSTAL STRUCTURE OF SEA BREAM TRANSTHYRETIN IN COMPLEX WITH; TITLE 2 PERFLUOROOCTANOIC ACID (PFOA). CRYSTALLIZED IN PEG; COMPND MOL_ID: 1; COMPND 2 MOLECULE: TRANSTHYRETIN; COMPND 3 CHAIN: A, B, C, D; COMPND 4 ENGINEERED: YES	STRUCTURAL PROTEIN 21-MAY-18 5ZXH; TITLE THE STRUCTURE OF MT189-TUBULIN COMPLEX; COMPND MOL_ID: 1; COMPND 2 MOLECULE: TUBULIN ALPHA-1B CHAIN; COMPND 3 CHAIN: A, C; COMPND 4 SYNONYM: ALPHA-TUBULIN UBIQUITOUS,TUBULIN K-ALPHA-1,TUBULIN ALPHA-; COMPND 5 UBIQUITOUS CHAIN; COMPND 6 ENGINEERED: YES; COMPND 7 MOL_ID: 2; COMPND 8 MOLECULE: TUBULIN BETA-2B CHAIN; COMPND 9 CHAIN: B, D; COMPND 10 ENGINEERED:…	8PF	9LX	38.123	0.084	1.108	-5.763	-4.7707	Tubulin/FtsZ family, GTPase domain (Tubulin)	Bos taurus
6gonA	6agkB	TRANSPORT PROTEIN 01-JUN-18 6GON; TITLE CRYSTAL STRUCTURE OF SEA BREAM TRANSTHYRETIN IN COMPLEX WITH; TITLE 2 PERFLUOROOCTANOIC ACID (PFOA). CRYSTALLIZED IN PEG; COMPND MOL_ID: 1; COMPND 2 MOLECULE: TRANSTHYRETIN; COMPND 3 CHAIN: A, B, C, D; COMPND 4 ENGINEERED: YES	STRUCTURAL PROTEIN 13-AUG-18 6AGK; TITLE THE STRUCTURE OF CH-II-77-TUBULIN COMPLEX; COMPND MOL_ID: 1; COMPND 2 MOLECULE: TUBULIN ALPHA-1B CHAIN; COMPND 3 CHAIN: A, C; COMPND 4 SYNONYM: ALPHA-TUBULIN UBIQUITOUS,TUBULIN K-ALPHA-1,TUBULIN ALPHA-; COMPND 5 UBIQUITOUS CHAIN; COMPND 6 ENGINEERED: YES; COMPND 7 MOL_ID: 2; COMPND 8 MOLECULE: TUBULIN BETA-2B CHAIN; COMPND 9 CHAIN: B, D; COMPND 10 ENGINEER…	8PF	9WR	36.602	13.873	1.773	-7.132	-3.80779	Tubulin C-terminal domain (Tubulin_C)	Bos taurus
6gonA	6eg5B	TRANSPORT PROTEIN 01-JUN-18 6GON; TITLE CRYSTAL STRUCTURE OF SEA BREAM TRANSTHYRETIN IN COMPLEX WITH; TITLE 2 PERFLUOROOCTANOIC ACID (PFOA). CRYSTALLIZED IN PEG; COMPND MOL_ID: 1; COMPND 2 MOLECULE: TRANSTHYRETIN; COMPND 3 CHAIN: A, B, C, D; COMPND 4 ENGINEERED: YES	STRUCTURAL PROTEIN 18-AUG-18 6EG5; TITLE THE STRUCTURE OF SB-1-202-TUBULIN COMPLEX; COMPND MOL_ID: 1; COMPND 2 MOLECULE: TUBULIN ALPHA-1B CHAIN; COMPND 3 CHAIN: A, C; COMPND 4 SYNONYM: ALPHA-TUBULIN UBIQUITOUS,TUBULIN K-ALPHA-1,TUBULIN ALPHA-; COMPND 5 UBIQUITOUS CHAIN; COMPND 6 ENGINEERED: YES; COMPND 7 MOL_ID: 2; COMPND 8 MOLECULE: TUBULIN BETA-2B CHAIN; COMPND 9 CHAIN: B, D; COMPND 10 ENGINEER…	8PF	J7S	35.892	11.163	1.029	-6.13	-5.42958	Tubulin/FtsZ family, GTPase domain (Tubulin)	Bos taurus
6gonA	6fkjB	TRANSPORT PROTEIN 01-JUN-18 6GON; TITLE CRYSTAL STRUCTURE OF SEA BREAM TRANSTHYRETIN IN COMPLEX WITH; TITLE 2 PERFLUOROOCTANOIC ACID (PFOA). CRYSTALLIZED IN PEG; COMPND MOL_ID: 1; COMPND 2 MOLECULE: TRANSTHYRETIN; COMPND 3 CHAIN: A, B, C, D; COMPND 4 ENGINEERED: YES	CELL CYCLE 24-JAN-18 6FKJ; TITLE TUBULIN-TUB075 COMPLEX; COMPND MOL_ID: 1; COMPND 2 MOLECULE: TUBULIN ALPHA-1B CHAIN; COMPND 3 CHAIN: A, C; COMPND 4 SYNONYM: ALPHA-TUBULIN UBIQUITOUS,TUBULIN K-ALPHA-1,TUBULIN ALPHA-; COMPND 5 UBIQUITOUS CHAIN; COMPND 6 MOL_ID: 2; COMPND 7 MOLECULE: TUBULIN BETA-2B CHAIN; COMPND 8 CHAIN: B, D; COMPND 9 MOL_ID: 3; COMPND 10 MOLECULE: STATHMIN-4; COMPND 11 CHAIN: E;…	8PF	DLW	36.688	10.672	0.66	-3.855	-5.07237	Tubulin C-terminal domain (Tubulin_C)	Bos taurus
6gonA	6fklB	TRANSPORT PROTEIN 01-JUN-18 6GON; TITLE CRYSTAL STRUCTURE OF SEA BREAM TRANSTHYRETIN IN COMPLEX WITH; TITLE 2 PERFLUOROOCTANOIC ACID (PFOA). CRYSTALLIZED IN PEG; COMPND MOL_ID: 1; COMPND 2 MOLECULE: TRANSTHYRETIN; COMPND 3 CHAIN: A, B, C, D; COMPND 4 ENGINEERED: YES	CELL CYCLE 24-JAN-18 6FKL; TITLE TUBULIN-TUB015 COMPLEX; COMPND MOL_ID: 1; COMPND 2 MOLECULE: TUBULIN ALPHA-1B CHAIN; COMPND 3 CHAIN: A, C; COMPND 4 SYNONYM: ALPHA-TUBULIN UBIQUITOUS,TUBULIN K-ALPHA-1,TUBULIN ALPHA-; COMPND 5 UBIQUITOUS CHAIN; COMPND 6 MOL_ID: 2; COMPND 7 MOLECULE: TUBULIN BETA-2B CHAIN; COMPND 8 CHAIN: B, D; COMPND 9 MOL_ID: 3; COMPND 10 MOLECULE: STATHMIN-4; COMPND 11 CHAIN: E;…	8PF	DLK	35.543	8.582	1.321	-5.346	-3.76214	Tubulin C-terminal domain (Tubulin_C)	Bos taurus
6gonA	6gf3B	TRANSPORT PROTEIN 01-JUN-18 6GON; TITLE CRYSTAL STRUCTURE OF SEA BREAM TRANSTHYRETIN IN COMPLEX WITH; TITLE 2 PERFLUOROOCTANOIC ACID (PFOA). CRYSTALLIZED IN PEG; COMPND MOL_ID: 1; COMPND 2 MOLECULE: TRANSTHYRETIN; COMPND 3 CHAIN: A, B, C, D; COMPND 4 ENGINEERED: YES	CELL CYCLE 29-APR-18 6GF3; TITLE TUBULIN-JERANTININE B ACETATE COMPLEX; COMPND MOL_ID: 1; COMPND 2 MOLECULE: TUBULIN ALPHA-1B CHAIN; COMPND 3 CHAIN: A, C; COMPND 4 SYNONYM: ALPHA-TUBULIN UBIQUITOUS,TUBULIN K-ALPHA-1,TUBULIN ALPHA-; COMPND 5 UBIQUITOUS CHAIN; COMPND 6 MOL_ID: 2; COMPND 7 MOLECULE: TUBULIN BETA-2B CHAIN; COMPND 8 CHAIN: B; COMPND 9 MOL_ID: 3; COMPND 10 MOLECULE: TUBULIN BETA-2B CHA…	8PF	EX5	35.568	13.653	0.693	-6.788	-8.5599	Tubulin/FtsZ family, GTPase domain (Tubulin)	Bos taurus
6gonA	6gj4B	TRANSPORT PROTEIN 01-JUN-18 6GON; TITLE CRYSTAL STRUCTURE OF SEA BREAM TRANSTHYRETIN IN COMPLEX WITH; TITLE 2 PERFLUOROOCTANOIC ACID (PFOA). CRYSTALLIZED IN PEG; COMPND MOL_ID: 1; COMPND 2 MOLECULE: TRANSTHYRETIN; COMPND 3 CHAIN: A, B, C, D; COMPND 4 ENGINEERED: YES	CELL CYCLE 16-MAY-18 6GJ4; TITLE TUBULIN-6J COMPLEX; COMPND MOL_ID: 1; COMPND 2 MOLECULE: TUBULIN ALPHA-1B CHAIN; COMPND 3 CHAIN: A, C; COMPND 4 SYNONYM: ALPHA-TUBULIN UBIQUITOUS,TUBULIN K-ALPHA-1,TUBULIN ALPHA-; COMPND 5 UBIQUITOUS CHAIN; COMPND 6 MOL_ID: 2; COMPND 7 MOLECULE: TUBULIN BETA-2B CHAIN; COMPND 8 CHAIN: B, D; COMPND 9 MOL_ID: 3; COMPND 10 MOLECULE: STATHMIN-4; COMPND 11 CHAIN: E; COM…	8PF	EZW	43.913	0.192	1.206	-6.697	-5.12787	Tubulin C-terminal domain (Tubulin_C)	Bos taurus
6gonA	6hx8B	TRANSPORT PROTEIN 01-JUN-18 6GON; TITLE CRYSTAL STRUCTURE OF SEA BREAM TRANSTHYRETIN IN COMPLEX WITH; TITLE 2 PERFLUOROOCTANOIC ACID (PFOA). CRYSTALLIZED IN PEG; COMPND MOL_ID: 1; COMPND 2 MOLECULE: TRANSTHYRETIN; COMPND 3 CHAIN: A, B, C, D; COMPND 4 ENGINEERED: YES	CELL CYCLE 16-OCT-18 6HX8; TITLE TUBULIN-STX3451 COMPLEX; COMPND MOL_ID: 1; COMPND 2 MOLECULE: TUBULIN ALPHA-1B CHAIN; COMPND 3 CHAIN: A, C; COMPND 4 SYNONYM: ALPHA-TUBULIN UBIQUITOUS,TUBULIN K-ALPHA-1,TUBULIN ALPHA-; COMPND 5 UBIQUITOUS CHAIN; COMPND 6 MOL_ID: 2; COMPND 7 MOLECULE: TUBULIN BETA-2B CHAIN; COMPND 8 CHAIN: B, D; COMPND 9 MOL_ID: 3; COMPND 10 MOLECULE: STATHMIN-4; COMPND 11 CHAIN: E…	8PF	GXN	33.064	-5.318	0.611	-7.653	-10.7637	Tubulin C-terminal domain (Tubulin_C)	Bos taurus
6gonA	6k9vB	TRANSPORT PROTEIN 01-JUN-18 6GON; TITLE CRYSTAL STRUCTURE OF SEA BREAM TRANSTHYRETIN IN COMPLEX WITH; TITLE 2 PERFLUOROOCTANOIC ACID (PFOA). CRYSTALLIZED IN PEG; COMPND MOL_ID: 1; COMPND 2 MOLECULE: TRANSTHYRETIN; COMPND 3 CHAIN: A, B, C, D; COMPND 4 ENGINEERED: YES	STRUCTURAL PROTEIN 18-JUN-19 6K9V; TITLE CRYSTAL STRUCTURE OF TUBULIN IN COMPLEX WITH INHIBITOR D64; COMPND MOL_ID: 1; COMPND 2 MOLECULE: TUBULIN ALPHA-1B CHAIN; COMPND 3 CHAIN: A, C; COMPND 4 SYNONYM: ALPHA-TUBULIN UBIQUITOUS,TUBULIN K-ALPHA-1,TUBULIN ALPHA-; COMPND 5 UBIQUITOUS CHAIN; COMPND 6 MOL_ID: 2; COMPND 7 MOLECULE: TUBULIN BETA-2B CHAIN; COMPND 8 CHAIN: B, D; COMPND 9 MOL_ID: 3; COMPND …	8PF	D3L	38	12.187	0.736	-1.629	-1.94856	Tubulin/FtsZ family, GTPase domain (Tubulin)	Bos taurus
6gonA	6n47B	TRANSPORT PROTEIN 01-JUN-18 6GON; TITLE CRYSTAL STRUCTURE OF SEA BREAM TRANSTHYRETIN IN COMPLEX WITH; TITLE 2 PERFLUOROOCTANOIC ACID (PFOA). CRYSTALLIZED IN PEG; COMPND MOL_ID: 1; COMPND 2 MOLECULE: TRANSTHYRETIN; COMPND 3 CHAIN: A, B, C, D; COMPND 4 ENGINEERED: YES	STRUCTURAL PROTEIN 17-NOV-18 6N47; TITLE THE STRUCTURE OF SB-2-204-TUBULIN COMPLEX; COMPND MOL_ID: 1; COMPND 2 MOLECULE: TUBULIN ALPHA-1B CHAIN; COMPND 3 CHAIN: A, C; COMPND 4 SYNONYM: ALPHA-TUBULIN UBIQUITOUS,TUBULIN K-ALPHA-1,TUBULIN ALPHA-; COMPND 5 UBIQUITOUS CHAIN; COMPND 6 ENGINEERED: YES; COMPND 7 MOL_ID: 2; COMPND 8 MOLECULE: TUBULIN BETA-2B CHAIN; COMPND 9 CHAIN: B, D; COMPND 10 ENGINEER…	8PF	KB4	34.254	2.336	0.486	-5.486	-9.36177	Tubulin C-terminal domain (Tubulin_C)	Bos taurus
6gonA	6s8kB	TRANSPORT PROTEIN 01-JUN-18 6GON; TITLE CRYSTAL STRUCTURE OF SEA BREAM TRANSTHYRETIN IN COMPLEX WITH; TITLE 2 PERFLUOROOCTANOIC ACID (PFOA). CRYSTALLIZED IN PEG; COMPND MOL_ID: 1; COMPND 2 MOLECULE: TRANSTHYRETIN; COMPND 3 CHAIN: A, B, C, D; COMPND 4 ENGINEERED: YES	STRUCTURAL PROTEIN 10-JUL-19 6S8K; TITLE STRUCTURE, THERMODYNAMICS, AND KINETICS OF PLINABULIN BINDING TO TWO; TITLE 2 TUBULIN ISOTYPES; COMPND MOL_ID: 1; COMPND 2 MOLECULE: TUBULIN ALPHA-1B CHAIN; COMPND 3 CHAIN: A; COMPND 4 SYNONYM: ALPHA-TUBULIN UBIQUITOUS,TUBULIN K-ALPHA-1,TUBULIN ALPHA-; COMPND 5 UBIQUITOUS CHAIN; COMPND 6 MOL_ID: 2; COMPND 7 MOLECULE: TUBULIN BETA-2B CHAIN; COMPND 8 CHAIN: …	8PF	PN6	33.8	9.867	0.542	-3.847	-5.99221	Tubulin/FtsZ family, GTPase domain (Tubulin)	Bos taurus
6gonA	6y6dB	TRANSPORT PROTEIN 01-JUN-18 6GON; TITLE CRYSTAL STRUCTURE OF SEA BREAM TRANSTHYRETIN IN COMPLEX WITH; TITLE 2 PERFLUOROOCTANOIC ACID (PFOA). CRYSTALLIZED IN PEG; COMPND MOL_ID: 1; COMPND 2 MOLECULE: TRANSTHYRETIN; COMPND 3 CHAIN: A, B, C, D; COMPND 4 ENGINEERED: YES	CELL CYCLE 26-FEB-20 6Y6D; TITLE TUBULIN-7-AMINONOSCAPINE COMPLEX; COMPND MOL_ID: 1; COMPND 2 MOLECULE: TUBULIN ALPHA-1B CHAIN; COMPND 3 CHAIN: A, C; COMPND 4 SYNONYM: ALPHA-TUBULIN UBIQUITOUS,TUBULIN K-ALPHA-1,TUBULIN ALPHA-; COMPND 5 UBIQUITOUS CHAIN; COMPND 6 MOL_ID: 2; COMPND 7 MOLECULE: TUBULIN BETA-2B CHAIN; COMPND 8 CHAIN: B, D; COMPND 9 MOL_ID: 3; COMPND 10 MOLECULE: STATHMIN-4; COMPND 11…	8PF	OBQ	39.34	12.656	1.234	-4.614	-3.45877	Tubulin C-terminal domain (Tubulin_C)	Bos taurus
6gonA	6zwbB	TRANSPORT PROTEIN 01-JUN-18 6GON; TITLE CRYSTAL STRUCTURE OF SEA BREAM TRANSTHYRETIN IN COMPLEX WITH; TITLE 2 PERFLUOROOCTANOIC ACID (PFOA). CRYSTALLIZED IN PEG; COMPND MOL_ID: 1; COMPND 2 MOLECULE: TRANSTHYRETIN; COMPND 3 CHAIN: A, B, C, D; COMPND 4 ENGINEERED: YES	CELL CYCLE 28-JUL-20 6ZWB; TITLE Z-SBTUB3 PHOTOSWITCH BOUND TO TUBULIN-DARPIN D1 COMPLEX; COMPND MOL_ID: 1; COMPND 2 MOLECULE: TUBULIN ALPHA-1B CHAIN; COMPND 3 CHAIN: A; COMPND 4 SYNONYM: ALPHA-TUBULIN UBIQUITOUS,TUBULIN K-ALPHA-1,TUBULIN ALPHA-; COMPND 5 UBIQUITOUS CHAIN; COMPND 6 MOL_ID: 2; COMPND 7 MOLECULE: TUBULIN BETA-2B CHAIN; COMPND 8 CHAIN: B; COMPND 9 MOL_ID: 3; COMPND 10 MOLECULE: DESI…	8PF	QRN	44.613	16.482	1.734	-3.776	-2.05889	Tubulin/FtsZ family, GTPase domain (Tubulin)	Bos taurus
6gonA	6zwcB	TRANSPORT PROTEIN 01-JUN-18 6GON; TITLE CRYSTAL STRUCTURE OF SEA BREAM TRANSTHYRETIN IN COMPLEX WITH; TITLE 2 PERFLUOROOCTANOIC ACID (PFOA). CRYSTALLIZED IN PEG; COMPND MOL_ID: 1; COMPND 2 MOLECULE: TRANSTHYRETIN; COMPND 3 CHAIN: A, B, C, D; COMPND 4 ENGINEERED: YES	CELL CYCLE 28-JUL-20 6ZWC; TITLE Z-SBTUB2 PHOTOSWITCH BOUND TO TUBULIN-DARPIN D1 COMPLEX; COMPND MOL_ID: 1; COMPND 2 MOLECULE: TUBULIN ALPHA-1B CHAIN; COMPND 3 CHAIN: A; COMPND 4 SYNONYM: ALPHA-TUBULIN UBIQUITOUS,TUBULIN K-ALPHA-1,TUBULIN ALPHA-; COMPND 5 UBIQUITOUS CHAIN; COMPND 6 MOL_ID: 2; COMPND 7 MOLECULE: TUBULIN BETA-2B CHAIN; COMPND 8 CHAIN: B; COMPND 9 MOL_ID: 3; COMPND 10 MOLECULE: DESI…	8PF	QRQ	34.882	4.471	1.377	-6.336	-4.28978	Tubulin C-terminal domain (Tubulin_C)	Bos taurus
6gonA	7cpdB	TRANSPORT PROTEIN 01-JUN-18 6GON; TITLE CRYSTAL STRUCTURE OF SEA BREAM TRANSTHYRETIN IN COMPLEX WITH; TITLE 2 PERFLUOROOCTANOIC ACID (PFOA). CRYSTALLIZED IN PEG; COMPND MOL_ID: 1; COMPND 2 MOLECULE: TRANSTHYRETIN; COMPND 3 CHAIN: A, B, C, D; COMPND 4 ENGINEERED: YES	CELL CYCLE/INHIBITOR 06-AUG-20 7CPD; TITLE CRYSTAL STRUCTURE OF T2R-TTL-(+)-6-BR-JP18 COMPLEX; COMPND MOL_ID: 1; COMPND 2 MOLECULE: TUBULIN ALPHA-1B CHAIN; COMPND 3 CHAIN: A, C; COMPND 4 SYNONYM: ALPHA-TUBULIN UBIQUITOUS,TUBULIN K-ALPHA-1,TUBULIN ALPHA-; COMPND 5 UBIQUITOUS CHAIN; COMPND 6 MOL_ID: 2; COMPND 7 MOLECULE: TUBULIN BETA-2B CHAIN; COMPND 8 CHAIN: B, D; COMPND 9 MOL_ID: 3; COMPND 10 MOL…	8PF	G9U	37.806	1.457	0.568	-4.253	-6.36677	Tubulin/FtsZ family, GTPase domain (Tubulin)	Bos taurus
6gonA	7odnB	TRANSPORT PROTEIN 01-JUN-18 6GON; TITLE CRYSTAL STRUCTURE OF SEA BREAM TRANSTHYRETIN IN COMPLEX WITH; TITLE 2 PERFLUOROOCTANOIC ACID (PFOA). CRYSTALLIZED IN PEG; COMPND MOL_ID: 1; COMPND 2 MOLECULE: TRANSTHYRETIN; COMPND 3 CHAIN: A, B, C, D; COMPND 4 ENGINEERED: YES	STRUCTURAL PROTEIN 30-APR-21 7ODN; TITLE CRYSTAL STRUCTURE OF TD1-MEBENDAZOLE COMPLEX; COMPND MOL_ID: 1; COMPND 2 MOLECULE: TUBULIN ALPHA-1B CHAIN; COMPND 3 CHAIN: A; COMPND 4 SYNONYM: ALPHA-TUBULIN UBIQUITOUS,TUBULIN K-ALPHA-1,TUBULIN ALPHA-; COMPND 5 UBIQUITOUS CHAIN; COMPND 6 MOL_ID: 2; COMPND 7 MOLECULE: TUBULIN BETA-3 CHAIN; COMPND 8 CHAIN: B; COMPND 9 MOL_ID: 3; COMPND 10 MOLECULE: DESIGNED…	8PF	V95	33.537	-0.087	0.755	-6.09	-7.12281	Tubulin/FtsZ family, GTPase domain (Tubulin)	Bos taurus
6gonA	7vmjB	TRANSPORT PROTEIN 01-JUN-18 6GON; TITLE CRYSTAL STRUCTURE OF SEA BREAM TRANSTHYRETIN IN COMPLEX WITH; TITLE 2 PERFLUOROOCTANOIC ACID (PFOA). CRYSTALLIZED IN PEG; COMPND MOL_ID: 1; COMPND 2 MOLECULE: TRANSTHYRETIN; COMPND 3 CHAIN: A, B, C, D; COMPND 4 ENGINEERED: YES	STRUCTURAL PROTEIN/INHIBITOR 08-OCT-21 7VMJ; TITLE CRYSTAL STRUCTURE OF TUBULIN WITH 17A; COMPND MOL_ID: 1; COMPND 2 MOLECULE: TUBULIN ALPHA-1B CHAIN; COMPND 3 CHAIN: A, C; COMPND 4 SYNONYM: ALPHA-TUBULIN UBIQUITOUS,TUBULIN K-ALPHA-1,TUBULIN ALPHA-; COMPND 5 UBIQUITOUS CHAIN; COMPND 6 ENGINEERED: YES; COMPND 7 MOL_ID: 2; COMPND 8 MOLECULE: TUBULIN BETA-2B CHAIN; COMPND 9 CHAIN: B, D; COMPND 10 EN…	8PF	7PU	39.946	32.587	2.045	-5.502	-2.56503	Tubulin/FtsZ family, GTPase domain (Tubulin)	Bos taurus
6gonA	7vmkB	TRANSPORT PROTEIN 01-JUN-18 6GON; TITLE CRYSTAL STRUCTURE OF SEA BREAM TRANSTHYRETIN IN COMPLEX WITH; TITLE 2 PERFLUOROOCTANOIC ACID (PFOA). CRYSTALLIZED IN PEG; COMPND MOL_ID: 1; COMPND 2 MOLECULE: TRANSTHYRETIN; COMPND 3 CHAIN: A, B, C, D; COMPND 4 ENGINEERED: YES	STRUCTURAL PROTEIN/INHIBITOR 08-OCT-21 7VMK; TITLE CRYSTAL STRUCTURE OF TUBULIN WITH 3; COMPND MOL_ID: 1; COMPND 2 MOLECULE: TUBULIN ALPHA-1B CHAIN; COMPND 3 CHAIN: A, C; COMPND 4 SYNONYM: ALPHA-TUBULIN UBIQUITOUS,TUBULIN K-ALPHA-1,TUBULIN ALPHA-; COMPND 5 UBIQUITOUS CHAIN; COMPND 6 ENGINEERED: YES; COMPND 7 MOL_ID: 2; COMPND 8 MOLECULE: TUBULIN BETA-2B CHAIN; COMPND 9 CHAIN: B, D; COMPND 10 ENGI…	8PF	7PL	34.427	3.852	0.853	-5.729	-6.01154	Tubulin/FtsZ family, GTPase domain (Tubulin)	Bos taurus
6gonA	7yz6B	TRANSPORT PROTEIN 01-JUN-18 6GON; TITLE CRYSTAL STRUCTURE OF SEA BREAM TRANSTHYRETIN IN COMPLEX WITH; TITLE 2 PERFLUOROOCTANOIC ACID (PFOA). CRYSTALLIZED IN PEG; COMPND MOL_ID: 1; COMPND 2 MOLECULE: TRANSTHYRETIN; COMPND 3 CHAIN: A, B, C, D; COMPND 4 ENGINEERED: YES	CELL CYCLE 18-FEB-22 7YZ6; TITLE MOLECULAR SNAPSHOTS OF DRUG RELEASE FROM TUBULIN: DARK (STEADY STATE); COMPND MOL_ID: 1; COMPND 2 MOLECULE: TUBULIN ALPHA-1B CHAIN; COMPND 3 CHAIN: A; COMPND 4 SYNONYM: ALPHA-TUBULIN UBIQUITOUS,TUBULIN K-ALPHA-1,TUBULIN ALPHA-; COMPND 5 UBIQUITOUS CHAIN; COMPND 6 MOL_ID: 2; COMPND 7 MOLECULE: TUBULIN BETA-2B CHAIN; COMPND 8 CHAIN: B; COMPND 9 MOL_ID: 3; COMPND 10 …	8PF	IBL	42.668	3.1	1.334	-6.619	-4.61576	Tubulin C-terminal domain (Tubulin_C)	Bos taurus
6gonA	7z01B	TRANSPORT PROTEIN 01-JUN-18 6GON; TITLE CRYSTAL STRUCTURE OF SEA BREAM TRANSTHYRETIN IN COMPLEX WITH; TITLE 2 PERFLUOROOCTANOIC ACID (PFOA). CRYSTALLIZED IN PEG; COMPND MOL_ID: 1; COMPND 2 MOLECULE: TRANSTHYRETIN; COMPND 3 CHAIN: A, B, C, D; COMPND 4 ENGINEERED: YES	CELL CYCLE 21-FEB-22 7Z01; TITLE Z-SBTUBA4 PHOTOSWITCH BOUND TO TUBULIN-DARPIN D1 COMPLEX; COMPND MOL_ID: 1; COMPND 2 MOLECULE: TUBULIN ALPHA-1B CHAIN; COMPND 3 CHAIN: A; COMPND 4 SYNONYM: ALPHA-TUBULIN UBIQUITOUS,TUBULIN K-ALPHA-1,TUBULIN ALPHA-; COMPND 5 UBIQUITOUS CHAIN; COMPND 6 MOL_ID: 2; COMPND 7 MOLECULE: TUBULIN BETA-2B CHAIN; COMPND 8 CHAIN: B; COMPND 9 MOL_ID: 3; COMPND 10 MOLECULE: DES…	8PF	I8R	35.849	-3.095	0.545	-6.428	-9.96589	Tubulin C-terminal domain (Tubulin_C)	Bos taurus
6gonA	7z02B	TRANSPORT PROTEIN 01-JUN-18 6GON; TITLE CRYSTAL STRUCTURE OF SEA BREAM TRANSTHYRETIN IN COMPLEX WITH; TITLE 2 PERFLUOROOCTANOIC ACID (PFOA). CRYSTALLIZED IN PEG; COMPND MOL_ID: 1; COMPND 2 MOLECULE: TRANSTHYRETIN; COMPND 3 CHAIN: A, B, C, D; COMPND 4 ENGINEERED: YES	CELL CYCLE 21-FEB-22 7Z02; TITLE Z-SBTUB2M PHOTOSWITCH BOUND TO TUBULIN-DARPIN D1 COMPLEX; COMPND MOL_ID: 1; COMPND 2 MOLECULE: TUBULIN ALPHA-1B CHAIN; COMPND 3 CHAIN: A; COMPND 4 SYNONYM: ALPHA-TUBULIN UBIQUITOUS,TUBULIN K-ALPHA-1,TUBULIN ALPHA-; COMPND 5 UBIQUITOUS CHAIN; COMPND 6 MOL_ID: 2; COMPND 7 MOLECULE: TUBULIN BETA-2B CHAIN; COMPND 8 CHAIN: B; COMPND 9 MOL_ID: 3; COMPND 10 MOLECULE: DES…	8PF	I8N	34.761	9.408	1.142	-5.75	-4.62963	Tubulin/FtsZ family, GTPase domain (Tubulin)	Bos taurus
6gonA	7z2nB	TRANSPORT PROTEIN 01-JUN-18 6GON; TITLE CRYSTAL STRUCTURE OF SEA BREAM TRANSTHYRETIN IN COMPLEX WITH; TITLE 2 PERFLUOROOCTANOIC ACID (PFOA). CRYSTALLIZED IN PEG; COMPND MOL_ID: 1; COMPND 2 MOLECULE: TRANSTHYRETIN; COMPND 3 CHAIN: A, B, C, D; COMPND 4 ENGINEERED: YES	CELL CYCLE 28-FEB-22 7Z2N; TITLE TUBULIN-18-COMPLEX; COMPND MOL_ID: 1; COMPND 2 MOLECULE: TUBULIN ALPHA-1B CHAIN; COMPND 3 CHAIN: A, C; COMPND 4 SYNONYM: ALPHA-TUBULIN UBIQUITOUS,TUBULIN K-ALPHA-1,TUBULIN ALPHA-; COMPND 5 UBIQUITOUS CHAIN; COMPND 6 MOL_ID: 2; COMPND 7 MOLECULE: TUBULIN BETA-2B CHAIN; COMPND 8 CHAIN: B, D; COMPND 9 MOL_ID: 3; COMPND 10 MOLECULE: STATHMIN-4; COMPND 11 CHAIN: E; COM…	8PF	IAZ	36.691	-1.383	0.626	-6.725	-9.26309	Tubulin C-terminal domain (Tubulin_C)	Bos taurus
6gonA	8a9tB	TRANSPORT PROTEIN 01-JUN-18 6GON; TITLE CRYSTAL STRUCTURE OF SEA BREAM TRANSTHYRETIN IN COMPLEX WITH; TITLE 2 PERFLUOROOCTANOIC ACID (PFOA). CRYSTALLIZED IN PEG; COMPND MOL_ID: 1; COMPND 2 MOLECULE: TRANSTHYRETIN; COMPND 3 CHAIN: A, B, C, D; COMPND 4 ENGINEERED: YES	CELL CYCLE 29-JUN-22 8A9T; TITLE TUBULIN-[1,2]OXAZOLOISOINDOLE-1 COMPLEX; COMPND MOL_ID: 1; COMPND 2 MOLECULE: TUBULIN ALPHA-1B CHAIN; COMPND 3 CHAIN: A, C; COMPND 4 SYNONYM: ALPHA-TUBULIN UBIQUITOUS,TUBULIN K-ALPHA-1,TUBULIN ALPHA-; COMPND 5 UBIQUITOUS CHAIN; COMPND 6 MOL_ID: 2; COMPND 7 MOLECULE: TUBULIN BETA-2B CHAIN; COMPND 8 CHAIN: B, D; COMPND 9 MOL_ID: 3; COMPND 10 MOLECULE: STATHMIN-4; CO…	8PF	LNU	34.185	9.719	1.277	-7.325	-5.31954	Tubulin C-terminal domain (Tubulin_C)	Bos taurus
6gooB	5h7oB	TRANSPORT PROTEIN 01-JUN-18 6GOO; TITLE CRYSTAL STRUCTURE OF SEA BREAM TRANSTHYRETIN IN COMPLEX WITH; TITLE 2 PERFLUOROOCTANOIC ACID (PFOA). CRYSTALLIZED IN AMSO4; COMPND MOL_ID: 1; COMPND 2 MOLECULE: TRANSTHYRETIN; COMPND 3 CHAIN: A, B; COMPND 4 ENGINEERED: YES	STRUCTURAL PROTEIN 20-NOV-16 5H7O; TITLE CRYSTAL STRUCTURE OF DJ-101 IN COMPLEX WITH TUBULIN PROTEIN; COMPND MOL_ID: 1; COMPND 2 MOLECULE: TUBULIN ALPHA-1B CHAIN; COMPND 3 CHAIN: A, C; COMPND 4 SYNONYM: ALPHA-TUBULIN UBIQUITOUS,TUBULIN K-ALPHA-1,TUBULIN ALPHA-; COMPND 5 UBIQUITOUS CHAIN; COMPND 6 ENGINEERED: YES; COMPND 7 MOL_ID: 2; COMPND 8 MOLECULE: TUBULIN BETA-2B CHAIN; COMPND 9 CHAIN: B, D; …	8PF	7Q7	36.385	4.232	1.177	-4.522	-3.54111	Tubulin/FtsZ family, GTPase domain (Tubulin)	Bos taurus
6gooB	5itzB	TRANSPORT PROTEIN 01-JUN-18 6GOO; TITLE CRYSTAL STRUCTURE OF SEA BREAM TRANSTHYRETIN IN COMPLEX WITH; TITLE 2 PERFLUOROOCTANOIC ACID (PFOA). CRYSTALLIZED IN AMSO4; COMPND MOL_ID: 1; COMPND 2 MOLECULE: TRANSTHYRETIN; COMPND 3 CHAIN: A, B; COMPND 4 ENGINEERED: YES	STRUCTURAL PROTEIN 17-MAR-16 5ITZ; TITLE CRYSTAL STRUCTURE OF THE SAC DOMAIN OF CPAP IN A COMPLEX WITH TUBULIN; TITLE 2 AND DARPIN; COMPND MOL_ID: 1; COMPND 2 MOLECULE: TUBULIN ALPHA-1B CHAIN; COMPND 3 CHAIN: A; COMPND 4 SYNONYM: ALPHA-TUBULIN UBIQUITOUS,TUBULIN K-ALPHA-1,TUBULIN ALPHA-; COMPND 5 UBIQUITOUS CHAIN; COMPND 6 MOL_ID: 2; COMPND 7 MOLECULE: TUBULIN BETA-2B CHAIN; COMPND 8 CHAIN: B; CO…	8PF	LOC	33.35	-1.98	0.403	-5.282	-10.501	Tubulin C-terminal domain (Tubulin_C)	Bos taurus
6gooB	5jvdB	TRANSPORT PROTEIN 01-JUN-18 6GOO; TITLE CRYSTAL STRUCTURE OF SEA BREAM TRANSTHYRETIN IN COMPLEX WITH; TITLE 2 PERFLUOROOCTANOIC ACID (PFOA). CRYSTALLIZED IN AMSO4; COMPND MOL_ID: 1; COMPND 2 MOLECULE: TRANSTHYRETIN; COMPND 3 CHAIN: A, B; COMPND 4 ENGINEERED: YES	CELL CYCLE 11-MAY-16 5JVD; TITLE TUBULIN-TUB092 COMPLEX; COMPND MOL_ID: 1; COMPND 2 MOLECULE: TUBULIN ALPHA-1B CHAIN; COMPND 3 CHAIN: A, C; COMPND 4 SYNONYM: ALPHA-TUBULIN UBIQUITOUS,TUBULIN K-ALPHA-1,TUBULIN ALPHA-; COMPND 5 UBIQUITOUS CHAIN; COMPND 6 MOL_ID: 2; COMPND 7 MOLECULE: TUBULIN BETA-2B CHAIN; COMPND 8 CHAIN: B, D; COMPND 9 MOL_ID: 3; COMPND 10 MOLECULE: STATHMIN-4; COMPND 11 CHAIN: E;…	8PF	6NL	40.926	19.257	3.066	-6.132	-1.93683	Tubulin C-terminal domain (Tubulin_C)	Bos taurus
6gooB	5lyjB	TRANSPORT PROTEIN 01-JUN-18 6GOO; TITLE CRYSTAL STRUCTURE OF SEA BREAM TRANSTHYRETIN IN COMPLEX WITH; TITLE 2 PERFLUOROOCTANOIC ACID (PFOA). CRYSTALLIZED IN AMSO4; COMPND MOL_ID: 1; COMPND 2 MOLECULE: TRANSTHYRETIN; COMPND 3 CHAIN: A, B; COMPND 4 ENGINEERED: YES	CELL CYCLE 28-SEP-16 5LYJ; TITLE TUBULIN-COMBRETASTATIN A4 COMPLEX; COMPND MOL_ID: 1; COMPND 2 MOLECULE: TUBULIN ALPHA-1B CHAIN; COMPND 3 CHAIN: A, C; COMPND 4 SYNONYM: ALPHA-TUBULIN UBIQUITOUS,TUBULIN K-ALPHA-1,TUBULIN ALPHA-; COMPND 5 UBIQUITOUS CHAIN; COMPND 6 MOL_ID: 2; COMPND 7 MOLECULE: TUBULIN BETA-2B CHAIN; COMPND 8 CHAIN: B, D; COMPND 9 MOL_ID: 3; COMPND 10 MOLECULE: STATHMIN-4; COMPND 1…	8PF	7BA	43.269	0.331	0.775	-6.454	-7.376	Tubulin/FtsZ family, GTPase domain (Tubulin)	Bos taurus
6gooB	5nm5B	TRANSPORT PROTEIN 01-JUN-18 6GOO; TITLE CRYSTAL STRUCTURE OF SEA BREAM TRANSTHYRETIN IN COMPLEX WITH; TITLE 2 PERFLUOROOCTANOIC ACID (PFOA). CRYSTALLIZED IN AMSO4; COMPND MOL_ID: 1; COMPND 2 MOLECULE: TRANSTHYRETIN; COMPND 3 CHAIN: A, B; COMPND 4 ENGINEERED: YES	STRUCTURAL PROTEIN 05-APR-17 5NM5; TITLE TUBULIN DARPIN ROOM-TEMPERATURE STRUCTURE IN COMPLEX WITH COLCHICINE; TITLE 2 DETERMINED BY SERIAL MILLISECOND CRYSTALLOGRAPHY; COMPND MOL_ID: 1; COMPND 2 MOLECULE: TUBULIN ALPHA-1B CHAIN; COMPND 3 CHAIN: A; COMPND 4 SYNONYM: ALPHA-TUBULIN UBIQUITOUS,TUBULIN K-ALPHA-1,TUBULIN ALPHA-; COMPND 5 UBIQUITOUS CHAIN; COMPND 6 MOL_ID: 2; COMPND 7 MOLECULE: TUBULIN…	8PF	LOC	44.152	17.895	1.379	-5.01	-3.38742	Tubulin C-terminal domain (Tubulin_C)	Bos taurus
6gooB	5o7aB	TRANSPORT PROTEIN 01-JUN-18 6GOO; TITLE CRYSTAL STRUCTURE OF SEA BREAM TRANSTHYRETIN IN COMPLEX WITH; TITLE 2 PERFLUOROOCTANOIC ACID (PFOA). CRYSTALLIZED IN AMSO4; COMPND MOL_ID: 1; COMPND 2 MOLECULE: TRANSTHYRETIN; COMPND 3 CHAIN: A, B; COMPND 4 ENGINEERED: YES	MOTOR PROTEIN 08-JUN-17 5O7A; TITLE QUINOLIN-6-YLOXYACETAMIDES ARE MICROTUBULE DESTABILIZING AGENTS THAT; TITLE 2 BIND TO THE COLCHICINE SITE OF TUBULIN; COMPND MOL_ID: 1; COMPND 2 MOLECULE: TUBULIN ALPHA-1B CHAIN; COMPND 3 CHAIN: A, C; COMPND 4 SYNONYM: ALPHA-TUBULIN UBIQUITOUS,TUBULIN K-ALPHA-1,TUBULIN ALPHA-; COMPND 5 UBIQUITOUS CHAIN; COMPND 6 MOL_ID: 2; COMPND 7 MOLECULE: TUBULIN BETA-2B CHA…	8PF	9N5	34.238	2.891	1.222	-5.829	-4.40923	Tubulin C-terminal domain (Tubulin_C)	Bos taurus
6gooB	5s4pB	TRANSPORT PROTEIN 01-JUN-18 6GOO; TITLE CRYSTAL STRUCTURE OF SEA BREAM TRANSTHYRETIN IN COMPLEX WITH; TITLE 2 PERFLUOROOCTANOIC ACID (PFOA). CRYSTALLIZED IN AMSO4; COMPND MOL_ID: 1; COMPND 2 MOLECULE: TRANSTHYRETIN; COMPND 3 CHAIN: A, B; COMPND 4 ENGINEERED: YES	CELL CYCLE 08-NOV-20 5S4P; TITLE TUBULIN-Z275165822-COMPLEX; COMPND MOL_ID: 1; COMPND 2 MOLECULE: TUBULIN ALPHA-1B CHAIN; COMPND 3 CHAIN: A, C; COMPND 4 SYNONYM: ALPHA-TUBULIN UBIQUITOUS,TUBULIN K-ALPHA-1,TUBULIN ALPHA-; COMPND 5 UBIQUITOUS CHAIN; COMPND 6 MOL_ID: 2; COMPND 7 MOLECULE: TUBULIN BETA-2B CHAIN; COMPND 8 CHAIN: B, D; COMPND 9 MOL_ID: 3; COMPND 10 MOLECULE: STATHMIN-4; COMPND 11 CHAIN…	8PF	WNY	34.205	18.156	0.713	-4.036	-4.96433	Tubulin C-terminal domain (Tubulin_C)	Bos taurus
6gooB	5s4qB	TRANSPORT PROTEIN 01-JUN-18 6GOO; TITLE CRYSTAL STRUCTURE OF SEA BREAM TRANSTHYRETIN IN COMPLEX WITH; TITLE 2 PERFLUOROOCTANOIC ACID (PFOA). CRYSTALLIZED IN AMSO4; COMPND MOL_ID: 1; COMPND 2 MOLECULE: TRANSTHYRETIN; COMPND 3 CHAIN: A, B; COMPND 4 ENGINEERED: YES	CELL CYCLE 08-NOV-20 5S4Q; TITLE TUBULIN-Z422344882-COMPLEX; COMPND MOL_ID: 1; COMPND 2 MOLECULE: TUBULIN ALPHA-1B CHAIN; COMPND 3 CHAIN: A, C; COMPND 4 SYNONYM: ALPHA-TUBULIN UBIQUITOUS,TUBULIN K-ALPHA-1,TUBULIN ALPHA-; COMPND 5 UBIQUITOUS CHAIN; COMPND 6 MOL_ID: 2; COMPND 7 MOLECULE: TUBULIN BETA-2B CHAIN; COMPND 8 CHAIN: B, D; COMPND 9 MOL_ID: 3; COMPND 10 MOLECULE: STATHMIN-4; COMPND 11 CHAIN…	8PF	WVD	34.465	19.683	0.779	-4.276	-4.86462	Tubulin/FtsZ family, GTPase domain (Tubulin)	Bos taurus
6gooB	5s4tB	TRANSPORT PROTEIN 01-JUN-18 6GOO; TITLE CRYSTAL STRUCTURE OF SEA BREAM TRANSTHYRETIN IN COMPLEX WITH; TITLE 2 PERFLUOROOCTANOIC ACID (PFOA). CRYSTALLIZED IN AMSO4; COMPND MOL_ID: 1; COMPND 2 MOLECULE: TRANSTHYRETIN; COMPND 3 CHAIN: A, B; COMPND 4 ENGINEERED: YES	CELL CYCLE 08-NOV-20 5S4T; TITLE TUBULIN-Z328695024-COMPLEX; COMPND MOL_ID: 1; COMPND 2 MOLECULE: TUBULIN ALPHA-1B CHAIN; COMPND 3 CHAIN: A, C; COMPND 4 SYNONYM: ALPHA-TUBULIN UBIQUITOUS,TUBULIN K-ALPHA-1,TUBULIN ALPHA-; COMPND 5 UBIQUITOUS CHAIN; COMPND 6 MOL_ID: 2; COMPND 7 MOLECULE: TUBULIN BETA-2B CHAIN; COMPND 8 CHAIN: B, D; COMPND 9 MOL_ID: 3; COMPND 10 MOLECULE: STATHMIN-4; COMPND 11 CHAIN…	8PF	K1G	40.081	12.904	1.528	-5.88	-3.61179	Tubulin/FtsZ family, GTPase domain (Tubulin)	Bos taurus
6gooB	5s4xB	TRANSPORT PROTEIN 01-JUN-18 6GOO; TITLE CRYSTAL STRUCTURE OF SEA BREAM TRANSTHYRETIN IN COMPLEX WITH; TITLE 2 PERFLUOROOCTANOIC ACID (PFOA). CRYSTALLIZED IN AMSO4; COMPND MOL_ID: 1; COMPND 2 MOLECULE: TRANSTHYRETIN; COMPND 3 CHAIN: A, B; COMPND 4 ENGINEERED: YES	CELL CYCLE 08-NOV-20 5S4X; TITLE TUBULIN-Z2856434917-COMPLEX; COMPND MOL_ID: 1; COMPND 2 MOLECULE: TUBULIN ALPHA-1B CHAIN; COMPND 3 CHAIN: A, C; COMPND 4 SYNONYM: ALPHA-TUBULIN UBIQUITOUS,TUBULIN K-ALPHA-1,TUBULIN ALPHA-; COMPND 5 UBIQUITOUS CHAIN; COMPND 6 MOL_ID: 2; COMPND 7 MOLECULE: TUBULIN BETA-2B CHAIN; COMPND 8 CHAIN: B, D; COMPND 9 MOL_ID: 3; COMPND 10 MOLECULE: STATHMIN-4; COMPND 11 CHAI…	8PF	JHD	34.478	22.854	1.133	-5.022	-4.07299	Tubulin C-terminal domain (Tubulin_C)	Bos taurus
6gooB	5xafB	TRANSPORT PROTEIN 01-JUN-18 6GOO; TITLE CRYSTAL STRUCTURE OF SEA BREAM TRANSTHYRETIN IN COMPLEX WITH; TITLE 2 PERFLUOROOCTANOIC ACID (PFOA). CRYSTALLIZED IN AMSO4; COMPND MOL_ID: 1; COMPND 2 MOLECULE: TRANSTHYRETIN; COMPND 3 CHAIN: A, B; COMPND 4 ENGINEERED: YES	STRUCTURAL PROTEIN 12-MAR-17 5XAF; TITLE CRYSTAL STRUCTURE OF TUBULIN-STATHMIN-TTL-COMPOUND Z1 COMPLEX; COMPND MOL_ID: 1; COMPND 2 MOLECULE: TUBULIN ALPHA-1B CHAIN; COMPND 3 CHAIN: A, C; COMPND 4 SYNONYM: ALPHA-TUBULIN UBIQUITOUS,TUBULIN K-ALPHA-1,TUBULIN ALPHA-; COMPND 5 UBIQUITOUS CHAIN; COMPND 6 ENGINEERED: YES; COMPND 7 MOL_ID: 2; COMPND 8 MOLECULE: TUBULIN BETA-2B CHAIN; COMPND 9 CHAIN: B, D…	8PF	84F	35.102	-2.911	0.511	-6.435	-10.5319	Tubulin/FtsZ family, GTPase domain (Tubulin)	Bos taurus
6gooB	5xagB	TRANSPORT PROTEIN 01-JUN-18 6GOO; TITLE CRYSTAL STRUCTURE OF SEA BREAM TRANSTHYRETIN IN COMPLEX WITH; TITLE 2 PERFLUOROOCTANOIC ACID (PFOA). CRYSTALLIZED IN AMSO4; COMPND MOL_ID: 1; COMPND 2 MOLECULE: TRANSTHYRETIN; COMPND 3 CHAIN: A, B; COMPND 4 ENGINEERED: YES	STRUCTURAL PROTEIN 12-MAR-17 5XAG; TITLE CRYSTAL STRUCTURE OF TUBULIN-STATHMIN-TTL-COMPOUND Z2 COMPLEX; COMPND MOL_ID: 1; COMPND 2 MOLECULE: TUBULIN ALPHA-1B CHAIN; COMPND 3 CHAIN: A, C; COMPND 4 SYNONYM: ALPHA-TUBULIN UBIQUITOUS,TUBULIN K-ALPHA-1,TUBULIN ALPHA-; COMPND 5 UBIQUITOUS CHAIN; COMPND 6 ENGINEERED: YES; COMPND 7 MOL_ID: 2; COMPND 8 MOLECULE: TUBULIN BETA-2B CHAIN; COMPND 9 CHAIN: B, D…	8PF	93X	45.043	-2.667	0.537	-7.098	-11.1429	Tubulin/FtsZ family, GTPase domain (Tubulin)	Bos taurus
6gooB	5xlzB	TRANSPORT PROTEIN 01-JUN-18 6GOO; TITLE CRYSTAL STRUCTURE OF SEA BREAM TRANSTHYRETIN IN COMPLEX WITH; TITLE 2 PERFLUOROOCTANOIC ACID (PFOA). CRYSTALLIZED IN AMSO4; COMPND MOL_ID: 1; COMPND 2 MOLECULE: TRANSTHYRETIN; COMPND 3 CHAIN: A, B; COMPND 4 ENGINEERED: YES	CELL CYCLE 12-MAY-17 5XLZ; TITLE THE CRYSTAL STRUCTURE OF TUBULIN COMPLEXED WITH A BENZYLIDENE; TITLE 2 DERIVATIVE OF 9(10H)-ANTHRACENONE; COMPND MOL_ID: 1; COMPND 2 MOLECULE: TUBULIN ALPHA-1B CHAIN; COMPND 3 CHAIN: A, C; COMPND 4 SYNONYM: DETYROSINATED TUBULIN ALPHA-1B CHAIN,ALPHA-TUBULIN; COMPND 5 UBIQUITOUS,TUBULIN K-ALPHA-1,TUBULIN ALPHA-UBIQUITOUS CHAIN; COMPND 6 MOL_ID: 2; COMPND 7 MOLECULE…	8PF	89U	33.336	11.702	1.484	-4.126	-2.6048	Tubulin C-terminal domain (Tubulin_C)	Bos taurus
6gooB	5yz3B	TRANSPORT PROTEIN 01-JUN-18 6GOO; TITLE CRYSTAL STRUCTURE OF SEA BREAM TRANSTHYRETIN IN COMPLEX WITH; TITLE 2 PERFLUOROOCTANOIC ACID (PFOA). CRYSTALLIZED IN AMSO4; COMPND MOL_ID: 1; COMPND 2 MOLECULE: TRANSTHYRETIN; COMPND 3 CHAIN: A, B; COMPND 4 ENGINEERED: YES	CELL CYCLE 12-DEC-17 5YZ3; TITLE CRYSTAL STRUCTURE OF T2R-TTL-28 COMPLEX; COMPND MOL_ID: 1; COMPND 2 MOLECULE: TUBULIN ALPHA-1B CHAIN; COMPND 3 CHAIN: A, C; COMPND 4 SYNONYM: ALPHA-TUBULIN UBIQUITOUS,TUBULIN K-ALPHA-1,TUBULIN ALPHA-; COMPND 5 UBIQUITOUS CHAIN; COMPND 6 MOL_ID: 2; COMPND 7 MOLECULE: TUBULIN BETA-2B CHAIN; COMPND 8 CHAIN: B, D; COMPND 9 MOL_ID: 3; COMPND 10 MOLECULE: STATHMIN-4; CO…	8PF	94U	34.146	19.998	0.49	-4.707	-7.97797	Tubulin C-terminal domain (Tubulin_C)	Bos taurus
6gooB	5z4pB	TRANSPORT PROTEIN 01-JUN-18 6GOO; TITLE CRYSTAL STRUCTURE OF SEA BREAM TRANSTHYRETIN IN COMPLEX WITH; TITLE 2 PERFLUOROOCTANOIC ACID (PFOA). CRYSTALLIZED IN AMSO4; COMPND MOL_ID: 1; COMPND 2 MOLECULE: TRANSTHYRETIN; COMPND 3 CHAIN: A, B; COMPND 4 ENGINEERED: YES	OXYGEN TRANSPORT 12-JAN-18 5Z4P; TITLE CRYSTAL STRUCTURE OF TUBULIN-STATHMIN-TTL-COMPOUND TCA COMPLEX; COMPND MOL_ID: 1; COMPND 2 MOLECULE: TUBULIN ALPHA-1B CHAIN; COMPND 3 CHAIN: A, C; COMPND 4 FRAGMENT: UNP RESIDUES 1-438; COMPND 5 SYNONYM: ALPHA-TUBULIN UBIQUITOUS,TUBULIN K-ALPHA-1,TUBULIN ALPHA-; COMPND 6 UBIQUITOUS CHAIN; COMPND 7 MOL_ID: 2; COMPND 8 MOLECULE: TUBULIN BETA-2B CHAIN; COMPND 9…	8PF	97O	36.739	6.998	1.011	-5.358	-4.82268	Tubulin/FtsZ family, GTPase domain (Tubulin)	Bos taurus
6gooB	6fkjB	TRANSPORT PROTEIN 01-JUN-18 6GOO; TITLE CRYSTAL STRUCTURE OF SEA BREAM TRANSTHYRETIN IN COMPLEX WITH; TITLE 2 PERFLUOROOCTANOIC ACID (PFOA). CRYSTALLIZED IN AMSO4; COMPND MOL_ID: 1; COMPND 2 MOLECULE: TRANSTHYRETIN; COMPND 3 CHAIN: A, B; COMPND 4 ENGINEERED: YES	CELL CYCLE 24-JAN-18 6FKJ; TITLE TUBULIN-TUB075 COMPLEX; COMPND MOL_ID: 1; COMPND 2 MOLECULE: TUBULIN ALPHA-1B CHAIN; COMPND 3 CHAIN: A, C; COMPND 4 SYNONYM: ALPHA-TUBULIN UBIQUITOUS,TUBULIN K-ALPHA-1,TUBULIN ALPHA-; COMPND 5 UBIQUITOUS CHAIN; COMPND 6 MOL_ID: 2; COMPND 7 MOLECULE: TUBULIN BETA-2B CHAIN; COMPND 8 CHAIN: B, D; COMPND 9 MOL_ID: 3; COMPND 10 MOLECULE: STATHMIN-4; COMPND 11 CHAIN: E;…	8PF	DLW	33.451	9.743	0.632	-3.736	-5.10383	Tubulin C-terminal domain (Tubulin_C)	Bos taurus
6gooB	6gf3B	TRANSPORT PROTEIN 01-JUN-18 6GOO; TITLE CRYSTAL STRUCTURE OF SEA BREAM TRANSTHYRETIN IN COMPLEX WITH; TITLE 2 PERFLUOROOCTANOIC ACID (PFOA). CRYSTALLIZED IN AMSO4; COMPND MOL_ID: 1; COMPND 2 MOLECULE: TRANSTHYRETIN; COMPND 3 CHAIN: A, B; COMPND 4 ENGINEERED: YES	CELL CYCLE 29-APR-18 6GF3; TITLE TUBULIN-JERANTININE B ACETATE COMPLEX; COMPND MOL_ID: 1; COMPND 2 MOLECULE: TUBULIN ALPHA-1B CHAIN; COMPND 3 CHAIN: A, C; COMPND 4 SYNONYM: ALPHA-TUBULIN UBIQUITOUS,TUBULIN K-ALPHA-1,TUBULIN ALPHA-; COMPND 5 UBIQUITOUS CHAIN; COMPND 6 MOL_ID: 2; COMPND 7 MOLECULE: TUBULIN BETA-2B CHAIN; COMPND 8 CHAIN: B; COMPND 9 MOL_ID: 3; COMPND 10 MOLECULE: TUBULIN BETA-2B CHA…	8PF	EX5	35.301	17.922	1.04	-7.182	-6.3	Tubulin/FtsZ family, GTPase domain (Tubulin)	Bos taurus
6gooB	6hx8B	TRANSPORT PROTEIN 01-JUN-18 6GOO; TITLE CRYSTAL STRUCTURE OF SEA BREAM TRANSTHYRETIN IN COMPLEX WITH; TITLE 2 PERFLUOROOCTANOIC ACID (PFOA). CRYSTALLIZED IN AMSO4; COMPND MOL_ID: 1; COMPND 2 MOLECULE: TRANSTHYRETIN; COMPND 3 CHAIN: A, B; COMPND 4 ENGINEERED: YES	CELL CYCLE 16-OCT-18 6HX8; TITLE TUBULIN-STX3451 COMPLEX; COMPND MOL_ID: 1; COMPND 2 MOLECULE: TUBULIN ALPHA-1B CHAIN; COMPND 3 CHAIN: A, C; COMPND 4 SYNONYM: ALPHA-TUBULIN UBIQUITOUS,TUBULIN K-ALPHA-1,TUBULIN ALPHA-; COMPND 5 UBIQUITOUS CHAIN; COMPND 6 MOL_ID: 2; COMPND 7 MOLECULE: TUBULIN BETA-2B CHAIN; COMPND 8 CHAIN: B, D; COMPND 9 MOL_ID: 3; COMPND 10 MOLECULE: STATHMIN-4; COMPND 11 CHAIN: E…	8PF	GXN	34.447	-4.718	0.519	-7.479	-12.0824	Tubulin C-terminal domain (Tubulin_C)	Bos taurus
6gooB	6s8kB	TRANSPORT PROTEIN 01-JUN-18 6GOO; TITLE CRYSTAL STRUCTURE OF SEA BREAM TRANSTHYRETIN IN COMPLEX WITH; TITLE 2 PERFLUOROOCTANOIC ACID (PFOA). CRYSTALLIZED IN AMSO4; COMPND MOL_ID: 1; COMPND 2 MOLECULE: TRANSTHYRETIN; COMPND 3 CHAIN: A, B; COMPND 4 ENGINEERED: YES	STRUCTURAL PROTEIN 10-JUL-19 6S8K; TITLE STRUCTURE, THERMODYNAMICS, AND KINETICS OF PLINABULIN BINDING TO TWO; TITLE 2 TUBULIN ISOTYPES; COMPND MOL_ID: 1; COMPND 2 MOLECULE: TUBULIN ALPHA-1B CHAIN; COMPND 3 CHAIN: A; COMPND 4 SYNONYM: ALPHA-TUBULIN UBIQUITOUS,TUBULIN K-ALPHA-1,TUBULIN ALPHA-; COMPND 5 UBIQUITOUS CHAIN; COMPND 6 MOL_ID: 2; COMPND 7 MOLECULE: TUBULIN BETA-2B CHAIN; COMPND 8 CHAIN: …	8PF	PN6	39.875	11.923	0.644	-3.867	-5.19758	Tubulin/FtsZ family, GTPase domain (Tubulin)	Bos taurus
6gooB	6y6dB	TRANSPORT PROTEIN 01-JUN-18 6GOO; TITLE CRYSTAL STRUCTURE OF SEA BREAM TRANSTHYRETIN IN COMPLEX WITH; TITLE 2 PERFLUOROOCTANOIC ACID (PFOA). CRYSTALLIZED IN AMSO4; COMPND MOL_ID: 1; COMPND 2 MOLECULE: TRANSTHYRETIN; COMPND 3 CHAIN: A, B; COMPND 4 ENGINEERED: YES	CELL CYCLE 26-FEB-20 6Y6D; TITLE TUBULIN-7-AMINONOSCAPINE COMPLEX; COMPND MOL_ID: 1; COMPND 2 MOLECULE: TUBULIN ALPHA-1B CHAIN; COMPND 3 CHAIN: A, C; COMPND 4 SYNONYM: ALPHA-TUBULIN UBIQUITOUS,TUBULIN K-ALPHA-1,TUBULIN ALPHA-; COMPND 5 UBIQUITOUS CHAIN; COMPND 6 MOL_ID: 2; COMPND 7 MOLECULE: TUBULIN BETA-2B CHAIN; COMPND 8 CHAIN: B, D; COMPND 9 MOL_ID: 3; COMPND 10 MOLECULE: STATHMIN-4; COMPND 11…	8PF	OBQ	44.885	14.954	1.856	-3.988	-2.03885	Tubulin C-terminal domain (Tubulin_C)	Bos taurus
6gooB	6zwbB	TRANSPORT PROTEIN 01-JUN-18 6GOO; TITLE CRYSTAL STRUCTURE OF SEA BREAM TRANSTHYRETIN IN COMPLEX WITH; TITLE 2 PERFLUOROOCTANOIC ACID (PFOA). CRYSTALLIZED IN AMSO4; COMPND MOL_ID: 1; COMPND 2 MOLECULE: TRANSTHYRETIN; COMPND 3 CHAIN: A, B; COMPND 4 ENGINEERED: YES	CELL CYCLE 28-JUL-20 6ZWB; TITLE Z-SBTUB3 PHOTOSWITCH BOUND TO TUBULIN-DARPIN D1 COMPLEX; COMPND MOL_ID: 1; COMPND 2 MOLECULE: TUBULIN ALPHA-1B CHAIN; COMPND 3 CHAIN: A; COMPND 4 SYNONYM: ALPHA-TUBULIN UBIQUITOUS,TUBULIN K-ALPHA-1,TUBULIN ALPHA-; COMPND 5 UBIQUITOUS CHAIN; COMPND 6 MOL_ID: 2; COMPND 7 MOLECULE: TUBULIN BETA-2B CHAIN; COMPND 8 CHAIN: B; COMPND 9 MOL_ID: 3; COMPND 10 MOLECULE: DESI…	8PF	QRN	35.924	20.207	1.103	-3.144	-2.61347	Tubulin/FtsZ family, GTPase domain (Tubulin)	Bos taurus
6gooB	6zwcB	TRANSPORT PROTEIN 01-JUN-18 6GOO; TITLE CRYSTAL STRUCTURE OF SEA BREAM TRANSTHYRETIN IN COMPLEX WITH; TITLE 2 PERFLUOROOCTANOIC ACID (PFOA). CRYSTALLIZED IN AMSO4; COMPND MOL_ID: 1; COMPND 2 MOLECULE: TRANSTHYRETIN; COMPND 3 CHAIN: A, B; COMPND 4 ENGINEERED: YES	CELL CYCLE 28-JUL-20 6ZWC; TITLE Z-SBTUB2 PHOTOSWITCH BOUND TO TUBULIN-DARPIN D1 COMPLEX; COMPND MOL_ID: 1; COMPND 2 MOLECULE: TUBULIN ALPHA-1B CHAIN; COMPND 3 CHAIN: A; COMPND 4 SYNONYM: ALPHA-TUBULIN UBIQUITOUS,TUBULIN K-ALPHA-1,TUBULIN ALPHA-; COMPND 5 UBIQUITOUS CHAIN; COMPND 6 MOL_ID: 2; COMPND 7 MOLECULE: TUBULIN BETA-2B CHAIN; COMPND 8 CHAIN: B; COMPND 9 MOL_ID: 3; COMPND 10 MOLECULE: DESI…	8PF	QRQ	37.374	9.07	1.995	-5.44	-2.59666	Tubulin C-terminal domain (Tubulin_C)	Bos taurus
6gooB	7vmjB	TRANSPORT PROTEIN 01-JUN-18 6GOO; TITLE CRYSTAL STRUCTURE OF SEA BREAM TRANSTHYRETIN IN COMPLEX WITH; TITLE 2 PERFLUOROOCTANOIC ACID (PFOA). CRYSTALLIZED IN AMSO4; COMPND MOL_ID: 1; COMPND 2 MOLECULE: TRANSTHYRETIN; COMPND 3 CHAIN: A, B; COMPND 4 ENGINEERED: YES	STRUCTURAL PROTEIN/INHIBITOR 08-OCT-21 7VMJ; TITLE CRYSTAL STRUCTURE OF TUBULIN WITH 17A; COMPND MOL_ID: 1; COMPND 2 MOLECULE: TUBULIN ALPHA-1B CHAIN; COMPND 3 CHAIN: A, C; COMPND 4 SYNONYM: ALPHA-TUBULIN UBIQUITOUS,TUBULIN K-ALPHA-1,TUBULIN ALPHA-; COMPND 5 UBIQUITOUS CHAIN; COMPND 6 ENGINEERED: YES; COMPND 7 MOL_ID: 2; COMPND 8 MOLECULE: TUBULIN BETA-2B CHAIN; COMPND 9 CHAIN: B, D; COMPND 10 EN…	8PF	7PU	33.511	42.045	1.631	-5.689	-3.28654	Tubulin/FtsZ family, GTPase domain (Tubulin)	Bos taurus
6gooB	7yz0B	TRANSPORT PROTEIN 01-JUN-18 6GOO; TITLE CRYSTAL STRUCTURE OF SEA BREAM TRANSTHYRETIN IN COMPLEX WITH; TITLE 2 PERFLUOROOCTANOIC ACID (PFOA). CRYSTALLIZED IN AMSO4; COMPND MOL_ID: 1; COMPND 2 MOLECULE: TRANSTHYRETIN; COMPND 3 CHAIN: A, B; COMPND 4 ENGINEERED: YES	CELL CYCLE 18-FEB-22 7YZ0; TITLE MOLECULAR SNAPSHOTS OF DRUG RELEASE FROM TUBULIN: 100 MICROSECONDS; TITLE 2 AFTER PHOTOACTIVATION.; COMPND MOL_ID: 1; COMPND 2 MOLECULE: TUBULIN ALPHA-1B CHAIN; COMPND 3 CHAIN: A; COMPND 4 SYNONYM: ALPHA-TUBULIN UBIQUITOUS,TUBULIN K-ALPHA-1,TUBULIN ALPHA-; COMPND 5 UBIQUITOUS CHAIN; COMPND 6 MOL_ID: 2; COMPND 7 MOLECULE: TUBULIN BETA-2B CHAIN; COMPND 8 CHAIN: B; C…	8PF	VYT	35.763	10.276	2.005	-3.726	-1.77007	Tubulin C-terminal domain (Tubulin_C)	Bos taurus
6gooB	7z01B	TRANSPORT PROTEIN 01-JUN-18 6GOO; TITLE CRYSTAL STRUCTURE OF SEA BREAM TRANSTHYRETIN IN COMPLEX WITH; TITLE 2 PERFLUOROOCTANOIC ACID (PFOA). CRYSTALLIZED IN AMSO4; COMPND MOL_ID: 1; COMPND 2 MOLECULE: TRANSTHYRETIN; COMPND 3 CHAIN: A, B; COMPND 4 ENGINEERED: YES	CELL CYCLE 21-FEB-22 7Z01; TITLE Z-SBTUBA4 PHOTOSWITCH BOUND TO TUBULIN-DARPIN D1 COMPLEX; COMPND MOL_ID: 1; COMPND 2 MOLECULE: TUBULIN ALPHA-1B CHAIN; COMPND 3 CHAIN: A; COMPND 4 SYNONYM: ALPHA-TUBULIN UBIQUITOUS,TUBULIN K-ALPHA-1,TUBULIN ALPHA-; COMPND 5 UBIQUITOUS CHAIN; COMPND 6 MOL_ID: 2; COMPND 7 MOLECULE: TUBULIN BETA-2B CHAIN; COMPND 8 CHAIN: B; COMPND 9 MOL_ID: 3; COMPND 10 MOLECULE: DES…	8PF	I8R	34.876	6.862	1.451	-5.789	-3.73243	Tubulin C-terminal domain (Tubulin_C)	Bos taurus
6gooB	7z2nB	TRANSPORT PROTEIN 01-JUN-18 6GOO; TITLE CRYSTAL STRUCTURE OF SEA BREAM TRANSTHYRETIN IN COMPLEX WITH; TITLE 2 PERFLUOROOCTANOIC ACID (PFOA). CRYSTALLIZED IN AMSO4; COMPND MOL_ID: 1; COMPND 2 MOLECULE: TRANSTHYRETIN; COMPND 3 CHAIN: A, B; COMPND 4 ENGINEERED: YES	CELL CYCLE 28-FEB-22 7Z2N; TITLE TUBULIN-18-COMPLEX; COMPND MOL_ID: 1; COMPND 2 MOLECULE: TUBULIN ALPHA-1B CHAIN; COMPND 3 CHAIN: A, C; COMPND 4 SYNONYM: ALPHA-TUBULIN UBIQUITOUS,TUBULIN K-ALPHA-1,TUBULIN ALPHA-; COMPND 5 UBIQUITOUS CHAIN; COMPND 6 MOL_ID: 2; COMPND 7 MOLECULE: TUBULIN BETA-2B CHAIN; COMPND 8 CHAIN: B, D; COMPND 9 MOL_ID: 3; COMPND 10 MOLECULE: STATHMIN-4; COMPND 11 CHAIN: E; COM…	8PF	IAZ	36.592	-0.85	0.805	-6.623	-7.31823	Tubulin C-terminal domain (Tubulin_C)	Bos taurus
6gooB	8a9tB	TRANSPORT PROTEIN 01-JUN-18 6GOO; TITLE CRYSTAL STRUCTURE OF SEA BREAM TRANSTHYRETIN IN COMPLEX WITH; TITLE 2 PERFLUOROOCTANOIC ACID (PFOA). CRYSTALLIZED IN AMSO4; COMPND MOL_ID: 1; COMPND 2 MOLECULE: TRANSTHYRETIN; COMPND 3 CHAIN: A, B; COMPND 4 ENGINEERED: YES	CELL CYCLE 29-JUN-22 8A9T; TITLE TUBULIN-[1,2]OXAZOLOISOINDOLE-1 COMPLEX; COMPND MOL_ID: 1; COMPND 2 MOLECULE: TUBULIN ALPHA-1B CHAIN; COMPND 3 CHAIN: A, C; COMPND 4 SYNONYM: ALPHA-TUBULIN UBIQUITOUS,TUBULIN K-ALPHA-1,TUBULIN ALPHA-; COMPND 5 UBIQUITOUS CHAIN; COMPND 6 MOL_ID: 2; COMPND 7 MOLECULE: TUBULIN BETA-2B CHAIN; COMPND 8 CHAIN: B, D; COMPND 9 MOL_ID: 3; COMPND 10 MOLECULE: STATHMIN-4; CO…	8PF	LNU	40.496	11.789	1.521	-7.504	-4.62924	Tubulin C-terminal domain (Tubulin_C)	Bos taurus
6gooB	8huhB	TRANSPORT PROTEIN 01-JUN-18 6GOO; TITLE CRYSTAL STRUCTURE OF SEA BREAM TRANSTHYRETIN IN COMPLEX WITH; TITLE 2 PERFLUOROOCTANOIC ACID (PFOA). CRYSTALLIZED IN AMSO4; COMPND MOL_ID: 1; COMPND 2 MOLECULE: TRANSTHYRETIN; COMPND 3 CHAIN: A, B; COMPND 4 ENGINEERED: YES	STRUCTURAL PROTEIN/INHIBITOR 23-DEC-22 8HUH ; TITLE CRYSTAL STRUCTURE OF T2R-TTL-3A COMPLEX; COMPND MOL_ID: 1; COMPND 2 MOLECULE: TUBULIN ALPHA-1B CHAIN; COMPND 3 CHAIN: A, C; COMPND 4 SYNONYM: ALPHA-TUBULIN UBIQUITOUS,TUBULIN K-ALPHA-1,TUBULIN ALPHA-; COMPND 5 UBIQUITOUS CHAIN; COMPND 6 ENGINEERED: YES; COMPND 7 MOL_ID: 2; COMPND 8 MOLECULE: TUBULIN BETA-2B CHAIN; COMPND 9 CHAIN: B, D; COMPND 10…	8PF	MXV	37.98	20.742	1.676	-4.202	-2.36599	Tubulin C-terminal domain (Tubulin_C)	Bos taurus
7fekA	1pmpA	LIPID BINDING PROTEIN 21-JUL-21 7FEK; TITLE THE 1.05 ANGSTROM X-RAY STRUCTURE OF THE HUMAN HEART FATTY ACID-; TITLE 2 BINDING PROTEIN COMPLEXED WITH PERFLUOROOCTANOIC ACID; COMPND MOL_ID: 1; COMPND 2 MOLECULE: FATTY ACID-BINDING PROTEIN, HEART; COMPND 3 CHAIN: A; COMPND 4 SYNONYM: FATTY ACID-BINDING PROTEIN 3,HEART-TYPE FATTY ACID-BINDING; COMPND 5 PROTEIN,H-FABP,MAMMARY-DERIVED GROWTH INHIBITOR,…	CELLULAR LIPOPHILIC TRANSPORT PROTEIN 10-FEB-93 1PMP; TITLE CRYSTALLOGRAPHIC STUDIES ON A FAMILY OF CELLULAR LIPOPHILIC; TITLE 2 TRANSPORT PROTEINS. REFINEMENT OF P2 MYELIN PROTEIN AND; TITLE 3 THE STRUCTURE DETERMINATION AND REFINEMENT OF CELLULAR; TITLE 4 RETINOL-BINDING PROTEIN IN COMPLEX WITH ALL-TRANS-RETINOL; COMPND MOL_ID: 1; COMPND 2 MOLECULE: P2 MYELIN PROTEIN; COMPND 3 CHAIN: A, B, C; C…	8PF	OLA	33.566	-3.053	0.216	-6.745	-21.3449	Lipocalin / cytosolic fatty-acid binding protein family (Lipocalin)	Bos taurus
7fekA	2cbrA	LIPID BINDING PROTEIN 21-JUL-21 7FEK; TITLE THE 1.05 ANGSTROM X-RAY STRUCTURE OF THE HUMAN HEART FATTY ACID-; TITLE 2 BINDING PROTEIN COMPLEXED WITH PERFLUOROOCTANOIC ACID; COMPND MOL_ID: 1; COMPND 2 MOLECULE: FATTY ACID-BINDING PROTEIN, HEART; COMPND 3 CHAIN: A; COMPND 4 SYNONYM: FATTY ACID-BINDING PROTEIN 3,HEART-TYPE FATTY ACID-BINDING; COMPND 5 PROTEIN,H-FABP,MAMMARY-DERIVED GROWTH INHIBITOR,…	TRANSPORT PROTEIN 22-FEB-99 2CBR; TITLE CELLULAR RETINOIC ACID BINDING PROTEIN I IN COMPLEX WITH A; TITLE 2 RETINOBENZOIC ACID (AM80); COMPND MOL_ID: 1; COMPND 2 MOLECULE: PROTEIN (CRABP-I); COMPND 3 CHAIN: A; COMPND 4 ENGINEERED: YES	8PF	A80	41.689	-3.549	0.284	-5.835	-15.1953	Lipocalin / cytosolic fatty-acid binding protein family (Lipocalin)	Bos taurus
7fekA	7qsmd	LIPID BINDING PROTEIN 21-JUL-21 7FEK; TITLE THE 1.05 ANGSTROM X-RAY STRUCTURE OF THE HUMAN HEART FATTY ACID-; TITLE 2 BINDING PROTEIN COMPLEXED WITH PERFLUOROOCTANOIC ACID; COMPND MOL_ID: 1; COMPND 2 MOLECULE: FATTY ACID-BINDING PROTEIN, HEART; COMPND 3 CHAIN: A; COMPND 4 SYNONYM: FATTY ACID-BINDING PROTEIN 3,HEART-TYPE FATTY ACID-BINDING; COMPND 5 PROTEIN,H-FABP,MAMMARY-DERIVED GROWTH INHIBITOR,…	OXIDOREDUCTASE 13-JAN-22 7QSM; TITLE BOVINE COMPLEX I IN LIPID NANODISC, DEACTIVE-LIGAND (COMPOSITE); COMPND MOL_ID: 1; COMPND 2 MOLECULE: NADH-UBIQUINONE OXIDOREDUCTASE CHAIN 3; COMPND 3 CHAIN: A; COMPND 4 EC: 7.1.1.2; COMPND 5 MOL_ID: 2; COMPND 6 MOLECULE: NADH DEHYDROGENASE [UBIQUINONE] IRON-SULFUR PROTEIN 7,; COMPND 7 MITOCHONDRIAL; COMPND 8 CHAIN: B; COMPND 9 SYNONYM: COMPLEX I-20KD,CI-20KD,…	8PF	3PE	35.315	-0.751	0.85	-2.636	-2.77474	mitochondrion	Bos taurus
7fekA	6c1zA	LIPID BINDING PROTEIN 21-JUL-21 7FEK; TITLE THE 1.05 ANGSTROM X-RAY STRUCTURE OF THE HUMAN HEART FATTY ACID-; TITLE 2 BINDING PROTEIN COMPLEXED WITH PERFLUOROOCTANOIC ACID; COMPND MOL_ID: 1; COMPND 2 MOLECULE: FATTY ACID-BINDING PROTEIN, HEART; COMPND 3 CHAIN: A; COMPND 4 SYNONYM: FATTY ACID-BINDING PROTEIN 3,HEART-TYPE FATTY ACID-BINDING; COMPND 5 PROTEIN,H-FABP,MAMMARY-DERIVED GROWTH INHIBITOR,…	LIPID BINDING PROTEIN 05-JAN-18 6C1Z; TITLE CRYSTAL STRUCTURE OF APO CAENORHABDITIS ELEGANS LIPID BINDING PROTEIN; TITLE 2 8 (LBP-8); COMPND MOL_ID: 1; COMPND 2 MOLECULE: LIPID BINDING PROTEIN; COMPND 3 CHAIN: A; COMPND 4 ENGINEERED: YES	8PF	SO4	52.609	6.313	1.266	-6.354	-4.65154	fatty acid transport	Caenorhabditis elegans
8u57A	7blxB	NUCLEAR PROTEIN 12-SEP-23 8U57; TITLE PPARG LBD IN COMPLEX WITH PERFLUOROOCTANOIC ACID (PFOA); COMPND MOL_ID: 1;; COMPND 2 MOLECULE: PEROXISOME PROLIFERATOR-ACTIVATED RECEPTOR GAMMA;; COMPND 3 CHAIN: A;; COMPND 4 FRAGMENT: LIGAND BINDING DOMAIN;; COMPND 5 ENGINEERED: YES	PHOTOSYNTHESIS 19-JAN-21 7BLX; TITLE PHOTOSYSTEM I OF A TEMPERATURE SENSITIVE MUTANT CHLAMYDOMONAS; TITLE 2 REINHARDTII; COMPND MOL_ID: 1; COMPND 2 MOLECULE: PHOTOSYSTEM I P700 CHLOROPHYLL A APOPROTEIN A1; COMPND 3 CHAIN: A; COMPND 4 SYNONYM: PSI-A,PSAA; COMPND 5 EC: 1.97.1.12; COMPND 6 MOL_ID: 2; COMPND 7 MOLECULE: PHOTOSYSTEM I P700 CHLOROPHYLL A APOPROTEIN A2; COMPND 8 CHAIN: B; COMPND 9 SYNON…	8PF	CLA	33.437	20.069	1.801	-3.682	-1.93688	Photosystem I psaA/psaB protein (PsaA_PsaB)	Chlamydomonas reinhardtii
8u57A	7dz8A	NUCLEAR PROTEIN 12-SEP-23 8U57; TITLE PPARG LBD IN COMPLEX WITH PERFLUOROOCTANOIC ACID (PFOA); COMPND MOL_ID: 1;; COMPND 2 MOLECULE: PEROXISOME PROLIFERATOR-ACTIVATED RECEPTOR GAMMA;; COMPND 3 CHAIN: A;; COMPND 4 FRAGMENT: LIGAND BINDING DOMAIN;; COMPND 5 ENGINEERED: YES	PHOTOSYNTHESIS 23-JAN-21 7DZ8; TITLE STATE TRANSITION SUPERCOMPLEX PSI-LHCI-LHCII FROM THE LHCBM1 LACKING; TITLE 2 MUTANT OF CHLAMYDOMONAS REINHARDTII; COMPND MOL_ID: 1; COMPND 2 MOLECULE: PHOTOSYSTEM I P700 CHLOROPHYLL A APOPROTEIN A1; COMPND 3 CHAIN: A; COMPND 4 SYNONYM: PSI-A,PSAA; COMPND 5 EC: 1.97.1.12; COMPND 6 MOL_ID: 2; COMPND 7 MOLECULE: PHOTOSYSTEM I P700 CHLOROPHYLL A APOPROTEIN A2; CO…	8PF	CLA	34.367	15.121	2.117	-4.453	-2.00857	Chlorophyll A-B binding protein (Chloroa_b-bind)	Chlamydomonas reinhardtii
8u57A	7z6qA	NUCLEAR PROTEIN 12-SEP-23 8U57; TITLE PPARG LBD IN COMPLEX WITH PERFLUOROOCTANOIC ACID (PFOA); COMPND MOL_ID: 1;; COMPND 2 MOLECULE: PEROXISOME PROLIFERATOR-ACTIVATED RECEPTOR GAMMA;; COMPND 3 CHAIN: A;; COMPND 4 FRAGMENT: LIGAND BINDING DOMAIN;; COMPND 5 ENGINEERED: YES	PHOTOSYNTHESIS 14-MAR-22 7Z6Q; TITLE CRYO-EM STRUCTURE OF THE WHOLE PHOTOSYNTHETIC COMPLEX FROM THE GREEN; TITLE 2 SULFUR BACTERIA; COMPND MOL_ID: 1; COMPND 2 MOLECULE: PHOTOSYSTEM P840 REACTION CENTER, LARGE SUBUNIT; COMPND 3 CHAIN: A, a; COMPND 4 MOL_ID: 2; COMPND 5 MOLECULE: PHOTOSYSTEM P840 REACTION CENTER IRON-SULFUR PROTEIN; COMPND 6 CHAIN: B; COMPND 7 MOL_ID: 3; COMPND 8 MOLECULE: CYTOCHRO…	8PF	BCL	35.179	38.462	3.371	-5.956	-1.71593	Photosystem I psaA/psaB protein (PsaA_PsaB)	Chlorobaculum tepidum TLS
8u57A	3b81A	NUCLEAR PROTEIN 12-SEP-23 8U57; TITLE PPARG LBD IN COMPLEX WITH PERFLUOROOCTANOIC ACID (PFOA); COMPND MOL_ID: 1;; COMPND 2 MOLECULE: PEROXISOME PROLIFERATOR-ACTIVATED RECEPTOR GAMMA;; COMPND 3 CHAIN: A;; COMPND 4 FRAGMENT: LIGAND BINDING DOMAIN;; COMPND 5 ENGINEERED: YES	TRANSCRIPTION REGULATOR 31-OCT-07 3B81; TITLE CRYSTAL STRUCTURE OF PREDICTED DNA-BINDING TRANSCRIPTIONAL REGULATOR; TITLE 2 OF TETR/ACRR FAMILY (NP_350189.1) FROM CLOSTRIDIUM ACETOBUTYLICUM AT; TITLE 3 2.10 A RESOLUTION; COMPND MOL_ID: 1; COMPND 2 MOLECULE: TRANSCRIPTIONAL REGULATOR, ACRR FAMILY; COMPND 3 CHAIN: A; COMPND 4 ENGINEERED: YES	8PF	MSE	33.013	18.251	1.668	-3.756	-2.12443	Bacterial regulatory proteins, tetR family (TetR_N)	Clostridium acetobutylicum ATCC 824
8u57A	6d2eA	NUCLEAR PROTEIN 12-SEP-23 8U57; TITLE PPARG LBD IN COMPLEX WITH PERFLUOROOCTANOIC ACID (PFOA); COMPND MOL_ID: 1;; COMPND 2 MOLECULE: PEROXISOME PROLIFERATOR-ACTIVATED RECEPTOR GAMMA;; COMPND 3 CHAIN: A;; COMPND 4 FRAGMENT: LIGAND BINDING DOMAIN;; COMPND 5 ENGINEERED: YES	ISOMERASE 13-APR-18 6D2E; TITLE CRYSTAL STRUCTURE OF CORYNEBACTERIUM DIPHTHERIAE UDP-GALACTOPYRANOSE; TITLE 2 MUTASE IN COMPLEX WITH UDP-GALACTOPYRANOSE (OPEN, OXIDIZED); COMPND MOL_ID: 1; COMPND 2 MOLECULE: UDP-GALACTOPYRANOSE MUTASE; COMPND 3 CHAIN: A; COMPND 4 FRAGMENT: UDP-GALACTOPYRANOSE MUTASE; COMPND 5 ENGINEERED: YES	8PF	GDU	37.323	3.849	2.147	-3.943	-1.75478	UDP-galactopyranose mutase (GLF)	Corynebacterium diphtheriae
8u57A	6d9aA	NUCLEAR PROTEIN 12-SEP-23 8U57; TITLE PPARG LBD IN COMPLEX WITH PERFLUOROOCTANOIC ACID (PFOA); COMPND MOL_ID: 1;; COMPND 2 MOLECULE: PEROXISOME PROLIFERATOR-ACTIVATED RECEPTOR GAMMA;; COMPND 3 CHAIN: A;; COMPND 4 FRAGMENT: LIGAND BINDING DOMAIN;; COMPND 5 ENGINEERED: YES	ISOMERASE 28-APR-18 6D9A; TITLE CRYSTAL STRUCTURE OF CORYNEBACTERIUM DIPHTHERIAE UDP-GALACTOPYRANOSE; TITLE 2 MUTASE IN COMPLEX WITH UDP-GALNAC (OPEN, REDUCED); COMPND MOL_ID: 1; COMPND 2 MOLECULE: UDP-GALACTOPYRANOSE MUTASE; COMPND 3 CHAIN: A; COMPND 4 FRAGMENT: UDP-GALACTOPYRANOSE MUTASE; COMPND 5 ENGINEERED: YES	8PF	UD2	37.612	0.423	2.56	-4.255	-1.59962	UDP-galactopyranose mutase	Corynebacterium diphtheriae
8u57A	7q21H	NUCLEAR PROTEIN 12-SEP-23 8U57; TITLE PPARG LBD IN COMPLEX WITH PERFLUOROOCTANOIC ACID (PFOA); COMPND MOL_ID: 1;; COMPND 2 MOLECULE: PEROXISOME PROLIFERATOR-ACTIVATED RECEPTOR GAMMA;; COMPND 3 CHAIN: A;; COMPND 4 FRAGMENT: LIGAND BINDING DOMAIN;; COMPND 5 ENGINEERED: YES	ELECTRON TRANSPORT 22-OCT-21 7Q21; TITLE III2-IV2 RESPIRATORY SUPERCOMPLEX FROM CORYNEBACTERIUM GLUTAMICUM; COMPND MOL_ID: 1; COMPND 2 MOLECULE: CO-PURIFIED UNKNOWN TRANSMEMBRANE HELICES BUILT AS POLYALA; COMPND 3 (ASCD); COMPND 4 CHAIN: Y, y; COMPND 5 ENGINEERED: YES; COMPND 6 MOL_ID: 2; COMPND 7 MOLECULE: CYTOCHROME C OXIDASE SUBUNIT 3; COMPND 8 CHAIN: E, e; COMPND 9 SYNONYM: CYTOCHROME AA3 SUB…	8PF	TWT	39.547	9.876	1.05	-3.911	-3.40087	plasma membrane	Corynebacterium glutamicum ATCC 13032
8u57A	7qhoD	NUCLEAR PROTEIN 12-SEP-23 8U57; TITLE PPARG LBD IN COMPLEX WITH PERFLUOROOCTANOIC ACID (PFOA); COMPND MOL_ID: 1;; COMPND 2 MOLECULE: PEROXISOME PROLIFERATOR-ACTIVATED RECEPTOR GAMMA;; COMPND 3 CHAIN: A;; COMPND 4 FRAGMENT: LIGAND BINDING DOMAIN;; COMPND 5 ENGINEERED: YES	OXIDOREDUCTASE 13-DEC-21 7QHO; TITLE CYTOCHROME BCC-AA3 SUPERCOMPLEX (RESPIRATORY SUPERCOMPLEX III2/IV2); TITLE 2 FROM CORYNEBACTERIUM GLUTAMICUM (AS ISOLATED); COMPND MOL_ID: 1; COMPND 2 MOLECULE: CYTOCHROME BC1 COMPLEX RIESKE IRON-SULFUR SUBUNIT; COMPND 3 CHAIN: A, N; COMPND 4 SYNONYM: CYTOCHROME BC1 REDUCTASE COMPLEX SUBUNIT QCRA,MENAQUINOL--; COMPND 5 CYTOCHROME C REDUCTASE IRON-SULFUR SUBUNI…	8PF	CDL	37.063	5.042	1.705	-4.887	-2.70748	Cytochrome C and Quinol oxidase polypeptide I (COX1)	Corynebacterium glutamicum ATCC 13032
8u57A	8pyhA	NUCLEAR PROTEIN 12-SEP-23 8U57; TITLE PPARG LBD IN COMPLEX WITH PERFLUOROOCTANOIC ACID (PFOA); COMPND MOL_ID: 1;; COMPND 2 MOLECULE: PEROXISOME PROLIFERATOR-ACTIVATED RECEPTOR GAMMA;; COMPND 3 CHAIN: A;; COMPND 4 FRAGMENT: LIGAND BINDING DOMAIN;; COMPND 5 ENGINEERED: YES	PHOTOSYNTHESIS 25-JUL-23 8PYH ; TITLE CRYSTAL STRUCTURE OF THE ORANGE CAROTENOID PROTEIN 2 (OCP2) FROM; TITLE 2 CRINALIUM EPIPSAMMUM PCC 9333; COMPND MOL_ID: 1; COMPND 2 MOLECULE: ORANGE CAROTENOID-BINDING PROTEIN; COMPND 3 CHAIN: A, B; COMPND 4 ENGINEERED: YES; COMPND 5 MUTATION: YES	8PF	ECH	36.507	60.063	2.984	-9.138	-2.96304	Nuclear transport factor 2 (NTF2) domain (NTF2)	Crinalium epipsammum PCC 9333
8u57A	6vw7B	NUCLEAR PROTEIN 12-SEP-23 8U57; TITLE PPARG LBD IN COMPLEX WITH PERFLUOROOCTANOIC ACID (PFOA); COMPND MOL_ID: 1;; COMPND 2 MOLECULE: PEROXISOME PROLIFERATOR-ACTIVATED RECEPTOR GAMMA;; COMPND 3 CHAIN: A;; COMPND 4 FRAGMENT: LIGAND BINDING DOMAIN;; COMPND 5 ENGINEERED: YES	OXIDOREDUCTASE 18-FEB-20 6VW7; TITLE FORMATE DEHYDROGENASE FDSABG SUBCOMPLEX FDSBG FROM C. NECATOR - NADH; TITLE 2 BOUND; COMPND MOL_ID: 1; COMPND 2 MOLECULE: NAD-DEPENDENT FORMATE DEHYDROGENASE GAMMA SUBUNIT; COMPND 3 CHAIN: A, C; COMPND 4 EC: 1.2.1.2; COMPND 5 ENGINEERED: YES; COMPND 6 MOL_ID: 2; COMPND 7 MOLECULE: NAD-DEPENDENT FORMATE DEHYDROGENASE BETA SUBUNIT; COMPND 8 CHAIN: B, D; COMPND 9…	8PF	NAI	35.442	25.414	0.888	-2.654	-2.68623	Nuo51 FMN-binding domain (Complex1_51K)	Cupriavidus necator
8u57A	8qx5A	NUCLEAR PROTEIN 12-SEP-23 8U57; TITLE PPARG LBD IN COMPLEX WITH PERFLUOROOCTANOIC ACID (PFOA); COMPND MOL_ID: 1;; COMPND 2 MOLECULE: PEROXISOME PROLIFERATOR-ACTIVATED RECEPTOR GAMMA;; COMPND 3 CHAIN: A;; COMPND 4 FRAGMENT: LIGAND BINDING DOMAIN;; COMPND 5 ENGINEERED: YES	PHOTOSYNTHESIS 22-OCT-23 8QX5 ; TITLE HELICAL CAROTENOID PROTEIN 4 (HCP4) FROM ANABAENA WITH BOUND; TITLE 2 CANTHAXANTHIN; COMPND MOL_ID: 1; COMPND 2 MOLECULE: ORANGE CAROTENOID-BINDING DOMAIN-CONTAINING PROTEIN; COMPND 3 CHAIN: A, B; COMPND 4 ENGINEERED: YES	8PF	45D	34.301	28.683	1.861	-5.925	-3.02142	Orange carotenoid protein, N-terminal (Carot_N)	Cyanobacteriota
7fekA	1kqwA	LIPID BINDING PROTEIN 21-JUL-21 7FEK; TITLE THE 1.05 ANGSTROM X-RAY STRUCTURE OF THE HUMAN HEART FATTY ACID-; TITLE 2 BINDING PROTEIN COMPLEXED WITH PERFLUOROOCTANOIC ACID; COMPND MOL_ID: 1; COMPND 2 MOLECULE: FATTY ACID-BINDING PROTEIN, HEART; COMPND 3 CHAIN: A; COMPND 4 SYNONYM: FATTY ACID-BINDING PROTEIN 3,HEART-TYPE FATTY ACID-BINDING; COMPND 5 PROTEIN,H-FABP,MAMMARY-DERIVED GROWTH INHIBITOR,…	TRANSPORT PROTEIN 08-JAN-02 1KQW; TITLE CRYSTAL STRUCTURE OF HOLO-CRBP FROM ZEBRAFISH; COMPND MOL_ID: 1; COMPND 2 MOLECULE: CELLULAR RETINOL-BINDING PROTEIN; COMPND 3 CHAIN: A; COMPND 4 SYNONYM: CRBP; COMPND 5 ENGINEERED: YES	8PF	RTL	63.263	15.437	0.816	-4.251	-4.64083	Lipocalin / cytosolic fatty-acid binding protein family (Lipocalin)	Danio rerio
7fekA	2qo4A	LIPID BINDING PROTEIN 21-JUL-21 7FEK; TITLE THE 1.05 ANGSTROM X-RAY STRUCTURE OF THE HUMAN HEART FATTY ACID-; TITLE 2 BINDING PROTEIN COMPLEXED WITH PERFLUOROOCTANOIC ACID; COMPND MOL_ID: 1; COMPND 2 MOLECULE: FATTY ACID-BINDING PROTEIN, HEART; COMPND 3 CHAIN: A; COMPND 4 SYNONYM: FATTY ACID-BINDING PROTEIN 3,HEART-TYPE FATTY ACID-BINDING; COMPND 5 PROTEIN,H-FABP,MAMMARY-DERIVED GROWTH INHIBITOR,…	LIPID BINDING PROTEIN 20-JUL-07 2QO4; TITLE CRYSTAL STRUCTURE OF ZEBRAFISH LIVER BILE ACID-BINDING PROTEIN; TITLE 2 COMPLEXED WITH CHOLIC ACID; COMPND MOL_ID: 1; COMPND 2 MOLECULE: LIVER-BASIC FATTY ACID BINDING PROTEIN; COMPND 3 CHAIN: A; COMPND 4 SYNONYM: FATTY ACID BINDING PROTEIN 10, LIVER BASIC; COMPND 5 ENGINEERED: YES	8PF	CHD	34.027	42.492	3.098	-5.444	-1.70231	cytosol	Danio rerio
7fekA	2qo5A	LIPID BINDING PROTEIN 21-JUL-21 7FEK; TITLE THE 1.05 ANGSTROM X-RAY STRUCTURE OF THE HUMAN HEART FATTY ACID-; TITLE 2 BINDING PROTEIN COMPLEXED WITH PERFLUOROOCTANOIC ACID; COMPND MOL_ID: 1; COMPND 2 MOLECULE: FATTY ACID-BINDING PROTEIN, HEART; COMPND 3 CHAIN: A; COMPND 4 SYNONYM: FATTY ACID-BINDING PROTEIN 3,HEART-TYPE FATTY ACID-BINDING; COMPND 5 PROTEIN,H-FABP,MAMMARY-DERIVED GROWTH INHIBITOR,…	LIPID BINDING PROTEIN 20-JUL-07 2QO5; TITLE CRYSTAL STRUCTURE OF THE CYSTEINE 91 THREONINE MUTANT OF ZEBRAFISH; TITLE 2 LIVER BILE ACID-BINDING PROTEIN COMPLEXED WITH CHOLIC ACID; COMPND MOL_ID: 1; COMPND 2 MOLECULE: LIVER-BASIC FATTY ACID BINDING PROTEIN; COMPND 3 CHAIN: A; COMPND 4 SYNONYM: FATTY ACID BINDING PROTEIN 10, LIVER BASIC; COMPND 5 ENGINEERED: YES; COMPND 6 MUTATION: YES	8PF	CHD	39.111	18.35	0.991	-4.975	-4.56004	Lipocalin / cytosolic fatty-acid binding protein family (Lipocalin_7)	Danio rerio
7fekA	3elzA	LIPID BINDING PROTEIN 21-JUL-21 7FEK; TITLE THE 1.05 ANGSTROM X-RAY STRUCTURE OF THE HUMAN HEART FATTY ACID-; TITLE 2 BINDING PROTEIN COMPLEXED WITH PERFLUOROOCTANOIC ACID; COMPND MOL_ID: 1; COMPND 2 MOLECULE: FATTY ACID-BINDING PROTEIN, HEART; COMPND 3 CHAIN: A; COMPND 4 SYNONYM: FATTY ACID-BINDING PROTEIN 3,HEART-TYPE FATTY ACID-BINDING; COMPND 5 PROTEIN,H-FABP,MAMMARY-DERIVED GROWTH INHIBITOR,…	LIPID BINDING PROTEIN 23-SEP-08 3ELZ; TITLE CRYSTAL STRUCTURE OF ZEBRAFISH ILEAL BILE ACID-BINDIN PROTEIN; TITLE 2 COMPLEXED WITH CHOLIC ACID (CRYSTAL FORM A).; COMPND MOL_ID: 1; COMPND 2 MOLECULE: ILEAL BILE ACID-BINDING PROTEIN; COMPND 3 CHAIN: A, B, C; COMPND 4 SYNONYM: FATTY ACID BINDING PROTEIN 6, ILEAL (GASTROTROPIN); COMPND 5 ENGINEERED: YES	8PF	CHD	33.379	16.487	1.653	-3.705	-2.11352	Lipocalin / cytosolic fatty-acid binding protein family (Lipocalin_7)	Danio rerio
7fekA	3em0A	LIPID BINDING PROTEIN 21-JUL-21 7FEK; TITLE THE 1.05 ANGSTROM X-RAY STRUCTURE OF THE HUMAN HEART FATTY ACID-; TITLE 2 BINDING PROTEIN COMPLEXED WITH PERFLUOROOCTANOIC ACID; COMPND MOL_ID: 1; COMPND 2 MOLECULE: FATTY ACID-BINDING PROTEIN, HEART; COMPND 3 CHAIN: A; COMPND 4 SYNONYM: FATTY ACID-BINDING PROTEIN 3,HEART-TYPE FATTY ACID-BINDING; COMPND 5 PROTEIN,H-FABP,MAMMARY-DERIVED GROWTH INHIBITOR,…	LIPID BINDING PROTEIN 23-SEP-08 3EM0; TITLE CRYSTAL STRUCTURE OF ZEBRAFISH ILEAL BILE ACID-BINDIN PROTEIN; TITLE 2 COMPLEXED WITH CHOLIC ACID (CRYSTAL FORM B).; COMPND MOL_ID: 1; COMPND 2 MOLECULE: ILEAL BILE ACID-BINDING PROTEIN; COMPND 3 CHAIN: A, B; COMPND 4 SYNONYM: FATTY ACID BINDING PROTEIN 6, ILEAL (GASTROTROPIN); COMPND 5 ENGINEERED: YES	8PF	CHD	37.274	14.097	1.622	-4.235	-2.45935	Lipocalin / cytosolic fatty-acid binding protein family (Lipocalin_7)	Danio rerio
7fekA	5ggeA	LIPID BINDING PROTEIN 21-JUL-21 7FEK; TITLE THE 1.05 ANGSTROM X-RAY STRUCTURE OF THE HUMAN HEART FATTY ACID-; TITLE 2 BINDING PROTEIN COMPLEXED WITH PERFLUOROOCTANOIC ACID; COMPND MOL_ID: 1; COMPND 2 MOLECULE: FATTY ACID-BINDING PROTEIN, HEART; COMPND 3 CHAIN: A; COMPND 4 SYNONYM: FATTY ACID-BINDING PROTEIN 3,HEART-TYPE FATTY ACID-BINDING; COMPND 5 PROTEIN,H-FABP,MAMMARY-DERIVED GROWTH INHIBITOR,…	LIPID BINDING PROTEIN 15-JUN-16 5GGE; TITLE FATTY ACID-BINDING PROTEIN IN BRAIN TISSUE OF DROSOPHILA MELANOGASTER; COMPND MOL_ID: 1; COMPND 2 MOLECULE: FATTY ACID BINDIN PROTEIN, ISOFORM B; COMPND 3 CHAIN: A; COMPND 4 SYNONYM: RH06221P,RH49003P; COMPND 5 ENGINEERED: YES	8PF	CIT	33.709	22.754	1.421	-6.021	-3.95858	Lipocalin / cytosolic fatty-acid binding protein family (Lipocalin)	Drosophila melanogaster
8u57A	6qphA	NUCLEAR PROTEIN 12-SEP-23 8U57; TITLE PPARG LBD IN COMPLEX WITH PERFLUOROOCTANOIC ACID (PFOA); COMPND MOL_ID: 1;; COMPND 2 MOLECULE: PEROXISOME PROLIFERATOR-ACTIVATED RECEPTOR GAMMA;; COMPND 3 CHAIN: A;; COMPND 4 FRAGMENT: LIGAND BINDING DOMAIN;; COMPND 5 ENGINEERED: YES	PHOTOSYNTHESIS 14-FEB-19 6QPH; TITLE DUNALIELLA MINIMAL PSI COMPLEX; COMPND MOL_ID: 1; COMPND 2 MOLECULE: CHLOROPHYLL A-B BINDING PROTEIN, CHLOROPLASTIC; COMPND 3 CHAIN: 1; COMPND 4 MOL_ID: 2; COMPND 5 MOLECULE: LHC2; COMPND 6 CHAIN: 2; COMPND 7 MOL_ID: 3; COMPND 8 MOLECULE: CHLOROPHYLL A-B BINDING PROTEIN, CHLOROPLASTIC; COMPND 9 CHAIN: 3; COMPND 10 MOL_ID: 4; COMPND 11 MOLECULE: LHC4; COMPND 12…	8PF	CLA	33.282	21.34	2.196	-3.836	-1.67073	Photosystem I psaA/psaB protein (PsaA_PsaB)	Dunaliella salina
7fekA	1o8vA	LIPID BINDING PROTEIN 21-JUL-21 7FEK; TITLE THE 1.05 ANGSTROM X-RAY STRUCTURE OF THE HUMAN HEART FATTY ACID-; TITLE 2 BINDING PROTEIN COMPLEXED WITH PERFLUOROOCTANOIC ACID; COMPND MOL_ID: 1; COMPND 2 MOLECULE: FATTY ACID-BINDING PROTEIN, HEART; COMPND 3 CHAIN: A; COMPND 4 SYNONYM: FATTY ACID-BINDING PROTEIN 3,HEART-TYPE FATTY ACID-BINDING; COMPND 5 PROTEIN,H-FABP,MAMMARY-DERIVED GROWTH INHIBITOR,…	LIPID BINDING PROTEIN 04-DEC-02 1O8V; TITLE THE CRYSTAL STRUCTURE OF ECHINOCOCCUS GRANULOSUS FATTY-ACID-BINDING; TITLE 2 PROTEIN 1; COMPND MOL_ID: 1; COMPND 2 MOLECULE: FATTY ACID BINDING PROTEIN HOMOLOG; COMPND 3 CHAIN: A; COMPND 4 SYNONYM: FATTY ACID BINDING PROTEIN 1, FABP1, DF1, EGDF1; COMPND 5 ENGINEERED: YES; COMPND 6 OTHER_DETAILS: ACETYLATED AMINO TERMINUS, MODIFIED CYSTEINE A 63	8PF	PLM	44.839	4.768	0.555	-6.215	-9.48855	Lipocalin / cytosolic fatty-acid binding protein family (Lipocalin)	ECHINOCOCCUS GRANULOSUS
8u57A	5f3qA	NUCLEAR PROTEIN 12-SEP-23 8U57; TITLE PPARG LBD IN COMPLEX WITH PERFLUOROOCTANOIC ACID (PFOA); COMPND MOL_ID: 1;; COMPND 2 MOLECULE: PEROXISOME PROLIFERATOR-ACTIVATED RECEPTOR GAMMA;; COMPND 3 CHAIN: A;; COMPND 4 FRAGMENT: LIGAND BINDING DOMAIN;; COMPND 5 ENGINEERED: YES	RNA BINDING PROTEIN 03-DEC-15 5F3Q; TITLE CRYSTAL STRUCTURE OF A NONCANONICAL DICER PROTEIN FROM ENTAMOEBA; TITLE 2 HISTOLYTICA; COMPND MOL_ID: 1; COMPND 2 MOLECULE: PUTATIVE UNCHARACTERIZED PROTEIN; COMPND 3 CHAIN: A, B; COMPND 4 FRAGMENT: UNP RESIDUES 2-193; COMPND 5 SYNONYM: EH.RNASEIII; COMPND 6 ENGINEERED: YES	8PF	MSE	33.173	6.15	1.694	-3.395	-1.89242	ribonuclease III activity	Entamoeba histolytica
7fekA	1yivA	LIPID BINDING PROTEIN 21-JUL-21 7FEK; TITLE THE 1.05 ANGSTROM X-RAY STRUCTURE OF THE HUMAN HEART FATTY ACID-; TITLE 2 BINDING PROTEIN COMPLEXED WITH PERFLUOROOCTANOIC ACID; COMPND MOL_ID: 1; COMPND 2 MOLECULE: FATTY ACID-BINDING PROTEIN, HEART; COMPND 3 CHAIN: A; COMPND 4 SYNONYM: FATTY ACID-BINDING PROTEIN 3,HEART-TYPE FATTY ACID-BINDING; COMPND 5 PROTEIN,H-FABP,MAMMARY-DERIVED GROWTH INHIBITOR,…	LIPID TRANSPORT 13-JAN-05 1YIV; TITLE STRUCTURE OF MYELIN P2 PROTEIN FROM EQUINE SPINAL CORD; COMPND MOL_ID: 1; COMPND 2 MOLECULE: MYELIN P2 PROTEIN; COMPND 3 CHAIN: A	8PF	LDA	90.454	-2.555	0	-2.555	-25.55	Lipocalin / cytosolic fatty-acid binding protein family (Lipocalin)	Equus caballus
8u57A	1n57A	NUCLEAR PROTEIN 12-SEP-23 8U57; TITLE PPARG LBD IN COMPLEX WITH PERFLUOROOCTANOIC ACID (PFOA); COMPND MOL_ID: 1;; COMPND 2 MOLECULE: PEROXISOME PROLIFERATOR-ACTIVATED RECEPTOR GAMMA;; COMPND 3 CHAIN: A;; COMPND 4 FRAGMENT: LIGAND BINDING DOMAIN;; COMPND 5 ENGINEERED: YES	CHAPERONE 04-NOV-02 1N57; TITLE CRYSTAL STRUCTURE OF CHAPERONE HSP31; COMPND MOL_ID: 1; COMPND 2 MOLECULE: CHAPERONE HSP31; COMPND 3 CHAIN: A; COMPND 4 SYNONYM: PROTEIN YEDU; COMPND 5 ENGINEERED: YES	8PF	MSE	33.716	18.544	1.693	-2.698	-1.50474	glyoxalase III activity	Escherichia coli
8u57A	4qs4A	NUCLEAR PROTEIN 12-SEP-23 8U57; TITLE PPARG LBD IN COMPLEX WITH PERFLUOROOCTANOIC ACID (PFOA); COMPND MOL_ID: 1;; COMPND 2 MOLECULE: PEROXISOME PROLIFERATOR-ACTIVATED RECEPTOR GAMMA;; COMPND 3 CHAIN: A;; COMPND 4 FRAGMENT: LIGAND BINDING DOMAIN;; COMPND 5 ENGINEERED: YES	CELL ADHESION 02-JUL-14 4QS4; TITLE CRYSTAL STRUCTURE OF COFB FROM ENTEROTOXIGENIC ESCHERICHIA COLI; COMPND MOL_ID: 1; COMPND 2 MOLECULE: COFB; COMPND 3 CHAIN: A; COMPND 4 ENGINEERED: YES	8PF	GOL	35.613	28.461	3.223	-5.039	-1.5164	CofB C-terminal domain (CofB_C)	Escherichia coli
8u57A	8tsoA	NUCLEAR PROTEIN 12-SEP-23 8U57; TITLE PPARG LBD IN COMPLEX WITH PERFLUOROOCTANOIC ACID (PFOA); COMPND MOL_ID: 1;; COMPND 2 MOLECULE: PEROXISOME PROLIFERATOR-ACTIVATED RECEPTOR GAMMA;; COMPND 3 CHAIN: A;; COMPND 4 FRAGMENT: LIGAND BINDING DOMAIN;; COMPND 5 ENGINEERED: YES	TRANSPORT PROTEIN 11-AUG-23 8TSO ; TITLE KDL BOUND, NUCLEOTIDE-FREE MSBA IN OPEN, OUTWARD-FACING CONFORMATION; COMPND MOL_ID: 1; COMPND 2 MOLECULE: ATP-BINDING TRANSPORT PROTEIN MSBA; COMPND 3 CHAIN: A, B; COMPND 4 SYNONYM: ATP-BINDING TRANSPORT PROTEIN MULTICOPY SUPPRESSOR OF HTRB,; COMPND 5 LIPID A ABC EXPORTER,FUSED ATPASE AND INNER MEMBRANE SUBUNITS MSBA,; COMPND 6 LIPID A ABC TRANSPORTER ATP…	8PF	KDL	36.921	63.765	1.655	-4.557	-2.59658	ABC transporter transmembrane region (ABC_membrane)	Escherichia coli
8u57A	6cvdA	NUCLEAR PROTEIN 12-SEP-23 8U57; TITLE PPARG LBD IN COMPLEX WITH PERFLUOROOCTANOIC ACID (PFOA); COMPND MOL_ID: 1;; COMPND 2 MOLECULE: PEROXISOME PROLIFERATOR-ACTIVATED RECEPTOR GAMMA;; COMPND 3 CHAIN: A;; COMPND 4 FRAGMENT: LIGAND BINDING DOMAIN;; COMPND 5 ENGINEERED: YES	PROTEIN TRANSPORT 27-MAR-18 6CVD; TITLE HIGH RESOLUTION CRYSTAL STRUCTURE OF FTSY-NG DOMAIN OF E. COLI BOUND; TITLE 2 TO FRAGMENT 1; COMPND MOL_ID: 1; COMPND 2 MOLECULE: SIGNAL RECOGNITION PARTICLE RECEPTOR FTSY; COMPND 3 CHAIN: A, B; COMPND 4 SYNONYM: SRP RECEPTOR; COMPND 5 ENGINEERED: YES	8PF	4ME	33.434	5.996	1.502	-2.991	-1.86704	SRP54-type protein, helical bundle domain (SRP54_N)	Escherichia coli (strain K12)
5jidA	6e4vA	TRANSPORT PROTEIN 22-APR-16 5JID; TITLE CRYSTAL STRUCTURE OF HUMAN TRANSTHYRETIN IN COMPLEX WITH; TITLE 2 PERFLUOROOCTANOIC ACID (PFOA); COMPND MOL_ID: 1; COMPND 2 MOLECULE: TRANSTHYRETIN; COMPND 3 CHAIN: A, B; COMPND 4 SYNONYM: ATTR,PREALBUMIN,TBPA; COMPND 5 ENGINEERED: YES	TRANSPORT PROTEIN 18-JUL-18 6E4V; TITLE THE CRYSTAL STRUCTURE OF FHUE FROM E. COLI IN COMPLEX WITH ITS; TITLE 2 SUBSTRATE COPROGEN; COMPND MOL_ID: 1; COMPND 2 MOLECULE: FHUE RECEPTOR; COMPND 3 CHAIN: A; COMPND 4 SYNONYM: OUTER-MEMBRANE RECEPTOR FOR FE(III)-COPROGEN,FE(III)-; COMPND 5 FERRIOXAMINE B AND FE(III)-RHODOTRULIC ACID; COMPND 6 ENGINEERED: YES	8PF	BOG	38.455	-0.78	0.44	-3.643	-6.7463	TonB-dependent Receptor Plug Domain (Plug)	Escherichia coli BW25113
8u57A	4hyjA	NUCLEAR PROTEIN 12-SEP-23 8U57; TITLE PPARG LBD IN COMPLEX WITH PERFLUOROOCTANOIC ACID (PFOA); COMPND MOL_ID: 1;; COMPND 2 MOLECULE: PEROXISOME PROLIFERATOR-ACTIVATED RECEPTOR GAMMA;; COMPND 3 CHAIN: A;; COMPND 4 FRAGMENT: LIGAND BINDING DOMAIN;; COMPND 5 ENGINEERED: YES	PROTON TRANSPORT 13-NOV-12 4HYJ; TITLE CRYSTAL STRUCTURE OF EXIGUOBACTERIUM SIBIRICUM RHODOPSIN; COMPND MOL_ID: 1; COMPND 2 MOLECULE: RHODOPSIN; COMPND 3 CHAIN: A, B; COMPND 4 ENGINEERED: YES	8PF	LFA	33.243	-3.289	1.494	-5.634	-3.5345	Bacteriorhodopsin-like protein (Bac_rhodopsin)	Exiguobacterium sibiricum
6gooB	5ca1B	TRANSPORT PROTEIN 01-JUN-18 6GOO; TITLE CRYSTAL STRUCTURE OF SEA BREAM TRANSTHYRETIN IN COMPLEX WITH; TITLE 2 PERFLUOROOCTANOIC ACID (PFOA). CRYSTALLIZED IN AMSO4; COMPND MOL_ID: 1; COMPND 2 MOLECULE: TRANSTHYRETIN; COMPND 3 CHAIN: A, B; COMPND 4 ENGINEERED: YES	STRUCTURAL PROTEIN 29-JUN-15 5CA1; TITLE CRYSTAL STRUCTURE OF T2R-TTL-NOCODAZOLE COMPLEX; COMPND MOL_ID: 1; COMPND 2 MOLECULE: TUBULIN ALPHA; COMPND 3 CHAIN: A, C; COMPND 4 MOL_ID: 2; COMPND 5 MOLECULE: TUBULIN BETA-2 CHAIN; COMPND 6 CHAIN: B, D; COMPND 7 SYNONYM: BETA-TUBULIN CLASS-II; COMPND 8 ENGINEERED: YES; COMPND 9 MOL_ID: 3; COMPND 10 MOLECULE: STATHMIN-4; COMPND 11 CHAIN: E; COMPND 12 FRA…	8PF	NZO	34.712	-0.978	0.903	-6.099	-6.08076	Tubulin/FtsZ family, GTPase domain (Tubulin)	Gallus gallus
7fekA	1tw4A	LIPID BINDING PROTEIN 21-JUL-21 7FEK; TITLE THE 1.05 ANGSTROM X-RAY STRUCTURE OF THE HUMAN HEART FATTY ACID-; TITLE 2 BINDING PROTEIN COMPLEXED WITH PERFLUOROOCTANOIC ACID; COMPND MOL_ID: 1; COMPND 2 MOLECULE: FATTY ACID-BINDING PROTEIN, HEART; COMPND 3 CHAIN: A; COMPND 4 SYNONYM: FATTY ACID-BINDING PROTEIN 3,HEART-TYPE FATTY ACID-BINDING; COMPND 5 PROTEIN,H-FABP,MAMMARY-DERIVED GROWTH INHIBITOR,…	LIPID BINDING PROTEIN 30-JUN-04 1TW4; TITLE CRYSTAL STRUCTURE OF CHICKEN LIVER BASIC FATTY ACID BINDING PROTEIN; TITLE 2 (BILE ACID BINDING PROTEIN) COMPLEXED WITH CHOLIC ACID; COMPND MOL_ID: 1; COMPND 2 MOLECULE: FATTY ACID-BINDING PROTEIN; COMPND 3 CHAIN: A, B; COMPND 4 SYNONYM: L-FABP, LIVER BASIC FABP, LB- FABP, BILE ACID-BINDING; COMPND 5 PROTEIN	8PF	CHD	39.003	32.541	2.284	-5.32	-2.23154	Lipocalin / cytosolic fatty-acid binding protein family (Lipocalin)	Gallus gallus
7fekA	7o0kA	LIPID BINDING PROTEIN 21-JUL-21 7FEK; TITLE THE 1.05 ANGSTROM X-RAY STRUCTURE OF THE HUMAN HEART FATTY ACID-; TITLE 2 BINDING PROTEIN COMPLEXED WITH PERFLUOROOCTANOIC ACID; COMPND MOL_ID: 1; COMPND 2 MOLECULE: FATTY ACID-BINDING PROTEIN, HEART; COMPND 3 CHAIN: A; COMPND 4 SYNONYM: FATTY ACID-BINDING PROTEIN 3,HEART-TYPE FATTY ACID-BINDING; COMPND 5 PROTEIN,H-FABP,MAMMARY-DERIVED GROWTH INHIBITOR,…	LIPID BINDING PROTEIN 26-MAR-21 7O0K; TITLE CRYSTAL STRUCTURE OF RECOMBINANT CHICHEN LIVER BILE ACID BINDING; TITLE 2 PROTEIN (CL-BABP) IN COMPLEX WITH CHOLIC ACID; COMPND MOL_ID: 1; COMPND 2 MOLECULE: FATTY ACID-BINDING PROTEIN, LIVER; COMPND 3 CHAIN: A, B; COMPND 4 SYNONYM: FATTY ACID-BINDING PROTEIN 1,LIVER BASIC FABP,LB-FABP,LIVER; COMPND 5 BILE ACID-BINDING PROTEIN,L-BABP,LIVER-TYPE FATTY AC…	8PF	CHD	47.303	20.361	2.024	-6.017	-2.83286	Lipocalin / cytosolic fatty-acid binding protein family (Lipocalin)	Gallus gallus
8u57A	6i94A	NUCLEAR PROTEIN 12-SEP-23 8U57; TITLE PPARG LBD IN COMPLEX WITH PERFLUOROOCTANOIC ACID (PFOA); COMPND MOL_ID: 1;; COMPND 2 MOLECULE: PEROXISOME PROLIFERATOR-ACTIVATED RECEPTOR GAMMA;; COMPND 3 CHAIN: A;; COMPND 4 FRAGMENT: LIGAND BINDING DOMAIN;; COMPND 5 ENGINEERED: YES	OXIDOREDUCTASE 22-NOV-18 6I94; TITLE R2-LIKE LIGAND-BINDING OXIDASE G68L MUTANT WITH NON-ACTIVATED MN/MN; TITLE 2 COFACTOR (AFTER AEROBIC RECONSTITUTION WITH MN AND FE); COMPND MOL_ID: 1; COMPND 2 MOLECULE: RIBONUCLEOTIDE REDUCTASE SMALL SUBUNIT; COMPND 3 CHAIN: A; COMPND 4 EC: 1.17.4.1; COMPND 5 ENGINEERED: YES; COMPND 6 MUTATION: YES	8PF	OCA	33.906	11.736	1.11	-7.257	-5.99752	Ribonucleotide reductase, small chain (Ribonuc_red_sm)	Geobacillus kaustophilus (strain HTA426)
8u57A	8a0hA	NUCLEAR PROTEIN 12-SEP-23 8U57; TITLE PPARG LBD IN COMPLEX WITH PERFLUOROOCTANOIC ACID (PFOA); COMPND MOL_ID: 1;; COMPND 2 MOLECULE: PEROXISOME PROLIFERATOR-ACTIVATED RECEPTOR GAMMA;; COMPND 3 CHAIN: A;; COMPND 4 FRAGMENT: LIGAND BINDING DOMAIN;; COMPND 5 ENGINEERED: YES	TRANSPORT PROTEIN 27-MAY-22 8A0H; TITLE CRYSTAL STRUCTURE OF THE E25A MUTANT OF THE ORANGE CAROTENOID PROTEIN; TITLE 2 X FROM GLOEOBACTER KILAUEENSIS JS1 COMPLEXED WITH ECHINENONE; COMPND MOL_ID: 1; COMPND 2 MOLECULE: OCP N-TERMINAL DOMAIN-CONTAINING PROTEIN; COMPND 3 CHAIN: A; COMPND 4 ENGINEERED: YES; COMPND 5 MUTATION: YES	8PF	ECH	35.667	83.043	3.43	-6.772	-1.91841	Orange carotenoid protein, N-terminal (Carot_N)	Gloeobacter kilaueensis JS1
8u57A	1p8iA	NUCLEAR PROTEIN 12-SEP-23 8U57; TITLE PPARG LBD IN COMPLEX WITH PERFLUOROOCTANOIC ACID (PFOA); COMPND MOL_ID: 1;; COMPND 2 MOLECULE: PEROXISOME PROLIFERATOR-ACTIVATED RECEPTOR GAMMA;; COMPND 3 CHAIN: A;; COMPND 4 FRAGMENT: LIGAND BINDING DOMAIN;; COMPND 5 ENGINEERED: YES	PROTON TRANSPORT 07-MAY-03 1P8I; TITLE F219L BACTERIORHODOPSIN MUTANT; COMPND MOL_ID: 1; COMPND 2 MOLECULE: BACTERIORHODOPSIN; COMPND 3 CHAIN: A; COMPND 4 SYNONYM: BR; COMPND 5 ENGINEERED: YES; COMPND 6 MUTATION: YES	8PF	LI1	34.525	15.304	0.322	-3.497	-8.28673	Bacteriorhodopsin-like protein (Bac_rhodopsin)	Halobacterium salinarum
8u57A	2i1xA	NUCLEAR PROTEIN 12-SEP-23 8U57; TITLE PPARG LBD IN COMPLEX WITH PERFLUOROOCTANOIC ACID (PFOA); COMPND MOL_ID: 1;; COMPND 2 MOLECULE: PEROXISOME PROLIFERATOR-ACTIVATED RECEPTOR GAMMA;; COMPND 3 CHAIN: A;; COMPND 4 FRAGMENT: LIGAND BINDING DOMAIN;; COMPND 5 ENGINEERED: YES	TRANSPORT PROTEIN 15-AUG-06 2I1X; TITLE BACTERIORHODOPSIN/LIPID COMPLEX, D96A MUTANT; COMPND MOL_ID: 1; COMPND 2 MOLECULE: BACTERIORHODOPSIN; COMPND 3 CHAIN: A; COMPND 4 SYNONYM: BR; COMPND 5 ENGINEERED: YES; COMPND 6 MUTATION: YES	8PF	LI1	33.111	14.199	0.436	-3.27	-6.10075	Bacteriorhodopsin-like protein (Bac_rhodopsin)	Halobacterium salinarum
8u57A	6ga1A	NUCLEAR PROTEIN 12-SEP-23 8U57; TITLE PPARG LBD IN COMPLEX WITH PERFLUOROOCTANOIC ACID (PFOA); COMPND MOL_ID: 1;; COMPND 2 MOLECULE: PEROXISOME PROLIFERATOR-ACTIVATED RECEPTOR GAMMA;; COMPND 3 CHAIN: A;; COMPND 4 FRAGMENT: LIGAND BINDING DOMAIN;; COMPND 5 ENGINEERED: YES	MEMBRANE PROTEIN 11-APR-18 6GA1; TITLE BACTERIORHODOPSIN, DARK STATE, CELL 1; COMPND MOL_ID: 1; COMPND 2 MOLECULE: BACTERIORHODOPSIN; COMPND 3 CHAIN: A; COMPND 4 SYNONYM: BR,BACTERIOOPSIN,BO; COMPND 5 ENGINEERED: YES	8PF	L2P	34.83	-2.294	0.877	-2.92	-2.98874	Bacteriorhodopsin-like protein (Bac_rhodopsin)	Halobacterium salinarum (strain ATCC 700922 / JCM 11081 / NRC-1)
8u57A	7xjdA	NUCLEAR PROTEIN 12-SEP-23 8U57; TITLE PPARG LBD IN COMPLEX WITH PERFLUOROOCTANOIC ACID (PFOA); COMPND MOL_ID: 1;; COMPND 2 MOLECULE: PEROXISOME PROLIFERATOR-ACTIVATED RECEPTOR GAMMA;; COMPND 3 CHAIN: A;; COMPND 4 FRAGMENT: LIGAND BINDING DOMAIN;; COMPND 5 ENGINEERED: YES	PROTON TRANSPORT 16-APR-22 7XJD; TITLE CRYSTAL STRUCTURE OF BACTERIORHODOPSIN IN THE GROUND STATE BY RED; TITLE 2 LASER IRRADIATION; COMPND MOL_ID: 1; COMPND 2 MOLECULE: BACTERIORHODOPSIN; COMPND 3 CHAIN: A; COMPND 4 SYNONYM: BR,BACTERIOOPSIN,BO	8PF	L2P	39.728	13.03	0.21	-3.074	-9.91613	Bacteriorhodopsin-like protein (Bac_rhodopsin)	Halobacterium salinarum NRC-1
5jidA	1bm7A	TRANSPORT PROTEIN 22-APR-16 5JID; TITLE CRYSTAL STRUCTURE OF HUMAN TRANSTHYRETIN IN COMPLEX WITH; TITLE 2 PERFLUOROOCTANOIC ACID (PFOA); COMPND MOL_ID: 1; COMPND 2 MOLECULE: TRANSTHYRETIN; COMPND 3 CHAIN: A, B; COMPND 4 SYNONYM: ATTR,PREALBUMIN,TBPA; COMPND 5 ENGINEERED: YES	SIGNALING PROTEIN 29-JUL-98 1BM7; TITLE HUMAN TRANSTHYRETIN (PREALBUMIN) COMPLEX WITH FLUFENAMIC; TITLE 2 ACID (2-[[3-(TRIFLUOROMETHYL)PHENYL]AMINO] BENZOIC ACID); COMPND MOL_ID: 1; COMPND 2 MOLECULE: PROTEIN (TRANSTHYRETIN); COMPND 3 CHAIN: A, B; COMPND 4 SYNONYM: PREALBUMIN; COMPND 5 ENGINEERED: YES	8PF	FLF	52.823	-3.948	0.623	-4.431	-6.12863	HIUase/Transthyretin family (Transthyretin)	Homo sapiens
5jidA	1dvsA	TRANSPORT PROTEIN 22-APR-16 5JID; TITLE CRYSTAL STRUCTURE OF HUMAN TRANSTHYRETIN IN COMPLEX WITH; TITLE 2 PERFLUOROOCTANOIC ACID (PFOA); COMPND MOL_ID: 1; COMPND 2 MOLECULE: TRANSTHYRETIN; COMPND 3 CHAIN: A, B; COMPND 4 SYNONYM: ATTR,PREALBUMIN,TBPA; COMPND 5 ENGINEERED: YES	HORMONE/GROWTH FACTOR 22-JAN-00 1DVS; TITLE CRYSTAL STRUCTURE OF HUMAN TRANSTHYRETIN IN COMPLEX WITH RESVERATROL; COMPND MOL_ID: 1; COMPND 2 MOLECULE: TRANSTHYRETIN; COMPND 3 CHAIN: A, B; COMPND 4 SYNONYM: PREALBUMIN; COMPND 5 ENGINEERED: YES	8PF	STL	42.681	-3.835	0.517	-4.405	-7.13938	HIUase/Transthyretin family (Transthyretin)	Homo sapiens
5jidA	1dvtA	TRANSPORT PROTEIN 22-APR-16 5JID; TITLE CRYSTAL STRUCTURE OF HUMAN TRANSTHYRETIN IN COMPLEX WITH; TITLE 2 PERFLUOROOCTANOIC ACID (PFOA); COMPND MOL_ID: 1; COMPND 2 MOLECULE: TRANSTHYRETIN; COMPND 3 CHAIN: A, B; COMPND 4 SYNONYM: ATTR,PREALBUMIN,TBPA; COMPND 5 ENGINEERED: YES	HORMONE/GROWTH FACTOR 22-JAN-00 1DVT; TITLE CRYSTAL STRUCTURE OF HUMAN TRANSTHYRETIN IN COMPLEX WITH; TITLE 2 FLURBIPROFEN; COMPND MOL_ID: 1; COMPND 2 MOLECULE: TRANSTHYRETIN; COMPND 3 CHAIN: A, B; COMPND 4 SYNONYM: PREALBUMIN; COMPND 5 ENGINEERED: YES	8PF	FLP	90.151	-3.869	0.168	-4.302	-16.0522	HIUase/Transthyretin family (Transthyretin)	Homo sapiens
5jidA	1dvyA	TRANSPORT PROTEIN 22-APR-16 5JID; TITLE CRYSTAL STRUCTURE OF HUMAN TRANSTHYRETIN IN COMPLEX WITH; TITLE 2 PERFLUOROOCTANOIC ACID (PFOA); COMPND MOL_ID: 1; COMPND 2 MOLECULE: TRANSTHYRETIN; COMPND 3 CHAIN: A, B; COMPND 4 SYNONYM: ATTR,PREALBUMIN,TBPA; COMPND 5 ENGINEERED: YES	HORMONE/GROWTH FACTOR 23-JAN-00 1DVY; TITLE CRYSTAL STRUCTURE OF TRANSTHYRETIN IN COMPLEX WITH N-(M-; TITLE 2 TRIFLUOROMETHYLPHENYL) PHENOXAZINE-4,6-DICARBOXYLIC ACID; COMPND MOL_ID: 1; COMPND 2 MOLECULE: TRANSTHYRETIN; COMPND 3 CHAIN: A, B; COMPND 4 SYNONYM: PREALBUMIN; COMPND 5 ENGINEERED: YES	8PF	BPD	86.232	-3.801	0.635	-4.447	-6.05034	HIUase/Transthyretin family (Transthyretin)	Homo sapiens
5jidA	1dvzA	TRANSPORT PROTEIN 22-APR-16 5JID; TITLE CRYSTAL STRUCTURE OF HUMAN TRANSTHYRETIN IN COMPLEX WITH; TITLE 2 PERFLUOROOCTANOIC ACID (PFOA); COMPND MOL_ID: 1; COMPND 2 MOLECULE: TRANSTHYRETIN; COMPND 3 CHAIN: A, B; COMPND 4 SYNONYM: ATTR,PREALBUMIN,TBPA; COMPND 5 ENGINEERED: YES	HORMONE/GROWTH FACTOR 23-JAN-00 1DVZ; TITLE CRYSTAL STRUCTURE OF HUMAN TRANSTHYRETIN IN COMPLEX WITH O-; TITLE 2 TRIFLUOROMETHYLPHENYL ANTHRANILIC ACID; COMPND MOL_ID: 1; COMPND 2 MOLECULE: TRANSTHYRETIN; COMPND 3 CHAIN: A, B; COMPND 4 SYNONYM: PREALBUMIN; COMPND 5 ENGINEERED: YES	8PF	OFL	37.39	-4.162	0.062	-4.235	-26.142	HIUase/Transthyretin family (Transthyretin)	Homo sapiens
5jidA	1e5aA	TRANSPORT PROTEIN 22-APR-16 5JID; TITLE CRYSTAL STRUCTURE OF HUMAN TRANSTHYRETIN IN COMPLEX WITH; TITLE 2 PERFLUOROOCTANOIC ACID (PFOA); COMPND MOL_ID: 1; COMPND 2 MOLECULE: TRANSTHYRETIN; COMPND 3 CHAIN: A, B; COMPND 4 SYNONYM: ATTR,PREALBUMIN,TBPA; COMPND 5 ENGINEERED: YES	PROTEIN TRANSPORT 20-JUL-00 1E5A; TITLE STRUCTURE OF HUMAN TRANSTHYRETIN COMPLEXED WITH BROMOPHENOLS: A NEW; TITLE 2 MODE OF BINDING; COMPND MOL_ID: 1; COMPND 2 MOLECULE: TRANSTHYRETIN; COMPND 3 CHAIN: A, B; COMPND 4 SYNONYM: PREALBUMIN, ATTR, TBPA	8PF	TBP	46.17	-1.832	0.218	-3.723	-11.7075	HIUase/Transthyretin family (Transthyretin)	Homo sapiens
5jidA	1eta1	TRANSPORT PROTEIN 22-APR-16 5JID; TITLE CRYSTAL STRUCTURE OF HUMAN TRANSTHYRETIN IN COMPLEX WITH; TITLE 2 PERFLUOROOCTANOIC ACID (PFOA); COMPND MOL_ID: 1; COMPND 2 MOLECULE: TRANSTHYRETIN; COMPND 3 CHAIN: A, B; COMPND 4 SYNONYM: ATTR,PREALBUMIN,TBPA; COMPND 5 ENGINEERED: YES	TRANSPORT(THYROXINE) 12-MAY-93 1ETA; TITLE THE X-RAY CRYSTAL STRUCTURE REFINEMENTS OF NORMAL HUMAN TRANSTHYRETIN; TITLE 2 AND THE AMYLOIDOGENIC VAL 30-->MET VARIANT TO 1.7 ANGSTROMS; TITLE 3 RESOLUTION; COMPND MOL_ID: 1; COMPND 2 MOLECULE: TRANSTHYRETIN; COMPND 3 CHAIN: 1, 2; COMPND 4 ENGINEERED: YES	8PF	T44	75.612	-3.596	0.392	-4.181	-8.49797	HIUase/Transthyretin family (Transthyretin)	Homo sapiens
5jidA	1etb1	TRANSPORT PROTEIN 22-APR-16 5JID; TITLE CRYSTAL STRUCTURE OF HUMAN TRANSTHYRETIN IN COMPLEX WITH; TITLE 2 PERFLUOROOCTANOIC ACID (PFOA); COMPND MOL_ID: 1; COMPND 2 MOLECULE: TRANSTHYRETIN; COMPND 3 CHAIN: A, B; COMPND 4 SYNONYM: ATTR,PREALBUMIN,TBPA; COMPND 5 ENGINEERED: YES	TRANSPORT(THYROXINE) 12-MAY-93 1ETB; TITLE THE X-RAY CRYSTAL STRUCTURE REFINEMENTS OF NORMAL HUMAN TRANSTHYRETIN; TITLE 2 AND THE AMYLOIDOGENIC VAL 30-->MET VARIANT TO 1.7 ANGSTROMS; TITLE 3 RESOLUTION; COMPND MOL_ID: 1; COMPND 2 MOLECULE: TRANSTHYRETIN; COMPND 3 CHAIN: 1, 2; COMPND 4 ENGINEERED: YES	8PF	T44	91.486	-3.895	0.21	-4.052	-13.071	HIUase/Transthyretin family (Transthyretin)	Homo sapiens
5jidA	1f86A	TRANSPORT PROTEIN 22-APR-16 5JID; TITLE CRYSTAL STRUCTURE OF HUMAN TRANSTHYRETIN IN COMPLEX WITH; TITLE 2 PERFLUOROOCTANOIC ACID (PFOA); COMPND MOL_ID: 1; COMPND 2 MOLECULE: TRANSTHYRETIN; COMPND 3 CHAIN: A, B; COMPND 4 SYNONYM: ATTR,PREALBUMIN,TBPA; COMPND 5 ENGINEERED: YES	TRANSPORT PROTEIN 29-JUN-00 1F86; TITLE TRANSTHYRETIN THR119MET PROTEIN STABILISATION; COMPND MOL_ID: 1; COMPND 2 MOLECULE: TRANSTHYRETIN THR119MET VARIANT; COMPND 3 CHAIN: A, B; COMPND 4 ENGINEERED: YES; COMPND 5 MUTATION: YES	8PF	T44	47.332	-3.26	0.815	-4.315	-4.71585	HIUase/Transthyretin family (Transthyretin)	Homo sapiens
5jidA	1iiiA	TRANSPORT PROTEIN 22-APR-16 5JID; TITLE CRYSTAL STRUCTURE OF HUMAN TRANSTHYRETIN IN COMPLEX WITH; TITLE 2 PERFLUOROOCTANOIC ACID (PFOA); COMPND MOL_ID: 1; COMPND 2 MOLECULE: TRANSTHYRETIN; COMPND 3 CHAIN: A, B; COMPND 4 SYNONYM: ATTR,PREALBUMIN,TBPA; COMPND 5 ENGINEERED: YES	TRANSPORT PROTEIN 23-APR-01 1III; TITLE CRYSTAL STRUCTURE OF THE TRANSTHYRETIN MUTANT TTR Y114C-DATA COLLECTED; TITLE 2 AT ROOM TEMPERATURE; COMPND MOL_ID: 1; COMPND 2 MOLECULE: TRANSTHYRETIN; COMPND 3 CHAIN: A, B; COMPND 4 FRAGMENT: TRANSTHYRETIN; COMPND 5 SYNONYM: TBPA, TTR, ATTR; COMPND 6 ENGINEERED: YES; COMPND 7 MUTATION: YES	8PF	BME	43.697	-3.526	0.314	-4.171	-10.0749	HIUase/Transthyretin family (Transthyretin)	Homo sapiens
5jidA	1iikA	TRANSPORT PROTEIN 22-APR-16 5JID; TITLE CRYSTAL STRUCTURE OF HUMAN TRANSTHYRETIN IN COMPLEX WITH; TITLE 2 PERFLUOROOCTANOIC ACID (PFOA); COMPND MOL_ID: 1; COMPND 2 MOLECULE: TRANSTHYRETIN; COMPND 3 CHAIN: A, B; COMPND 4 SYNONYM: ATTR,PREALBUMIN,TBPA; COMPND 5 ENGINEERED: YES	TRANSPORT PROTEIN 23-APR-01 1IIK; TITLE CRYSTAL STRUCTURE OF THE TRANSTHYRETIN MUTANT TTR Y114C-DATA COLLECTED; TITLE 2 AT CRYO TEMPERATURE; COMPND MOL_ID: 1; COMPND 2 MOLECULE: TRANSTHYRETIN; COMPND 3 CHAIN: A, B; COMPND 4 FRAGMENT: TRANSTHYRETIN; COMPND 5 SYNONYM: TBPA, TTR, ATTR; COMPND 6 ENGINEERED: YES; COMPND 7 MUTATION: YES	8PF	BME	43.897	-2.607	0.6	-4.092	-5.84571	HIUase/Transthyretin family (Transthyretin)	Homo sapiens
5jidA	1ijnA	TRANSPORT PROTEIN 22-APR-16 5JID; TITLE CRYSTAL STRUCTURE OF HUMAN TRANSTHYRETIN IN COMPLEX WITH; TITLE 2 PERFLUOROOCTANOIC ACID (PFOA); COMPND MOL_ID: 1; COMPND 2 MOLECULE: TRANSTHYRETIN; COMPND 3 CHAIN: A, B; COMPND 4 SYNONYM: ATTR,PREALBUMIN,TBPA; COMPND 5 ENGINEERED: YES	TRANSPORT PROTEIN 27-APR-01 1IJN; TITLE CRYSTAL STRUCTURE OF THE TRANSTHYRETIN MUTANT TTR C10A/Y114C; COMPND MOL_ID: 1; COMPND 2 MOLECULE: TRANSTHYRETIN; COMPND 3 CHAIN: A, B; COMPND 4 FRAGMENT: TRANSTHYRETIN; COMPND 5 SYNONYM: TBPA, TTR, ATTR; COMPND 6 ENGINEERED: YES; COMPND 7 MUTATION: YES	8PF	BME	42.55	-3.732	0.204	-3.988	-13.1184	HIUase/Transthyretin family (Transthyretin)	Homo sapiens
5jidA	1thaA	TRANSPORT PROTEIN 22-APR-16 5JID; TITLE CRYSTAL STRUCTURE OF HUMAN TRANSTHYRETIN IN COMPLEX WITH; TITLE 2 PERFLUOROOCTANOIC ACID (PFOA); COMPND MOL_ID: 1; COMPND 2 MOLECULE: TRANSTHYRETIN; COMPND 3 CHAIN: A, B; COMPND 4 SYNONYM: ATTR,PREALBUMIN,TBPA; COMPND 5 ENGINEERED: YES	TRANSPORT(THYROXINE) 21-NOV-91 1THA; TITLE MECHANISM OF MOLECULAR RECOGNITION. STRUCTURAL ASPECTS OF 3,3'-DIIODO-; TITLE 2 L-THYRONINE BINDING TO HUMAN SERUM TRANSTHYRETIN; COMPND MOL_ID: 1; COMPND 2 MOLECULE: TRANSTHYRETIN; COMPND 3 CHAIN: A, B; COMPND 4 ENGINEERED: YES	8PF	T33	74.14	-3.783	0.244	-4.02	-11.686	HIUase/Transthyretin family (Transthyretin)	Homo sapiens
5jidA	1thcA	TRANSPORT PROTEIN 22-APR-16 5JID; TITLE CRYSTAL STRUCTURE OF HUMAN TRANSTHYRETIN IN COMPLEX WITH; TITLE 2 PERFLUOROOCTANOIC ACID (PFOA); COMPND MOL_ID: 1; COMPND 2 MOLECULE: TRANSTHYRETIN; COMPND 3 CHAIN: A, B; COMPND 4 SYNONYM: ATTR,PREALBUMIN,TBPA; COMPND 5 ENGINEERED: YES	TRANSPORT (THYROXINE,RETINOL) IN SERUM 20-APR-92 1THC; TITLE CRYSTAL STRUCTURE DETERMINATION AT 2.3A OF HUMAN TRANSTHYRETIN-3',5'-; TITLE 2 DIBROMO-2',4,4',6-TETRA-HYDROXYAURONE COMPLEX; COMPND MOL_ID: 1; COMPND 2 MOLECULE: TRANSTHYRETIN; COMPND 3 CHAIN: A, B; COMPND 4 ENGINEERED: YES	8PF	FL9	43.467	-1.939	0.258	-3.005	-8.39385	HIUase/Transthyretin family (Transthyretin)	Homo sapiens
5jidA	1tlmA	TRANSPORT PROTEIN 22-APR-16 5JID; TITLE CRYSTAL STRUCTURE OF HUMAN TRANSTHYRETIN IN COMPLEX WITH; TITLE 2 PERFLUOROOCTANOIC ACID (PFOA); COMPND MOL_ID: 1; COMPND 2 MOLECULE: TRANSTHYRETIN; COMPND 3 CHAIN: A, B; COMPND 4 SYNONYM: ATTR,PREALBUMIN,TBPA; COMPND 5 ENGINEERED: YES	TRANSPORT(THYROXINE) 22-DEC-92 1TLM; TITLE STRUCTURAL ASPECTS OF INOTROPIC BIPYRIDINE BINDING: CRYSTAL STRUCTURE; TITLE 2 DETERMINATION TO 1.9 ANGSTROMS OF THE HUMAN SERUM TRANSTHYRETIN-; TITLE 3 MILRINONE COMPLEX; COMPND MOL_ID: 1; COMPND 2 MOLECULE: TRANSTHYRETIN; COMPND 3 CHAIN: A, B; COMPND 4 ENGINEERED: YES	8PF	MIL	51.734	-3.642	0.208	-3.974	-12.9026	HIUase/Transthyretin family (Transthyretin)	Homo sapiens
5jidA	1tt6A	TRANSPORT PROTEIN 22-APR-16 5JID; TITLE CRYSTAL STRUCTURE OF HUMAN TRANSTHYRETIN IN COMPLEX WITH; TITLE 2 PERFLUOROOCTANOIC ACID (PFOA); COMPND MOL_ID: 1; COMPND 2 MOLECULE: TRANSTHYRETIN; COMPND 3 CHAIN: A, B; COMPND 4 SYNONYM: ATTR,PREALBUMIN,TBPA; COMPND 5 ENGINEERED: YES	TRANSPORT PROTEIN 22-JUN-04 1TT6; TITLE THE ORTHORHOMBIC CRYSTAL STRUCTURE OF TRANSTHYRETIN IN COMPLEX WITH; TITLE 2 DIETHYLSTILBESTROL; COMPND MOL_ID: 1; COMPND 2 MOLECULE: TRANSTHYRETIN; COMPND 3 CHAIN: A, B; COMPND 4 SYNONYM: PREALBUMIN, TBPA, TTR, ATTR; COMPND 5 ENGINEERED: YES	8PF	DES	89.688	-3.836	0.157	-4.049	-15.7549	HIUase/Transthyretin family (Transthyretin)	Homo sapiens
5jidA	1tyrA	TRANSPORT PROTEIN 22-APR-16 5JID; TITLE CRYSTAL STRUCTURE OF HUMAN TRANSTHYRETIN IN COMPLEX WITH; TITLE 2 PERFLUOROOCTANOIC ACID (PFOA); COMPND MOL_ID: 1; COMPND 2 MOLECULE: TRANSTHYRETIN; COMPND 3 CHAIN: A, B; COMPND 4 SYNONYM: ATTR,PREALBUMIN,TBPA; COMPND 5 ENGINEERED: YES	RETINOL-BINDING 12-MAY-95 1TYR; TITLE TRANSTHYRETIN COMPLEX WITH RETINOIC ACID; COMPND MOL_ID: 1; COMPND 2 MOLECULE: TRANSTHYRETIN; COMPND 3 CHAIN: A, B; COMPND 4 SYNONYM: PREALBUMIN	8PF	9CR	93.334	-3.727	0.353	-4.184	-9.2362	HIUase/Transthyretin family (Transthyretin)	Homo sapiens
5jidA	1u21A	TRANSPORT PROTEIN 22-APR-16 5JID; TITLE CRYSTAL STRUCTURE OF HUMAN TRANSTHYRETIN IN COMPLEX WITH; TITLE 2 PERFLUOROOCTANOIC ACID (PFOA); COMPND MOL_ID: 1; COMPND 2 MOLECULE: TRANSTHYRETIN; COMPND 3 CHAIN: A, B; COMPND 4 SYNONYM: ATTR,PREALBUMIN,TBPA; COMPND 5 ENGINEERED: YES	HORMONE/GROWTH FACTOR 16-JUL-04 1U21; TITLE TRANSTHYRETIN WITH TETHERED INHIBITOR ON ONE MONOMER.; COMPND MOL_ID: 1; COMPND 2 MOLECULE: TRANSTHYRETIN; COMPND 3 CHAIN: A, B; COMPND 4 SYNONYM: PREALBUMIN, TBPA, TTR, ATTR; COMPND 5 ENGINEERED: YES; COMPND 6 OTHER_DETAILS: SEE REMARK 999 FOR MUTATION INFORMATION	8PF	P2C	71.669	-2.505	0.66	-4.222	-5.55526	HIUase/Transthyretin family (Transthyretin)	Homo sapiens
5jidA	1y1dA	TRANSPORT PROTEIN 22-APR-16 5JID; TITLE CRYSTAL STRUCTURE OF HUMAN TRANSTHYRETIN IN COMPLEX WITH; TITLE 2 PERFLUOROOCTANOIC ACID (PFOA); COMPND MOL_ID: 1; COMPND 2 MOLECULE: TRANSTHYRETIN; COMPND 3 CHAIN: A, B; COMPND 4 SYNONYM: ATTR,PREALBUMIN,TBPA; COMPND 5 ENGINEERED: YES	TRANSPORT PROTEIN 18-NOV-04 1Y1D; TITLE CRYSTAL STRUCTURE OF TRANSTHYRETIN IN COMPLEX WITH IODODIFLUNISAL; COMPND MOL_ID: 1; COMPND 2 MOLECULE: TRANSTHYRETIN; COMPND 3 CHAIN: A, B; COMPND 4 SYNONYM: PREALBUMIN, TBPA, TTR, ATTR; COMPND 5 ENGINEERED: YES	8PF	FHI	50.849	-3.955	0.362	-4.391	-9.50433	HIUase/Transthyretin family (Transthyretin)	Homo sapiens
5jidA	1z7jA	TRANSPORT PROTEIN 22-APR-16 5JID; TITLE CRYSTAL STRUCTURE OF HUMAN TRANSTHYRETIN IN COMPLEX WITH; TITLE 2 PERFLUOROOCTANOIC ACID (PFOA); COMPND MOL_ID: 1; COMPND 2 MOLECULE: TRANSTHYRETIN; COMPND 3 CHAIN: A, B; COMPND 4 SYNONYM: ATTR,PREALBUMIN,TBPA; COMPND 5 ENGINEERED: YES	TRANSPORT PROTEIN 25-MAR-05 1Z7J; TITLE HUMAN TRANSTHYRETIN (ALSO CALLED PREALBUMIN) COMPLEX WITH 3, 3',5,5'-; TITLE 2 TETRAIODOTHYROACETIC ACID (T4AC); COMPND MOL_ID: 1; COMPND 2 MOLECULE: TRANSTHYRETIN; COMPND 3 CHAIN: A, B; COMPND 4 SYNONYM: PREALBUMIN, TBPA, TTR, ATTR	8PF	T4A	75.161	-3.587	0.285	-4.174	-10.8416	HIUase/Transthyretin family (Transthyretin)	Homo sapiens
5jidA	1zcrA	TRANSPORT PROTEIN 22-APR-16 5JID; TITLE CRYSTAL STRUCTURE OF HUMAN TRANSTHYRETIN IN COMPLEX WITH; TITLE 2 PERFLUOROOCTANOIC ACID (PFOA); COMPND MOL_ID: 1; COMPND 2 MOLECULE: TRANSTHYRETIN; COMPND 3 CHAIN: A, B; COMPND 4 SYNONYM: ATTR,PREALBUMIN,TBPA; COMPND 5 ENGINEERED: YES	TRANSPORT PROTEIN 13-APR-05 1ZCR; TITLE CRYSTAL STRUCTURE OF HUMAN TRANSTHYRETIN WITH BOUND IODIDE; COMPND MOL_ID: 1; COMPND 2 MOLECULE: TRANSTHYRETIN; COMPND 3 CHAIN: A, B; COMPND 4 SYNONYM: PREALBUMIN, TBPA, TTR, ATTR; COMPND 5 ENGINEERED: YES	8PF	IOD	43.792	-1.45	0.416	-3.892	-7.54264	HIUase/Transthyretin family (Transthyretin)	Homo sapiens
5jidA	1zd6A	TRANSPORT PROTEIN 22-APR-16 5JID; TITLE CRYSTAL STRUCTURE OF HUMAN TRANSTHYRETIN IN COMPLEX WITH; TITLE 2 PERFLUOROOCTANOIC ACID (PFOA); COMPND MOL_ID: 1; COMPND 2 MOLECULE: TRANSTHYRETIN; COMPND 3 CHAIN: A, B; COMPND 4 SYNONYM: ATTR,PREALBUMIN,TBPA; COMPND 5 ENGINEERED: YES	TRANSPORT PROTEIN 14-APR-05 1ZD6; TITLE CRYSTAL STRUCTURE OF HUMAN TRANSTHYRETIN WITH BOUND CHLORIDE; COMPND MOL_ID: 1; COMPND 2 MOLECULE: TRANSTHYRETIN; COMPND 3 CHAIN: A, B; COMPND 4 SYNONYM: PREALBUMIN, TBPA, TTR, ATTR; COMPND 5 ENGINEERED: YES	8PF	CL	38.524	-2.509	0.402	-3.922	-7.81275	HIUase/Transthyretin family (Transthyretin)	Homo sapiens
5jidA	2b14A	TRANSPORT PROTEIN 22-APR-16 5JID; TITLE CRYSTAL STRUCTURE OF HUMAN TRANSTHYRETIN IN COMPLEX WITH; TITLE 2 PERFLUOROOCTANOIC ACID (PFOA); COMPND MOL_ID: 1; COMPND 2 MOLECULE: TRANSTHYRETIN; COMPND 3 CHAIN: A, B; COMPND 4 SYNONYM: ATTR,PREALBUMIN,TBPA; COMPND 5 ENGINEERED: YES	TRANSPORT PROTEIN 15-SEP-05 2B14; TITLE THE CRYSTAL STRUCTURE OF 2,4-DINITROPHENOL IN COMPLEX WITH THE; TITLE 2 AMYLOIDOGENIC VARIANT TRANSTHYRETIN LEU 55 PRO; COMPND MOL_ID: 1; COMPND 2 MOLECULE: TRANSTHYRETIN; COMPND 3 CHAIN: A, B; COMPND 4 SYNONYM: PREALBUMIN, TBPA, TTR, ATTR; COMPND 5 ENGINEERED: YES; COMPND 6 MUTATION: YES	8PF	DNF	35.184	-3.785	0.189	-4.078	-14.1107	HIUase/Transthyretin family (Transthyretin)	Homo sapiens
5jidA	2b15A	TRANSPORT PROTEIN 22-APR-16 5JID; TITLE CRYSTAL STRUCTURE OF HUMAN TRANSTHYRETIN IN COMPLEX WITH; TITLE 2 PERFLUOROOCTANOIC ACID (PFOA); COMPND MOL_ID: 1; COMPND 2 MOLECULE: TRANSTHYRETIN; COMPND 3 CHAIN: A, B; COMPND 4 SYNONYM: ATTR,PREALBUMIN,TBPA; COMPND 5 ENGINEERED: YES	TRANSPORT PROTEIN 15-SEP-05 2B15; TITLE THE CRYSTAL STRUCTURE OF 2,4-DINITROPHENOL IN COMPLEX WITH HUMAN; TITLE 2 TRANSTHYRETIN; COMPND MOL_ID: 1; COMPND 2 MOLECULE: TRANSTHYRETIN; COMPND 3 CHAIN: A, B; COMPND 4 SYNONYM: PREALBUMIN, TBPA, TTR, ATTR; COMPND 5 ENGINEERED: YES	8PF	DNF	69.369	-3.487	0.467	-4.247	-7.4903	HIUase/Transthyretin family (Transthyretin)	Homo sapiens
5jidA	2b16A	TRANSPORT PROTEIN 22-APR-16 5JID; TITLE CRYSTAL STRUCTURE OF HUMAN TRANSTHYRETIN IN COMPLEX WITH; TITLE 2 PERFLUOROOCTANOIC ACID (PFOA); COMPND MOL_ID: 1; COMPND 2 MOLECULE: TRANSTHYRETIN; COMPND 3 CHAIN: A, B; COMPND 4 SYNONYM: ATTR,PREALBUMIN,TBPA; COMPND 5 ENGINEERED: YES	TRANSPORT PROTEIN 15-SEP-05 2B16; TITLE THE CRYSTAL STRUCTURE OF 2,4-DINITROPHENOL IN COMPLEX WITH THE; TITLE 2 AMYLOIDOGENIC VARIANT TRANSTHYRETIN TYR78PHE; COMPND MOL_ID: 1; COMPND 2 MOLECULE: TRANSTHYRETIN; COMPND 3 CHAIN: A, B; COMPND 4 SYNONYM: PREALBUMIN, TBPA, TTR, ATTR; COMPND 5 ENGINEERED: YES; COMPND 6 MUTATION: YES	8PF	DNF	45.888	-2.588	0.269	-4.262	-11.5501	HIUase/Transthyretin family (Transthyretin)	Homo sapiens
5jidA	2b77A	TRANSPORT PROTEIN 22-APR-16 5JID; TITLE CRYSTAL STRUCTURE OF HUMAN TRANSTHYRETIN IN COMPLEX WITH; TITLE 2 PERFLUOROOCTANOIC ACID (PFOA); COMPND MOL_ID: 1; COMPND 2 MOLECULE: TRANSTHYRETIN; COMPND 3 CHAIN: A, B; COMPND 4 SYNONYM: ATTR,PREALBUMIN,TBPA; COMPND 5 ENGINEERED: YES	HORMONE/GROWTH FACTOR 03-OCT-05 2B77; TITLE HUMAN TRANSTHYRETIN (TTR) COMPLEXED WITH DIFLUNISAL ANALOGUES- TTR.2',; TITLE 2 4'-DICHLORO-4-HYDROXY-1,1'-BIPHENYL-3-CARBOXYLIC ACID; COMPND MOL_ID: 1; COMPND 2 MOLECULE: TRANSTHYRETIN; COMPND 3 CHAIN: A, B; COMPND 4 SYNONYM: PREALBUMIN, TBPA, TTR, ATTR; COMPND 5 ENGINEERED: YES	8PF	3CA	53.09	-3.751	0.389	-4.122	-8.42945	HIUase/Transthyretin family (Transthyretin)	Homo sapiens
5jidA	2b9aA	TRANSPORT PROTEIN 22-APR-16 5JID; TITLE CRYSTAL STRUCTURE OF HUMAN TRANSTHYRETIN IN COMPLEX WITH; TITLE 2 PERFLUOROOCTANOIC ACID (PFOA); COMPND MOL_ID: 1; COMPND 2 MOLECULE: TRANSTHYRETIN; COMPND 3 CHAIN: A, B; COMPND 4 SYNONYM: ATTR,PREALBUMIN,TBPA; COMPND 5 ENGINEERED: YES	HORMONE/GROWTH FACTOR 11-OCT-05 2B9A; TITLE HUMAN TRANSTHYRETIN (TTR) COMPLEXED WITH DIFLUNISAL ANALOGUES- TTR.3',; TITLE 2 5'-DIFLUOROBIPHENYL-4-CARBOXYLIC ACID; COMPND MOL_ID: 1; COMPND 2 MOLECULE: TRANSTHYRETIN; COMPND 3 CHAIN: A, B; COMPND 4 SYNONYM: PREALBUMIN, TBPA, TTR, ATTR; COMPND 5 ENGINEERED: YES	8PF	FBC	42.84	-3.462	0.616	-4.846	-6.76816	HIUase/Transthyretin family (Transthyretin)	Homo sapiens
5jidA	2f7iA	TRANSPORT PROTEIN 22-APR-16 5JID; TITLE CRYSTAL STRUCTURE OF HUMAN TRANSTHYRETIN IN COMPLEX WITH; TITLE 2 PERFLUOROOCTANOIC ACID (PFOA); COMPND MOL_ID: 1; COMPND 2 MOLECULE: TRANSTHYRETIN; COMPND 3 CHAIN: A, B; COMPND 4 SYNONYM: ATTR,PREALBUMIN,TBPA; COMPND 5 ENGINEERED: YES	HORMONE/GROWTH FACTOR 30-NOV-05 2F7I; TITLE HUMAN TRANSTHYRETIN (TTR) COMPLEXED WITH DIFLUNISAL ANALOGUES- TTR.; TITLE 2 2',6'-DIFLUOROBIPHENYL-4-CARBOXYLIC ACID; COMPND MOL_ID: 1; COMPND 2 MOLECULE: TRANSTHYRETIN; COMPND 3 CHAIN: A, B; COMPND 4 SYNONYM: PREALBUMIN, TBPA, TTR, ATTR; COMPND 5 ENGINEERED: YES	8PF	26C	53.439	-4.034	0.174	-4.344	-15.854	HIUase/Transthyretin family (Transthyretin)	Homo sapiens
5jidA	2f8iA	TRANSPORT PROTEIN 22-APR-16 5JID; TITLE CRYSTAL STRUCTURE OF HUMAN TRANSTHYRETIN IN COMPLEX WITH; TITLE 2 PERFLUOROOCTANOIC ACID (PFOA); COMPND MOL_ID: 1; COMPND 2 MOLECULE: TRANSTHYRETIN; COMPND 3 CHAIN: A, B; COMPND 4 SYNONYM: ATTR,PREALBUMIN,TBPA; COMPND 5 ENGINEERED: YES	HORMONE/GROWTH FACTOR 02-DEC-05 2F8I; TITLE HUMAN TRANSTHYRETIN (TTR) COMPLEXED WITH BENZOXAZOLE; COMPND MOL_ID: 1; COMPND 2 MOLECULE: TRANSTHYRETIN; COMPND 3 CHAIN: A, B; COMPND 4 SYNONYM: PREALBUMIN; TBPA; TTR; ATTR; COMPND 5 ENGINEERED: YES	8PF	205	49.408	-3.964	0.242	-4.563	-13.3421	HIUase/Transthyretin family (Transthyretin)	Homo sapiens
5jidA	2fbrA	TRANSPORT PROTEIN 22-APR-16 5JID; TITLE CRYSTAL STRUCTURE OF HUMAN TRANSTHYRETIN IN COMPLEX WITH; TITLE 2 PERFLUOROOCTANOIC ACID (PFOA); COMPND MOL_ID: 1; COMPND 2 MOLECULE: TRANSTHYRETIN; COMPND 3 CHAIN: A, B; COMPND 4 SYNONYM: ATTR,PREALBUMIN,TBPA; COMPND 5 ENGINEERED: YES	HORMONE/GROWTH FACTOR 09-DEC-05 2FBR; TITLE HUMAN TRANSTHYRETIN (TTR) COMPLEXED WITH BIVALANT AMYLOID INHIBITOR (4; TITLE 2 CARBON LINKER); COMPND MOL_ID: 1; COMPND 2 MOLECULE: TRANSTHYRETIN; COMPND 3 CHAIN: A, B; COMPND 4 SYNONYM: PREALBUMIN, TBPA, TTR, ATTR; COMPND 5 ENGINEERED: YES	8PF	44C	80.322	-0.246	1.039	-3.684	-3.23442	HIUase/Transthyretin family (Transthyretin)	Homo sapiens
5jidA	2g5uA	TRANSPORT PROTEIN 22-APR-16 5JID; TITLE CRYSTAL STRUCTURE OF HUMAN TRANSTHYRETIN IN COMPLEX WITH; TITLE 2 PERFLUOROOCTANOIC ACID (PFOA); COMPND MOL_ID: 1; COMPND 2 MOLECULE: TRANSTHYRETIN; COMPND 3 CHAIN: A, B; COMPND 4 SYNONYM: ATTR,PREALBUMIN,TBPA; COMPND 5 ENGINEERED: YES	HORMONE/GROWTH FACTOR 23-FEB-06 2G5U; TITLE HUMAN TRANSTHYRETIN (TTR) COMPLEXED WITH HYDROXYLATED POLYCHLORINATED; TITLE 2 BIPHENYL-4,4'-DIHYDROXY-3,3',5,5'-TETRACHLOROBIPHENYL; COMPND MOL_ID: 1; COMPND 2 MOLECULE: TRANSTHYRETIN; COMPND 3 CHAIN: A, B; COMPND 4 SYNONYM: PREALBUMIN, TBPA, TTR, ATTR; COMPND 5 ENGINEERED: YES	8PF	PCQ	84.36	-3.166	0.252	-3.867	-10.9858	HIUase/Transthyretin family (Transthyretin)	Homo sapiens
5jidA	2g9kA	TRANSPORT PROTEIN 22-APR-16 5JID; TITLE CRYSTAL STRUCTURE OF HUMAN TRANSTHYRETIN IN COMPLEX WITH; TITLE 2 PERFLUOROOCTANOIC ACID (PFOA); COMPND MOL_ID: 1; COMPND 2 MOLECULE: TRANSTHYRETIN; COMPND 3 CHAIN: A, B; COMPND 4 SYNONYM: ATTR,PREALBUMIN,TBPA; COMPND 5 ENGINEERED: YES	HORMONE/GROWTH FACTOR 06-MAR-06 2G9K; TITLE HUMAN TRANSTHYRETIN (TTR) COMPLEXED WITH HYDROXYLATED POLYCHLORINATED; TITLE 2 BIPHENYL-4-HYDROXY-2',3,3',4',5-PENTACHLOROBIPHENYL; COMPND MOL_ID: 1; COMPND 2 MOLECULE: TRANSTHYRETIN; COMPND 3 CHAIN: A, B; COMPND 4 SYNONYM: PREALBUMIN, TBPA, TTR, ATTR; COMPND 5 ENGINEERED: YES	8PF	NE1	104.356	-2.874	0.21	-3.565	-11.5	HIUase/Transthyretin family (Transthyretin)	Homo sapiens
5jidA	2gabA	TRANSPORT PROTEIN 22-APR-16 5JID; TITLE CRYSTAL STRUCTURE OF HUMAN TRANSTHYRETIN IN COMPLEX WITH; TITLE 2 PERFLUOROOCTANOIC ACID (PFOA); COMPND MOL_ID: 1; COMPND 2 MOLECULE: TRANSTHYRETIN; COMPND 3 CHAIN: A, B; COMPND 4 SYNONYM: ATTR,PREALBUMIN,TBPA; COMPND 5 ENGINEERED: YES	HORMONE/GROWTH FACTOR 08-MAR-06 2GAB; TITLE HUMAN TRANSTHYRETIN (TTR) COMPLEXED WITH HYDROXYLATED POLYCHLORINATED; TITLE 2 BIPHENYL-4-HYDROXY-3,3',5,4'-TETRACHLOROBIPHENYL; COMPND MOL_ID: 1; COMPND 2 MOLECULE: TRANSTHYRETIN; COMPND 3 CHAIN: A, B; COMPND 4 SYNONYM: PREALBUMIN, TBPA, TTR, ATTR; COMPND 5 ENGINEERED: YES	8PF	NE2	34.863	-2.505	0.224	-3.631	-11.2068	HIUase/Transthyretin family (Transthyretin)	Homo sapiens
5jidA	2qgcA	TRANSPORT PROTEIN 22-APR-16 5JID; TITLE CRYSTAL STRUCTURE OF HUMAN TRANSTHYRETIN IN COMPLEX WITH; TITLE 2 PERFLUOROOCTANOIC ACID (PFOA); COMPND MOL_ID: 1; COMPND 2 MOLECULE: TRANSTHYRETIN; COMPND 3 CHAIN: A, B; COMPND 4 SYNONYM: ATTR,PREALBUMIN,TBPA; COMPND 5 ENGINEERED: YES	HORMONE/GROWTH FACTOR 28-JUN-07 2QGC; TITLE HUMAN TRANSTHYRETIN (TTR) COMPLEXED WITH 2-(3,5-DIMETHYL-4-; TITLE 2 HYDROXYPHENYL)BENZOXAZOLE; COMPND MOL_ID: 1; COMPND 2 MOLECULE: TRANSTHYRETIN; COMPND 3 CHAIN: A, B; COMPND 4 SYNONYM: PREALBUMIN, TBPA, TTR, ATTR; COMPND 5 ENGINEERED: YES	8PF	MR4	86.433	-3.159	0	-3.159	-31.59	HIUase/Transthyretin family (Transthyretin)	Homo sapiens
5jidA	2qgdA	TRANSPORT PROTEIN 22-APR-16 5JID; TITLE CRYSTAL STRUCTURE OF HUMAN TRANSTHYRETIN IN COMPLEX WITH; TITLE 2 PERFLUOROOCTANOIC ACID (PFOA); COMPND MOL_ID: 1; COMPND 2 MOLECULE: TRANSTHYRETIN; COMPND 3 CHAIN: A, B; COMPND 4 SYNONYM: ATTR,PREALBUMIN,TBPA; COMPND 5 ENGINEERED: YES	HORMONE/GROWTH FACTOR 28-JUN-07 2QGD; TITLE HUMAN TRANSTHYRETIN (TTR) COMPLEXED WITH 2-(3,5-DIBROMO-4-; TITLE 2 HYDROXYPHENYL)BENZOXAZOLE; COMPND MOL_ID: 1; COMPND 2 MOLECULE: TRANSTHYRETIN; COMPND 3 CHAIN: A, B; COMPND 4 SYNONYM: PREALBUMIN, TBPA, TTR, ATTR; COMPND 5 ENGINEERED: YES	8PF	MR5	48.853	-3.909	0.223	-4.304	-13.3251	HIUase/Transthyretin family (Transthyretin)	Homo sapiens
5jidA	2qgeA	TRANSPORT PROTEIN 22-APR-16 5JID; TITLE CRYSTAL STRUCTURE OF HUMAN TRANSTHYRETIN IN COMPLEX WITH; TITLE 2 PERFLUOROOCTANOIC ACID (PFOA); COMPND MOL_ID: 1; COMPND 2 MOLECULE: TRANSTHYRETIN; COMPND 3 CHAIN: A, B; COMPND 4 SYNONYM: ATTR,PREALBUMIN,TBPA; COMPND 5 ENGINEERED: YES	HORMONE/GROWTH FACTOR 28-JUN-07 2QGE; TITLE HUMAN TRANSTHYRETIN (TTR) COMPLEXED WITH 2-(3,5-DIMETHYLPHENYL); TITLE 2 BENZOXAZOLE; COMPND MOL_ID: 1; COMPND 2 MOLECULE: TRANSTHYRETIN; COMPND 3 CHAIN: A, B; COMPND 4 SYNONYM: PREALBUMIN, TBPA, TTR, ATTR; COMPND 5 ENGINEERED: YES	8PF	MR6	85.659	-3.815	0.21	-4.159	-13.4161	HIUase/Transthyretin family (Transthyretin)	Homo sapiens
5jidA	2roxA	TRANSPORT PROTEIN 22-APR-16 5JID; TITLE CRYSTAL STRUCTURE OF HUMAN TRANSTHYRETIN IN COMPLEX WITH; TITLE 2 PERFLUOROOCTANOIC ACID (PFOA); COMPND MOL_ID: 1; COMPND 2 MOLECULE: TRANSTHYRETIN; COMPND 3 CHAIN: A, B; COMPND 4 SYNONYM: ATTR,PREALBUMIN,TBPA; COMPND 5 ENGINEERED: YES	TRANSPORT 23-OCT-96 2ROX; TITLE TRANSTHYRETIN (ALSO CALLED PREALBUMIN) COMPLEX WITH THYROXINE (T4); COMPND MOL_ID: 1; COMPND 2 MOLECULE: TRANSTHYRETIN; COMPND 3 CHAIN: A, B; COMPND 4 SYNONYM: PREALBUMIN	8PF	T44	88.728	-3.876	0.358	-4.223	-9.22052	HIUase/Transthyretin family (Transthyretin)	Homo sapiens
5jidA	2royA	TRANSPORT PROTEIN 22-APR-16 5JID; TITLE CRYSTAL STRUCTURE OF HUMAN TRANSTHYRETIN IN COMPLEX WITH; TITLE 2 PERFLUOROOCTANOIC ACID (PFOA); COMPND MOL_ID: 1; COMPND 2 MOLECULE: TRANSTHYRETIN; COMPND 3 CHAIN: A, B; COMPND 4 SYNONYM: ATTR,PREALBUMIN,TBPA; COMPND 5 ENGINEERED: YES	TRANSPORT 23-OCT-96 2ROY; TITLE TRANSTHYRETIN (ALSO CALLED PREALBUMIN) COMPLEX WITH 3',5'-DINITRO-N-; TITLE 2 ACETYL-L-THYRONINE; COMPND MOL_ID: 1; COMPND 2 MOLECULE: TRANSTHYRETIN; COMPND 3 CHAIN: A, B; COMPND 4 SYNONYM: PREALBUMIN	8PF	P28	42.899	-3.962	0.163	-4.137	-15.73	HIUase/Transthyretin family (Transthyretin)	Homo sapiens
5jidA	2wqaA	TRANSPORT PROTEIN 22-APR-16 5JID; TITLE CRYSTAL STRUCTURE OF HUMAN TRANSTHYRETIN IN COMPLEX WITH; TITLE 2 PERFLUOROOCTANOIC ACID (PFOA); COMPND MOL_ID: 1; COMPND 2 MOLECULE: TRANSTHYRETIN; COMPND 3 CHAIN: A, B; COMPND 4 SYNONYM: ATTR,PREALBUMIN,TBPA; COMPND 5 ENGINEERED: YES	HYDROLASE/SIGNALING PROTEIN 14-AUG-09 2WQA; TITLE COMPLEX OF TTR AND RBP4 AND OLEIC ACID; COMPND MOL_ID: 1; COMPND 2 MOLECULE: TRANSTHYRETIN; COMPND 3 CHAIN: A, B, C, D; COMPND 4 SYNONYM: PREALBUMIN, TBPA, TTR, ATTR; COMPND 5 ENGINEERED: YES; COMPND 6 MOL_ID: 2; COMPND 7 MOLECULE: RETINOL-BINDING PROTEIN 4; COMPND 8 CHAIN: E, F; COMPND 9 SYNONYM: PLASMA RETINOL-BINDING PROTEIN, PLASMA RETINOL-BIN…	8PF	SO4	38.008	-1.956	0.444	-3.779	-6.94669	HIUase/Transthyretin family (Transthyretin)	Homo sapiens
5jidA	3a4eA	TRANSPORT PROTEIN 22-APR-16 5JID; TITLE CRYSTAL STRUCTURE OF HUMAN TRANSTHYRETIN IN COMPLEX WITH; TITLE 2 PERFLUOROOCTANOIC ACID (PFOA); COMPND MOL_ID: 1; COMPND 2 MOLECULE: TRANSTHYRETIN; COMPND 3 CHAIN: A, B; COMPND 4 SYNONYM: ATTR,PREALBUMIN,TBPA; COMPND 5 ENGINEERED: YES	TRANSPORT PROTEIN 06-JUL-09 3A4E; TITLE CRYSTAL STRUCTURE OF HUMAN TRANSTHYRETIN (E54G); COMPND MOL_ID: 1; COMPND 2 MOLECULE: TRANSTHYRETIN; COMPND 3 CHAIN: A, B; COMPND 4 SYNONYM: PREALBUMIN, TBPA, TTR, ATTR; COMPND 5 ENGINEERED: YES	8PF	GOL	57.773	-3.174	0.492	-4.176	-7.05405	HIUase/Transthyretin family (Transthyretin)	Homo sapiens
5jidA	3b56A	TRANSPORT PROTEIN 22-APR-16 5JID; TITLE CRYSTAL STRUCTURE OF HUMAN TRANSTHYRETIN IN COMPLEX WITH; TITLE 2 PERFLUOROOCTANOIC ACID (PFOA); COMPND MOL_ID: 1; COMPND 2 MOLECULE: TRANSTHYRETIN; COMPND 3 CHAIN: A, B; COMPND 4 SYNONYM: ATTR,PREALBUMIN,TBPA; COMPND 5 ENGINEERED: YES	TRANSPORT PROTEIN 25-OCT-07 3B56; TITLE CRYSTAL STRUCTURE OF TRANSTHYRETIN IN COMPLEX WITH 3,5-DIIODOSALICYLIC; TITLE 2 ACID; COMPND MOL_ID: 1; COMPND 2 MOLECULE: TRANSTHYRETIN; COMPND 3 CHAIN: A, B; COMPND 4 SYNONYM: PREALBUMIN, TBPA, TTR, ATTR; COMPND 5 ENGINEERED: YES	8PF	DIU	54.766	-2.898	0.252	-4.384	-12.4545	HIUase/Transthyretin family (Transthyretin)	Homo sapiens
5jidA	3cfnA	TRANSPORT PROTEIN 22-APR-16 5JID; TITLE CRYSTAL STRUCTURE OF HUMAN TRANSTHYRETIN IN COMPLEX WITH; TITLE 2 PERFLUOROOCTANOIC ACID (PFOA); COMPND MOL_ID: 1; COMPND 2 MOLECULE: TRANSTHYRETIN; COMPND 3 CHAIN: A, B; COMPND 4 SYNONYM: ATTR,PREALBUMIN,TBPA; COMPND 5 ENGINEERED: YES	TRANSPORT PROTEIN 04-MAR-08 3CFN; TITLE CRYSTAL STRUCTURE OF HUMAN TRANSTHYRETIN IN COMPLEX WITH 1-ANILINO-8-; TITLE 2 NAPHTHALENE SULFONATE; COMPND MOL_ID: 1; COMPND 2 MOLECULE: TRANSTHYRETIN; COMPND 3 CHAIN: A, B; COMPND 4 FRAGMENT: UNP RESIDUE 30-147; COMPND 5 SYNONYM: PREALBUMIN, TBPA, TTR, ATTR; COMPND 6 ENGINEERED: YES	8PF	2AN	34.151	0.441	0.364	-4.122	-8.88362	HIUase/Transthyretin family (Transthyretin)	Homo sapiens
5jidA	3cfqA	TRANSPORT PROTEIN 22-APR-16 5JID; TITLE CRYSTAL STRUCTURE OF HUMAN TRANSTHYRETIN IN COMPLEX WITH; TITLE 2 PERFLUOROOCTANOIC ACID (PFOA); COMPND MOL_ID: 1; COMPND 2 MOLECULE: TRANSTHYRETIN; COMPND 3 CHAIN: A, B; COMPND 4 SYNONYM: ATTR,PREALBUMIN,TBPA; COMPND 5 ENGINEERED: YES	TRANSPORT PROTEIN 04-MAR-08 3CFQ; TITLE CRYSTAL STRUCTURE OF HUMAN WILD-TYPE TRANSTHYRETIN IN COMPLEX WITH; TITLE 2 DICLOFENAC; COMPND MOL_ID: 1; COMPND 2 MOLECULE: TRANSTHYRETIN; COMPND 3 CHAIN: A, B; COMPND 4 FRAGMENT: UNP RESIDUES 30-147; COMPND 5 SYNONYM: PREALBUMIN, TBPA, TTR, ATTR; COMPND 6 ENGINEERED: YES	8PF	DIF	67.408	-3.755	0.256	-4.021	-11.2949	HIUase/Transthyretin family (Transthyretin)	Homo sapiens
5jidA	3cftA	TRANSPORT PROTEIN 22-APR-16 5JID; TITLE CRYSTAL STRUCTURE OF HUMAN TRANSTHYRETIN IN COMPLEX WITH; TITLE 2 PERFLUOROOCTANOIC ACID (PFOA); COMPND MOL_ID: 1; COMPND 2 MOLECULE: TRANSTHYRETIN; COMPND 3 CHAIN: A, B; COMPND 4 SYNONYM: ATTR,PREALBUMIN,TBPA; COMPND 5 ENGINEERED: YES	TRANSPORT PROTEIN 04-MAR-08 3CFT; TITLE CRYSTAL STRUCTURE OF HUMAN TRANSTHYRETIN IN COMPLEX WITH 1-AMINO-5-; TITLE 2 NAPHTHALENE SULFONATE; COMPND MOL_ID: 1; COMPND 2 MOLECULE: TRANSTHYRETIN; COMPND 3 CHAIN: A, B; COMPND 4 FRAGMENT: UNP RESIDUES 30-147; COMPND 5 SYNONYM: PREALBUMIN, TBPA, TTR, ATTR; COMPND 6 ENGINEERED: YES	8PF	5NS	67.702	-2.928	0.486	-4.114	-7.02048	HIUase/Transthyretin family (Transthyretin)	Homo sapiens
5jidA	3cn0A	TRANSPORT PROTEIN 22-APR-16 5JID; TITLE CRYSTAL STRUCTURE OF HUMAN TRANSTHYRETIN IN COMPLEX WITH; TITLE 2 PERFLUOROOCTANOIC ACID (PFOA); COMPND MOL_ID: 1; COMPND 2 MOLECULE: TRANSTHYRETIN; COMPND 3 CHAIN: A, B; COMPND 4 SYNONYM: ATTR,PREALBUMIN,TBPA; COMPND 5 ENGINEERED: YES	HORMONE, TRANSPORT PROTEIN 24-MAR-08 3CN0; TITLE HUMAN TRANSTHYRETIN (TTR) IN COMPLEX WITH 3,5-DIMETHYL-4-; TITLE 2 HYDROXYSTILBENE; COMPND MOL_ID: 1; COMPND 2 MOLECULE: TRANSTHYRETIN; COMPND 3 CHAIN: A, B; COMPND 4 SYNONYM: PREALBUMIN, TBPA, TTR, ATTR; COMPND 5 ENGINEERED: YES	8PF	LJ1	63.676	-3.628	0.388	-4.081	-8.3627	HIUase/Transthyretin family (Transthyretin)	Homo sapiens
5jidA	3cn1A	TRANSPORT PROTEIN 22-APR-16 5JID; TITLE CRYSTAL STRUCTURE OF HUMAN TRANSTHYRETIN IN COMPLEX WITH; TITLE 2 PERFLUOROOCTANOIC ACID (PFOA); COMPND MOL_ID: 1; COMPND 2 MOLECULE: TRANSTHYRETIN; COMPND 3 CHAIN: A, B; COMPND 4 SYNONYM: ATTR,PREALBUMIN,TBPA; COMPND 5 ENGINEERED: YES	HORMONE, TRANSPORT PROTEIN 24-MAR-08 3CN1; TITLE HUMAN TRANSTHYRETIN (TTR) IN COMPLEX WITH 3,5-DIBROMO-4-; TITLE 2 HYDROXYSTILBENE; COMPND MOL_ID: 1; COMPND 2 MOLECULE: TRANSTHYRETIN; COMPND 3 CHAIN: A, B; COMPND 4 SYNONYM: PREALBUMIN, TBPA, TTR, ATTR; COMPND 5 ENGINEERED: YES	8PF	LJ2	56.56	-4.088	0.095	-4.229	-21.6872	HIUase/Transthyretin family (Transthyretin)	Homo sapiens
5jidA	3cn2A	TRANSPORT PROTEIN 22-APR-16 5JID; TITLE CRYSTAL STRUCTURE OF HUMAN TRANSTHYRETIN IN COMPLEX WITH; TITLE 2 PERFLUOROOCTANOIC ACID (PFOA); COMPND MOL_ID: 1; COMPND 2 MOLECULE: TRANSTHYRETIN; COMPND 3 CHAIN: A, B; COMPND 4 SYNONYM: ATTR,PREALBUMIN,TBPA; COMPND 5 ENGINEERED: YES	HORMONE, TRANSPORT PROTEIN 24-MAR-08 3CN2; TITLE HUMAN TRANSTHYRETIN (TTR) IN COMPLEX WITH 3,5-DIBROMO-4-; TITLE 2 HYDROXYBIPHENYL; COMPND MOL_ID: 1; COMPND 2 MOLECULE: TRANSTHYRETIN; COMPND 3 CHAIN: A, B; COMPND 4 SYNONYM: PREALBUMIN, TBPA, TTR, ATTR; COMPND 5 ENGINEERED: YES	8PF	LJ3	42.797	-3.389	0.181	-4.052	-14.4199	HIUase/Transthyretin family (Transthyretin)	Homo sapiens
5jidA	3cn3A	TRANSPORT PROTEIN 22-APR-16 5JID; TITLE CRYSTAL STRUCTURE OF HUMAN TRANSTHYRETIN IN COMPLEX WITH; TITLE 2 PERFLUOROOCTANOIC ACID (PFOA); COMPND MOL_ID: 1; COMPND 2 MOLECULE: TRANSTHYRETIN; COMPND 3 CHAIN: A, B; COMPND 4 SYNONYM: ATTR,PREALBUMIN,TBPA; COMPND 5 ENGINEERED: YES	HORMONE, TRANSPORT PROTEIN 24-MAR-08 3CN3; TITLE HUMAN TRANSTHYRETIN (TTR) IN COMPLEX WITH 1,3-DIBROMO-2-; TITLE 2 HYDROXY-5-PHENOXYBENZENE; COMPND MOL_ID: 1; COMPND 2 MOLECULE: TRANSTHYRETIN; COMPND 3 CHAIN: A, B; COMPND 4 SYNONYM: PREALBUMIN, TBPA, TTR, ATTR; COMPND 5 ENGINEERED: YES	8PF	LJ4	77.706	-3.904	0.166	-4.22	-15.8647	HIUase/Transthyretin family (Transthyretin)	Homo sapiens
5jidA	3cn4A	TRANSPORT PROTEIN 22-APR-16 5JID; TITLE CRYSTAL STRUCTURE OF HUMAN TRANSTHYRETIN IN COMPLEX WITH; TITLE 2 PERFLUOROOCTANOIC ACID (PFOA); COMPND MOL_ID: 1; COMPND 2 MOLECULE: TRANSTHYRETIN; COMPND 3 CHAIN: A, B; COMPND 4 SYNONYM: ATTR,PREALBUMIN,TBPA; COMPND 5 ENGINEERED: YES	HORMONE, TRANSPORT PROTEIN 24-MAR-08 3CN4; TITLE HUMAN TRANSTHYRETIN (TTR) IN COMPLEX WITH N-(3,5-DIBROMO-4-; TITLE 2 HYDROXYPHENYL)BENZAMIDE; COMPND MOL_ID: 1; COMPND 2 MOLECULE: TRANSTHYRETIN; COMPND 3 CHAIN: A, B; COMPND 4 SYNONYM: PREALBUMIN, TBPA, TTR, ATTR; COMPND 5 ENGINEERED: YES	8PF	LJ5	57.95	-4.112	0.144	-4.361	-17.873	HIUase/Transthyretin family (Transthyretin)	Homo sapiens
5jidA	3d2tA	TRANSPORT PROTEIN 22-APR-16 5JID; TITLE CRYSTAL STRUCTURE OF HUMAN TRANSTHYRETIN IN COMPLEX WITH; TITLE 2 PERFLUOROOCTANOIC ACID (PFOA); COMPND MOL_ID: 1; COMPND 2 MOLECULE: TRANSTHYRETIN; COMPND 3 CHAIN: A, B; COMPND 4 SYNONYM: ATTR,PREALBUMIN,TBPA; COMPND 5 ENGINEERED: YES	HORMONE 08-MAY-08 3D2T; TITLE HUMAN TRANSTHYRETIN (TTR) COMPLEXED WITH DIFLUNISAL; COMPND MOL_ID: 1; COMPND 2 MOLECULE: TRANSTHYRETIN; COMPND 3 CHAIN: A, B; COMPND 4 SYNONYM: PREALBUMIN, TBPA, TTR, ATTR; COMPND 5 ENGINEERED: YES	8PF	1FL	89.588	-3.395	0.313	-3.846	-9.31235	HIUase/Transthyretin family (Transthyretin)	Homo sapiens
5jidA	3do4A	TRANSPORT PROTEIN 22-APR-16 5JID; TITLE CRYSTAL STRUCTURE OF HUMAN TRANSTHYRETIN IN COMPLEX WITH; TITLE 2 PERFLUOROOCTANOIC ACID (PFOA); COMPND MOL_ID: 1; COMPND 2 MOLECULE: TRANSTHYRETIN; COMPND 3 CHAIN: A, B; COMPND 4 SYNONYM: ATTR,PREALBUMIN,TBPA; COMPND 5 ENGINEERED: YES	TRANSPORT PROTEIN 03-JUL-08 3DO4; TITLE CRYSTAL STRUCTURE OF TRANSTHYRETIN VARIANT T60A AT ACIDIC PH; COMPND MOL_ID: 1; COMPND 2 MOLECULE: TRANSTHYRETIN; COMPND 3 CHAIN: A, B, C, D, E, F, G, H; COMPND 4 SYNONYM: PREALBUMIN, TBPA, TTR, ATTR; COMPND 5 ENGINEERED: YES; COMPND 6 MUTATION: YES	8PF	ACT	40.726	-3.253	0.193	-3.893	-13.2867	HIUase/Transthyretin family (Transthyretin)	Homo sapiens
5jidA	3esnA	TRANSPORT PROTEIN 22-APR-16 5JID; TITLE CRYSTAL STRUCTURE OF HUMAN TRANSTHYRETIN IN COMPLEX WITH; TITLE 2 PERFLUOROOCTANOIC ACID (PFOA); COMPND MOL_ID: 1; COMPND 2 MOLECULE: TRANSTHYRETIN; COMPND 3 CHAIN: A, B; COMPND 4 SYNONYM: ATTR,PREALBUMIN,TBPA; COMPND 5 ENGINEERED: YES	HORMONE 06-OCT-08 3ESN; TITLE HUMAN TRANSTHYRETIN (TTR) COMPLEXED WITH N-(3,5-DIBROMO-4-; TITLE 2 HYDROXYPHENYL)-2,6-DIMETHYLBENZAMIDE; COMPND MOL_ID: 1; COMPND 2 MOLECULE: TRANSTHYRETIN; COMPND 3 CHAIN: A, B; COMPND 4 SYNONYM: PREALBUMIN, TBPA, TTR, ATTR; COMPND 5 ENGINEERED: YES	8PF	DZ1	104.272	-4.082	0.122	-4.279	-19.2748	HIUase/Transthyretin family (Transthyretin)	Homo sapiens
5jidA	3esoA	TRANSPORT PROTEIN 22-APR-16 5JID; TITLE CRYSTAL STRUCTURE OF HUMAN TRANSTHYRETIN IN COMPLEX WITH; TITLE 2 PERFLUOROOCTANOIC ACID (PFOA); COMPND MOL_ID: 1; COMPND 2 MOLECULE: TRANSTHYRETIN; COMPND 3 CHAIN: A, B; COMPND 4 SYNONYM: ATTR,PREALBUMIN,TBPA; COMPND 5 ENGINEERED: YES	HORMONE 06-OCT-08 3ESO; TITLE HUMAN TRANSTHYRETIN (TTR) COMPLEXED WITH N-(3,5-DIBROMO-4-; TITLE 2 HYDROXYPHENYL)-2,5-DICHLOROBENZAMIDE; COMPND MOL_ID: 1; COMPND 2 MOLECULE: TRANSTHYRETIN; COMPND 3 CHAIN: A, B; COMPND 4 SYNONYM: PREALBUMIN, TBPA, TTR, ATTR; COMPND 5 ENGINEERED: YES	8PF	DZ2	74.512	-4.113	0.209	-4.433	-14.3463	HIUase/Transthyretin family (Transthyretin)	Homo sapiens
5jidA	3espA	TRANSPORT PROTEIN 22-APR-16 5JID; TITLE CRYSTAL STRUCTURE OF HUMAN TRANSTHYRETIN IN COMPLEX WITH; TITLE 2 PERFLUOROOCTANOIC ACID (PFOA); COMPND MOL_ID: 1; COMPND 2 MOLECULE: TRANSTHYRETIN; COMPND 3 CHAIN: A, B; COMPND 4 SYNONYM: ATTR,PREALBUMIN,TBPA; COMPND 5 ENGINEERED: YES	HORMONE 06-OCT-08 3ESP; TITLE HUMAN TRANSTHYRETIN (TTR) COMPLEXED WITH N-(3,5-DIBROMO-4-; TITLE 2 HYDROXYPHENYL)-3,5-DIMETHYL-4-HYDROXYBENZAMIDE; COMPND MOL_ID: 1; COMPND 2 MOLECULE: TRANSTHYRETIN; COMPND 3 CHAIN: A, B; COMPND 4 SYNONYM: PREALBUMIN, TBPA, TTR, ATTR; COMPND 5 ENGINEERED: YES	8PF	DZ3	37.82	-3.855	0.442	-4.472	-8.25092	HIUase/Transthyretin family (Transthyretin)	Homo sapiens
5jidA	3fc8A	TRANSPORT PROTEIN 22-APR-16 5JID; TITLE CRYSTAL STRUCTURE OF HUMAN TRANSTHYRETIN IN COMPLEX WITH; TITLE 2 PERFLUOROOCTANOIC ACID (PFOA); COMPND MOL_ID: 1; COMPND 2 MOLECULE: TRANSTHYRETIN; COMPND 3 CHAIN: A, B; COMPND 4 SYNONYM: ATTR,PREALBUMIN,TBPA; COMPND 5 ENGINEERED: YES	HORMONE BINDING PROTEIN 21-NOV-08 3FC8; TITLE CRYSTAL STRUCTURE OF TRANSTHYRETIN IN COMPLEX WITH IODODIFLUNISAL-; TITLE 2 BETAALAOME; COMPND MOL_ID: 1; COMPND 2 MOLECULE: TRANSTHYRETIN; COMPND 3 CHAIN: A, B; COMPND 4 SYNONYM: PREALBUMIN, TBPA, TTR, ATTR; COMPND 5 ENGINEERED: YES; COMPND 6 OTHER_DETAILS: IODODIFLUNISAL-BETAALAOME BINDS IN THE HORMONE BINDING; COMPND 7 CHANNEL	8PF	IFA	100.308	-3.335	0.3	-3.92	-9.8	HIUase/Transthyretin family (Transthyretin)	Homo sapiens
5jidA	3fcbA	TRANSPORT PROTEIN 22-APR-16 5JID; TITLE CRYSTAL STRUCTURE OF HUMAN TRANSTHYRETIN IN COMPLEX WITH; TITLE 2 PERFLUOROOCTANOIC ACID (PFOA); COMPND MOL_ID: 1; COMPND 2 MOLECULE: TRANSTHYRETIN; COMPND 3 CHAIN: A, B; COMPND 4 SYNONYM: ATTR,PREALBUMIN,TBPA; COMPND 5 ENGINEERED: YES	HORMONE BINDING PROTEIN 21-NOV-08 3FCB; TITLE CRYSTAL STRUCTURE OF TRANSTHYRETIN IN COMPLEX WITH IODODIFLUNISAL-; TITLE 2 BETAALAOH; COMPND MOL_ID: 1; COMPND 2 MOLECULE: TRANSTHYRETIN; COMPND 3 CHAIN: A, B; COMPND 4 SYNONYM: PREALBUMIN, TBPA, TTR, ATTR; COMPND 5 ENGINEERED: YES; COMPND 6 OTHER_DETAILS: BETA ALAOH-IODODIFLUNISAL BINDS IN THE HORMONE BINDING; COMPND 7 CHANNEL	8PF	IFB	36.444	-1.489	0.389	-3.799	-7.76892	HIUase/Transthyretin family (Transthyretin)	Homo sapiens
5jidA	3glzA	TRANSPORT PROTEIN 22-APR-16 5JID; TITLE CRYSTAL STRUCTURE OF HUMAN TRANSTHYRETIN IN COMPLEX WITH; TITLE 2 PERFLUOROOCTANOIC ACID (PFOA); COMPND MOL_ID: 1; COMPND 2 MOLECULE: TRANSTHYRETIN; COMPND 3 CHAIN: A, B; COMPND 4 SYNONYM: ATTR,PREALBUMIN,TBPA; COMPND 5 ENGINEERED: YES	HORMONE 12-MAR-09 3GLZ; TITLE HUMAN TRANSTHYRETIN (TTR) COMPLEXED WITH(E)-3-(2-(TRIFLUOROMETHYL); TITLE 2 BENZYLIDENEAMINOOXY)PROPANOIC ACID (INHIBITOR 11); COMPND MOL_ID: 1; COMPND 2 MOLECULE: TRANSTHYRETIN; COMPND 3 CHAIN: A, B; COMPND 4 FRAGMENT: UNP RESIDUES 21 TO 147; COMPND 5 SYNONYM: PREALBUMIN, TBPA, TTR, ATTR; COMPND 6 ENGINEERED: YES	8PF	1BD	87.374	-3.192	0.227	-3.795	-11.6055	HIUase/Transthyretin family (Transthyretin)	Homo sapiens
5jidA	3gs0A	TRANSPORT PROTEIN 22-APR-16 5JID; TITLE CRYSTAL STRUCTURE OF HUMAN TRANSTHYRETIN IN COMPLEX WITH; TITLE 2 PERFLUOROOCTANOIC ACID (PFOA); COMPND MOL_ID: 1; COMPND 2 MOLECULE: TRANSTHYRETIN; COMPND 3 CHAIN: A, B; COMPND 4 SYNONYM: ATTR,PREALBUMIN,TBPA; COMPND 5 ENGINEERED: YES	HORMONE 26-MAR-09 3GS0; TITLE HUMAN TRANSTHYRETIN (TTR) COMPLEXED WITH (S)-3-(9H-FLUOREN-9-; TITLE 2 YLIDENEAMINOOXY)-2-METHYLPROPANOIC ACID (INHIBITOR 16); COMPND MOL_ID: 1; COMPND 2 MOLECULE: TRANSTHYRETIN; COMPND 3 CHAIN: A, B; COMPND 4 FRAGMENT: UNP RESIDUES 21 TO 147; COMPND 5 SYNONYM: PREALBUMIN, TBPA, TTR, ATTR; COMPND 6 ENGINEERED: YES	8PF	6BD	73.615	-2.009	0.614	-3.653	-5.11625	HIUase/Transthyretin family (Transthyretin)	Homo sapiens
5jidA	3gs4A	TRANSPORT PROTEIN 22-APR-16 5JID; TITLE CRYSTAL STRUCTURE OF HUMAN TRANSTHYRETIN IN COMPLEX WITH; TITLE 2 PERFLUOROOCTANOIC ACID (PFOA); COMPND MOL_ID: 1; COMPND 2 MOLECULE: TRANSTHYRETIN; COMPND 3 CHAIN: A, B; COMPND 4 SYNONYM: ATTR,PREALBUMIN,TBPA; COMPND 5 ENGINEERED: YES	HORMONE 26-MAR-09 3GS4; TITLE HUMAN TRANSTHYRETIN (TTR) COMPLEXED WITH 3-(9H-FLUOREN-9-; TITLE 2 YLIDENEAMINOOXY)PROPANOIC ACID (INHIBITOR 15); COMPND MOL_ID: 1; COMPND 2 MOLECULE: TRANSTHYRETIN; COMPND 3 CHAIN: A, B; COMPND 4 FRAGMENT: UNP RESIDUES 21 TO 147; COMPND 5 SYNONYM: PREALBUMIN, TBPA, TTR, ATTR; COMPND 6 ENGINEERED: YES	8PF	7BD	62.387	-2.321	0.543	-4.17	-6.48523	HIUase/Transthyretin family (Transthyretin)	Homo sapiens
5jidA	3gs7A	TRANSPORT PROTEIN 22-APR-16 5JID; TITLE CRYSTAL STRUCTURE OF HUMAN TRANSTHYRETIN IN COMPLEX WITH; TITLE 2 PERFLUOROOCTANOIC ACID (PFOA); COMPND MOL_ID: 1; COMPND 2 MOLECULE: TRANSTHYRETIN; COMPND 3 CHAIN: A, B; COMPND 4 SYNONYM: ATTR,PREALBUMIN,TBPA; COMPND 5 ENGINEERED: YES	HORMONE 26-MAR-09 3GS7; TITLE HUMAN TRANSTHYRETIN (TTR) COMPLEXED WITH (E)-3-(2-; TITLE 2 METHOXYBENZYLIDENEAMINOOXY)PROPANOIC ACID (INHIBITOR 13); COMPND MOL_ID: 1; COMPND 2 MOLECULE: TRANSTHYRETIN; COMPND 3 CHAIN: A, B; COMPND 4 FRAGMENT: UNP RESIDUES 21 TO 147; COMPND 5 SYNONYM: PREALBUMIN, TBPA, TTR, ATTR; COMPND 6 ENGINEERED: YES	8PF	8BD	63.707	-3.218	0.541	-3.834	-5.98128	HIUase/Transthyretin family (Transthyretin)	Homo sapiens
5jidA	3hj0A	TRANSPORT PROTEIN 22-APR-16 5JID; TITLE CRYSTAL STRUCTURE OF HUMAN TRANSTHYRETIN IN COMPLEX WITH; TITLE 2 PERFLUOROOCTANOIC ACID (PFOA); COMPND MOL_ID: 1; COMPND 2 MOLECULE: TRANSTHYRETIN; COMPND 3 CHAIN: A, B; COMPND 4 SYNONYM: ATTR,PREALBUMIN,TBPA; COMPND 5 ENGINEERED: YES	HORMONE 20-MAY-09 3HJ0; TITLE TRANSTHYRETIN IN COMPLEX WITH A COVALENT SMALL MOLECULE KINETIC; TITLE 2 STABILIZER; COMPND MOL_ID: 1; COMPND 2 MOLECULE: TRANSTHYRETIN; COMPND 3 CHAIN: A, B; COMPND 4 FRAGMENT: UNP RESIDUES 30-147; COMPND 5 SYNONYM: PREALBUMIN, TBPA, TTR, ATTR; COMPND 6 ENGINEERED: YES	8PF	A93	44.791	-3.482	0.14	-4.435	-18.4792	HIUase/Transthyretin family (Transthyretin)	Homo sapiens
5jidA	3imrA	TRANSPORT PROTEIN 22-APR-16 5JID; TITLE CRYSTAL STRUCTURE OF HUMAN TRANSTHYRETIN IN COMPLEX WITH; TITLE 2 PERFLUOROOCTANOIC ACID (PFOA); COMPND MOL_ID: 1; COMPND 2 MOLECULE: TRANSTHYRETIN; COMPND 3 CHAIN: A, B; COMPND 4 SYNONYM: ATTR,PREALBUMIN,TBPA; COMPND 5 ENGINEERED: YES	HORMONE 11-AUG-09 3IMR; TITLE TRANSTHYRETIN IN COMPLEX WITH (E)-2,6-DIBROMO-4-(2,6-DICHLOROSTYRYL); TITLE 2 PHENOL; COMPND MOL_ID: 1; COMPND 2 MOLECULE: TRANSTHYRETIN; COMPND 3 CHAIN: A, B; COMPND 4 SYNONYM: PREALBUMIN, TBPA, TTR, ATTR; COMPND 5 ENGINEERED: YES	8PF	IW1	91.633	-3.605	0.405	-4.443	-8.79802	HIUase/Transthyretin family (Transthyretin)	Homo sapiens
5jidA	3imsA	TRANSPORT PROTEIN 22-APR-16 5JID; TITLE CRYSTAL STRUCTURE OF HUMAN TRANSTHYRETIN IN COMPLEX WITH; TITLE 2 PERFLUOROOCTANOIC ACID (PFOA); COMPND MOL_ID: 1; COMPND 2 MOLECULE: TRANSTHYRETIN; COMPND 3 CHAIN: A, B; COMPND 4 SYNONYM: ATTR,PREALBUMIN,TBPA; COMPND 5 ENGINEERED: YES	HORMONE 11-AUG-09 3IMS; TITLE TRANSTHYRETIN IN COMPLEX WITH 2,6-DIBROMO-4-(2,6-DICHLOROPHENETHYL); TITLE 2 PHENOL; COMPND MOL_ID: 1; COMPND 2 MOLECULE: TRANSTHYRETIN; COMPND 3 CHAIN: A, B; COMPND 4 SYNONYM: PREALBUMIN, TBPA, TTR, ATTR; COMPND 5 ENGINEERED: YES	8PF	IW2	63.6	-4.105	0.202	-4.409	-14.5993	HIUase/Transthyretin family (Transthyretin)	Homo sapiens
5jidA	3imtA	TRANSPORT PROTEIN 22-APR-16 5JID; TITLE CRYSTAL STRUCTURE OF HUMAN TRANSTHYRETIN IN COMPLEX WITH; TITLE 2 PERFLUOROOCTANOIC ACID (PFOA); COMPND MOL_ID: 1; COMPND 2 MOLECULE: TRANSTHYRETIN; COMPND 3 CHAIN: A, B; COMPND 4 SYNONYM: ATTR,PREALBUMIN,TBPA; COMPND 5 ENGINEERED: YES	HORMONE 11-AUG-09 3IMT; TITLE TRANSTHYRETIN IN COMPLEX WITH (E)-4-(4-AMINOSTYRYL)-2,6-DIBROMOPHENOL; COMPND MOL_ID: 1; COMPND 2 MOLECULE: TRANSTHYRETIN; COMPND 3 CHAIN: A, B; COMPND 4 SYNONYM: PREALBUMIN, TBPA, TTR, ATTR; COMPND 5 ENGINEERED: YES	8PF	IW3	57.296	-4.102	0.257	-4.42	-12.381	HIUase/Transthyretin family (Transthyretin)	Homo sapiens
5jidA	3imuA	TRANSPORT PROTEIN 22-APR-16 5JID; TITLE CRYSTAL STRUCTURE OF HUMAN TRANSTHYRETIN IN COMPLEX WITH; TITLE 2 PERFLUOROOCTANOIC ACID (PFOA); COMPND MOL_ID: 1; COMPND 2 MOLECULE: TRANSTHYRETIN; COMPND 3 CHAIN: A, B; COMPND 4 SYNONYM: ATTR,PREALBUMIN,TBPA; COMPND 5 ENGINEERED: YES	HORMONE 11-AUG-09 3IMU; TITLE TRANSTHYRETIN IN COMPLEX WITH (E)-4-(3-AMINOSTYRYL)-2,6-DIBROMOANILINE; COMPND MOL_ID: 1; COMPND 2 MOLECULE: TRANSTHYRETIN; COMPND 3 CHAIN: A, B; COMPND 4 SYNONYM: PREALBUMIN, TBPA, TTR, ATTR; COMPND 5 ENGINEERED: YES	8PF	IW4	52.807	-4.008	0.333	-4.335	-10.0115	HIUase/Transthyretin family (Transthyretin)	Homo sapiens
5jidA	3imvA	TRANSPORT PROTEIN 22-APR-16 5JID; TITLE CRYSTAL STRUCTURE OF HUMAN TRANSTHYRETIN IN COMPLEX WITH; TITLE 2 PERFLUOROOCTANOIC ACID (PFOA); COMPND MOL_ID: 1; COMPND 2 MOLECULE: TRANSTHYRETIN; COMPND 3 CHAIN: A, B; COMPND 4 SYNONYM: ATTR,PREALBUMIN,TBPA; COMPND 5 ENGINEERED: YES	HORMONE 11-AUG-09 3IMV; TITLE TRANSTHYRETIN IN COMPLEX WITH (E)-4-(4-AMINOSTYRYL)-2,6-DIBROMOANILINE; COMPND MOL_ID: 1; COMPND 2 MOLECULE: TRANSTHYRETIN; COMPND 3 CHAIN: A, B; COMPND 4 SYNONYM: PREALBUMIN, TBPA, TTR, ATTR; COMPND 5 ENGINEERED: YES	8PF	IW5	40.647	-4.052	0.174	-4.231	-15.4416	HIUase/Transthyretin family (Transthyretin)	Homo sapiens
5jidA	3imwA	TRANSPORT PROTEIN 22-APR-16 5JID; TITLE CRYSTAL STRUCTURE OF HUMAN TRANSTHYRETIN IN COMPLEX WITH; TITLE 2 PERFLUOROOCTANOIC ACID (PFOA); COMPND MOL_ID: 1; COMPND 2 MOLECULE: TRANSTHYRETIN; COMPND 3 CHAIN: A, B; COMPND 4 SYNONYM: ATTR,PREALBUMIN,TBPA; COMPND 5 ENGINEERED: YES	HORMONE 11-AUG-09 3IMW; TITLE TRANSTHYRETIN IN COMPLEX WITH (E)-2,6-DIBROMO-4-(2,6-DIMETHOXYSTYRYL); TITLE 2 ANILINE; COMPND MOL_ID: 1; COMPND 2 MOLECULE: TRANSTHYRETIN; COMPND 3 CHAIN: A, B; COMPND 4 SYNONYM: PREALBUMIN, TBPA, TTR, ATTR; COMPND 5 ENGINEERED: YES	8PF	IW6	47.741	-4.225	0.421	-4.515	-8.66603	HIUase/Transthyretin family (Transthyretin)	Homo sapiens
5jidA	3ipbA	TRANSPORT PROTEIN 22-APR-16 5JID; TITLE CRYSTAL STRUCTURE OF HUMAN TRANSTHYRETIN IN COMPLEX WITH; TITLE 2 PERFLUOROOCTANOIC ACID (PFOA); COMPND MOL_ID: 1; COMPND 2 MOLECULE: TRANSTHYRETIN; COMPND 3 CHAIN: A, B; COMPND 4 SYNONYM: ATTR,PREALBUMIN,TBPA; COMPND 5 ENGINEERED: YES	HORMONE 17-AUG-09 3IPB; TITLE HUMAN TRANSTHYRETIN (TTR) COMPLEXED WITH A PALINDROMIC BIVALENT; TITLE 2 AMYLOID INHIBITOR (11 CARBON LINKER).; COMPND MOL_ID: 1; COMPND 2 MOLECULE: TRANSTHYRETIN; COMPND 3 CHAIN: A, B; COMPND 4 FRAGMENT: UNP RESIDUES 21-147; COMPND 5 SYNONYM: PREALBUMIN, TBPA, TTR, ATTR	8PF	JZD	52.697	-3.061	0	-3.061	-30.61	HIUase/Transthyretin family (Transthyretin)	Homo sapiens
5jidA	3m1oA	TRANSPORT PROTEIN 22-APR-16 5JID; TITLE CRYSTAL STRUCTURE OF HUMAN TRANSTHYRETIN IN COMPLEX WITH; TITLE 2 PERFLUOROOCTANOIC ACID (PFOA); COMPND MOL_ID: 1; COMPND 2 MOLECULE: TRANSTHYRETIN; COMPND 3 CHAIN: A, B; COMPND 4 SYNONYM: ATTR,PREALBUMIN,TBPA; COMPND 5 ENGINEERED: YES	HORMONE 05-MAR-10 3M1O; TITLE HUMAN TRANSTHYRETIN (TTR) COMPLEXED WITH 2-((3,5-DICHLORO-4-; TITLE 2 HYDROXYPHENYL)AMINO)BENZOIC ACID; COMPND MOL_ID: 1; COMPND 2 MOLECULE: TRANSTHYRETIN; COMPND 3 CHAIN: A, B; COMPND 4 SYNONYM: PREALBUMIN, TBPA, TTR, ATTR; COMPND 5 ENGINEERED: YES	8PF	CJZ	95.535	-3.495	0.26	-4.154	-11.5389	HIUase/Transthyretin family (Transthyretin)	Homo sapiens
5jidA	3neeA	TRANSPORT PROTEIN 22-APR-16 5JID; TITLE CRYSTAL STRUCTURE OF HUMAN TRANSTHYRETIN IN COMPLEX WITH; TITLE 2 PERFLUOROOCTANOIC ACID (PFOA); COMPND MOL_ID: 1; COMPND 2 MOLECULE: TRANSTHYRETIN; COMPND 3 CHAIN: A, B; COMPND 4 SYNONYM: ATTR,PREALBUMIN,TBPA; COMPND 5 ENGINEERED: YES	TRANSPORT PROTEIN 08-JUN-10 3NEE; TITLE WILD TYPE HUMAN TRANSTHYRETIN (TTR) COMPLEXED WITH GC-1 (TTRWT:GC-1); COMPND MOL_ID: 1; COMPND 2 MOLECULE: TRANSTHYRETIN; COMPND 3 CHAIN: A, B; COMPND 4 FRAGMENT: UNP RESIDUES 30-145; COMPND 5 SYNONYM: PREALBUMIN, TBPA, TTR, ATTR; COMPND 6 ENGINEERED: YES	8PF	B72	81.498	-2.51	0.858	-4.174	-4.35699	HIUase/Transthyretin family (Transthyretin)	Homo sapiens
5jidA	3neoA	TRANSPORT PROTEIN 22-APR-16 5JID; TITLE CRYSTAL STRUCTURE OF HUMAN TRANSTHYRETIN IN COMPLEX WITH; TITLE 2 PERFLUOROOCTANOIC ACID (PFOA); COMPND MOL_ID: 1; COMPND 2 MOLECULE: TRANSTHYRETIN; COMPND 3 CHAIN: A, B; COMPND 4 SYNONYM: ATTR,PREALBUMIN,TBPA; COMPND 5 ENGINEERED: YES	TRANSPORT PROTEIN 09-JUN-10 3NEO; TITLE WILD TYPE HUMAN TRANSTHYRETIN (TTR) COMPLEXED WITH GC-24 (TTRWT:GC-24); COMPND MOL_ID: 1; COMPND 2 MOLECULE: TRANSTHYRETIN; COMPND 3 CHAIN: A, B; COMPND 4 FRAGMENT: UNP RESIDUES 30-145; COMPND 5 SYNONYM: PREALBUMIN, TBPA, TTR, ATTR; COMPND 6 ENGINEERED: YES	8PF	G24	89.57	-3.879	0.287	-4.132	-10.677	HIUase/Transthyretin family (Transthyretin)	Homo sapiens
5jidA	3nesA	TRANSPORT PROTEIN 22-APR-16 5JID; TITLE CRYSTAL STRUCTURE OF HUMAN TRANSTHYRETIN IN COMPLEX WITH; TITLE 2 PERFLUOROOCTANOIC ACID (PFOA); COMPND MOL_ID: 1; COMPND 2 MOLECULE: TRANSTHYRETIN; COMPND 3 CHAIN: A, B; COMPND 4 SYNONYM: ATTR,PREALBUMIN,TBPA; COMPND 5 ENGINEERED: YES	TRANSPORT PROTEIN 09-JUN-10 3NES; TITLE V30M MUTANT HUMAN TRANSTHYRETIN (TTR) COMPLEXED WITH GC-1 (V30M:GC-1); COMPND MOL_ID: 1; COMPND 2 MOLECULE: TRANSTHYRETIN; COMPND 3 CHAIN: A, B; COMPND 4 FRAGMENT: UNP RESIDUES 30-145; COMPND 5 SYNONYM: PREALBUMIN, TBPA, TTR, ATTR; COMPND 6 ENGINEERED: YES; COMPND 7 MUTATION: YES	8PF	B72	69.691	-1.381	0.924	-3.925	-3.83301	HIUase/Transthyretin family (Transthyretin)	Homo sapiens
5jidA	3nexA	TRANSPORT PROTEIN 22-APR-16 5JID; TITLE CRYSTAL STRUCTURE OF HUMAN TRANSTHYRETIN IN COMPLEX WITH; TITLE 2 PERFLUOROOCTANOIC ACID (PFOA); COMPND MOL_ID: 1; COMPND 2 MOLECULE: TRANSTHYRETIN; COMPND 3 CHAIN: A, B; COMPND 4 SYNONYM: ATTR,PREALBUMIN,TBPA; COMPND 5 ENGINEERED: YES	TRANSPORT PROTEIN 09-JUN-10 3NEX; TITLE V30M MUTANT HUMAN TRANSTHYRETIN (TTR) COMPLEXED WITH GC-24 (V30M:GC-; TITLE 2 24); COMPND MOL_ID: 1; COMPND 2 MOLECULE: TRANSTHYRETIN; COMPND 3 CHAIN: A, B; COMPND 4 FRAGMENT: UNP RESIDUES 30-145; COMPND 5 SYNONYM: PREALBUMIN, TBPA, TTR, ATTR; COMPND 6 ENGINEERED: YES; COMPND 7 MUTATION: YES	8PF	G24	86.464	-3.155	0.217	-3.811	-12.0221	HIUase/Transthyretin family (Transthyretin)	Homo sapiens
5jidA	3ng5A	TRANSPORT PROTEIN 22-APR-16 5JID; TITLE CRYSTAL STRUCTURE OF HUMAN TRANSTHYRETIN IN COMPLEX WITH; TITLE 2 PERFLUOROOCTANOIC ACID (PFOA); COMPND MOL_ID: 1; COMPND 2 MOLECULE: TRANSTHYRETIN; COMPND 3 CHAIN: A, B; COMPND 4 SYNONYM: ATTR,PREALBUMIN,TBPA; COMPND 5 ENGINEERED: YES	TRANSPORT PROTEIN 11-JUN-10 3NG5; TITLE CRYSTAL STRUCTURE OF V30M TRANSTHYRETIN COMPLEXED WITH (-)-; TITLE 2 EPIGALLOCATECHIN GALLATE (EGCG); COMPND MOL_ID: 1; COMPND 2 MOLECULE: TRANSTHYRETIN; COMPND 3 CHAIN: A, B; COMPND 4 SYNONYM: PREALBUMIN, TBPA, TTR, ATTR; COMPND 5 ENGINEERED: YES; COMPND 6 MUTATION: YES	8PF	GOL	52.095	-2.642	0.843	-4.497	-4.76882	HIUase/Transthyretin family (Transthyretin)	Homo sapiens
5jidA	3ozkA	TRANSPORT PROTEIN 22-APR-16 5JID; TITLE CRYSTAL STRUCTURE OF HUMAN TRANSTHYRETIN IN COMPLEX WITH; TITLE 2 PERFLUOROOCTANOIC ACID (PFOA); COMPND MOL_ID: 1; COMPND 2 MOLECULE: TRANSTHYRETIN; COMPND 3 CHAIN: A, B; COMPND 4 SYNONYM: ATTR,PREALBUMIN,TBPA; COMPND 5 ENGINEERED: YES	HORMONE 25-SEP-10 3OZK; TITLE CRYSTAL STRUCTURE OF HUMAN TRANSTHYRETIN VARIANT A25T IN COMPLEX WITH; TITLE 2 THYROXINE (T4); COMPND MOL_ID: 1; COMPND 2 MOLECULE: TRANSTHYRETIN; COMPND 3 CHAIN: A, B; COMPND 4 SYNONYM: PREALBUMIN, TBPA, TTR, ATTR; COMPND 5 ENGINEERED: YES; COMPND 6 MUTATION: YES	8PF	T44	71.894	-1.265	0	-1.265	-12.65	HIUase/Transthyretin family (Transthyretin)	Homo sapiens
5jidA	3ozlA	TRANSPORT PROTEIN 22-APR-16 5JID; TITLE CRYSTAL STRUCTURE OF HUMAN TRANSTHYRETIN IN COMPLEX WITH; TITLE 2 PERFLUOROOCTANOIC ACID (PFOA); COMPND MOL_ID: 1; COMPND 2 MOLECULE: TRANSTHYRETIN; COMPND 3 CHAIN: A, B; COMPND 4 SYNONYM: ATTR,PREALBUMIN,TBPA; COMPND 5 ENGINEERED: YES	HORMONE 25-SEP-10 3OZL; TITLE CRYSTAL STRUCTURE OF HUMAN TRANSTHYRETIN VARIANT A25T IN COMPLEX WITH; TITLE 2 FLUFENAMIC ACID.; COMPND MOL_ID: 1; COMPND 2 MOLECULE: TRANSTHYRETIN; COMPND 3 CHAIN: A, B; COMPND 4 SYNONYM: PREALBUMIN, TBPA, TTR, ATTR; COMPND 5 ENGINEERED: YES; COMPND 6 MUTATION: YES	8PF	FLF	59.034	-1.846	0.859	-4.304	-4.48801	HIUase/Transthyretin family (Transthyretin)	Homo sapiens
5jidA	3p3rA	TRANSPORT PROTEIN 22-APR-16 5JID; TITLE CRYSTAL STRUCTURE OF HUMAN TRANSTHYRETIN IN COMPLEX WITH; TITLE 2 PERFLUOROOCTANOIC ACID (PFOA); COMPND MOL_ID: 1; COMPND 2 MOLECULE: TRANSTHYRETIN; COMPND 3 CHAIN: A, B; COMPND 4 SYNONYM: ATTR,PREALBUMIN,TBPA; COMPND 5 ENGINEERED: YES	HORMONE-BINDING PROTEIN 05-OCT-10 3P3R; TITLE TRANSTHYRETIN IN COMPLEX WITH (3,4-DIHYDROXY-5-NITROPHENYL)(2-; TITLE 2 FLUOROPHENYL)METHANONE; COMPND MOL_ID: 1; COMPND 2 MOLECULE: TRANSTHYRETIN; COMPND 3 CHAIN: A, B; COMPND 4 SYNONYM: ATTR, PREALBUMIN, TBPA; COMPND 5 ENGINEERED: YES	8PF	3M1	37.909	-3.747	0.203	-4.225	-13.9439	HIUase/Transthyretin family (Transthyretin)	Homo sapiens
5jidA	3p3sA	TRANSPORT PROTEIN 22-APR-16 5JID; TITLE CRYSTAL STRUCTURE OF HUMAN TRANSTHYRETIN IN COMPLEX WITH; TITLE 2 PERFLUOROOCTANOIC ACID (PFOA); COMPND MOL_ID: 1; COMPND 2 MOLECULE: TRANSTHYRETIN; COMPND 3 CHAIN: A, B; COMPND 4 SYNONYM: ATTR,PREALBUMIN,TBPA; COMPND 5 ENGINEERED: YES	HORMONE-BINDING PROTEIN 05-OCT-10 3P3S; TITLE HUMAN TRANSTHYRETIN (TTR) COMPLEXED WITH (Z)-5-(3,5-DIBROMO-4-; TITLE 2 HYDROXYBENZYLIDENE)-IMINO-1-METHYLIMIDAZOLIDIN-4-ONE; COMPND MOL_ID: 1; COMPND 2 MOLECULE: TRANSTHYRETIN; COMPND 3 CHAIN: A, B; COMPND 4 SYNONYM: ATTR, PREALBUMIN, TBPA; COMPND 5 ENGINEERED: YES	8PF	3M2	82.982	-3.702	0.351	-4.287	-9.50554	HIUase/Transthyretin family (Transthyretin)	Homo sapiens
5jidA	3p3tA	TRANSPORT PROTEIN 22-APR-16 5JID; TITLE CRYSTAL STRUCTURE OF HUMAN TRANSTHYRETIN IN COMPLEX WITH; TITLE 2 PERFLUOROOCTANOIC ACID (PFOA); COMPND MOL_ID: 1; COMPND 2 MOLECULE: TRANSTHYRETIN; COMPND 3 CHAIN: A, B; COMPND 4 SYNONYM: ATTR,PREALBUMIN,TBPA; COMPND 5 ENGINEERED: YES	HORMONE-BINDING PROTEIN 05-OCT-10 3P3T; TITLE HUMAN TRANSTHYRETIN (TTR) COMPLEXED WITH 4-(3-(2-FLOUROPHENOXY); TITLE 2 PROPYL)-3,5-DIMETHYL-1H-PYRAZOLE; COMPND MOL_ID: 1; COMPND 2 MOLECULE: TRANSTHYRETIN; COMPND 3 CHAIN: A, B; COMPND 4 SYNONYM: ATTR, PREALBUMIN, TBPA; COMPND 5 ENGINEERED: YES	8PF	3M3	104.434	-3.634	0.344	-4.182	-9.41892	HIUase/Transthyretin family (Transthyretin)	Homo sapiens
5jidA	3p3uA	TRANSPORT PROTEIN 22-APR-16 5JID; TITLE CRYSTAL STRUCTURE OF HUMAN TRANSTHYRETIN IN COMPLEX WITH; TITLE 2 PERFLUOROOCTANOIC ACID (PFOA); COMPND MOL_ID: 1; COMPND 2 MOLECULE: TRANSTHYRETIN; COMPND 3 CHAIN: A, B; COMPND 4 SYNONYM: ATTR,PREALBUMIN,TBPA; COMPND 5 ENGINEERED: YES	HORMONE-BINDING PROTEIN 05-OCT-10 3P3U; TITLE HUMAN TRANSTHYRETIN (TTR) COMPLEXED WITH 5-(2-ETHOXYPHENYL)-3-; TITLE 2 (PYRIDIN-4-YL)-1,2,4-OXADIAZOLE; COMPND MOL_ID: 1; COMPND 2 MOLECULE: TRANSTHYRETIN; COMPND 3 CHAIN: A, B; COMPND 4 SYNONYM: ATTR, PREALBUMIN, TBPA; COMPND 5 ENGINEERED: YES	8PF	3M4	53.271	-4.049	0.422	-4.394	-8.41762	HIUase/Transthyretin family (Transthyretin)	Homo sapiens
5jidA	3tctA	TRANSPORT PROTEIN 22-APR-16 5JID; TITLE CRYSTAL STRUCTURE OF HUMAN TRANSTHYRETIN IN COMPLEX WITH; TITLE 2 PERFLUOROOCTANOIC ACID (PFOA); COMPND MOL_ID: 1; COMPND 2 MOLECULE: TRANSTHYRETIN; COMPND 3 CHAIN: A, B; COMPND 4 SYNONYM: ATTR,PREALBUMIN,TBPA; COMPND 5 ENGINEERED: YES	HORMONE, BINDING PROTEIN 09-AUG-11 3TCT; TITLE STRUCTURE OF WILD-TYPE TTR IN COMPLEX WITH TAFAMIDIS; COMPND MOL_ID: 1; COMPND 2 MOLECULE: TRANSTHYRETIN; COMPND 3 CHAIN: A, B; COMPND 4 FRAGMENT: UNP RESIDUES 21-147; COMPND 5 SYNONYM: ATTR, PREALBUMIN, TBPA; COMPND 6 ENGINEERED: YES	8PF	3MI	33.74	-3.842	0.413	-4.266	-8.31579	HIUase/Transthyretin family (Transthyretin)	Homo sapiens
5jidA	4abqA	TRANSPORT PROTEIN 22-APR-16 5JID; TITLE CRYSTAL STRUCTURE OF HUMAN TRANSTHYRETIN IN COMPLEX WITH; TITLE 2 PERFLUOROOCTANOIC ACID (PFOA); COMPND MOL_ID: 1; COMPND 2 MOLECULE: TRANSTHYRETIN; COMPND 3 CHAIN: A, B; COMPND 4 SYNONYM: ATTR,PREALBUMIN,TBPA; COMPND 5 ENGINEERED: YES	TRANSPORT PROTEIN 10-DEC-11 4ABQ; TITLE CRYSTAL STRUCTURE OF TRANSTHYRETIN IN COMPLEX WITH LIGAND C-1; COMPND MOL_ID: 1; COMPND 2 MOLECULE: TRANSTHYRETIN; COMPND 3 CHAIN: A, B; COMPND 4 FRAGMENT: RESIDUES 21-144; COMPND 5 SYNONYM: ATTR, PREALBUMIN, TBPA; COMPND 6 ENGINEERED: YES	8PF	4V2	49.724	-1.919	0.616	-4.051	-5.65782	HIUase/Transthyretin family (Transthyretin)	Homo sapiens
5jidA	4abuA	TRANSPORT PROTEIN 22-APR-16 5JID; TITLE CRYSTAL STRUCTURE OF HUMAN TRANSTHYRETIN IN COMPLEX WITH; TITLE 2 PERFLUOROOCTANOIC ACID (PFOA); COMPND MOL_ID: 1; COMPND 2 MOLECULE: TRANSTHYRETIN; COMPND 3 CHAIN: A, B; COMPND 4 SYNONYM: ATTR,PREALBUMIN,TBPA; COMPND 5 ENGINEERED: YES	TRANSPORT PROTEIN 11-DEC-11 4ABU; TITLE CRYSTAL STRUCTURE OF TRANSTHYRETIN IN COMPLEX WITH LIGAND C-2; COMPND MOL_ID: 1; COMPND 2 MOLECULE: TRANSTHYRETIN; COMPND 3 CHAIN: A, B; COMPND 4 FRAGMENT: RESIDUES 21-144; COMPND 5 SYNONYM: ATTR, PREALBUMIN, TBPA; COMPND 6 ENGINEERED: YES	8PF	FT1	81.095	-2.4	0.772	-4.047	-4.64106	HIUase/Transthyretin family (Transthyretin)	Homo sapiens
5jidA	4abvA	TRANSPORT PROTEIN 22-APR-16 5JID; TITLE CRYSTAL STRUCTURE OF HUMAN TRANSTHYRETIN IN COMPLEX WITH; TITLE 2 PERFLUOROOCTANOIC ACID (PFOA); COMPND MOL_ID: 1; COMPND 2 MOLECULE: TRANSTHYRETIN; COMPND 3 CHAIN: A, B; COMPND 4 SYNONYM: ATTR,PREALBUMIN,TBPA; COMPND 5 ENGINEERED: YES	TRANSPORT PROTEIN 11-DEC-11 4ABV; TITLE CRYSTAL STRUCTURE OF TRANSTHYRETIN IN COMPLEX WITH LIGAND C-3; COMPND MOL_ID: 1; COMPND 2 MOLECULE: TRANSTHYRETIN; COMPND 3 CHAIN: A, B; COMPND 4 FRAGMENT: RESIDUES 21-144; COMPND 5 SYNONYM: ATTR, PREALBUMIN, TBPA; COMPND 6 ENGINEERED: YES	8PF	FT2	60.714	-2.25	0.672	-3.926	-5.08549	HIUase/Transthyretin family (Transthyretin)	Homo sapiens
5jidA	4abwA	TRANSPORT PROTEIN 22-APR-16 5JID; TITLE CRYSTAL STRUCTURE OF HUMAN TRANSTHYRETIN IN COMPLEX WITH; TITLE 2 PERFLUOROOCTANOIC ACID (PFOA); COMPND MOL_ID: 1; COMPND 2 MOLECULE: TRANSTHYRETIN; COMPND 3 CHAIN: A, B; COMPND 4 SYNONYM: ATTR,PREALBUMIN,TBPA; COMPND 5 ENGINEERED: YES	TRANSPORT PROTEIN 11-DEC-11 4ABW; TITLE CRYSTAL STRUCTURE OF TRANSTHYRETIN IN COMPLEX WITH LIGAND C-6; COMPND MOL_ID: 1; COMPND 2 MOLECULE: TRANSTHYRETIN; COMPND 3 CHAIN: A, B; COMPND 4 FRAGMENT: RESIDUES 21-144; COMPND 5 SYNONYM: ATTR, PREALBUMIN, TBPA; COMPND 6 ENGINEERED: YES	8PF	42M	86.787	-2.67	0.627	-4.033	-5.54746	HIUase/Transthyretin family (Transthyretin)	Homo sapiens
5jidA	4ac2A	TRANSPORT PROTEIN 22-APR-16 5JID; TITLE CRYSTAL STRUCTURE OF HUMAN TRANSTHYRETIN IN COMPLEX WITH; TITLE 2 PERFLUOROOCTANOIC ACID (PFOA); COMPND MOL_ID: 1; COMPND 2 MOLECULE: TRANSTHYRETIN; COMPND 3 CHAIN: A, B; COMPND 4 SYNONYM: ATTR,PREALBUMIN,TBPA; COMPND 5 ENGINEERED: YES	TRANSPORT PROTEIN 12-DEC-11 4AC2; TITLE CRYSTAL STRUCTURE OF TRANSTHYRETIN IN COMPLEX WITH LIGAND C-7; COMPND MOL_ID: 1; COMPND 2 MOLECULE: TRANSTHYRETIN; COMPND 3 CHAIN: A, B; COMPND 4 FRAGMENT: RESIDUES 21-144; COMPND 5 SYNONYM: ATTR, PREALBUMIN, TBPA; COMPND 6 ENGINEERED: YES	8PF	43F	88.262	-2.908	0	-2.908	-29.08	HIUase/Transthyretin family (Transthyretin)	Homo sapiens
5jidA	4ac4A	TRANSPORT PROTEIN 22-APR-16 5JID; TITLE CRYSTAL STRUCTURE OF HUMAN TRANSTHYRETIN IN COMPLEX WITH; TITLE 2 PERFLUOROOCTANOIC ACID (PFOA); COMPND MOL_ID: 1; COMPND 2 MOLECULE: TRANSTHYRETIN; COMPND 3 CHAIN: A, B; COMPND 4 SYNONYM: ATTR,PREALBUMIN,TBPA; COMPND 5 ENGINEERED: YES	TRANSPORT PROTEIN 13-DEC-11 4AC4; TITLE CRYSTAL STRUCTURE OF TRANSTHYRETIN IN COMPLEX WITH LIGAND C-18; COMPND MOL_ID: 1; COMPND 2 MOLECULE: TRANSTHYRETIN; COMPND 3 CHAIN: A, B; COMPND 4 SYNONYM: ATTR, PREALBUMIN, TBPA; COMPND 5 ENGINEERED: YES	8PF	HKA	57.515	-4.048	0.296	-4.336	-10.9495	HIUase/Transthyretin family (Transthyretin)	Homo sapiens
5jidA	4actA	TRANSPORT PROTEIN 22-APR-16 5JID; TITLE CRYSTAL STRUCTURE OF HUMAN TRANSTHYRETIN IN COMPLEX WITH; TITLE 2 PERFLUOROOCTANOIC ACID (PFOA); COMPND MOL_ID: 1; COMPND 2 MOLECULE: TRANSTHYRETIN; COMPND 3 CHAIN: A, B; COMPND 4 SYNONYM: ATTR,PREALBUMIN,TBPA; COMPND 5 ENGINEERED: YES	TRANSPORT PROTEIN 19-DEC-11 4ACT; TITLE CRYSTAL STRUCTURE OF TRANSTHYRETIN IN COMPLEX WITH LIGAND C-17; COMPND MOL_ID: 1; COMPND 2 MOLECULE: TRANSTHYRETIN; COMPND 3 CHAIN: A, B; COMPND 4 SYNONYM: ATTR, PREALBUMIN, TBPA; COMPND 5 ENGINEERED: YES	8PF	FT0	47.027	-2.223	0	-2.223	-22.23	HIUase/Transthyretin family (Transthyretin)	Homo sapiens
5jidA	4derA	TRANSPORT PROTEIN 22-APR-16 5JID; TITLE CRYSTAL STRUCTURE OF HUMAN TRANSTHYRETIN IN COMPLEX WITH; TITLE 2 PERFLUOROOCTANOIC ACID (PFOA); COMPND MOL_ID: 1; COMPND 2 MOLECULE: TRANSTHYRETIN; COMPND 3 CHAIN: A, B; COMPND 4 SYNONYM: ATTR,PREALBUMIN,TBPA; COMPND 5 ENGINEERED: YES	TRANSPORT PROTEIN 21-JAN-12 4DER; TITLE CRYSTAL STRUCTURE OF THE WILD TYPE TTR BINDING APIGENIN (TTRWT:API); COMPND MOL_ID: 1; COMPND 2 MOLECULE: TRANSTHYRETIN; COMPND 3 CHAIN: A, B; COMPND 4 FRAGMENT: UNP RESIDUES 30-145; COMPND 5 SYNONYM: ATTR, PREALBUMIN, TBPA; COMPND 6 ENGINEERED: YES	8PF	AGI	48.826	-1.452	0.42	-3.279	-6.30577	HIUase/Transthyretin family (Transthyretin)	Homo sapiens
5jidA	4desA	TRANSPORT PROTEIN 22-APR-16 5JID; TITLE CRYSTAL STRUCTURE OF HUMAN TRANSTHYRETIN IN COMPLEX WITH; TITLE 2 PERFLUOROOCTANOIC ACID (PFOA); COMPND MOL_ID: 1; COMPND 2 MOLECULE: TRANSTHYRETIN; COMPND 3 CHAIN: A, B; COMPND 4 SYNONYM: ATTR,PREALBUMIN,TBPA; COMPND 5 ENGINEERED: YES	TRANSPORT PROTEIN 21-JAN-12 4DES; TITLE CRYSTAL STRUCTURE OF THE WILD TYPE TTR BINDING CHRYSIN (TTRWT:CHR); COMPND MOL_ID: 1; COMPND 2 MOLECULE: TRANSTHYRETIN; COMPND 3 CHAIN: A, B; COMPND 4 FRAGMENT: UNP RESIDUES 30-145; COMPND 5 SYNONYM: ATTR, PREALBUMIN, TBPA; COMPND 6 ENGINEERED: YES	8PF	57D	56.902	-2.511	0.713	-4.15	-5.10455	HIUase/Transthyretin family (Transthyretin)	Homo sapiens
5jidA	4detA	TRANSPORT PROTEIN 22-APR-16 5JID; TITLE CRYSTAL STRUCTURE OF HUMAN TRANSTHYRETIN IN COMPLEX WITH; TITLE 2 PERFLUOROOCTANOIC ACID (PFOA); COMPND MOL_ID: 1; COMPND 2 MOLECULE: TRANSTHYRETIN; COMPND 3 CHAIN: A, B; COMPND 4 SYNONYM: ATTR,PREALBUMIN,TBPA; COMPND 5 ENGINEERED: YES	TRANSPORT PROTEIN 22-JAN-12 4DET; TITLE CRYSTAL STRUCTURE OF THE WILD TYPE TTR BINDING KAEMPFEROL (TTRWT:KAE); COMPND MOL_ID: 1; COMPND 2 MOLECULE: TRANSTHYRETIN; COMPND 3 CHAIN: A, B; COMPND 4 FRAGMENT: UNP RESIDUES 30-145; COMPND 5 SYNONYM: ATTR, PREALBUMIN, TBPA; COMPND 6 ENGINEERED: YES	8PF	KMP	72.302	-1.566	0.542	-3.8	-5.919	HIUase/Transthyretin family (Transthyretin)	Homo sapiens
5jidA	4deuA	TRANSPORT PROTEIN 22-APR-16 5JID; TITLE CRYSTAL STRUCTURE OF HUMAN TRANSTHYRETIN IN COMPLEX WITH; TITLE 2 PERFLUOROOCTANOIC ACID (PFOA); COMPND MOL_ID: 1; COMPND 2 MOLECULE: TRANSTHYRETIN; COMPND 3 CHAIN: A, B; COMPND 4 SYNONYM: ATTR,PREALBUMIN,TBPA; COMPND 5 ENGINEERED: YES	TRANSPORT PROTEIN 22-JAN-12 4DEU; TITLE CRYSTAL STRUCTURE OF THE WILD TYPE TTR BINDING NARINGENIN (TTRWT:NAR); COMPND MOL_ID: 1; COMPND 2 MOLECULE: TRANSTHYRETIN; COMPND 3 CHAIN: A, B; COMPND 4 FRAGMENT: UNP RESIDUES 30-145; COMPND 5 SYNONYM: ATTR, PREALBUMIN, TBPA; COMPND 6 ENGINEERED: YES	8PF	NAR	35.842	-3.469	0.12	-3.924	-17.8364	HIUase/Transthyretin family (Transthyretin)	Homo sapiens
5jidA	4dewA	TRANSPORT PROTEIN 22-APR-16 5JID; TITLE CRYSTAL STRUCTURE OF HUMAN TRANSTHYRETIN IN COMPLEX WITH; TITLE 2 PERFLUOROOCTANOIC ACID (PFOA); COMPND MOL_ID: 1; COMPND 2 MOLECULE: TRANSTHYRETIN; COMPND 3 CHAIN: A, B; COMPND 4 SYNONYM: ATTR,PREALBUMIN,TBPA; COMPND 5 ENGINEERED: YES	TRANSPORT PROTEIN 22-JAN-12 4DEW; TITLE CRYSTAL STRUCTURE OF THE WILD TYPE TTR BINDING LUTEOLIN (TTRWT:LUT); COMPND MOL_ID: 1; COMPND 2 MOLECULE: TRANSTHYRETIN; COMPND 3 CHAIN: A, B; COMPND 4 SYNONYM: ATTR, PREALBUMIN, TBPA; COMPND 5 ENGINEERED: YES	8PF	LU2	84.615	-0.982	0.502	-3.745	-6.22093	HIUase/Transthyretin family (Transthyretin)	Homo sapiens
5jidA	4fi6A	TRANSPORT PROTEIN 22-APR-16 5JID; TITLE CRYSTAL STRUCTURE OF HUMAN TRANSTHYRETIN IN COMPLEX WITH; TITLE 2 PERFLUOROOCTANOIC ACID (PFOA); COMPND MOL_ID: 1; COMPND 2 MOLECULE: TRANSTHYRETIN; COMPND 3 CHAIN: A, B; COMPND 4 SYNONYM: ATTR,PREALBUMIN,TBPA; COMPND 5 ENGINEERED: YES	HORMONE/HORMONE INHIBITOR 08-JUN-12 4FI6; TITLE KINETIC STABILIZATION OF TRANSTHYRETIN THROUGH COVALENT MODIFICATION; TITLE 2 OF K15 BY 3-(5-(3,5-DICHLOROPHENYL)-1,3,4-OXADIAZOL-2-YL)-; TITLE 3 BENZENESULFONAMIDE; COMPND MOL_ID: 1; COMPND 2 MOLECULE: TRANSTHYRETIN; COMPND 3 CHAIN: A, B; COMPND 4 SYNONYM: ATTR, PREALBUMIN, TBPA; COMPND 5 ENGINEERED: YES	8PF	0U7	85.573	-3.749	0.231	-4.078	-12.3202	HIUase/Transthyretin family (Transthyretin)	Homo sapiens
5jidA	4fi7A	TRANSPORT PROTEIN 22-APR-16 5JID; TITLE CRYSTAL STRUCTURE OF HUMAN TRANSTHYRETIN IN COMPLEX WITH; TITLE 2 PERFLUOROOCTANOIC ACID (PFOA); COMPND MOL_ID: 1; COMPND 2 MOLECULE: TRANSTHYRETIN; COMPND 3 CHAIN: A, B; COMPND 4 SYNONYM: ATTR,PREALBUMIN,TBPA; COMPND 5 ENGINEERED: YES	HORMONE/HORMONE INHIBITOR 08-JUN-12 4FI7; TITLE KINETIC STABILIZATION OF TRANSTHYRETIN THROUGH COVALENT MODIFICATION; TITLE 2 OF K15 BY 3-(5-(3,5-DICHLORO-4-HYDROXYPHENYL)-1,3,4-OXADIAZOL-2-YL)-; TITLE 3 BENZENESULFONAMIDE; COMPND MOL_ID: 1; COMPND 2 MOLECULE: TRANSTHYRETIN; COMPND 3 CHAIN: A, B; COMPND 4 SYNONYM: ATTR, PREALBUMIN, TBPA; COMPND 5 ENGINEERED: YES	8PF	0UA	73.42	-3.958	0.257	-4.331	-12.1317	HIUase/Transthyretin family (Transthyretin)	Homo sapiens
5jidA	4fi8A	TRANSPORT PROTEIN 22-APR-16 5JID; TITLE CRYSTAL STRUCTURE OF HUMAN TRANSTHYRETIN IN COMPLEX WITH; TITLE 2 PERFLUOROOCTANOIC ACID (PFOA); COMPND MOL_ID: 1; COMPND 2 MOLECULE: TRANSTHYRETIN; COMPND 3 CHAIN: A, B; COMPND 4 SYNONYM: ATTR,PREALBUMIN,TBPA; COMPND 5 ENGINEERED: YES	HORMONE/HORMONE INHIBITOR 08-JUN-12 4FI8; TITLE KINETIC STABILIZATION OF TRANSTHYRETIN THROUGH COVALENT MODIFICATION; TITLE 2 OF K15 BY 4-BROMO-3-(5-(3,5-DICHLORO-4-HYDROXYPHENYL)-1,3,4-; TITLE 3 OXADIAZOL-2-YL)-BENZENESULFONAMIDE; COMPND MOL_ID: 1; COMPND 2 MOLECULE: TRANSTHYRETIN; COMPND 3 CHAIN: A, B; COMPND 4 SYNONYM: ATTR, PREALBUMIN, TBPA; COMPND 5 ENGINEERED: YES	8PF	0UC	96.524	-3.594	0.605	-4.476	-6.34894	HIUase/Transthyretin family (Transthyretin)	Homo sapiens
5jidA	4hiqA	TRANSPORT PROTEIN 22-APR-16 5JID; TITLE CRYSTAL STRUCTURE OF HUMAN TRANSTHYRETIN IN COMPLEX WITH; TITLE 2 PERFLUOROOCTANOIC ACID (PFOA); COMPND MOL_ID: 1; COMPND 2 MOLECULE: TRANSTHYRETIN; COMPND 3 CHAIN: A, B; COMPND 4 SYNONYM: ATTR,PREALBUMIN,TBPA; COMPND 5 ENGINEERED: YES	HORMONE BINDING PROTEIN/INHIBITOR 11-OCT-12 4HIQ; TITLE THE STRUCTURE OF V122I MUTANT TRANSTHYRETIN IN COMPLEX WITH AG10; COMPND MOL_ID: 1; COMPND 2 MOLECULE: TRANSTHYRETIN; COMPND 3 CHAIN: A, B; COMPND 4 SYNONYM: ATTR, PREALBUMIN, TBPA; COMPND 5 ENGINEERED: YES; COMPND 6 MUTATION: YES	8PF	16V	50.683	-3.898	0.42	-4.431	-8.52115	HIUase/Transthyretin family (Transthyretin)	Homo sapiens
5jidA	4hisA	TRANSPORT PROTEIN 22-APR-16 5JID; TITLE CRYSTAL STRUCTURE OF HUMAN TRANSTHYRETIN IN COMPLEX WITH; TITLE 2 PERFLUOROOCTANOIC ACID (PFOA); COMPND MOL_ID: 1; COMPND 2 MOLECULE: TRANSTHYRETIN; COMPND 3 CHAIN: A, B; COMPND 4 SYNONYM: ATTR,PREALBUMIN,TBPA; COMPND 5 ENGINEERED: YES	HORMONE BINDING PROTEIN/INHIBITOR 11-OCT-12 4HIS; TITLE THE STRUCTURE OF V122I MUTANT TRANSTHYRETIN IN COMPLEX WITH TAFAMIDIS; COMPND MOL_ID: 1; COMPND 2 MOLECULE: TRANSTHYRETIN; COMPND 3 CHAIN: A, B; COMPND 4 SYNONYM: ATTR, PREALBUMIN, TBPA; COMPND 5 ENGINEERED: YES; COMPND 6 MUTATION: YES	8PF	3MI	66.489	-4.015	0.493	-4.367	-7.36425	HIUase/Transthyretin family (Transthyretin)	Homo sapiens
5jidA	4hjsA	TRANSPORT PROTEIN 22-APR-16 5JID; TITLE CRYSTAL STRUCTURE OF HUMAN TRANSTHYRETIN IN COMPLEX WITH; TITLE 2 PERFLUOROOCTANOIC ACID (PFOA); COMPND MOL_ID: 1; COMPND 2 MOLECULE: TRANSTHYRETIN; COMPND 3 CHAIN: A, B; COMPND 4 SYNONYM: ATTR,PREALBUMIN,TBPA; COMPND 5 ENGINEERED: YES	HORMONE BINDING PROTEIN 14-OCT-12 4HJS; TITLE KINETIC STABILIZATION OF TRANSTHYRETIN THROUGH COVALENT MODIFICATION; TITLE 2 OF K15 BY (E)-N-(4-(4-HYDROXY-3,5-DIMETHYLSTYRYL)ETHANESULFONAMIDE; COMPND MOL_ID: 1; COMPND 2 MOLECULE: TRANSTHYRETIN; COMPND 3 CHAIN: A, B; COMPND 4 SYNONYM: ATTR, PREALBUMIN, TBPA; COMPND 5 ENGINEERED: YES	8PF	18J	54.712	-3.618	0.603	-4.566	-6.49502	HIUase/Transthyretin family (Transthyretin)	Homo sapiens
5jidA	4hjtA	TRANSPORT PROTEIN 22-APR-16 5JID; TITLE CRYSTAL STRUCTURE OF HUMAN TRANSTHYRETIN IN COMPLEX WITH; TITLE 2 PERFLUOROOCTANOIC ACID (PFOA); COMPND MOL_ID: 1; COMPND 2 MOLECULE: TRANSTHYRETIN; COMPND 3 CHAIN: A, B; COMPND 4 SYNONYM: ATTR,PREALBUMIN,TBPA; COMPND 5 ENGINEERED: YES	HORMONE BINDING PROTEIN/INHIBITOR 14-OCT-12 4HJT; TITLE KINETIC STABILIZATION OF TRANSTHYRETIN THROUGH COVALENT MODIFICATION; TITLE 2 OF K15 BY (E)-N-(4-(4-HYDROXY-3,5-DIMETHYLSTYRYL)PHENYL)PROPIONAMIDE; COMPND MOL_ID: 1; COMPND 2 MOLECULE: TRANSTHYRETIN; COMPND 3 CHAIN: A, B; COMPND 4 SYNONYM: ATTR, PREALBUMIN, TBPA; COMPND 5 ENGINEERED: YES	8PF	18A	46.894	-3.854	0.402	-4.591	-9.14542	HIUase/Transthyretin family (Transthyretin)	Homo sapiens
5jidA	4hjuA	TRANSPORT PROTEIN 22-APR-16 5JID; TITLE CRYSTAL STRUCTURE OF HUMAN TRANSTHYRETIN IN COMPLEX WITH; TITLE 2 PERFLUOROOCTANOIC ACID (PFOA); COMPND MOL_ID: 1; COMPND 2 MOLECULE: TRANSTHYRETIN; COMPND 3 CHAIN: A, B; COMPND 4 SYNONYM: ATTR,PREALBUMIN,TBPA; COMPND 5 ENGINEERED: YES	HORMONE BINDING PROTEIN/INHIBITOR 14-OCT-12 4HJU; TITLE TRANSTHYRETIN IN COMPLEX WITH (E)-N-(3-(4-HYDROXY-3,5-DIMETHYLSTYRYL); TITLE 2 PHENYL)ACRYLAMIDE; COMPND MOL_ID: 1; COMPND 2 MOLECULE: TRANSTHYRETIN; COMPND 3 CHAIN: A, B; COMPND 4 SYNONYM: ATTR, PREALBUMIN, TBPA; COMPND 5 ENGINEERED: YES	8PF	16L	40.613	-3.798	0.497	-4.529	-7.58626	HIUase/Transthyretin family (Transthyretin)	Homo sapiens
5jidA	4i85A	TRANSPORT PROTEIN 22-APR-16 5JID; TITLE CRYSTAL STRUCTURE OF HUMAN TRANSTHYRETIN IN COMPLEX WITH; TITLE 2 PERFLUOROOCTANOIC ACID (PFOA); COMPND MOL_ID: 1; COMPND 2 MOLECULE: TRANSTHYRETIN; COMPND 3 CHAIN: A, B; COMPND 4 SYNONYM: ATTR,PREALBUMIN,TBPA; COMPND 5 ENGINEERED: YES	TRANSPORT PROTEIN/INHIBITOR 03-DEC-12 4I85; TITLE CRYSTAL STRUCTURE OF TRANSTHYRETIN IN COMPLEX WITH CHF5074 AT NEUTRAL; TITLE 2 PH; COMPND MOL_ID: 1; COMPND 2 MOLECULE: TRANSTHYRETIN; COMPND 3 CHAIN: A, B; COMPND 4 FRAGMENT: TRANSTHYRETIN (UNP RESIDUES 21-147); COMPND 5 SYNONYM: ATTR, PREALBUMIN, TBPA; COMPND 6 ENGINEERED: YES	8PF	H50	65.572	-3.977	0.351	-4.385	-9.72284	HIUase/Transthyretin family (Transthyretin)	Homo sapiens
5jidA	4i87A	TRANSPORT PROTEIN 22-APR-16 5JID; TITLE CRYSTAL STRUCTURE OF HUMAN TRANSTHYRETIN IN COMPLEX WITH; TITLE 2 PERFLUOROOCTANOIC ACID (PFOA); COMPND MOL_ID: 1; COMPND 2 MOLECULE: TRANSTHYRETIN; COMPND 3 CHAIN: A, B; COMPND 4 SYNONYM: ATTR,PREALBUMIN,TBPA; COMPND 5 ENGINEERED: YES	TRANSPORT PROTEIN/INHIBITOR 03-DEC-12 4I87; TITLE CRYSTAL STRUCTURE OF TTR VARIANT I84S IN COMPLEX WITH CHF5074 AT; TITLE 2 ACIDIC PH; COMPND MOL_ID: 1; COMPND 2 MOLECULE: TRANSTHYRETIN; COMPND 3 CHAIN: A, B; COMPND 4 FRAGMENT: TRANSTHYRETIN (UNP RESIDUES 21-147); COMPND 5 SYNONYM: ATTR, PREALBUMIN, TBPA; COMPND 6 ENGINEERED: YES; COMPND 7 MUTATION: YES	8PF	H50	68.243	-3.866	0.283	-4.114	-10.7415	HIUase/Transthyretin family (Transthyretin)	Homo sapiens
5jidA	4i89A	TRANSPORT PROTEIN 22-APR-16 5JID; TITLE CRYSTAL STRUCTURE OF HUMAN TRANSTHYRETIN IN COMPLEX WITH; TITLE 2 PERFLUOROOCTANOIC ACID (PFOA); COMPND MOL_ID: 1; COMPND 2 MOLECULE: TRANSTHYRETIN; COMPND 3 CHAIN: A, B; COMPND 4 SYNONYM: ATTR,PREALBUMIN,TBPA; COMPND 5 ENGINEERED: YES	TRANSPORT PROTEIN/INHIBITOR 03-DEC-12 4I89; TITLE CRYSTAL STRUCTURE OF TRANSTHYRETIN IN COMPLEX WITH DIFLUNISAL AT; TITLE 2 ACIDIC PH; COMPND MOL_ID: 1; COMPND 2 MOLECULE: TRANSTHYRETIN; COMPND 3 CHAIN: A, B; COMPND 4 FRAGMENT: TRANSTHYRETIN (UNP RESIDUES 21-147); COMPND 5 SYNONYM: ATTR, PREALBUMIN, TBPA; COMPND 6 ENGINEERED: YES; COMPND 7 MUTATION: YES	8PF	1FL	69.087	-2.97	0.378	-3.991	-8.34937	HIUase/Transthyretin family (Transthyretin)	Homo sapiens
5jidA	4iizA	TRANSPORT PROTEIN 22-APR-16 5JID; TITLE CRYSTAL STRUCTURE OF HUMAN TRANSTHYRETIN IN COMPLEX WITH; TITLE 2 PERFLUOROOCTANOIC ACID (PFOA); COMPND MOL_ID: 1; COMPND 2 MOLECULE: TRANSTHYRETIN; COMPND 3 CHAIN: A, B; COMPND 4 SYNONYM: ATTR,PREALBUMIN,TBPA; COMPND 5 ENGINEERED: YES	TRANSPORT PROTEIN 20-DEC-12 4IIZ; TITLE CRYSTAL STRUCTURE OF WILD-TYPE HUMAN TRANSTHYRETIN IN COMPLEX WITH; TITLE 2 LUMIRACOXIB; COMPND MOL_ID: 1; COMPND 2 MOLECULE: TRANSTHYRETIN; COMPND 3 CHAIN: A, B; COMPND 4 SYNONYM: ATTR, PREALBUMIN, TBPA; COMPND 5 ENGINEERED: YES	8PF	LUR	75.214	-0.083	1.255	-4.278	-3.1572	HIUase/Transthyretin family (Transthyretin)	Homo sapiens
5jidA	4ik6A	TRANSPORT PROTEIN 22-APR-16 5JID; TITLE CRYSTAL STRUCTURE OF HUMAN TRANSTHYRETIN IN COMPLEX WITH; TITLE 2 PERFLUOROOCTANOIC ACID (PFOA); COMPND MOL_ID: 1; COMPND 2 MOLECULE: TRANSTHYRETIN; COMPND 3 CHAIN: A, B; COMPND 4 SYNONYM: ATTR,PREALBUMIN,TBPA; COMPND 5 ENGINEERED: YES	TRANSPORT PROTEIN 25-DEC-12 4IK6; TITLE CRYSTAL STRUCTURE OF HUMAN TRANSTHYRETIN IN COMPLEX WITH LUMIRACOXIB; COMPND MOL_ID: 1; COMPND 2 MOLECULE: TRANSTHYRETIN; COMPND 3 CHAIN: A, B; COMPND 4 SYNONYM: ATTR, PREALBUMIN, TBPA; COMPND 5 ENGINEERED: YES	8PF	LUR	40.286	-0.736	1.119	-4.37	-3.58491	HIUase/Transthyretin family (Transthyretin)	Homo sapiens
5jidA	4ik7A	TRANSPORT PROTEIN 22-APR-16 5JID; TITLE CRYSTAL STRUCTURE OF HUMAN TRANSTHYRETIN IN COMPLEX WITH; TITLE 2 PERFLUOROOCTANOIC ACID (PFOA); COMPND MOL_ID: 1; COMPND 2 MOLECULE: TRANSTHYRETIN; COMPND 3 CHAIN: A, B; COMPND 4 SYNONYM: ATTR,PREALBUMIN,TBPA; COMPND 5 ENGINEERED: YES	TRANSPORT PROTEIN 25-DEC-12 4IK7; TITLE CRYSTAL STRUCTURE OF HUMAN TRANSTHYRETIN IN COMPLEX WITH INDOMETHACIN; COMPND MOL_ID: 1; COMPND 2 MOLECULE: TRANSTHYRETIN; COMPND 3 CHAIN: A, B; COMPND 4 SYNONYM: ATTR, PREALBUMIN, TBPA; COMPND 5 ENGINEERED: YES	8PF	IMN	65.39	-1.666	1.103	-4.628	-3.84705	HIUase/Transthyretin family (Transthyretin)	Homo sapiens
5jidA	4ikiA	TRANSPORT PROTEIN 22-APR-16 5JID; TITLE CRYSTAL STRUCTURE OF HUMAN TRANSTHYRETIN IN COMPLEX WITH; TITLE 2 PERFLUOROOCTANOIC ACID (PFOA); COMPND MOL_ID: 1; COMPND 2 MOLECULE: TRANSTHYRETIN; COMPND 3 CHAIN: A, B; COMPND 4 SYNONYM: ATTR,PREALBUMIN,TBPA; COMPND 5 ENGINEERED: YES	TRANSPORT PROTEIN 26-DEC-12 4IKI; TITLE CRYSTAL STRUCTURE OF WILD-TYPE HUMAN TRANSTHYRETIN IN COMPLEX WITH; TITLE 2 INDOMETHACIN; COMPND MOL_ID: 1; COMPND 2 MOLECULE: TRANSTHYRETIN; COMPND 3 CHAIN: A, B; COMPND 4 SYNONYM: ATTR, PREALBUMIN, TBPA; COMPND 5 ENGINEERED: YES	8PF	IMN	42.498	-2.233	1.022	-4.301	-3.83333	HIUase/Transthyretin family (Transthyretin)	Homo sapiens
5jidA	4ikjA	TRANSPORT PROTEIN 22-APR-16 5JID; TITLE CRYSTAL STRUCTURE OF HUMAN TRANSTHYRETIN IN COMPLEX WITH; TITLE 2 PERFLUOROOCTANOIC ACID (PFOA); COMPND MOL_ID: 1; COMPND 2 MOLECULE: TRANSTHYRETIN; COMPND 3 CHAIN: A, B; COMPND 4 SYNONYM: ATTR,PREALBUMIN,TBPA; COMPND 5 ENGINEERED: YES	TRANSPORT PROTEIN 26-DEC-12 4IKJ; TITLE CRYSTAL STRUCTURE OF WILD-TYPE HUMAN TRANSTHYRETIN IN COMPLEX WITH; TITLE 2 SULINDAC; COMPND MOL_ID: 1; COMPND 2 MOLECULE: TRANSTHYRETIN; COMPND 3 CHAIN: A, B; COMPND 4 SYNONYM: ATTR, PREALBUMIN, TBPA; COMPND 5 ENGINEERED: YES	8PF	SUZ	61.24	-1.289	1.063	-4.267	-3.66896	HIUase/Transthyretin family (Transthyretin)	Homo sapiens
5jidA	4ikkA	TRANSPORT PROTEIN 22-APR-16 5JID; TITLE CRYSTAL STRUCTURE OF HUMAN TRANSTHYRETIN IN COMPLEX WITH; TITLE 2 PERFLUOROOCTANOIC ACID (PFOA); COMPND MOL_ID: 1; COMPND 2 MOLECULE: TRANSTHYRETIN; COMPND 3 CHAIN: A, B; COMPND 4 SYNONYM: ATTR,PREALBUMIN,TBPA; COMPND 5 ENGINEERED: YES	TRANSPORT PROTEIN 26-DEC-12 4IKK; TITLE CRYSTAL STRUCTURE OF WILD-TYPE HUMAN TRANSTHYRETIN IN COMPLEX WITH; TITLE 2 SULINDAC; COMPND MOL_ID: 1; COMPND 2 MOLECULE: TRANSTHYRETIN; COMPND 3 CHAIN: A, B; COMPND 4 SYNONYM: ATTR, PREALBUMIN, TBPA; COMPND 5 ENGINEERED: YES	8PF	SUZ	61.803	-2.666	0.676	-4.174	-5.37887	HIUase/Transthyretin family (Transthyretin)	Homo sapiens
5jidA	4iklA	TRANSPORT PROTEIN 22-APR-16 5JID; TITLE CRYSTAL STRUCTURE OF HUMAN TRANSTHYRETIN IN COMPLEX WITH; TITLE 2 PERFLUOROOCTANOIC ACID (PFOA); COMPND MOL_ID: 1; COMPND 2 MOLECULE: TRANSTHYRETIN; COMPND 3 CHAIN: A, B; COMPND 4 SYNONYM: ATTR,PREALBUMIN,TBPA; COMPND 5 ENGINEERED: YES	TRANSPORT PROTEIN 26-DEC-12 4IKL; TITLE CRYSTAL STRUCTURE OF WILD-TYPE HUMAN TRANSTHYRETIN IN COMPLEX WITH; TITLE 2 SULINDAC; COMPND MOL_ID: 1; COMPND 2 MOLECULE: TRANSTHYRETIN; COMPND 3 CHAIN: A, B; COMPND 4 SYNONYM: ATTR, PREALBUMIN, TBPA; COMPND 5 ENGINEERED: YES	8PF	SUZ	71.211	-2.402	0.26	-3.451	-9.58611	HIUase/Transthyretin family (Transthyretin)	Homo sapiens
5jidA	4ky2A	TRANSPORT PROTEIN 22-APR-16 5JID; TITLE CRYSTAL STRUCTURE OF HUMAN TRANSTHYRETIN IN COMPLEX WITH; TITLE 2 PERFLUOROOCTANOIC ACID (PFOA); COMPND MOL_ID: 1; COMPND 2 MOLECULE: TRANSTHYRETIN; COMPND 3 CHAIN: A, B; COMPND 4 SYNONYM: ATTR,PREALBUMIN,TBPA; COMPND 5 ENGINEERED: YES	TRANSPORT PROTEIN 28-MAY-13 4KY2; TITLE TRANSTHYRETIN IN COMPLEX WITH THE FLUORESCENT FOLDING SENSOR (E)-7-; TITLE 2 HYDROXY-3-(4-HYDROXY-3,5-DIMETHYLSTYRYL)-4-METHYL-2H-CHROMEN-2-ONE; COMPND MOL_ID: 1; COMPND 2 MOLECULE: TRANSTHYRETIN; COMPND 3 CHAIN: A, B; COMPND 4 SYNONYM: ATTR, PREALBUMIN, TBPA; COMPND 5 ENGINEERED: YES	8PF	1W3	89.625	-3.593	0.616	-4.473	-6.24721	HIUase/Transthyretin family (Transthyretin)	Homo sapiens
5jidA	4l1sA	TRANSPORT PROTEIN 22-APR-16 5JID; TITLE CRYSTAL STRUCTURE OF HUMAN TRANSTHYRETIN IN COMPLEX WITH; TITLE 2 PERFLUOROOCTANOIC ACID (PFOA); COMPND MOL_ID: 1; COMPND 2 MOLECULE: TRANSTHYRETIN; COMPND 3 CHAIN: A, B; COMPND 4 SYNONYM: ATTR,PREALBUMIN,TBPA; COMPND 5 ENGINEERED: YES	TRANSPORT PROTEIN 03-JUN-13 4L1S; TITLE COVALENT MODIFICATION OF TRANSTHYRETIN K15 BY YIELDING THE FLUORESCENT; TITLE 2 CONJUGATE (E)-3-(DIMETHYLAMINO)-5-(4-HYDROXY-3,5-DIMETHYLSTYRYL); TITLE 3 BENZAMIDE; COMPND MOL_ID: 1; COMPND 2 MOLECULE: TRANSTHYRETIN; COMPND 3 CHAIN: A, B; COMPND 4 SYNONYM: ATTR, PREALBUMIN, TBPA; COMPND 5 ENGINEERED: YES	8PF	1W4	62.665	-2.805	0	-2.805	-28.05	HIUase/Transthyretin family (Transthyretin)	Homo sapiens
5jidA	4l1tA	TRANSPORT PROTEIN 22-APR-16 5JID; TITLE CRYSTAL STRUCTURE OF HUMAN TRANSTHYRETIN IN COMPLEX WITH; TITLE 2 PERFLUOROOCTANOIC ACID (PFOA); COMPND MOL_ID: 1; COMPND 2 MOLECULE: TRANSTHYRETIN; COMPND 3 CHAIN: A, B; COMPND 4 SYNONYM: ATTR,PREALBUMIN,TBPA; COMPND 5 ENGINEERED: YES	TRANSPORT PROTEIN 03-JUN-13 4L1T; TITLE TRANSTHYRETIN IN COMPLEX WITH (E)-3-(DIMETHYLAMINO)-5-(4-HYDROXY-3,5-; TITLE 2 DIMETHYLSTYRYL)BENZOIC ACID; COMPND MOL_ID: 1; COMPND 2 MOLECULE: TRANSTHYRETIN; COMPND 3 CHAIN: A, B; COMPND 4 SYNONYM: ATTR, PREALBUMIN, TBPA; COMPND 5 ENGINEERED: YES	8PF	1WZ	40.128	-4.031	0.312	-4.375	-10.6189	HIUase/Transthyretin family (Transthyretin)	Homo sapiens
5jidA	4masA	TRANSPORT PROTEIN 22-APR-16 5JID; TITLE CRYSTAL STRUCTURE OF HUMAN TRANSTHYRETIN IN COMPLEX WITH; TITLE 2 PERFLUOROOCTANOIC ACID (PFOA); COMPND MOL_ID: 1; COMPND 2 MOLECULE: TRANSTHYRETIN; COMPND 3 CHAIN: A, B; COMPND 4 SYNONYM: ATTR,PREALBUMIN,TBPA; COMPND 5 ENGINEERED: YES	TRANSPORT PROTEIN/INHIBITOR 16-AUG-13 4MAS; TITLE HIGH RESOLUTION STRUCTURE OF WILD TYPE HUMAN TRANSTHYRETIN IN COMPLEX; TITLE 2 WITH 3,3',5,5'-TETRACHLORO-[1,1'-BIPHENYL]-4,4'DIOL; COMPND MOL_ID: 1; COMPND 2 MOLECULE: TRANSTHYRETIN; COMPND 3 CHAIN: A, B; COMPND 4 FRAGMENT: UNP RESIDUES 21-147; COMPND 5 SYNONYM: ATTR, PREALBUMIN, TBPA; COMPND 6 ENGINEERED: YES	8PF	PCQ	68.792	-2.557	0	-2.557	-25.57	HIUase/Transthyretin family (Transthyretin)	Homo sapiens
5jidA	4n86A	TRANSPORT PROTEIN 22-APR-16 5JID; TITLE CRYSTAL STRUCTURE OF HUMAN TRANSTHYRETIN IN COMPLEX WITH; TITLE 2 PERFLUOROOCTANOIC ACID (PFOA); COMPND MOL_ID: 1; COMPND 2 MOLECULE: TRANSTHYRETIN; COMPND 3 CHAIN: A, B; COMPND 4 SYNONYM: ATTR,PREALBUMIN,TBPA; COMPND 5 ENGINEERED: YES	TRANSPORT PROTEIN 17-OCT-13 4N86; TITLE CRYSTAL STRUCTURE OF HUMAN TRANSTHYRETIN COMPLEXED WITH GLABRIDIN; COMPND MOL_ID: 1; COMPND 2 MOLECULE: TRANSTHYRETIN; COMPND 3 CHAIN: A, B; COMPND 4 SYNONYM: ATTR, PREALBUMIN, TBPA; COMPND 5 ENGINEERED: YES	8PF	GBJ	43.85	-3.914	0.227	-4.11	-12.5688	HIUase/Transthyretin family (Transthyretin)	Homo sapiens
5jidA	4n87A	TRANSPORT PROTEIN 22-APR-16 5JID; TITLE CRYSTAL STRUCTURE OF HUMAN TRANSTHYRETIN IN COMPLEX WITH; TITLE 2 PERFLUOROOCTANOIC ACID (PFOA); COMPND MOL_ID: 1; COMPND 2 MOLECULE: TRANSTHYRETIN; COMPND 3 CHAIN: A, B; COMPND 4 SYNONYM: ATTR,PREALBUMIN,TBPA; COMPND 5 ENGINEERED: YES	TRANSPORT PROTEIN 17-OCT-13 4N87; TITLE CRYSTAL STRUCTURE OF V30M MUTANT HUMAN TRANSTHYRETIN COMPLEXED WITH; TITLE 2 GLABRIDIN; COMPND MOL_ID: 1; COMPND 2 MOLECULE: TRANSTHYRETIN; COMPND 3 CHAIN: A, B; COMPND 4 SYNONYM: ATTR, PREALBUMIN, TBPA; COMPND 5 ENGINEERED: YES; COMPND 6 MUTATION: YES	8PF	GBJ	85.828	-3.794	0.126	-3.982	-17.6195	HIUase/Transthyretin family (Transthyretin)	Homo sapiens
5jidA	4pm1A	TRANSPORT PROTEIN 22-APR-16 5JID; TITLE CRYSTAL STRUCTURE OF HUMAN TRANSTHYRETIN IN COMPLEX WITH; TITLE 2 PERFLUOROOCTANOIC ACID (PFOA); COMPND MOL_ID: 1; COMPND 2 MOLECULE: TRANSTHYRETIN; COMPND 3 CHAIN: A, B; COMPND 4 SYNONYM: ATTR,PREALBUMIN,TBPA; COMPND 5 ENGINEERED: YES	THYROID HORMONE-BINDING PROTEIN 20-MAY-14 4PM1; TITLE HUMAN TRANSTHYRETIN (TTR) COMPLEXED WITH 16-ALPHA-BROMO-ESTRADIOL; COMPND MOL_ID: 1; COMPND 2 MOLECULE: TRANSTHYRETIN; COMPND 3 CHAIN: A, B; COMPND 4 FRAGMENT: UNP RESIDUES 21-147; COMPND 5 SYNONYM: ATTR,PREALBUMIN,TBPA; COMPND 6 OTHER_DETAILS: LYOPHILIZED PREALBUMIN FROM HUMAN PLASMA	8PF	ESZ	49.674	-1.824	0	-1.824	-18.24	HIUase/Transthyretin family (Transthyretin)	Homo sapiens
5jidA	4pmeA	TRANSPORT PROTEIN 22-APR-16 5JID; TITLE CRYSTAL STRUCTURE OF HUMAN TRANSTHYRETIN IN COMPLEX WITH; TITLE 2 PERFLUOROOCTANOIC ACID (PFOA); COMPND MOL_ID: 1; COMPND 2 MOLECULE: TRANSTHYRETIN; COMPND 3 CHAIN: A, B; COMPND 4 SYNONYM: ATTR,PREALBUMIN,TBPA; COMPND 5 ENGINEERED: YES	THYROID HORMONE-BINDING PROTEIN 21-MAY-14 4PME; TITLE HUMAN TRANSTHYRETIN (TTR) COMPLEXED WITH FERULIC ACID AND CURCUMIN.; COMPND MOL_ID: 1; COMPND 2 MOLECULE: TRANSTHYRETIN; COMPND 3 CHAIN: A, B; COMPND 4 FRAGMENT: UNP RESIDUES 29-145; COMPND 5 SYNONYM: ATTR,PREALBUMIN,TBPA	8PF	EDO	43.79	-2.478	0.748	-4.114	-4.85142	HIUase/Transthyretin family (Transthyretin)	Homo sapiens
5jidA	4pmfA	TRANSPORT PROTEIN 22-APR-16 5JID; TITLE CRYSTAL STRUCTURE OF HUMAN TRANSTHYRETIN IN COMPLEX WITH; TITLE 2 PERFLUOROOCTANOIC ACID (PFOA); COMPND MOL_ID: 1; COMPND 2 MOLECULE: TRANSTHYRETIN; COMPND 3 CHAIN: A, B; COMPND 4 SYNONYM: ATTR,PREALBUMIN,TBPA; COMPND 5 ENGINEERED: YES	THYROID HORMONE-BINDING PROTEIN 21-MAY-14 4PMF; TITLE HUMAN TRANSTHYRETIN (TTR) COMPLEXED WITH CURCUMIN; COMPND MOL_ID: 1; COMPND 2 MOLECULE: TRANSTHYRETIN; COMPND 3 CHAIN: A, B; COMPND 4 FRAGMENT: UNP RESIDUES 29-146; COMPND 5 SYNONYM: ATTR,PREALBUMIN,TBPA	8PF	CUR	92.564	-2.212	0.891	-4.203	-4.24117	HIUase/Transthyretin family (Transthyretin)	Homo sapiens
5jidA	4pwfA	TRANSPORT PROTEIN 22-APR-16 5JID; TITLE CRYSTAL STRUCTURE OF HUMAN TRANSTHYRETIN IN COMPLEX WITH; TITLE 2 PERFLUOROOCTANOIC ACID (PFOA); COMPND MOL_ID: 1; COMPND 2 MOLECULE: TRANSTHYRETIN; COMPND 3 CHAIN: A, B; COMPND 4 SYNONYM: ATTR,PREALBUMIN,TBPA; COMPND 5 ENGINEERED: YES	TRANSPORT PROTEIN 20-MAR-14 4PWF; TITLE CRYSTAL STRUCTURE OF V30M MUTANT HUMAN TRANSTHYRETIN COMPLEXED WITH; TITLE 2 FERULIC ACID PHENETHYL ESTER; COMPND MOL_ID: 1; COMPND 2 MOLECULE: TRANSTHYRETIN; COMPND 3 CHAIN: A, B; COMPND 4 SYNONYM: ATTR, PREALBUMIN, TBPA; COMPND 5 ENGINEERED: YES; COMPND 6 MUTATION: YES	8PF	PWF	49.473	-2.301	0.449	-3.937	-7.17122	HIUase/Transthyretin family (Transthyretin)	Homo sapiens
5jidA	4pwgA	TRANSPORT PROTEIN 22-APR-16 5JID; TITLE CRYSTAL STRUCTURE OF HUMAN TRANSTHYRETIN IN COMPLEX WITH; TITLE 2 PERFLUOROOCTANOIC ACID (PFOA); COMPND MOL_ID: 1; COMPND 2 MOLECULE: TRANSTHYRETIN; COMPND 3 CHAIN: A, B; COMPND 4 SYNONYM: ATTR,PREALBUMIN,TBPA; COMPND 5 ENGINEERED: YES	TRANSPORT PROTEIN 20-MAR-14 4PWG; TITLE CRYSTAL STRUCTURE OF V30M MUTANT HUMAN TRANSTHYRETIN COMPLEXED WITH; TITLE 2 CAFFEIC ACID ETHYL ESTER; COMPND MOL_ID: 1; COMPND 2 MOLECULE: TRANSTHYRETIN; COMPND 3 CHAIN: A, B; COMPND 4 SYNONYM: ATTR, PREALBUMIN, TBPA; COMPND 5 ENGINEERED: YES; COMPND 6 MUTATION: YES	8PF	0XR	93.234	-1.979	0.78	-3.947	-4.48523	HIUase/Transthyretin family (Transthyretin)	Homo sapiens
5jidA	4pwhA	TRANSPORT PROTEIN 22-APR-16 5JID; TITLE CRYSTAL STRUCTURE OF HUMAN TRANSTHYRETIN IN COMPLEX WITH; TITLE 2 PERFLUOROOCTANOIC ACID (PFOA); COMPND MOL_ID: 1; COMPND 2 MOLECULE: TRANSTHYRETIN; COMPND 3 CHAIN: A, B; COMPND 4 SYNONYM: ATTR,PREALBUMIN,TBPA; COMPND 5 ENGINEERED: YES	TRANSPORT PROTEIN 20-MAR-14 4PWH; TITLE CRYSTAL STRUCTURE OF V30M MUTANT HUMAN TRANSTHYRETIN COMPLEXED WITH; TITLE 2 CAFFEIC ACID 1,1-DIMETHYLALLYL ESTER; COMPND MOL_ID: 1; COMPND 2 MOLECULE: TRANSTHYRETIN; COMPND 3 CHAIN: A, B; COMPND 4 SYNONYM: ATTR, PREALBUMIN, TBPA; COMPND 5 ENGINEERED: YES; COMPND 6 MUTATION: YES	8PF	PWH	57.582	-2.83	0.339	-3.543	-8.07062	HIUase/Transthyretin family (Transthyretin)	Homo sapiens
5jidA	4pwiA	TRANSPORT PROTEIN 22-APR-16 5JID; TITLE CRYSTAL STRUCTURE OF HUMAN TRANSTHYRETIN IN COMPLEX WITH; TITLE 2 PERFLUOROOCTANOIC ACID (PFOA); COMPND MOL_ID: 1; COMPND 2 MOLECULE: TRANSTHYRETIN; COMPND 3 CHAIN: A, B; COMPND 4 SYNONYM: ATTR,PREALBUMIN,TBPA; COMPND 5 ENGINEERED: YES	TRANSPORT PROTEIN 20-MAR-14 4PWI; TITLE CRYSTAL STRUCTURE OF V30M MUTANT HUMAN TRANSTHYRETIN COMPLEXED WITH; TITLE 2 ROSMARINIC ACID; COMPND MOL_ID: 1; COMPND 2 MOLECULE: TRANSTHYRETIN; COMPND 3 CHAIN: A, B; COMPND 4 SYNONYM: ATTR, PREALBUMIN, TBPA; COMPND 5 ENGINEERED: YES; COMPND 6 MUTATION: YES	8PF	ROA	75.889	-2.415	0.429	-3.963	-7.49149	HIUase/Transthyretin family (Transthyretin)	Homo sapiens
5jidA	4pwjA	TRANSPORT PROTEIN 22-APR-16 5JID; TITLE CRYSTAL STRUCTURE OF HUMAN TRANSTHYRETIN IN COMPLEX WITH; TITLE 2 PERFLUOROOCTANOIC ACID (PFOA); COMPND MOL_ID: 1; COMPND 2 MOLECULE: TRANSTHYRETIN; COMPND 3 CHAIN: A, B; COMPND 4 SYNONYM: ATTR,PREALBUMIN,TBPA; COMPND 5 ENGINEERED: YES	TRANSPORT PROTEIN 20-MAR-14 4PWJ; TITLE CRYSTAL STRUCTURE OF V30M MUTANT HUMAN TRANSTHYRETIN COMPLEXED WITH; TITLE 2 NORDIHYDROGUAIARETIC ACID; COMPND MOL_ID: 1; COMPND 2 MOLECULE: TRANSTHYRETIN; COMPND 3 CHAIN: A, B; COMPND 4 SYNONYM: ATTR, PREALBUMIN, TBPA; COMPND 5 ENGINEERED: YES; COMPND 6 MUTATION: YES	8PF	30Z	95.568	-3.904	0.157	-4.17	-16.2257	HIUase/Transthyretin family (Transthyretin)	Homo sapiens
5jidA	4pwkA	TRANSPORT PROTEIN 22-APR-16 5JID; TITLE CRYSTAL STRUCTURE OF HUMAN TRANSTHYRETIN IN COMPLEX WITH; TITLE 2 PERFLUOROOCTANOIC ACID (PFOA); COMPND MOL_ID: 1; COMPND 2 MOLECULE: TRANSTHYRETIN; COMPND 3 CHAIN: A, B; COMPND 4 SYNONYM: ATTR,PREALBUMIN,TBPA; COMPND 5 ENGINEERED: YES	TRANSPORT PROTEIN 20-MAR-14 4PWK; TITLE CRYSTAL STRUCTURE OF V30M MUTANT HUMAN TRANSTHYRETIN COMPLEXED WITH; TITLE 2 DIHYDROGUAIARETIC ACID; COMPND MOL_ID: 1; COMPND 2 MOLECULE: TRANSTHYRETIN; COMPND 3 CHAIN: A, B; COMPND 4 SYNONYM: ATTR, PREALBUMIN, TBPA; COMPND 5 ENGINEERED: YES; COMPND 6 MUTATION: YES	8PF	PWK	99.524	-3.901	0.078	-4.017	-22.5674	HIUase/Transthyretin family (Transthyretin)	Homo sapiens
5jidA	4qrfA	TRANSPORT PROTEIN 22-APR-16 5JID; TITLE CRYSTAL STRUCTURE OF HUMAN TRANSTHYRETIN IN COMPLEX WITH; TITLE 2 PERFLUOROOCTANOIC ACID (PFOA); COMPND MOL_ID: 1; COMPND 2 MOLECULE: TRANSTHYRETIN; COMPND 3 CHAIN: A, B; COMPND 4 SYNONYM: ATTR,PREALBUMIN,TBPA; COMPND 5 ENGINEERED: YES	TRANSPORT PROTEIN 30-JUN-14 4QRF; TITLE CRYSTAL STRUCTURE OF V30M MUTANT HUMAN TRANSTHYRETIN COMPLEXED WITH; TITLE 2 CAFFEIC ACID PHENETHYL ESTER; COMPND MOL_ID: 1; COMPND 2 MOLECULE: TRANSTHYRETIN; COMPND 3 CHAIN: A, B; COMPND 4 SYNONYM: ATTR, PREALBUMIN, TBPA; COMPND 5 ENGINEERED: YES; COMPND 6 MUTATION: YES	8PF	QAP	96.017	-3.641	0.205	-4.063	-13.3213	HIUase/Transthyretin family (Transthyretin)	Homo sapiens
5jidA	4qxvA	TRANSPORT PROTEIN 22-APR-16 5JID; TITLE CRYSTAL STRUCTURE OF HUMAN TRANSTHYRETIN IN COMPLEX WITH; TITLE 2 PERFLUOROOCTANOIC ACID (PFOA); COMPND MOL_ID: 1; COMPND 2 MOLECULE: TRANSTHYRETIN; COMPND 3 CHAIN: A, B; COMPND 4 SYNONYM: ATTR,PREALBUMIN,TBPA; COMPND 5 ENGINEERED: YES	TRANSPORT PROTEIN 22-JUL-14 4QXV; TITLE CRYSTAL STRUCTURE OF HUMAN TRANSTHYRETIN IN COMPLEX WITH LUTEOLIN AT; TITLE 2 1.1 A RESOLUTION; COMPND MOL_ID: 1; COMPND 2 MOLECULE: TRANSTHYRETIN; COMPND 3 CHAIN: A, B; COMPND 4 SYNONYM: ATTR, PREALBUMIN, TBPA; COMPND 5 ENGINEERED: YES	8PF	LU2	89.356	-2.067	0	-2.067	-20.67	HIUase/Transthyretin family (Transthyretin)	Homo sapiens
5jidA	4qyaA	TRANSPORT PROTEIN 22-APR-16 5JID; TITLE CRYSTAL STRUCTURE OF HUMAN TRANSTHYRETIN IN COMPLEX WITH; TITLE 2 PERFLUOROOCTANOIC ACID (PFOA); COMPND MOL_ID: 1; COMPND 2 MOLECULE: TRANSTHYRETIN; COMPND 3 CHAIN: A, B; COMPND 4 SYNONYM: ATTR,PREALBUMIN,TBPA; COMPND 5 ENGINEERED: YES	TRANSPORT PROTEIN 24-JUL-14 4QYA; TITLE CRYSTAL STRUCTURE OF HUMAN TRANSTHYRETIN VARIANT V30M IN COMPLEX WITH; TITLE 2 LUTEOLIN; COMPND MOL_ID: 1; COMPND 2 MOLECULE: TRANSTHYRETIN; COMPND 3 CHAIN: A, B; COMPND 4 FRAGMENT: UNP RESIDUES 21-147; COMPND 5 SYNONYM: ATTR, PREALBUMIN, TBPA; COMPND 6 ENGINEERED: YES; COMPND 7 MUTATION: YES	8PF	LU2	80.734	-3.798	0.118	-4.019	-18.4358	HIUase/Transthyretin family (Transthyretin)	Homo sapiens
5jidA	4tlsA	TRANSPORT PROTEIN 22-APR-16 5JID; TITLE CRYSTAL STRUCTURE OF HUMAN TRANSTHYRETIN IN COMPLEX WITH; TITLE 2 PERFLUOROOCTANOIC ACID (PFOA); COMPND MOL_ID: 1; COMPND 2 MOLECULE: TRANSTHYRETIN; COMPND 3 CHAIN: A, B; COMPND 4 SYNONYM: ATTR,PREALBUMIN,TBPA; COMPND 5 ENGINEERED: YES	TRANSPORT PROTEIN 30-MAY-14 4TLS; TITLE CRYSTAL STRUCTURE OF HUMAN TRANSTHYRETIN GLU92PRO MUTANT; COMPND MOL_ID: 1; COMPND 2 MOLECULE: TRANSTHYRETIN; COMPND 3 CHAIN: A, B; COMPND 4 FRAGMENT: UNP RESIDUES 29-147; COMPND 5 SYNONYM: ATTR,PREALBUMIN,TBPA; COMPND 6 ENGINEERED: YES; COMPND 7 MUTATION: YES	8PF	GOL	37.672	-2.39	0.334	-3.982	-9.17512	HIUase/Transthyretin family (Transthyretin)	Homo sapiens
5jidA	4tq8A	TRANSPORT PROTEIN 22-APR-16 5JID; TITLE CRYSTAL STRUCTURE OF HUMAN TRANSTHYRETIN IN COMPLEX WITH; TITLE 2 PERFLUOROOCTANOIC ACID (PFOA); COMPND MOL_ID: 1; COMPND 2 MOLECULE: TRANSTHYRETIN; COMPND 3 CHAIN: A, B; COMPND 4 SYNONYM: ATTR,PREALBUMIN,TBPA; COMPND 5 ENGINEERED: YES	HORMONE 10-JUN-14 4TQ8; TITLE DUAL BINDING MODE FOR 3-(9H-FLUOREN-9-YLIDENEAMINOOXY)PROPANOIC ACID; TITLE 2 BINDING TO HUMAN TRANSTHYRETIN (TTR); COMPND MOL_ID: 1; COMPND 2 MOLECULE: TRANSTHYRETIN; COMPND 3 CHAIN: A, B; COMPND 4 SYNONYM: ATTR,PREALBUMIN,TBPA	8PF	7BD	96.792	-1.997	0.965	-4.406	-4.13709	HIUase/Transthyretin family (Transthyretin)	Homo sapiens
5jidA	4tqhA	TRANSPORT PROTEIN 22-APR-16 5JID; TITLE CRYSTAL STRUCTURE OF HUMAN TRANSTHYRETIN IN COMPLEX WITH; TITLE 2 PERFLUOROOCTANOIC ACID (PFOA); COMPND MOL_ID: 1; COMPND 2 MOLECULE: TRANSTHYRETIN; COMPND 3 CHAIN: A, B; COMPND 4 SYNONYM: ATTR,PREALBUMIN,TBPA; COMPND 5 ENGINEERED: YES	HORMONE 11-JUN-14 4TQH; TITLE HUMAN TRANSTHYRETIN (TTR) COMPLEXED WITH 3-(9H-FLUOREN-9-; TITLE 2 YLIDENEAMINOOXY)ETHANOIC ACID; COMPND MOL_ID: 1; COMPND 2 MOLECULE: TRANSTHYRETIN; COMPND 3 CHAIN: A, B; COMPND 4 SYNONYM: ATTR,PREALBUMIN,TBPA	8PF	ES8	81.939	-3.433	0.443	-4.152	-7.64641	HIUase/Transthyretin family (Transthyretin)	Homo sapiens
5jidA	4tqiA	TRANSPORT PROTEIN 22-APR-16 5JID; TITLE CRYSTAL STRUCTURE OF HUMAN TRANSTHYRETIN IN COMPLEX WITH; TITLE 2 PERFLUOROOCTANOIC ACID (PFOA); COMPND MOL_ID: 1; COMPND 2 MOLECULE: TRANSTHYRETIN; COMPND 3 CHAIN: A, B; COMPND 4 SYNONYM: ATTR,PREALBUMIN,TBPA; COMPND 5 ENGINEERED: YES	TRANSPORT PROTEIN 11-JUN-14 4TQI; TITLE HUMAN TRANSTHYRETIN (TTR) COMPLEXED WITH 3-(9H-FLUOREN-9-; TITLE 2 YLIDENEAMINOOXY)PROPANOIC ACID IN A DUAL BINDING MODE; COMPND MOL_ID: 1; COMPND 2 MOLECULE: TRANSTHYRETIN; COMPND 3 CHAIN: A, B; COMPND 4 SYNONYM: ATTR,PREALBUMIN,TBPA	8PF	6BD	72.464	-1.764	0.97	-4.479	-4.18598	HIUase/Transthyretin family (Transthyretin)	Homo sapiens
5jidA	4tqpA	TRANSPORT PROTEIN 22-APR-16 5JID; TITLE CRYSTAL STRUCTURE OF HUMAN TRANSTHYRETIN IN COMPLEX WITH; TITLE 2 PERFLUOROOCTANOIC ACID (PFOA); COMPND MOL_ID: 1; COMPND 2 MOLECULE: TRANSTHYRETIN; COMPND 3 CHAIN: A, B; COMPND 4 SYNONYM: ATTR,PREALBUMIN,TBPA; COMPND 5 ENGINEERED: YES	HORMONE 11-JUN-14 4TQP; TITLE HUMAN TRANSTHYRETIN (TTR) COMPLEXED WITH (R)-3-(9H-FLUOREN-9-; TITLE 2 YLIDENEAMINOOXY)-2-METHYL-N-(METHYLSULFONYL) PROPIONAMIDE IN A DUAL; TITLE 3 BINDING MODE; COMPND MOL_ID: 1; COMPND 2 MOLECULE: TRANSTHYRETIN; COMPND 3 CHAIN: A, B; COMPND 4 SYNONYM: ATTR,PREALBUMIN,TBPA	8PF	GOL	44.454	-2.218	0.915	-4.34	-4.27586	HIUase/Transthyretin family (Transthyretin)	Homo sapiens
5jidA	4wo0A	TRANSPORT PROTEIN 22-APR-16 5JID; TITLE CRYSTAL STRUCTURE OF HUMAN TRANSTHYRETIN IN COMPLEX WITH; TITLE 2 PERFLUOROOCTANOIC ACID (PFOA); COMPND MOL_ID: 1; COMPND 2 MOLECULE: TRANSTHYRETIN; COMPND 3 CHAIN: A, B; COMPND 4 SYNONYM: ATTR,PREALBUMIN,TBPA; COMPND 5 ENGINEERED: YES	TRANSPORT PROTEIN 15-OCT-14 4WO0; TITLE CRYSTAL STRUCTURE OF TRANSTHYRETIN IN COMPLEX WITH APIGENIN; COMPND MOL_ID: 1; COMPND 2 MOLECULE: TRANSTHYRETIN; COMPND 3 CHAIN: A, B; COMPND 4 SYNONYM: ATTR, PREALBUMIN, TBPA, TTR; COMPND 5 ENGINEERED: YES	8PF	AGI	81.267	-3.289	0.242	-3.917	-11.4532	HIUase/Transthyretin family (Transthyretin)	Homo sapiens
5jidA	4y9bA	TRANSPORT PROTEIN 22-APR-16 5JID; TITLE CRYSTAL STRUCTURE OF HUMAN TRANSTHYRETIN IN COMPLEX WITH; TITLE 2 PERFLUOROOCTANOIC ACID (PFOA); COMPND MOL_ID: 1; COMPND 2 MOLECULE: TRANSTHYRETIN; COMPND 3 CHAIN: A, B; COMPND 4 SYNONYM: ATTR,PREALBUMIN,TBPA; COMPND 5 ENGINEERED: YES	TRANSPORT PROTEIN/INHIBITOR 17-FEB-15 4Y9B; TITLE CRYSTAL STRUCTURE OF V30M MUTATED TRANSTHYRETIN IN COMPLEX WITH ALPHA-; TITLE 2 MANGOSTIN; COMPND MOL_ID: 1; COMPND 2 MOLECULE: TRANSTHYRETIN; COMPND 3 CHAIN: A, B; COMPND 4 SYNONYM: ATTR,PREALBUMIN,TBPA; COMPND 5 ENGINEERED: YES; COMPND 6 MUTATION: YES	8PF	MKS	98.456	-2.789	0.379	-3.571	-7.45511	HIUase/Transthyretin family (Transthyretin)	Homo sapiens
5jidA	4y9cA	TRANSPORT PROTEIN 22-APR-16 5JID; TITLE CRYSTAL STRUCTURE OF HUMAN TRANSTHYRETIN IN COMPLEX WITH; TITLE 2 PERFLUOROOCTANOIC ACID (PFOA); COMPND MOL_ID: 1; COMPND 2 MOLECULE: TRANSTHYRETIN; COMPND 3 CHAIN: A, B; COMPND 4 SYNONYM: ATTR,PREALBUMIN,TBPA; COMPND 5 ENGINEERED: YES	TRANSPORT PROTEIN/INHIBITOR 17-FEB-15 4Y9C; TITLE CRYSTAL STRUCTURE OF V30M MUTATED TRANSTHYRETIN WITH BROMIDE IN; TITLE 2 COMPLEX WITH ALPHA-MANGOSTIN; COMPND MOL_ID: 1; COMPND 2 MOLECULE: TRANSTHYRETIN; COMPND 3 CHAIN: A, B; COMPND 4 SYNONYM: ATTR,PREALBUMIN,TBPA; COMPND 5 ENGINEERED: YES; COMPND 6 MUTATION: YES	8PF	MKS	85.358	-3.631	0.478	-3.937	-6.81142	HIUase/Transthyretin family (Transthyretin)	Homo sapiens
5jidA	4y9eA	TRANSPORT PROTEIN 22-APR-16 5JID; TITLE CRYSTAL STRUCTURE OF HUMAN TRANSTHYRETIN IN COMPLEX WITH; TITLE 2 PERFLUOROOCTANOIC ACID (PFOA); COMPND MOL_ID: 1; COMPND 2 MOLECULE: TRANSTHYRETIN; COMPND 3 CHAIN: A, B; COMPND 4 SYNONYM: ATTR,PREALBUMIN,TBPA; COMPND 5 ENGINEERED: YES	TRANSPORT PROTEIN/INHIBITOR 17-FEB-15 4Y9E; TITLE CRYSTAL STRUCTURE OF V30M MUTATED TRANSTHYRETIN IN COMPLEX WITH GAMMA-; TITLE 2 MANGOSTIN; COMPND MOL_ID: 1; COMPND 2 MOLECULE: TRANSTHYRETIN; COMPND 3 CHAIN: A, B; COMPND 4 SYNONYM: ATTR,PREALBUMIN,TBPA; COMPND 5 ENGINEERED: YES; COMPND 6 MUTATION: YES	8PF	MKT	81.435	-2.461	0.482	-3.453	-5.93299	HIUase/Transthyretin family (Transthyretin)	Homo sapiens
5jidA	4y9fA	TRANSPORT PROTEIN 22-APR-16 5JID; TITLE CRYSTAL STRUCTURE OF HUMAN TRANSTHYRETIN IN COMPLEX WITH; TITLE 2 PERFLUOROOCTANOIC ACID (PFOA); COMPND MOL_ID: 1; COMPND 2 MOLECULE: TRANSTHYRETIN; COMPND 3 CHAIN: A, B; COMPND 4 SYNONYM: ATTR,PREALBUMIN,TBPA; COMPND 5 ENGINEERED: YES	TRANSPORT PROTEIN/INHIBITOR 17-FEB-15 4Y9F; TITLE CRYSTAL STRUCTURE OF V30M MUTATED TRANSTHYRETIN WITH BROMIDE IN; TITLE 2 COMPLEX WITH GAMMA-MANGOSTIN; COMPND MOL_ID: 1; COMPND 2 MOLECULE: TRANSTHYRETIN; COMPND 3 CHAIN: A, B; COMPND 4 SYNONYM: ATTR,PREALBUMIN,TBPA; COMPND 5 ENGINEERED: YES; COMPND 6 MUTATION: YES	8PF	MKT	96.635	-3.623	0.461	-4	-7.13012	HIUase/Transthyretin family (Transthyretin)	Homo sapiens
5jidA	4y9gA	TRANSPORT PROTEIN 22-APR-16 5JID; TITLE CRYSTAL STRUCTURE OF HUMAN TRANSTHYRETIN IN COMPLEX WITH; TITLE 2 PERFLUOROOCTANOIC ACID (PFOA); COMPND MOL_ID: 1; COMPND 2 MOLECULE: TRANSTHYRETIN; COMPND 3 CHAIN: A, B; COMPND 4 SYNONYM: ATTR,PREALBUMIN,TBPA; COMPND 5 ENGINEERED: YES	TRANSPORT PROTEIN/INHIBITOR 17-FEB-15 4Y9G; TITLE CRYSTAL STRUCTURE OF V30M MUTATED TRANSTHYRETIN IN COMPLEX WITH 3-; TITLE 2 ISOMANGOSTIN; COMPND MOL_ID: 1; COMPND 2 MOLECULE: TRANSTHYRETIN; COMPND 3 CHAIN: A, B; COMPND 4 SYNONYM: ATTR,PREALBUMIN,TBPA; COMPND 5 ENGINEERED: YES; COMPND 6 MUTATION: YES	8PF	MKU	38.585	-2.12	0.416	-3.844	-7.44961	HIUase/Transthyretin family (Transthyretin)	Homo sapiens
5jidA	4ydmA	TRANSPORT PROTEIN 22-APR-16 5JID; TITLE CRYSTAL STRUCTURE OF HUMAN TRANSTHYRETIN IN COMPLEX WITH; TITLE 2 PERFLUOROOCTANOIC ACID (PFOA); COMPND MOL_ID: 1; COMPND 2 MOLECULE: TRANSTHYRETIN; COMPND 3 CHAIN: A, B; COMPND 4 SYNONYM: ATTR,PREALBUMIN,TBPA; COMPND 5 ENGINEERED: YES	TRANSPORT PROTEIN 22-FEB-15 4YDM; TITLE HIGH RESOLUTION CRYSTAL STRUCTURE OF HUMAN TRANSTHYRETIN BOUND TO; TITLE 2 LIGAND AND CONJUGATES OF 3-(5-(3,5-DICHLORO-4-HYDROXYPHENYL)-1,3,4-; TITLE 3 OXADIAZOL-2-YL)PHENYL FLUOROSULFATE; COMPND MOL_ID: 1; COMPND 2 MOLECULE: TRANSTHYRETIN; COMPND 3 CHAIN: A, B; COMPND 4 FRAGMENT: UNP RESIDUES 21-147; COMPND 5 SYNONYM: ATTR,PREALBUMIN,TBPA; COMPND 6 ENGINEE…	8PF	4AK	47.876	-3.281	0.518	-3.943	-6.38026	HIUase/Transthyretin family (Transthyretin)	Homo sapiens
5jidA	4ydnA	TRANSPORT PROTEIN 22-APR-16 5JID; TITLE CRYSTAL STRUCTURE OF HUMAN TRANSTHYRETIN IN COMPLEX WITH; TITLE 2 PERFLUOROOCTANOIC ACID (PFOA); COMPND MOL_ID: 1; COMPND 2 MOLECULE: TRANSTHYRETIN; COMPND 3 CHAIN: A, B; COMPND 4 SYNONYM: ATTR,PREALBUMIN,TBPA; COMPND 5 ENGINEERED: YES	TRANSPORT PROTEIN 22-FEB-15 4YDN; TITLE HIGH RESOLUTION CRYSTAL STRUCTURE OF HUMAN TRANSTHYRETIN BOUND TO; TITLE 2 LIGAND AND CONJUGATES OF 4-(5-(3,5-DICHLORO-4-HYDROXYPHENYL)-1,3,4-; TITLE 3 OXADIAZOL-2-YL)PHENYL FLUOROSULFATE; COMPND MOL_ID: 1; COMPND 2 MOLECULE: TRANSTHYRETIN; COMPND 3 CHAIN: A, B; COMPND 4 FRAGMENT: UNP RESIDUES 21-147; COMPND 5 SYNONYM: ATTR,PREALBUMIN,TBPA; COMPND 6 ENGINEE…	8PF	2WN	39.797	-3.445	0.421	-3.8	-7.29367	HIUase/Transthyretin family (Transthyretin)	Homo sapiens
5jidA	5a6iA	TRANSPORT PROTEIN 22-APR-16 5JID; TITLE CRYSTAL STRUCTURE OF HUMAN TRANSTHYRETIN IN COMPLEX WITH; TITLE 2 PERFLUOROOCTANOIC ACID (PFOA); COMPND MOL_ID: 1; COMPND 2 MOLECULE: TRANSTHYRETIN; COMPND 3 CHAIN: A, B; COMPND 4 SYNONYM: ATTR,PREALBUMIN,TBPA; COMPND 5 ENGINEERED: YES	TRANSPORT PROTEIN 26-JUN-15 5A6I; TITLE V122I TRANSTHYRETIN STRUCTURE IN COMPLEX WITH TOLCALPONE; COMPND MOL_ID: 1; COMPND 2 MOLECULE: TRANSTHYRETIN; COMPND 3 CHAIN: A; COMPND 4 FRAGMENT: RESIDUES 21-147; COMPND 5 SYNONYM: ATTR, PREALBUMIN, TBPA; COMPND 6 ENGINEERED: YES; COMPND 7 MUTATION: YES	8PF	TCW	43.592	-3.801	0.399	-4.491	-9	HIUase/Transthyretin family (Transthyretin)	Homo sapiens
5jidA	5aksA	TRANSPORT PROTEIN 22-APR-16 5JID; TITLE CRYSTAL STRUCTURE OF HUMAN TRANSTHYRETIN IN COMPLEX WITH; TITLE 2 PERFLUOROOCTANOIC ACID (PFOA); COMPND MOL_ID: 1; COMPND 2 MOLECULE: TRANSTHYRETIN; COMPND 3 CHAIN: A, B; COMPND 4 SYNONYM: ATTR,PREALBUMIN,TBPA; COMPND 5 ENGINEERED: YES	TRANSPORT PROTEIN 05-MAR-15 5AKS; TITLE TRANSTHYRETIN BINDING HETEROGENEITY AND ANTI-AMYLOIDOGENIC ACTIVITY OF; TITLE 2 NATURAL POLYPHENOLS AND THEIR METABOLITES: RESVERATROL-3-O-; TITLE 3 GLUCURONIDE; COMPND MOL_ID: 1; COMPND 2 MOLECULE: TRANSTHYRETIN; COMPND 3 CHAIN: A, B; COMPND 4 FRAGMENT: UNP RESIDUES 21-147; COMPND 5 SYNONYM: ATTR, PREALBUMIN, TBPA; COMPND 6 ENGINEERED: YES	8PF	R3X	72.059	-1.658	0.605	-3.733	-5.29504	HIUase/Transthyretin family (Transthyretin)	Homo sapiens
5jidA	5aktA	TRANSPORT PROTEIN 22-APR-16 5JID; TITLE CRYSTAL STRUCTURE OF HUMAN TRANSTHYRETIN IN COMPLEX WITH; TITLE 2 PERFLUOROOCTANOIC ACID (PFOA); COMPND MOL_ID: 1; COMPND 2 MOLECULE: TRANSTHYRETIN; COMPND 3 CHAIN: A, B; COMPND 4 SYNONYM: ATTR,PREALBUMIN,TBPA; COMPND 5 ENGINEERED: YES	TRANSPORT PROTEIN 05-MAR-15 5AKT; TITLE TRANSTHYRETIN BINDING HETEROGENEITY AND ANTI-AMYLOIDOGENIC ACTIVITY OF; TITLE 2 NATURAL POLYPHENOLS AND THEIR METABOLITES: RESVERATROL-4'-O-; TITLE 3 GLUCURONIDE; COMPND MOL_ID: 1; COMPND 2 MOLECULE: TRANSTHYRETIN; COMPND 3 CHAIN: A, B; COMPND 4 FRAGMENT: UNP RESIDUES 21-147; COMPND 5 SYNONYM: ATTR, PREALBUMIN, TBPA; COMPND 6 ENGINEERED: YES	8PF	R4G	59.838	-3.522	0.212	-3.769	-12.0801	HIUase/Transthyretin family (Transthyretin)	Homo sapiens
5jidA	5akvA	TRANSPORT PROTEIN 22-APR-16 5JID; TITLE CRYSTAL STRUCTURE OF HUMAN TRANSTHYRETIN IN COMPLEX WITH; TITLE 2 PERFLUOROOCTANOIC ACID (PFOA); COMPND MOL_ID: 1; COMPND 2 MOLECULE: TRANSTHYRETIN; COMPND 3 CHAIN: A, B; COMPND 4 SYNONYM: ATTR,PREALBUMIN,TBPA; COMPND 5 ENGINEERED: YES	TRANSPORT PROTEIN 05-MAR-15 5AKV; TITLE TRANSTHYRETIN BINDING HETEROGENEITY AND ANTI-AMYLOIDOGENIC ACTIVITY OF; TITLE 2 NATURAL POLYPHENOLS AND THEIR METABOLITES: GENISTEIN-7-O- GLUCURONIDE; COMPND MOL_ID: 1; COMPND 2 MOLECULE: TRANSTHYRETIN; COMPND 3 CHAIN: A, B; COMPND 4 FRAGMENT: UNP RESIDUES 21-147; COMPND 5 SYNONYM: ATTR, PREALBUMIN, TBPA; COMPND 6 ENGINEERED: YES	8PF	G7G	53.046	-2.42	0.469	-3.608	-6.34095	HIUase/Transthyretin family (Transthyretin)	Homo sapiens
5jidA	5al0A	TRANSPORT PROTEIN 22-APR-16 5JID; TITLE CRYSTAL STRUCTURE OF HUMAN TRANSTHYRETIN IN COMPLEX WITH; TITLE 2 PERFLUOROOCTANOIC ACID (PFOA); COMPND MOL_ID: 1; COMPND 2 MOLECULE: TRANSTHYRETIN; COMPND 3 CHAIN: A, B; COMPND 4 SYNONYM: ATTR,PREALBUMIN,TBPA; COMPND 5 ENGINEERED: YES	TRANSPORT PROTEIN 05-MAR-15 5AL0; TITLE TRANSTHYRETIN BINDING HETEROGENEITY AND ANTI-AMYLOIDOGENIC ACTIVITY OF; TITLE 2 NATURAL POLYPHENOLS AND THEIR METABOLITES: RESVERATROL-3-O-SULFATE; COMPND MOL_ID: 1; COMPND 2 MOLECULE: TRANSTHYRETIN; COMPND 3 CHAIN: A, B; COMPND 4 FRAGMENT: UNP RESIDUES 21-147; COMPND 5 SYNONYM: ATTR, PREALBUMIN, TBPA; COMPND 6 ENGINEERED: YES	8PF	R3S	57.991	-3.093	0.903	-4.1	-4.08774	HIUase/Transthyretin family (Transthyretin)	Homo sapiens
5jidA	5al8A	TRANSPORT PROTEIN 22-APR-16 5JID; TITLE CRYSTAL STRUCTURE OF HUMAN TRANSTHYRETIN IN COMPLEX WITH; TITLE 2 PERFLUOROOCTANOIC ACID (PFOA); COMPND MOL_ID: 1; COMPND 2 MOLECULE: TRANSTHYRETIN; COMPND 3 CHAIN: A, B; COMPND 4 SYNONYM: ATTR,PREALBUMIN,TBPA; COMPND 5 ENGINEERED: YES	TRANSPORT PROTEIN 06-MAR-15 5AL8; TITLE TRANSTHYRETIN BINDING HETEROGENEITY AND ANTI-AMYLOIDOGENIC ACTIVITY OF; TITLE 2 NATURAL POLYPHENOLS AND THEIR METABOLITES: DAIDZEIN-7-O- GLUCURONIDE; COMPND MOL_ID: 1; COMPND 2 MOLECULE: TRANSTHYRETIN; COMPND 3 CHAIN: A, B; COMPND 4 FRAGMENT: UNP RESIDUES 21-147; COMPND 5 SYNONYM: ATTR, PREALBUMIN, TBPA; COMPND 6 ENGINEERED: YES	8PF	D75	104.946	-2.405	0.46	-3.978	-7.10357	HIUase/Transthyretin family (Transthyretin)	Homo sapiens
5jidA	5aytA	TRANSPORT PROTEIN 22-APR-16 5JID; TITLE CRYSTAL STRUCTURE OF HUMAN TRANSTHYRETIN IN COMPLEX WITH; TITLE 2 PERFLUOROOCTANOIC ACID (PFOA); COMPND MOL_ID: 1; COMPND 2 MOLECULE: TRANSTHYRETIN; COMPND 3 CHAIN: A, B; COMPND 4 SYNONYM: ATTR,PREALBUMIN,TBPA; COMPND 5 ENGINEERED: YES	TRANSPORT PROTEIN/INHIBITOR 03-SEP-15 5AYT; TITLE CRYSTAL STRUCTURE OF TRANSTHYRETIN IN COMPLEX WITH L6; COMPND MOL_ID: 1; COMPND 2 MOLECULE: TRANSTHYRETIN; COMPND 3 CHAIN: A, B; COMPND 4 SYNONYM: ATTR,PREALBUMIN,TBPA; COMPND 5 ENGINEERED: YES	8PF	L6Y	77.623	-2.296	0	-2.296	-22.96	HIUase/Transthyretin family (Transthyretin)	Homo sapiens
5jidA	5bojA	TRANSPORT PROTEIN 22-APR-16 5JID; TITLE CRYSTAL STRUCTURE OF HUMAN TRANSTHYRETIN IN COMPLEX WITH; TITLE 2 PERFLUOROOCTANOIC ACID (PFOA); COMPND MOL_ID: 1; COMPND 2 MOLECULE: TRANSTHYRETIN; COMPND 3 CHAIN: A, B; COMPND 4 SYNONYM: ATTR,PREALBUMIN,TBPA; COMPND 5 ENGINEERED: YES	TRANSPORT PROTEIN 27-MAY-15 5BOJ; TITLE CRYSTAL STRUCTURE OF HUMAN TRANSTHYRETIN IN COMPLEX WITH GEMFIBROZIL; COMPND MOL_ID: 1; COMPND 2 MOLECULE: TRANSTHYRETIN; COMPND 3 CHAIN: A, B; COMPND 4 FRAGMENT: UNP RESIDUES 21-147; COMPND 5 SYNONYM: ATTR,PREALBUMIN,TBPA; COMPND 6 ENGINEERED: YES	8PF	4TX	91.846	-4.022	0.33	-4.421	-10.2814	HIUase/Transthyretin family (Transthyretin)	Homo sapiens
5jidA	5cr1A	TRANSPORT PROTEIN 22-APR-16 5JID; TITLE CRYSTAL STRUCTURE OF HUMAN TRANSTHYRETIN IN COMPLEX WITH; TITLE 2 PERFLUOROOCTANOIC ACID (PFOA); COMPND MOL_ID: 1; COMPND 2 MOLECULE: TRANSTHYRETIN; COMPND 3 CHAIN: A, B; COMPND 4 SYNONYM: ATTR,PREALBUMIN,TBPA; COMPND 5 ENGINEERED: YES	TRANSPORT PROTEIN 22-JUL-15 5CR1; TITLE CRYSTAL STRUCTURE OF TTR/RESVERATROL/T4 COMPLEX; COMPND MOL_ID: 1; COMPND 2 MOLECULE: TRANSTHYRETIN; COMPND 3 CHAIN: A, B; COMPND 4 FRAGMENT: UNP RESIDUES 30-145; COMPND 5 SYNONYM: ATTR,PREALBUMIN,TBPA; COMPND 6 ENGINEERED: YES	8PF	T44	41.23	-3.975	0.267	-4.259	-11.6049	HIUase/Transthyretin family (Transthyretin)	Homo sapiens
5jidA	5e23A	TRANSPORT PROTEIN 22-APR-16 5JID; TITLE CRYSTAL STRUCTURE OF HUMAN TRANSTHYRETIN IN COMPLEX WITH; TITLE 2 PERFLUOROOCTANOIC ACID (PFOA); COMPND MOL_ID: 1; COMPND 2 MOLECULE: TRANSTHYRETIN; COMPND 3 CHAIN: A, B; COMPND 4 SYNONYM: ATTR,PREALBUMIN,TBPA; COMPND 5 ENGINEERED: YES	TRANSPORT PROTEIN 30-SEP-15 5E23; TITLE HUMAN TRANSTHYRETIN (TTR) COMPLEXED WITH (2,7-DIBROMO-FLUOREN-9-; TITLE 2 YLIDENEAMINOOXY)-ACETIC ACID; COMPND MOL_ID: 1; COMPND 2 MOLECULE: TRANSTHYRETIN; COMPND 3 CHAIN: A, B; COMPND 4 SYNONYM: ATTR,PREALBUMIN,TBPA	8PF	L32	55.552	-0.767	1.01	-4.223	-3.8045	HIUase/Transthyretin family (Transthyretin)	Homo sapiens
5jidA	5e4aA	TRANSPORT PROTEIN 22-APR-16 5JID; TITLE CRYSTAL STRUCTURE OF HUMAN TRANSTHYRETIN IN COMPLEX WITH; TITLE 2 PERFLUOROOCTANOIC ACID (PFOA); COMPND MOL_ID: 1; COMPND 2 MOLECULE: TRANSTHYRETIN; COMPND 3 CHAIN: A, B; COMPND 4 SYNONYM: ATTR,PREALBUMIN,TBPA; COMPND 5 ENGINEERED: YES	TRANSPORT PROTEIN 05-OCT-15 5E4A; TITLE HUMAN TRANSTHYRETIN (TTR) COMPLEXED WITH (2,7-DICHLORO-FLUOREN-9-; TITLE 2 YLIDENEAMINOOXY)-ACETIC ACID.; COMPND MOL_ID: 1; COMPND 2 MOLECULE: TRANSTHYRETIN; COMPND 3 CHAIN: A, B; COMPND 4 SYNONYM: ATTR,PREALBUMIN,TBPA	8PF	5JW	72.324	-0.657	1.033	-4.389	-3.87379	HIUase/Transthyretin family (Transthyretin)	Homo sapiens
5jidA	5e4oA	TRANSPORT PROTEIN 22-APR-16 5JID; TITLE CRYSTAL STRUCTURE OF HUMAN TRANSTHYRETIN IN COMPLEX WITH; TITLE 2 PERFLUOROOCTANOIC ACID (PFOA); COMPND MOL_ID: 1; COMPND 2 MOLECULE: TRANSTHYRETIN; COMPND 3 CHAIN: A, B; COMPND 4 SYNONYM: ATTR,PREALBUMIN,TBPA; COMPND 5 ENGINEERED: YES	TRANSPORT PROTEIN 06-OCT-15 5E4O; TITLE HUMAN TRANSTHYRETIN (TTR) COMPLEXED WITH (Z)-((3,4-DICHLORO-PHENYL)-; TITLE 2 METHYLENEAMINOOXY)-ACETIC ACID; COMPND MOL_ID: 1; COMPND 2 MOLECULE: TRANSTHYRETIN; COMPND 3 CHAIN: A, B; COMPND 4 FRAGMENT: UNP RESIDUES 30-146; COMPND 5 SYNONYM: ATTR,PREALBUMIN,TBPA	8PF	L57	81.562	-3.735	0.245	-4.176	-12.1043	HIUase/Transthyretin family (Transthyretin)	Homo sapiens
5jidA	5en3A	TRANSPORT PROTEIN 22-APR-16 5JID; TITLE CRYSTAL STRUCTURE OF HUMAN TRANSTHYRETIN IN COMPLEX WITH; TITLE 2 PERFLUOROOCTANOIC ACID (PFOA); COMPND MOL_ID: 1; COMPND 2 MOLECULE: TRANSTHYRETIN; COMPND 3 CHAIN: A, B; COMPND 4 SYNONYM: ATTR,PREALBUMIN,TBPA; COMPND 5 ENGINEERED: YES	TRANSPORT PROTEIN 09-NOV-15 5EN3; TITLE CRYSTAL STRUCTURE OF HUMAN TRANSTHYRETIN IN COMPLEX WITH LUTEOLIN-CL; TITLE 2 AT 1.25 A RESOLUTION; COMPND MOL_ID: 1; COMPND 2 MOLECULE: TRANSTHYRETIN; COMPND 3 CHAIN: A, B; COMPND 4 SYNONYM: ATTR,PREALBUMIN,TBPA; COMPND 5 ENGINEERED: YES	8PF	7LU	56.612	-3.384	0.44	-4.356	-8.06667	HIUase/Transthyretin family (Transthyretin)	Homo sapiens
5jidA	5ezpA	TRANSPORT PROTEIN 22-APR-16 5JID; TITLE CRYSTAL STRUCTURE OF HUMAN TRANSTHYRETIN IN COMPLEX WITH; TITLE 2 PERFLUOROOCTANOIC ACID (PFOA); COMPND MOL_ID: 1; COMPND 2 MOLECULE: TRANSTHYRETIN; COMPND 3 CHAIN: A, B; COMPND 4 SYNONYM: ATTR,PREALBUMIN,TBPA; COMPND 5 ENGINEERED: YES	TRANSPORT PROTEIN 26-NOV-15 5EZP; TITLE HUMAN TRANSTHYRETIN (TTR) COMPLEXED WITH 4-HYDROXY-CHALCONE; COMPND MOL_ID: 1; COMPND 2 MOLECULE: TRANSTHYRETIN; COMPND 3 CHAIN: A, B, C, D, E, F, G, H; COMPND 4 SYNONYM: ATTR,PREALBUMIN,TBPA	8PF	IPJ	42.019	-2.321	0.621	-3.97	-5.50624	HIUase/Transthyretin family (Transthyretin)	Homo sapiens
5jidA	5hjgA	TRANSPORT PROTEIN 22-APR-16 5JID; TITLE CRYSTAL STRUCTURE OF HUMAN TRANSTHYRETIN IN COMPLEX WITH; TITLE 2 PERFLUOROOCTANOIC ACID (PFOA); COMPND MOL_ID: 1; COMPND 2 MOLECULE: TRANSTHYRETIN; COMPND 3 CHAIN: A, B; COMPND 4 SYNONYM: ATTR,PREALBUMIN,TBPA; COMPND 5 ENGINEERED: YES	TRANSPORT PROTEIN 13-JAN-16 5HJG; TITLE CRYSTAL STRUCTURE OF HUMAN TRANSTHYRETIN IN COMPLEX WITH; TITLE 2 TETRABROMOBISPHENOL A (TBBPA); COMPND MOL_ID: 1; COMPND 2 MOLECULE: TRANSTHYRETIN; COMPND 3 CHAIN: A, B; COMPND 4 SYNONYM: ATTR,PREALBUMIN,TBPA; COMPND 5 ENGINEERED: YES	8PF	XDI	44.319	-3.266	0.468	-4.16	-7.32394	HIUase/Transthyretin family (Transthyretin)	Homo sapiens
5jidA	5ihhA	TRANSPORT PROTEIN 22-APR-16 5JID; TITLE CRYSTAL STRUCTURE OF HUMAN TRANSTHYRETIN IN COMPLEX WITH; TITLE 2 PERFLUOROOCTANOIC ACID (PFOA); COMPND MOL_ID: 1; COMPND 2 MOLECULE: TRANSTHYRETIN; COMPND 3 CHAIN: A, B; COMPND 4 SYNONYM: ATTR,PREALBUMIN,TBPA; COMPND 5 ENGINEERED: YES	TRANSPORT PROTEIN 29-FEB-16 5IHH; TITLE CRYSTAL STRUCTURE OF HUMAN TRANSTHYRETIN IN COMPLEX WITH LUTEOLIN-MEO; TITLE 2 AT 1.35 A RESOLUTION; COMPND MOL_ID: 1; COMPND 2 MOLECULE: TRANSTHYRETIN; COMPND 3 CHAIN: A, B; COMPND 4 SYNONYM: ATTR,PREALBUMIN,TBPA; COMPND 5 ENGINEERED: YES	8PF	6B5	87.242	-1.989	0.793	-4.073	-4.56103	HIUase/Transthyretin family (Transthyretin)	Homo sapiens
5jidA	5jidA	TRANSPORT PROTEIN 22-APR-16 5JID; TITLE CRYSTAL STRUCTURE OF HUMAN TRANSTHYRETIN IN COMPLEX WITH; TITLE 2 PERFLUOROOCTANOIC ACID (PFOA); COMPND MOL_ID: 1; COMPND 2 MOLECULE: TRANSTHYRETIN; COMPND 3 CHAIN: A, B; COMPND 4 SYNONYM: ATTR,PREALBUMIN,TBPA; COMPND 5 ENGINEERED: YES	TRANSPORT PROTEIN 22-APR-16 5JID; TITLE CRYSTAL STRUCTURE OF HUMAN TRANSTHYRETIN IN COMPLEX WITH; TITLE 2 PERFLUOROOCTANOIC ACID (PFOA); COMPND MOL_ID: 1; COMPND 2 MOLECULE: TRANSTHYRETIN; COMPND 3 CHAIN: A, B; COMPND 4 SYNONYM: ATTR,PREALBUMIN,TBPA; COMPND 5 ENGINEERED: YES	8PF	8PF	128	-3.857	0.475	-4.226	-7.34957	HIUase/Transthyretin family (Transthyretin)	Homo sapiens
5jidA	5jimA	TRANSPORT PROTEIN 22-APR-16 5JID; TITLE CRYSTAL STRUCTURE OF HUMAN TRANSTHYRETIN IN COMPLEX WITH; TITLE 2 PERFLUOROOCTANOIC ACID (PFOA); COMPND MOL_ID: 1; COMPND 2 MOLECULE: TRANSTHYRETIN; COMPND 3 CHAIN: A, B; COMPND 4 SYNONYM: ATTR,PREALBUMIN,TBPA; COMPND 5 ENGINEERED: YES	TRANSPORT PROTEIN 22-APR-16 5JIM; TITLE CRYSTAL STRUCTURE OF HUMAN TRANSTHYRETIN IN COMPLEX WITH; TITLE 2 PERFLUOROKTANSULFONSYRA (PFOS); COMPND MOL_ID: 1; COMPND 2 MOLECULE: TRANSTHYRETIN; COMPND 3 CHAIN: A, B; COMPND 4 SYNONYM: ATTR,PREALBUMIN,TBPA; COMPND 5 ENGINEERED: YES	8PF	P8S	85.892	-3.734	0	-3.734	-37.34	HIUase/Transthyretin family (Transthyretin)	Homo sapiens
5jidA	5jiqA	TRANSPORT PROTEIN 22-APR-16 5JID; TITLE CRYSTAL STRUCTURE OF HUMAN TRANSTHYRETIN IN COMPLEX WITH; TITLE 2 PERFLUOROOCTANOIC ACID (PFOA); COMPND MOL_ID: 1; COMPND 2 MOLECULE: TRANSTHYRETIN; COMPND 3 CHAIN: A, B; COMPND 4 SYNONYM: ATTR,PREALBUMIN,TBPA; COMPND 5 ENGINEERED: YES	TRANSPORT PROTEIN 22-APR-16 5JIQ; TITLE CRYSTAL STRUCTURE OF HUMAN TRANSTHYRETIN IN COMPLEX WITH 2,2',4,4'-; TITLE 2 TETRAHYDROXYBENZOPHENONE (BP2); COMPND MOL_ID: 1; COMPND 2 MOLECULE: TRANSTHYRETIN; COMPND 3 CHAIN: A, B; COMPND 4 SYNONYM: ATTR,PREALBUMIN,TBPA; COMPND 5 ENGINEERED: YES	8PF	27M	57.815	-3.398	0.304	-4.035	-9.98762	HIUase/Transthyretin family (Transthyretin)	Homo sapiens
5jidA	5l4fA	TRANSPORT PROTEIN 22-APR-16 5JID; TITLE CRYSTAL STRUCTURE OF HUMAN TRANSTHYRETIN IN COMPLEX WITH; TITLE 2 PERFLUOROOCTANOIC ACID (PFOA); COMPND MOL_ID: 1; COMPND 2 MOLECULE: TRANSTHYRETIN; COMPND 3 CHAIN: A, B; COMPND 4 SYNONYM: ATTR,PREALBUMIN,TBPA; COMPND 5 ENGINEERED: YES	TRANSPORT PROTEIN 25-MAY-16 5L4F; TITLE CRYSTAL STRUCTURE OF HUMAN TRANSTHYRETIN IN COMPLEX WITH 2,6-DINITRO-; TITLE 2 P-CRESOL (DNPC); COMPND MOL_ID: 1; COMPND 2 MOLECULE: TRANSTHYRETIN; COMPND 3 CHAIN: A, B; COMPND 4 SYNONYM: ATTR,PREALBUMIN,TBPA; COMPND 5 ENGINEERED: YES	8PF	6J1	72.569	-3.67	0.187	-4.111	-14.324	HIUase/Transthyretin family (Transthyretin)	Homo sapiens
5jidA	5l4iA	TRANSPORT PROTEIN 22-APR-16 5JID; TITLE CRYSTAL STRUCTURE OF HUMAN TRANSTHYRETIN IN COMPLEX WITH; TITLE 2 PERFLUOROOCTANOIC ACID (PFOA); COMPND MOL_ID: 1; COMPND 2 MOLECULE: TRANSTHYRETIN; COMPND 3 CHAIN: A, B; COMPND 4 SYNONYM: ATTR,PREALBUMIN,TBPA; COMPND 5 ENGINEERED: YES	TRANSPORT PROTEIN 25-MAY-16 5L4I; TITLE CRYSTAL STRUCTURE OF HUMAN TRANSTHYRETIN IN COMPLEX WITH CLONIXIN; COMPND MOL_ID: 1; COMPND 2 MOLECULE: TRANSTHYRETIN; COMPND 3 CHAIN: A, B; COMPND 4 SYNONYM: ATTR,PREALBUMIN,TBPA; COMPND 5 ENGINEERED: YES	8PF	6J3	65.638	-3.37	0.347	-4.23	-9.46309	HIUase/Transthyretin family (Transthyretin)	Homo sapiens
5jidA	5l4jA	TRANSPORT PROTEIN 22-APR-16 5JID; TITLE CRYSTAL STRUCTURE OF HUMAN TRANSTHYRETIN IN COMPLEX WITH; TITLE 2 PERFLUOROOCTANOIC ACID (PFOA); COMPND MOL_ID: 1; COMPND 2 MOLECULE: TRANSTHYRETIN; COMPND 3 CHAIN: A, B; COMPND 4 SYNONYM: ATTR,PREALBUMIN,TBPA; COMPND 5 ENGINEERED: YES	TRANSPORT PROTEIN 25-MAY-16 5L4J; TITLE CRYSTAL STRUCTURE OF HUMAN TRANSTHYRETIN IN COMPLEX WITH 4,4'-; TITLE 2 DIHYDROXYDIPHENYL SULFONE (BISPHENOL S, BPS); COMPND MOL_ID: 1; COMPND 2 MOLECULE: TRANSTHYRETIN; COMPND 3 CHAIN: A, B; COMPND 4 SYNONYM: ATTR,PREALBUMIN,TBPA; COMPND 5 ENGINEERED: YES	8PF	6JD	75.777	-2.543	0.45	-3.815	-6.93636	HIUase/Transthyretin family (Transthyretin)	Homo sapiens
5jidA	5l4mA	TRANSPORT PROTEIN 22-APR-16 5JID; TITLE CRYSTAL STRUCTURE OF HUMAN TRANSTHYRETIN IN COMPLEX WITH; TITLE 2 PERFLUOROOCTANOIC ACID (PFOA); COMPND MOL_ID: 1; COMPND 2 MOLECULE: TRANSTHYRETIN; COMPND 3 CHAIN: A, B; COMPND 4 SYNONYM: ATTR,PREALBUMIN,TBPA; COMPND 5 ENGINEERED: YES	TRANSPORT PROTEIN 25-MAY-16 5L4M; TITLE CRYSTAL STRUCTURE OF HUMAN TRANSTHYRETIN IN COMPLEX WITH 3,5,6-; TITLE 2 TRICHLORO-2-PYRIDINYLOXYACETIC ACID (TRICLOPYR); COMPND MOL_ID: 1; COMPND 2 MOLECULE: TRANSTHYRETIN; COMPND 3 CHAIN: A, B; COMPND 4 SYNONYM: ATTR,PREALBUMIN,TBPA; COMPND 5 ENGINEERED: YES	8PF	SBK	83.667	-1.916	0.516	-4.07	-6.60714	HIUase/Transthyretin family (Transthyretin)	Homo sapiens
5jidA	5llvA	TRANSPORT PROTEIN 22-APR-16 5JID; TITLE CRYSTAL STRUCTURE OF HUMAN TRANSTHYRETIN IN COMPLEX WITH; TITLE 2 PERFLUOROOCTANOIC ACID (PFOA); COMPND MOL_ID: 1; COMPND 2 MOLECULE: TRANSTHYRETIN; COMPND 3 CHAIN: A, B; COMPND 4 SYNONYM: ATTR,PREALBUMIN,TBPA; COMPND 5 ENGINEERED: YES	TRANSPORT PROTEIN 28-JUL-16 5LLV; TITLE CRYSTAL STRUCTURE OF DACM F87M/L110M TRANSTHYRETIN MUTANT; COMPND MOL_ID: 1; COMPND 2 MOLECULE: TRANSTHYRETIN; COMPND 3 CHAIN: A, B, C, D; COMPND 4 SYNONYM: ATTR,PREALBUMIN,TBPA; COMPND 5 ENGINEERED: YES	8PF	ACT	33.318	-1.297	0.686	-3.585	-4.56107	HIUase/Transthyretin family (Transthyretin)	Homo sapiens
5jidA	5tzlA	TRANSPORT PROTEIN 22-APR-16 5JID; TITLE CRYSTAL STRUCTURE OF HUMAN TRANSTHYRETIN IN COMPLEX WITH; TITLE 2 PERFLUOROOCTANOIC ACID (PFOA); COMPND MOL_ID: 1; COMPND 2 MOLECULE: TRANSTHYRETIN; COMPND 3 CHAIN: A, B; COMPND 4 SYNONYM: ATTR,PREALBUMIN,TBPA; COMPND 5 ENGINEERED: YES	TRANSPORT PROTEIN 21-NOV-16 5TZL; TITLE STRUCTURE OF TRANSTHYRETIN IN COMPLEX WITH THE KINETIC STABILIZER 201; COMPND MOL_ID: 1; COMPND 2 MOLECULE: TRANSTHYRETIN; COMPND 3 CHAIN: A, B; COMPND 4 SYNONYM: ATTR,PREALBUMIN,TBPA; COMPND 5 ENGINEERED: YES	8PF	IIH	86.536	-3.992	0.288	-4.333	-11.1675	HIUase/Transthyretin family (Transthyretin)	Homo sapiens
5jidA	5u48A	TRANSPORT PROTEIN 22-APR-16 5JID; TITLE CRYSTAL STRUCTURE OF HUMAN TRANSTHYRETIN IN COMPLEX WITH; TITLE 2 PERFLUOROOCTANOIC ACID (PFOA); COMPND MOL_ID: 1; COMPND 2 MOLECULE: TRANSTHYRETIN; COMPND 3 CHAIN: A, B; COMPND 4 SYNONYM: ATTR,PREALBUMIN,TBPA; COMPND 5 ENGINEERED: YES	TRANSPORT PROTEIN 03-DEC-16 5U48; TITLE WILD-TYPE TRANSTHYRETIN IN COMPLEX WITH 5-[(1E)-2-(4-BORONIC ACID); TITLE 2 ETHENYL]-1,3-BENZENEDIOL; COMPND MOL_ID: 1; COMPND 2 MOLECULE: TRANSTHYRETIN; COMPND 3 CHAIN: A, B; COMPND 4 SYNONYM: ATTR,PREALBUMIN,TBPA; COMPND 5 ENGINEERED: YES	8PF	S4B	39.896	-4.054	0	-4.054	-40.54	HIUase/Transthyretin family (Transthyretin)	Homo sapiens
5jidA	5u49A	TRANSPORT PROTEIN 22-APR-16 5JID; TITLE CRYSTAL STRUCTURE OF HUMAN TRANSTHYRETIN IN COMPLEX WITH; TITLE 2 PERFLUOROOCTANOIC ACID (PFOA); COMPND MOL_ID: 1; COMPND 2 MOLECULE: TRANSTHYRETIN; COMPND 3 CHAIN: A, B; COMPND 4 SYNONYM: ATTR,PREALBUMIN,TBPA; COMPND 5 ENGINEERED: YES	TRANSPORT PROTEIN 03-DEC-16 5U49; TITLE WILD-TYPE TRANSTHYRETIN IN COMPLEX WITH 5-[(1E)-2-(2-CHLORO-4-; TITLE 2 HYDROXYPHENYL)ETHENYL]-1,3-BENZENEDIOL; COMPND MOL_ID: 1; COMPND 2 MOLECULE: TRANSTHYRETIN; COMPND 3 CHAIN: A; COMPND 4 SYNONYM: ATTR,PREALBUMIN,TBPA; COMPND 5 ENGINEERED: YES	8PF	S2L	34.719	-4.14	0.19	-4.324	-14.9103	HIUase/Transthyretin family (Transthyretin)	Homo sapiens
5jidA	5u4aA	TRANSPORT PROTEIN 22-APR-16 5JID; TITLE CRYSTAL STRUCTURE OF HUMAN TRANSTHYRETIN IN COMPLEX WITH; TITLE 2 PERFLUOROOCTANOIC ACID (PFOA); COMPND MOL_ID: 1; COMPND 2 MOLECULE: TRANSTHYRETIN; COMPND 3 CHAIN: A, B; COMPND 4 SYNONYM: ATTR,PREALBUMIN,TBPA; COMPND 5 ENGINEERED: YES	TRANSPORT PROTEIN 03-DEC-16 5U4A; TITLE WILD-TYPE TRANSTHYRETIN IN COMPLEX WITH 5-[(1E)-2-(2-CHLORO-4-BORONIC; TITLE 2 ACID)ETHENYL]-1,3-BENZENEDIOL; COMPND MOL_ID: 1; COMPND 2 MOLECULE: TRANSTHYRETIN; COMPND 3 CHAIN: A, B; COMPND 4 SYNONYM: ATTR,PREALBUMIN,TBPA; COMPND 5 ENGINEERED: YES	8PF	7VG	73.048	-3.738	0.482	-4.319	-7.42096	HIUase/Transthyretin family (Transthyretin)	Homo sapiens
5jidA	5u4bA	TRANSPORT PROTEIN 22-APR-16 5JID; TITLE CRYSTAL STRUCTURE OF HUMAN TRANSTHYRETIN IN COMPLEX WITH; TITLE 2 PERFLUOROOCTANOIC ACID (PFOA); COMPND MOL_ID: 1; COMPND 2 MOLECULE: TRANSTHYRETIN; COMPND 3 CHAIN: A, B; COMPND 4 SYNONYM: ATTR,PREALBUMIN,TBPA; COMPND 5 ENGINEERED: YES	TRANSPORT PROTEIN 03-DEC-16 5U4B; TITLE WILD-TYPE TRANSTHYRETIN IN COMPLEX WITH 3-[(1E)-2-(4-HYDROXYPHENYL); TITLE 2 ETHENYL]BENZOIC ACID; COMPND MOL_ID: 1; COMPND 2 MOLECULE: TRANSTHYRETIN; COMPND 3 CHAIN: A, B; COMPND 4 SYNONYM: ATTR,PREALBUMIN,TBPA; COMPND 5 ENGINEERED: YES	8PF	XOS	77.743	-4.052	0.215	-4.228	-13.4222	HIUase/Transthyretin family (Transthyretin)	Homo sapiens
5jidA	5u4cA	TRANSPORT PROTEIN 22-APR-16 5JID; TITLE CRYSTAL STRUCTURE OF HUMAN TRANSTHYRETIN IN COMPLEX WITH; TITLE 2 PERFLUOROOCTANOIC ACID (PFOA); COMPND MOL_ID: 1; COMPND 2 MOLECULE: TRANSTHYRETIN; COMPND 3 CHAIN: A, B; COMPND 4 SYNONYM: ATTR,PREALBUMIN,TBPA; COMPND 5 ENGINEERED: YES	TRANSPORT PROTEIN 03-DEC-16 5U4C; TITLE WILD-TYPE TRANSTHYRETIN IN COMPLEX WITH 3-[(1E)-2-(4-BORONIC ACID); TITLE 2 ETHENYL]BENZOIC ACID; COMPND MOL_ID: 1; COMPND 2 MOLECULE: TRANSTHYRETIN; COMPND 3 CHAIN: A, B; COMPND 4 SYNONYM: ATTR,PREALBUMIN,TBPA; COMPND 5 ENGINEERED: YES	8PF	XBS	50.61	-4.211	0.247	-4.343	-12.5159	HIUase/Transthyretin family (Transthyretin)	Homo sapiens
5jidA	5u4dA	TRANSPORT PROTEIN 22-APR-16 5JID; TITLE CRYSTAL STRUCTURE OF HUMAN TRANSTHYRETIN IN COMPLEX WITH; TITLE 2 PERFLUOROOCTANOIC ACID (PFOA); COMPND MOL_ID: 1; COMPND 2 MOLECULE: TRANSTHYRETIN; COMPND 3 CHAIN: A, B; COMPND 4 SYNONYM: ATTR,PREALBUMIN,TBPA; COMPND 5 ENGINEERED: YES	TRANSPORT PROTEIN 03-DEC-16 5U4D; TITLE WILD-TYPE TRANSTHYRETIN IN COMPLEX WITH 3-[(1E)-2-(2-CHLORO-4-; TITLE 2 HYDROXYPHENYL)ETHENYL]BENZOIC ACID; COMPND MOL_ID: 1; COMPND 2 MOLECULE: TRANSTHYRETIN; COMPND 3 CHAIN: A, B; COMPND 4 SYNONYM: ATTR,PREALBUMIN,TBPA; COMPND 5 ENGINEERED: YES	8PF	XLO	38.904	-3.885	0.21	-4.18	-13.4839	HIUase/Transthyretin family (Transthyretin)	Homo sapiens
5jidA	5u4eA	TRANSPORT PROTEIN 22-APR-16 5JID; TITLE CRYSTAL STRUCTURE OF HUMAN TRANSTHYRETIN IN COMPLEX WITH; TITLE 2 PERFLUOROOCTANOIC ACID (PFOA); COMPND MOL_ID: 1; COMPND 2 MOLECULE: TRANSTHYRETIN; COMPND 3 CHAIN: A, B; COMPND 4 SYNONYM: ATTR,PREALBUMIN,TBPA; COMPND 5 ENGINEERED: YES	TRANSPORT PROTEIN 03-DEC-16 5U4E; TITLE WILD-TYPE TRANSTHYRETIN IN COMPLEX WITH 3-[(1E)-2-(2-CHLORO-4-BORONIC; TITLE 2 ACID)ETHENYL]BENZOIC ACID; COMPND MOL_ID: 1; COMPND 2 MOLECULE: TRANSTHYRETIN; COMPND 3 CHAIN: A, B; COMPND 4 SYNONYM: ATTR,PREALBUMIN,TBPA; COMPND 5 ENGINEERED: YES	8PF	XLB	91.726	-4.01	0.303	-4.277	-10.6129	HIUase/Transthyretin family (Transthyretin)	Homo sapiens
5jidA	5u4fA	TRANSPORT PROTEIN 22-APR-16 5JID; TITLE CRYSTAL STRUCTURE OF HUMAN TRANSTHYRETIN IN COMPLEX WITH; TITLE 2 PERFLUOROOCTANOIC ACID (PFOA); COMPND MOL_ID: 1; COMPND 2 MOLECULE: TRANSTHYRETIN; COMPND 3 CHAIN: A, B; COMPND 4 SYNONYM: ATTR,PREALBUMIN,TBPA; COMPND 5 ENGINEERED: YES	TRANSPORT PROTEIN 03-DEC-16 5U4F; TITLE WILD-TYPE TRANSTHYRETIN IN COMPLEX WITH 1,1'-(1E)-(1,2-ETHENEDIYL); TITLE 2 BIS[2-CHLORO-4-BORONIC ACID]BENZENE; COMPND MOL_ID: 1; COMPND 2 MOLECULE: TRANSTHYRETIN; COMPND 3 CHAIN: A, B; COMPND 4 SYNONYM: ATTR,PREALBUMIN,TBPA; COMPND 5 ENGINEERED: YES	8PF	IWW	66.766	-3.855	0.508	-4.411	-7.25493	HIUase/Transthyretin family (Transthyretin)	Homo sapiens
5jidA	5u4gA	TRANSPORT PROTEIN 22-APR-16 5JID; TITLE CRYSTAL STRUCTURE OF HUMAN TRANSTHYRETIN IN COMPLEX WITH; TITLE 2 PERFLUOROOCTANOIC ACID (PFOA); COMPND MOL_ID: 1; COMPND 2 MOLECULE: TRANSTHYRETIN; COMPND 3 CHAIN: A, B; COMPND 4 SYNONYM: ATTR,PREALBUMIN,TBPA; COMPND 5 ENGINEERED: YES	TRANSPORT PROTEIN 03-DEC-16 5U4G; TITLE WILD-TYPE TRANSTHYRETIN IN COMPLEX WITH 2-BORONIC ACID-1-[(1E)-2-(3-; TITLE 2 BORONIC ACID)ETHENYL]-4-CHLOROBENZENE; COMPND MOL_ID: 1; COMPND 2 MOLECULE: TRANSTHYRETIN; COMPND 3 CHAIN: A, B; COMPND 4 SYNONYM: ATTR,PREALBUMIN,TBPA; COMPND 5 ENGINEERED: YES	8PF	7UV	69.061	-4.246	0.369	-4.478	-9.54797	HIUase/Transthyretin family (Transthyretin)	Homo sapiens
5jidA	6d0wA	TRANSPORT PROTEIN 22-APR-16 5JID; TITLE CRYSTAL STRUCTURE OF HUMAN TRANSTHYRETIN IN COMPLEX WITH; TITLE 2 PERFLUOROOCTANOIC ACID (PFOA); COMPND MOL_ID: 1; COMPND 2 MOLECULE: TRANSTHYRETIN; COMPND 3 CHAIN: A, B; COMPND 4 SYNONYM: ATTR,PREALBUMIN,TBPA; COMPND 5 ENGINEERED: YES	PROTEIN TRANSPORT/PROTEIN TRANSPORT INHI11-APR-18 6D0W; TITLE STRUCTURE OF HUMAN TRANSTHYRETIN COMPLEX WITH ANALGESIC INHIBITOR; COMPND MOL_ID: 1; COMPND 2 MOLECULE: TRANSTHYRETIN; COMPND 3 CHAIN: A, B; COMPND 4 SYNONYM: ATTR,PREALBUMIN,TBPA	8PF	FQ7	65.699	-3.299	0.541	-4.139	-6.4571	HIUase/Transthyretin family (Transthyretin)	Homo sapiens
5jidA	6e6zA	TRANSPORT PROTEIN 22-APR-16 5JID; TITLE CRYSTAL STRUCTURE OF HUMAN TRANSTHYRETIN IN COMPLEX WITH; TITLE 2 PERFLUOROOCTANOIC ACID (PFOA); COMPND MOL_ID: 1; COMPND 2 MOLECULE: TRANSTHYRETIN; COMPND 3 CHAIN: A, B; COMPND 4 SYNONYM: ATTR,PREALBUMIN,TBPA; COMPND 5 ENGINEERED: YES	TRANSPORT PROTEIN 25-JUL-18 6E6Z; TITLE STRUCTURE OF WILD TYPE HUMAN TRANSTHYRETIN IN COMPLEX WITH TAFAMIDIS; COMPND MOL_ID: 1; COMPND 2 MOLECULE: TRANSTHYRETIN; COMPND 3 CHAIN: A, B; COMPND 4 SYNONYM: ATTR,PREALBUMIN,TBPA; COMPND 5 ENGINEERED: YES	8PF	3MI	66.651	-3.445	0.653	-4.423	-5.87384	HIUase/Transthyretin family (Transthyretin)	Homo sapiens
5jidA	6e70A	TRANSPORT PROTEIN 22-APR-16 5JID; TITLE CRYSTAL STRUCTURE OF HUMAN TRANSTHYRETIN IN COMPLEX WITH; TITLE 2 PERFLUOROOCTANOIC ACID (PFOA); COMPND MOL_ID: 1; COMPND 2 MOLECULE: TRANSTHYRETIN; COMPND 3 CHAIN: A, B; COMPND 4 SYNONYM: ATTR,PREALBUMIN,TBPA; COMPND 5 ENGINEERED: YES	TRANSPORT PROTEIN 25-JUL-18 6E70; TITLE STRUCTURE OF WILD TYPE HUMAN TRANSTHYRETIN IN COMPLEX WITH DIFLUNISAL; COMPND MOL_ID: 1; COMPND 2 MOLECULE: TRANSTHYRETIN; COMPND 3 CHAIN: A, B; COMPND 4 SYNONYM: ATTR,PREALBUMIN,TBPA; COMPND 5 ENGINEERED: YES	8PF	1FL	103.615	-3.845	0.065	-3.992	-24.1939	HIUase/Transthyretin family (Transthyretin)	Homo sapiens
5jidA	6e71A	TRANSPORT PROTEIN 22-APR-16 5JID; TITLE CRYSTAL STRUCTURE OF HUMAN TRANSTHYRETIN IN COMPLEX WITH; TITLE 2 PERFLUOROOCTANOIC ACID (PFOA); COMPND MOL_ID: 1; COMPND 2 MOLECULE: TRANSTHYRETIN; COMPND 3 CHAIN: A, B; COMPND 4 SYNONYM: ATTR,PREALBUMIN,TBPA; COMPND 5 ENGINEERED: YES	TRANSPORT PROTEIN 25-JUL-18 6E71; TITLE STRUCTURE OF HUMAN TRANSTHYRETIN VAL30MET/THR119MET MUTANT; COMPND MOL_ID: 1; COMPND 2 MOLECULE: TRANSTHYRETIN; COMPND 3 CHAIN: A, B; COMPND 4 SYNONYM: ATTR,PREALBUMIN,TBPA; COMPND 5 ENGINEERED: YES; COMPND 6 MUTATION: YES	8PF	PEG	48.774	-3.506	0.407	-4.12	-8.12623	HIUase/Transthyretin family (Transthyretin)	Homo sapiens
5jidA	6e72A	TRANSPORT PROTEIN 22-APR-16 5JID; TITLE CRYSTAL STRUCTURE OF HUMAN TRANSTHYRETIN IN COMPLEX WITH; TITLE 2 PERFLUOROOCTANOIC ACID (PFOA); COMPND MOL_ID: 1; COMPND 2 MOLECULE: TRANSTHYRETIN; COMPND 3 CHAIN: A, B; COMPND 4 SYNONYM: ATTR,PREALBUMIN,TBPA; COMPND 5 ENGINEERED: YES	TRANSPORT PROTEIN 25-JUL-18 6E72; TITLE STRUCTURE OF HUMAN TRANSTHYRETIN VAL30MET MUTANT IN COMPLEX WITH; TITLE 2 TAFAMIDIS; COMPND MOL_ID: 1; COMPND 2 MOLECULE: TRANSTHYRETIN; COMPND 3 CHAIN: A, B; COMPND 4 SYNONYM: ATTR,PREALBUMIN,TBPA; COMPND 5 ENGINEERED: YES; COMPND 6 MUTATION: YES	8PF	3MI	39.729	-3.822	0.38	-4.291	-8.93958	HIUase/Transthyretin family (Transthyretin)	Homo sapiens
5jidA	6e73A	TRANSPORT PROTEIN 22-APR-16 5JID; TITLE CRYSTAL STRUCTURE OF HUMAN TRANSTHYRETIN IN COMPLEX WITH; TITLE 2 PERFLUOROOCTANOIC ACID (PFOA); COMPND MOL_ID: 1; COMPND 2 MOLECULE: TRANSTHYRETIN; COMPND 3 CHAIN: A, B; COMPND 4 SYNONYM: ATTR,PREALBUMIN,TBPA; COMPND 5 ENGINEERED: YES	PROTEIN BINDING 25-JUL-18 6E73; TITLE STRUCTURE OF HUMAN TRANSTHYRETIN VAL30MET MUTANT IN COMPLEX WITH; TITLE 2 DIFLUNISAL; COMPND MOL_ID: 1; COMPND 2 MOLECULE: TRANSTHYRETIN; COMPND 3 CHAIN: A, B; COMPND 4 SYNONYM: ATTR,PREALBUMIN,TBPA; COMPND 5 ENGINEERED: YES; COMPND 6 MUTATION: YES	8PF	1FL	68.466	-3.077	0.281	-3.941	-10.3438	HIUase/Transthyretin family (Transthyretin)	Homo sapiens
5jidA	6e74A	TRANSPORT PROTEIN 22-APR-16 5JID; TITLE CRYSTAL STRUCTURE OF HUMAN TRANSTHYRETIN IN COMPLEX WITH; TITLE 2 PERFLUOROOCTANOIC ACID (PFOA); COMPND MOL_ID: 1; COMPND 2 MOLECULE: TRANSTHYRETIN; COMPND 3 CHAIN: A, B; COMPND 4 SYNONYM: ATTR,PREALBUMIN,TBPA; COMPND 5 ENGINEERED: YES	TRANSPORT PROTEIN 25-JUL-18 6E74; TITLE STRUCTURE OF HUMAN TRANSTHYRETIN LEU55PRO MUTANT IN COMPLEX WITH; TITLE 2 TAFAMIDIS; COMPND MOL_ID: 1; COMPND 2 MOLECULE: TRANSTHYRETIN; COMPND 3 CHAIN: A, B; COMPND 4 SYNONYM: ATTR,PREALBUMIN,TBPA; COMPND 5 ENGINEERED: YES; COMPND 6 MUTATION: YES	8PF	3MI	37.942	-3.629	0.483	-4.338	-7.44082	HIUase/Transthyretin family (Transthyretin)	Homo sapiens
5jidA	6e76A	TRANSPORT PROTEIN 22-APR-16 5JID; TITLE CRYSTAL STRUCTURE OF HUMAN TRANSTHYRETIN IN COMPLEX WITH; TITLE 2 PERFLUOROOCTANOIC ACID (PFOA); COMPND MOL_ID: 1; COMPND 2 MOLECULE: TRANSTHYRETIN; COMPND 3 CHAIN: A, B; COMPND 4 SYNONYM: ATTR,PREALBUMIN,TBPA; COMPND 5 ENGINEERED: YES	TRANSPORT PROTEIN 25-JUL-18 6E76; TITLE STRUCTURE OF HUMAN TRANSTHYRETIN ASP38ALA/THR119MET MUTANT; COMPND MOL_ID: 1; COMPND 2 MOLECULE: TRANSTHYRETIN; COMPND 3 CHAIN: A, B; COMPND 4 SYNONYM: ATTR,PREALBUMIN,TBPA; COMPND 5 ENGINEERED: YES; COMPND 6 MUTATION: YES	8PF	GOL	35.739	-3.942	0.167	-4.194	-15.7079	HIUase/Transthyretin family (Transthyretin)	Homo sapiens
5jidA	6e77A	TRANSPORT PROTEIN 22-APR-16 5JID; TITLE CRYSTAL STRUCTURE OF HUMAN TRANSTHYRETIN IN COMPLEX WITH; TITLE 2 PERFLUOROOCTANOIC ACID (PFOA); COMPND MOL_ID: 1; COMPND 2 MOLECULE: TRANSTHYRETIN; COMPND 3 CHAIN: A, B; COMPND 4 SYNONYM: ATTR,PREALBUMIN,TBPA; COMPND 5 ENGINEERED: YES	TRANSPORT PROTEIN 25-JUL-18 6E77; TITLE STRUCTURE OF HUMAN TRANSTHYRETIN ASP38ALA MUTANT IN COMPLEX WITH; TITLE 2 TAFAMIDIS; COMPND MOL_ID: 1; COMPND 2 MOLECULE: TRANSTHYRETIN; COMPND 3 CHAIN: A, B; COMPND 4 SYNONYM: ATTR,PREALBUMIN,TBPA; COMPND 5 ENGINEERED: YES; COMPND 6 MUTATION: YES	8PF	3MI	84.814	-3.815	0.461	-4.238	-7.55437	HIUase/Transthyretin family (Transthyretin)	Homo sapiens
5jidA	6e78A	TRANSPORT PROTEIN 22-APR-16 5JID; TITLE CRYSTAL STRUCTURE OF HUMAN TRANSTHYRETIN IN COMPLEX WITH; TITLE 2 PERFLUOROOCTANOIC ACID (PFOA); COMPND MOL_ID: 1; COMPND 2 MOLECULE: TRANSTHYRETIN; COMPND 3 CHAIN: A, B; COMPND 4 SYNONYM: ATTR,PREALBUMIN,TBPA; COMPND 5 ENGINEERED: YES	TRANSPORT PROTEIN 25-JUL-18 6E78; TITLE STRUCTURE OF HUMAN TRANSTHYRETIN ASP38ALA MUTANT IN COMPLEX WITH; TITLE 2 DIFLUNISAL; COMPND MOL_ID: 1; COMPND 2 MOLECULE: TRANSTHYRETIN; COMPND 3 CHAIN: A, B; COMPND 4 SYNONYM: ATTR,PREALBUMIN,TBPA; COMPND 5 ENGINEERED: YES; COMPND 6 MUTATION: YES	8PF	1FL	90.084	-2.878	0.422	-4.228	-8.09962	HIUase/Transthyretin family (Transthyretin)	Homo sapiens
5jidA	6eoyA	TRANSPORT PROTEIN 22-APR-16 5JID; TITLE CRYSTAL STRUCTURE OF HUMAN TRANSTHYRETIN IN COMPLEX WITH; TITLE 2 PERFLUOROOCTANOIC ACID (PFOA); COMPND MOL_ID: 1; COMPND 2 MOLECULE: TRANSTHYRETIN; COMPND 3 CHAIN: A, B; COMPND 4 SYNONYM: ATTR,PREALBUMIN,TBPA; COMPND 5 ENGINEERED: YES	TRANSPORT PROTEIN 10-OCT-17 6EOY; TITLE TRANSTHYRETIN IN COMPLEX WITH 4-(1,3-BENZOTHIAZOL-2-YL)-2-; TITLE 2 METHYLANILINE; COMPND MOL_ID: 1; COMPND 2 MOLECULE: TRANSTHYRETIN; COMPND 3 CHAIN: A, B; COMPND 4 SYNONYM: ATTR,PREALBUMIN,TBPA; COMPND 5 ENGINEERED: YES	8PF	BM8	60.266	-3.627	0.502	-4.26	-7.07641	HIUase/Transthyretin family (Transthyretin)	Homo sapiens
5jidA	6ep1A	TRANSPORT PROTEIN 22-APR-16 5JID; TITLE CRYSTAL STRUCTURE OF HUMAN TRANSTHYRETIN IN COMPLEX WITH; TITLE 2 PERFLUOROOCTANOIC ACID (PFOA); COMPND MOL_ID: 1; COMPND 2 MOLECULE: TRANSTHYRETIN; COMPND 3 CHAIN: A, B; COMPND 4 SYNONYM: ATTR,PREALBUMIN,TBPA; COMPND 5 ENGINEERED: YES	TRANSPORT PROTEIN 10-OCT-17 6EP1; TITLE TRANSTHYRETIN IN COMPLEX WITH 5-(4-NITROPHENYLAZO)-3-IODOSALICYLIC; TITLE 2 ACID; COMPND MOL_ID: 1; COMPND 2 MOLECULE: TRANSTHYRETIN; COMPND 3 CHAIN: A, B; COMPND 4 FRAGMENT: UNP RESIDUES 30-144; COMPND 5 SYNONYM: ATTR,PREALBUMIN,TBPA; COMPND 6 ENGINEERED: YES	8PF	BQB	89.678	-3.87	0.294	-4.162	-10.5635	HIUase/Transthyretin family (Transthyretin)	Homo sapiens
5jidA	6gr7A	TRANSPORT PROTEIN 22-APR-16 5JID; TITLE CRYSTAL STRUCTURE OF HUMAN TRANSTHYRETIN IN COMPLEX WITH; TITLE 2 PERFLUOROOCTANOIC ACID (PFOA); COMPND MOL_ID: 1; COMPND 2 MOLECULE: TRANSTHYRETIN; COMPND 3 CHAIN: A, B; COMPND 4 SYNONYM: ATTR,PREALBUMIN,TBPA; COMPND 5 ENGINEERED: YES	TRANSPORT PROTEIN 09-JUN-18 6GR7; TITLE CRYSTAL STRUCTURE OF HUMAN TRANSTHYRETIN IN COMPLEX WITH 2,4,5-; TITLE 2 TRICHLOROPHENOXYACETIC ACID (2,4,5-T); COMPND MOL_ID: 1; COMPND 2 MOLECULE: TRANSTHYRETIN; COMPND 3 CHAIN: A, B; COMPND 4 SYNONYM: ATTR,PREALBUMIN,TBPA; COMPND 5 ENGINEERED: YES	8PF	F52	67.885	-4.018	0.172	-4.274	-15.7132	HIUase/Transthyretin family (Transthyretin)	Homo sapiens
5jidA	6grpA	TRANSPORT PROTEIN 22-APR-16 5JID; TITLE CRYSTAL STRUCTURE OF HUMAN TRANSTHYRETIN IN COMPLEX WITH; TITLE 2 PERFLUOROOCTANOIC ACID (PFOA); COMPND MOL_ID: 1; COMPND 2 MOLECULE: TRANSTHYRETIN; COMPND 3 CHAIN: A, B; COMPND 4 SYNONYM: ATTR,PREALBUMIN,TBPA; COMPND 5 ENGINEERED: YES	TRANSPORT PROTEIN 12-JUN-18 6GRP; TITLE CRYSTAL STRUCTURE OF HUMAN TRANSTHYRETIN IN COMPLEX WITH 3,5,6-; TITLE 2 TRICHLORO-2-PYRIDINOL (TC2P); COMPND MOL_ID: 1; COMPND 2 MOLECULE: TRANSTHYRETIN; COMPND 3 CHAIN: A, B; COMPND 4 SYNONYM: ATTR,PREALBUMIN,TBPA; COMPND 5 ENGINEERED: YES	8PF	F4Z	54.532	-4.191	0.397	-4.384	-8.82093	HIUase/Transthyretin family (Transthyretin)	Homo sapiens
5jidA	6imxA	TRANSPORT PROTEIN 22-APR-16 5JID; TITLE CRYSTAL STRUCTURE OF HUMAN TRANSTHYRETIN IN COMPLEX WITH; TITLE 2 PERFLUOROOCTANOIC ACID (PFOA); COMPND MOL_ID: 1; COMPND 2 MOLECULE: TRANSTHYRETIN; COMPND 3 CHAIN: A, B; COMPND 4 SYNONYM: ATTR,PREALBUMIN,TBPA; COMPND 5 ENGINEERED: YES	TRANSPORT PROTEIN 24-OCT-18 6IMX; TITLE CRYSTAL STRUCTURE OF V30M MUTATED TRANSTHYRETIN IN COMPLEX WITH 18-; TITLE 2 CROWN-6; COMPND MOL_ID: 1; COMPND 2 MOLECULE: TRANSTHYRETIN; COMPND 3 CHAIN: A, B; COMPND 4 SYNONYM: ATTR,PREALBUMIN,TBPA; COMPND 5 ENGINEERED: YES; COMPND 6 MUTATION: YES	8PF	O4B	49.413	-2.349	0.506	-3.883	-6.40759	HIUase/Transthyretin family (Transthyretin)	Homo sapiens
5jidA	6r66A	TRANSPORT PROTEIN 22-APR-16 5JID; TITLE CRYSTAL STRUCTURE OF HUMAN TRANSTHYRETIN IN COMPLEX WITH; TITLE 2 PERFLUOROOCTANOIC ACID (PFOA); COMPND MOL_ID: 1; COMPND 2 MOLECULE: TRANSTHYRETIN; COMPND 3 CHAIN: A, B; COMPND 4 SYNONYM: ATTR,PREALBUMIN,TBPA; COMPND 5 ENGINEERED: YES	TRANSPORT PROTEIN 26-MAR-19 6R66; TITLE CRYSTAL STRUCTURE OF TRANSTHYRETIN IN COMPLEX WITH CHF5075, A; TITLE 2 FLURBIPROFEN ANALOGUE; COMPND MOL_ID: 1; COMPND 2 MOLECULE: TRANSTHYRETIN; COMPND 3 CHAIN: A, B; COMPND 4 SYNONYM: ATTR,PREALBUMIN,TBPA; COMPND 5 ENGINEERED: YES	8PF	JTN	89.677	-3.96	0.317	-4.309	-10.3333	HIUase/Transthyretin family (Transthyretin)	Homo sapiens
5jidA	6r67A	TRANSPORT PROTEIN 22-APR-16 5JID; TITLE CRYSTAL STRUCTURE OF HUMAN TRANSTHYRETIN IN COMPLEX WITH; TITLE 2 PERFLUOROOCTANOIC ACID (PFOA); COMPND MOL_ID: 1; COMPND 2 MOLECULE: TRANSTHYRETIN; COMPND 3 CHAIN: A, B; COMPND 4 SYNONYM: ATTR,PREALBUMIN,TBPA; COMPND 5 ENGINEERED: YES	TRANSPORT PROTEIN 26-MAR-19 6R67; TITLE CRYSTAL STRUCTURE OF TRANSTHYRETIN IN COMPLEX WITH CHF5075, A; TITLE 2 FLURBIPROFEN ANALOGUE; COMPND MOL_ID: 1; COMPND 2 MOLECULE: TRANSTHYRETIN; COMPND 3 CHAIN: A, B; COMPND 4 SYNONYM: ATTR,PREALBUMIN,TBPA; COMPND 5 ENGINEERED: YES	8PF	JTE	78.785	-3.997	0.557	-4.635	-7.05479	HIUase/Transthyretin family (Transthyretin)	Homo sapiens
5jidA	6r68A	TRANSPORT PROTEIN 22-APR-16 5JID; TITLE CRYSTAL STRUCTURE OF HUMAN TRANSTHYRETIN IN COMPLEX WITH; TITLE 2 PERFLUOROOCTANOIC ACID (PFOA); COMPND MOL_ID: 1; COMPND 2 MOLECULE: TRANSTHYRETIN; COMPND 3 CHAIN: A, B; COMPND 4 SYNONYM: ATTR,PREALBUMIN,TBPA; COMPND 5 ENGINEERED: YES	TRANSPORT PROTEIN 26-MAR-19 6R68; TITLE CRYSTAL STRUCTURE OF TRANSTHYRETIN IN COMPLEX WITH CHF4795, A; TITLE 2 FLURBIPROFEN ANALOGUE; COMPND MOL_ID: 1; COMPND 2 MOLECULE: TRANSTHYRETIN; COMPND 3 CHAIN: A, B; COMPND 4 SYNONYM: ATTR,PREALBUMIN,TBPA; COMPND 5 ENGINEERED: YES	8PF	JTK	96.189	-3.975	0.547	-4.387	-6.78053	HIUase/Transthyretin family (Transthyretin)	Homo sapiens
5jidA	6r6iA	TRANSPORT PROTEIN 22-APR-16 5JID; TITLE CRYSTAL STRUCTURE OF HUMAN TRANSTHYRETIN IN COMPLEX WITH; TITLE 2 PERFLUOROOCTANOIC ACID (PFOA); COMPND MOL_ID: 1; COMPND 2 MOLECULE: TRANSTHYRETIN; COMPND 3 CHAIN: A, B; COMPND 4 SYNONYM: ATTR,PREALBUMIN,TBPA; COMPND 5 ENGINEERED: YES	TRANSPORT PROTEIN 27-MAR-19 6R6I; TITLE CRYSTAL STRUCTURE OF TRANSTHYRETIN MUTANT A25T IN COMPLEX WITH; TITLE 2 CHF5074, A FLURBIPROFEN ANALOGUE; COMPND MOL_ID: 1; COMPND 2 MOLECULE: TRANSTHYRETIN; COMPND 3 CHAIN: A, B; COMPND 4 SYNONYM: ATTR,PREALBUMIN,TBPA; COMPND 5 ENGINEERED: YES; COMPND 6 OTHER_DETAILS: THERE IS A MUTATION IN THE SEQUENCE AT POSITION 45: A-; COMPND 7 -> T	8PF	H50	79.634	-3.959	0.233	-4.242	-12.7387	HIUase/Transthyretin family (Transthyretin)	Homo sapiens
5jidA	6sugA	TRANSPORT PROTEIN 22-APR-16 5JID; TITLE CRYSTAL STRUCTURE OF HUMAN TRANSTHYRETIN IN COMPLEX WITH; TITLE 2 PERFLUOROOCTANOIC ACID (PFOA); COMPND MOL_ID: 1; COMPND 2 MOLECULE: TRANSTHYRETIN; COMPND 3 CHAIN: A, B; COMPND 4 SYNONYM: ATTR,PREALBUMIN,TBPA; COMPND 5 ENGINEERED: YES	TRANSPORT PROTEIN 14-SEP-19 6SUG; TITLE CRYSTAL STRUCTURE OF TRANSTHYRETIN IN COMPLEX WITH 3-DEOXYTOLCAPONE, A; TITLE 2 TOLCAPONE ANALOGUE; COMPND MOL_ID: 1; COMPND 2 MOLECULE: TRANSTHYRETIN; COMPND 3 CHAIN: A, B; COMPND 4 SYNONYM: ATTR,PREALBUMIN,TBPA; COMPND 5 ENGINEERED: YES	8PF	LVB	48.952	-3.312	0.555	-4.299	-6.56336	HIUase/Transthyretin family (Transthyretin)	Homo sapiens
5jidA	6suhA	TRANSPORT PROTEIN 22-APR-16 5JID; TITLE CRYSTAL STRUCTURE OF HUMAN TRANSTHYRETIN IN COMPLEX WITH; TITLE 2 PERFLUOROOCTANOIC ACID (PFOA); COMPND MOL_ID: 1; COMPND 2 MOLECULE: TRANSTHYRETIN; COMPND 3 CHAIN: A, B; COMPND 4 SYNONYM: ATTR,PREALBUMIN,TBPA; COMPND 5 ENGINEERED: YES	TRANSPORT PROTEIN 14-SEP-19 6SUH; TITLE CRYSTAL STRUCTURE OF HUMAN TRANSTHYRETIN IN COMPLEX WITH 3-O-; TITLE 2 METHYLTOLCAPONE, A TOLCAPONE ANALOGUE; COMPND MOL_ID: 1; COMPND 2 MOLECULE: TRANSTHYRETIN; COMPND 3 CHAIN: A, B; COMPND 4 SYNONYM: ATTR,PREALBUMIN,TBPA; COMPND 5 ENGINEERED: YES	8PF	LVE	42.3	0.291	0.287	-4.314	-11.1473	HIUase/Transthyretin family (Transthyretin)	Homo sapiens
5jidA	6ti9A	TRANSPORT PROTEIN 22-APR-16 5JID; TITLE CRYSTAL STRUCTURE OF HUMAN TRANSTHYRETIN IN COMPLEX WITH; TITLE 2 PERFLUOROOCTANOIC ACID (PFOA); COMPND MOL_ID: 1; COMPND 2 MOLECULE: TRANSTHYRETIN; COMPND 3 CHAIN: A, B; COMPND 4 SYNONYM: ATTR,PREALBUMIN,TBPA; COMPND 5 ENGINEERED: YES	PROTEIN TRANSPORT 22-NOV-19 6TI9; TITLE HUMAN TRANSTHYRETIN (TTR) COMPLEXED WITH (E)-3-(((3,5-DIBROMO-2-; TITLE 2 HYDROXYBENZYLIDENE)AMINO)OXY)PROPANOIC ACID.; COMPND MOL_ID: 1; COMPND 2 MOLECULE: TRANSTHYRETIN; COMPND 3 CHAIN: A, B; COMPND 4 SYNONYM: ATTR,PREALBUMIN,TBPA; COMPND 5 ENGINEERED: YES	8PF	ND5	84.65	-1.821	0.572	-3.821	-5.68601	HIUase/Transthyretin family (Transthyretin)	Homo sapiens
5jidA	6tjnA	TRANSPORT PROTEIN 22-APR-16 5JID; TITLE CRYSTAL STRUCTURE OF HUMAN TRANSTHYRETIN IN COMPLEX WITH; TITLE 2 PERFLUOROOCTANOIC ACID (PFOA); COMPND MOL_ID: 1; COMPND 2 MOLECULE: TRANSTHYRETIN; COMPND 3 CHAIN: A, B; COMPND 4 SYNONYM: ATTR,PREALBUMIN,TBPA; COMPND 5 ENGINEERED: YES	PROTEIN TRANSPORT 26-NOV-19 6TJN; TITLE HUMAN TRANSTHYRETIN (TTR) COMPLEXED WITH (E)-3-(((4-; TITLE 2 HYDROXYBENZYLIDENE)AMINO)OXY)PROPANOIC ACID; COMPND MOL_ID: 1; COMPND 2 MOLECULE: TRANSTHYRETIN; COMPND 3 CHAIN: A, B; COMPND 4 SYNONYM: ATTR,PREALBUMIN,TBPA; COMPND 5 ENGINEERED: YES	8PF	NEK	40.814	-2.121	0.334	-3.555	-8.19124	HIUase/Transthyretin family (Transthyretin)	Homo sapiens
5jidA	6txvA	TRANSPORT PROTEIN 22-APR-16 5JID; TITLE CRYSTAL STRUCTURE OF HUMAN TRANSTHYRETIN IN COMPLEX WITH; TITLE 2 PERFLUOROOCTANOIC ACID (PFOA); COMPND MOL_ID: 1; COMPND 2 MOLECULE: TRANSTHYRETIN; COMPND 3 CHAIN: A, B; COMPND 4 SYNONYM: ATTR,PREALBUMIN,TBPA; COMPND 5 ENGINEERED: YES	TRANSPORT PROTEIN 14-JAN-20 6TXV; TITLE A25T TRANSTHYRETIN STRUCTURE IN COMPLEX WITH TOLCALPONE; COMPND MOL_ID: 1; COMPND 2 MOLECULE: TRANSTHYRETIN; COMPND 3 CHAIN: A, B; COMPND 4 SYNONYM: ATTR,PREALBUMIN,TBPA; COMPND 5 ENGINEERED: YES; COMPND 6 MUTATION: YES	8PF	TCW	104.391	-3.197	0.489	-4.019	-6.82343	HIUase/Transthyretin family (Transthyretin)	Homo sapiens
5jidA	6txwA	TRANSPORT PROTEIN 22-APR-16 5JID; TITLE CRYSTAL STRUCTURE OF HUMAN TRANSTHYRETIN IN COMPLEX WITH; TITLE 2 PERFLUOROOCTANOIC ACID (PFOA); COMPND MOL_ID: 1; COMPND 2 MOLECULE: TRANSTHYRETIN; COMPND 3 CHAIN: A, B; COMPND 4 SYNONYM: ATTR,PREALBUMIN,TBPA; COMPND 5 ENGINEERED: YES	TRANSPORT PROTEIN 14-JAN-20 6TXW; TITLE V30G TRANSTHYRETIN STRUCTURE IN COMPLEX WITH TOLCALPONE; COMPND MOL_ID: 1; COMPND 2 MOLECULE: TRANSTHYRETIN; COMPND 3 CHAIN: A, B; COMPND 4 SYNONYM: ATTR,PREALBUMIN,TBPA; COMPND 5 ENGINEERED: YES	8PF	TCW	55.69	-2.908	0.696	-4.577	-5.75	HIUase/Transthyretin family (Transthyretin)	Homo sapiens
5jidA	6u0qA	TRANSPORT PROTEIN 22-APR-16 5JID; TITLE CRYSTAL STRUCTURE OF HUMAN TRANSTHYRETIN IN COMPLEX WITH; TITLE 2 PERFLUOROOCTANOIC ACID (PFOA); COMPND MOL_ID: 1; COMPND 2 MOLECULE: TRANSTHYRETIN; COMPND 3 CHAIN: A, B; COMPND 4 SYNONYM: ATTR,PREALBUMIN,TBPA; COMPND 5 ENGINEERED: YES	TRANSPORT PROTEIN 14-AUG-19 6U0Q; TITLE TRANSTHYRETIN IN COMPLEX WITH (E)-5,5'-(ETHENE-1,2-DIYL)BIS(1,1-; TITLE 2 DIHYDROXY-3-OXO-1,3-DIHYDROBENZO[C][1,2]OXABOROL-1-UIDE); COMPND MOL_ID: 1; COMPND 2 MOLECULE: TRANSTHYRETIN; COMPND 3 CHAIN: A, B; COMPND 4 SYNONYM: ATTR,PREALBUMIN,TBPA; COMPND 5 ENGINEERED: YES	8PF	S2B	87.83	-3.69	0.873	-4.403	-4.52518	HIUase/Transthyretin family (Transthyretin)	Homo sapiens
5jidA	6xtkA	TRANSPORT PROTEIN 22-APR-16 5JID; TITLE CRYSTAL STRUCTURE OF HUMAN TRANSTHYRETIN IN COMPLEX WITH; TITLE 2 PERFLUOROOCTANOIC ACID (PFOA); COMPND MOL_ID: 1; COMPND 2 MOLECULE: TRANSTHYRETIN; COMPND 3 CHAIN: A, B; COMPND 4 SYNONYM: ATTR,PREALBUMIN,TBPA; COMPND 5 ENGINEERED: YES	TRANSPORT PROTEIN 16-JAN-20 6XTK; TITLE Y114C TRANSTHYRETIN STRUCTURE IN COMPLEX WITH TOLCALPONE; COMPND MOL_ID: 1; COMPND 2 MOLECULE: TRANSTHYRETIN; COMPND 3 CHAIN: A, B; COMPND 4 SYNONYM: ATTR,PREALBUMIN,TBPA; COMPND 5 ENGINEERED: YES; COMPND 6 MUTATION: YES	8PF	TCW	45.392	-3.851	0.438	-4.566	-8.48699	HIUase/Transthyretin family (Transthyretin)	Homo sapiens
5jidA	7acuA	TRANSPORT PROTEIN 22-APR-16 5JID; TITLE CRYSTAL STRUCTURE OF HUMAN TRANSTHYRETIN IN COMPLEX WITH; TITLE 2 PERFLUOROOCTANOIC ACID (PFOA); COMPND MOL_ID: 1; COMPND 2 MOLECULE: TRANSTHYRETIN; COMPND 3 CHAIN: A, B; COMPND 4 SYNONYM: ATTR,PREALBUMIN,TBPA; COMPND 5 ENGINEERED: YES	TRANSPORT PROTEIN 11-SEP-20 7ACU; TITLE CRYSTAL STRUCTURE OF HUMAN TRANSTHYRETIN IN COMPLEX WITH BENZBROMARONE; COMPND MOL_ID: 1; COMPND 2 MOLECULE: TRANSTHYRETIN; COMPND 3 CHAIN: A, B; COMPND 4 SYNONYM: ATTR,PREALBUMIN,TBPA; COMPND 5 ENGINEERED: YES	8PF	R75	69.608	-4.085	0.1	-4.331	-21.655	HIUase/Transthyretin family (Transthyretin)	Homo sapiens
5jidA	7dt3A	TRANSPORT PROTEIN 22-APR-16 5JID; TITLE CRYSTAL STRUCTURE OF HUMAN TRANSTHYRETIN IN COMPLEX WITH; TITLE 2 PERFLUOROOCTANOIC ACID (PFOA); COMPND MOL_ID: 1; COMPND 2 MOLECULE: TRANSTHYRETIN; COMPND 3 CHAIN: A, B; COMPND 4 SYNONYM: ATTR,PREALBUMIN,TBPA; COMPND 5 ENGINEERED: YES	TRANSPORT PROTEIN 04-JAN-21 7DT3; TITLE CRYSTAL STRUCTURE OF HUMAN TRANSTHYRETIN IN COMPLEX WITH 4-CHLORO-9,; TITLE 2 10-DIOXO-9,10-DIHYDROANTHRACENE-2-CARBOXYLIC ACID; COMPND MOL_ID: 1; COMPND 2 MOLECULE: TRANSTHYRETIN; COMPND 3 CHAIN: A, B; COMPND 4 SYNONYM: ATTR,PREALBUMIN,TBPA; COMPND 5 ENGINEERED: YES	8PF	HG6	47.715	-2.557	0.709	-4.334	-5.35723	HIUase/Transthyretin family (Transthyretin)	Homo sapiens
5jidA	7dt5A	TRANSPORT PROTEIN 22-APR-16 5JID; TITLE CRYSTAL STRUCTURE OF HUMAN TRANSTHYRETIN IN COMPLEX WITH; TITLE 2 PERFLUOROOCTANOIC ACID (PFOA); COMPND MOL_ID: 1; COMPND 2 MOLECULE: TRANSTHYRETIN; COMPND 3 CHAIN: A, B; COMPND 4 SYNONYM: ATTR,PREALBUMIN,TBPA; COMPND 5 ENGINEERED: YES	TRANSPORT PROTEIN 04-JAN-21 7DT5; TITLE CRYSTAL STRUCTURE OF HUMAN TRANSTHYRETIN IN COMPLEX WITH 4-CHLORO-9-; TITLE 2 OXO-9H-XANTHENE-2-CARBOXYLIC ACID; COMPND MOL_ID: 1; COMPND 2 MOLECULE: TRANSTHYRETIN; COMPND 3 CHAIN: A, B; COMPND 4 SYNONYM: ATTR,PREALBUMIN,TBPA; COMPND 5 ENGINEERED: YES	8PF	HH9	59.63	-1.226	0.906	-4.268	-4.24254	HIUase/Transthyretin family (Transthyretin)	Homo sapiens
5jidA	7dt8A	TRANSPORT PROTEIN 22-APR-16 5JID; TITLE CRYSTAL STRUCTURE OF HUMAN TRANSTHYRETIN IN COMPLEX WITH; TITLE 2 PERFLUOROOCTANOIC ACID (PFOA); COMPND MOL_ID: 1; COMPND 2 MOLECULE: TRANSTHYRETIN; COMPND 3 CHAIN: A, B; COMPND 4 SYNONYM: ATTR,PREALBUMIN,TBPA; COMPND 5 ENGINEERED: YES	TRANSPORT PROTEIN 04-JAN-21 7DT8; TITLE CRYSTAL STRUCTURE OF V30M MUTATED TRANSTHYRETIN IN COMPLEX WITH 4-; TITLE 2 CHLORO-9-OXO-9H-XANTHENE-2-CARBOXYLIC ACID; COMPND MOL_ID: 1; COMPND 2 MOLECULE: TRANSTHYRETIN; COMPND 3 CHAIN: A, B; COMPND 4 SYNONYM: ATTR,PREALBUMIN,TBPA; COMPND 5 ENGINEERED: YES	8PF	HH9	71.638	-0.781	1.104	-4.232	-3.51495	HIUase/Transthyretin family (Transthyretin)	Homo sapiens
5jidA	7ejqA	TRANSPORT PROTEIN 22-APR-16 5JID; TITLE CRYSTAL STRUCTURE OF HUMAN TRANSTHYRETIN IN COMPLEX WITH; TITLE 2 PERFLUOROOCTANOIC ACID (PFOA); COMPND MOL_ID: 1; COMPND 2 MOLECULE: TRANSTHYRETIN; COMPND 3 CHAIN: A, B; COMPND 4 SYNONYM: ATTR,PREALBUMIN,TBPA; COMPND 5 ENGINEERED: YES	TRANSPORT PROTEIN 02-APR-21 7EJQ; TITLE CRYSTAL STRUCTURE OF HUMAN TRANSTHYRETIN IN COMPLEX WITH 8-CHLORO-9-; TITLE 2 OXO-9H-XANTHENE-3-CARBOXYLIC ACID; COMPND MOL_ID: 1; COMPND 2 MOLECULE: TRANSTHYRETIN; COMPND 3 CHAIN: A, B; COMPND 4 SYNONYM: ATTR,PREALBUMIN,TBPA; COMPND 5 ENGINEERED: YES	8PF	J5R	41.485	-4.15	0.135	-4.246	-18.0681	HIUase/Transthyretin family (Transthyretin)	Homo sapiens
5jidA	7ejrA	TRANSPORT PROTEIN 22-APR-16 5JID; TITLE CRYSTAL STRUCTURE OF HUMAN TRANSTHYRETIN IN COMPLEX WITH; TITLE 2 PERFLUOROOCTANOIC ACID (PFOA); COMPND MOL_ID: 1; COMPND 2 MOLECULE: TRANSTHYRETIN; COMPND 3 CHAIN: A, B; COMPND 4 SYNONYM: ATTR,PREALBUMIN,TBPA; COMPND 5 ENGINEERED: YES	TRANSPORT PROTEIN 02-APR-21 7EJR; TITLE CRYSTAL STRUCTURE OF V30M MUTATED TRANSTHYRETIN IN COMPLEX WITH 8-; TITLE 2 CHLORO-9-OXO-9H-XANTHENE-3-CARBOXYLIC ACID; COMPND MOL_ID: 1; COMPND 2 MOLECULE: TRANSTHYRETIN; COMPND 3 CHAIN: A, B; COMPND 4 SYNONYM: ATTR,PREALBUMIN,TBPA; COMPND 5 ENGINEERED: YES	8PF	J5R	83.4	-4.087	0.109	-4.237	-20.2727	HIUase/Transthyretin family (Transthyretin)	Homo sapiens
5jidA	7erhA	TRANSPORT PROTEIN 22-APR-16 5JID; TITLE CRYSTAL STRUCTURE OF HUMAN TRANSTHYRETIN IN COMPLEX WITH; TITLE 2 PERFLUOROOCTANOIC ACID (PFOA); COMPND MOL_ID: 1; COMPND 2 MOLECULE: TRANSTHYRETIN; COMPND 3 CHAIN: A, B; COMPND 4 SYNONYM: ATTR,PREALBUMIN,TBPA; COMPND 5 ENGINEERED: YES	TRANSPORT PROTEIN 06-MAY-21 7ERH; TITLE CRYSTAL STRUCTURE OF WT-TTR IN COMPLEX WITH BITHIONOL; COMPND MOL_ID: 1; COMPND 2 MOLECULE: TRANSTHYRETIN; COMPND 3 CHAIN: A, B; COMPND 4 SYNONYM: ATTR,PREALBUMIN,TBPA; COMPND 5 ENGINEERED: YES	8PF	B1T	36.696	-3.052	0.322	-3.887	-9.2109	HIUase/Transthyretin family (Transthyretin)	Homo sapiens
5jidA	7eriA	TRANSPORT PROTEIN 22-APR-16 5JID; TITLE CRYSTAL STRUCTURE OF HUMAN TRANSTHYRETIN IN COMPLEX WITH; TITLE 2 PERFLUOROOCTANOIC ACID (PFOA); COMPND MOL_ID: 1; COMPND 2 MOLECULE: TRANSTHYRETIN; COMPND 3 CHAIN: A, B; COMPND 4 SYNONYM: ATTR,PREALBUMIN,TBPA; COMPND 5 ENGINEERED: YES	TRANSPORT PROTEIN 06-MAY-21 7ERI; TITLE CRYSTAL STRUCTURE OF V30M-TTR IN COMPLEX WITH TRICLABENDAZOLE; COMPND MOL_ID: 1; COMPND 2 MOLECULE: TRANSTHYRETIN; COMPND 3 CHAIN: A, B; COMPND 4 SYNONYM: ATTR,PREALBUMIN,TBPA; COMPND 5 ENGINEERED: YES; COMPND 6 MUTATION: YES	8PF	JA9	85.2	-3.857	0.201	-4.023	-13.3654	HIUase/Transthyretin family (Transthyretin)	Homo sapiens
5jidA	7erjA	TRANSPORT PROTEIN 22-APR-16 5JID; TITLE CRYSTAL STRUCTURE OF HUMAN TRANSTHYRETIN IN COMPLEX WITH; TITLE 2 PERFLUOROOCTANOIC ACID (PFOA); COMPND MOL_ID: 1; COMPND 2 MOLECULE: TRANSTHYRETIN; COMPND 3 CHAIN: A, B; COMPND 4 SYNONYM: ATTR,PREALBUMIN,TBPA; COMPND 5 ENGINEERED: YES	TRANSPORT PROTEIN 06-MAY-21 7ERJ; TITLE CRYSTAL STRUCTURE OF V30M-TTR IN COMPLEX WITH DICHLOROPHEN; COMPND MOL_ID: 1; COMPND 2 MOLECULE: TRANSTHYRETIN; COMPND 3 CHAIN: A, B; COMPND 4 SYNONYM: ATTR,PREALBUMIN,TBPA; COMPND 5 ENGINEERED: YES; COMPND 6 MUTATION: YES	8PF	JAL	72.348	-2.844	0.206	-3.683	-12.0359	HIUase/Transthyretin family (Transthyretin)	Homo sapiens
5jidA	7erkA	TRANSPORT PROTEIN 22-APR-16 5JID; TITLE CRYSTAL STRUCTURE OF HUMAN TRANSTHYRETIN IN COMPLEX WITH; TITLE 2 PERFLUOROOCTANOIC ACID (PFOA); COMPND MOL_ID: 1; COMPND 2 MOLECULE: TRANSTHYRETIN; COMPND 3 CHAIN: A, B; COMPND 4 SYNONYM: ATTR,PREALBUMIN,TBPA; COMPND 5 ENGINEERED: YES	TRANSPORT PROTEIN 06-MAY-21 7ERK; TITLE CRYSTAL STRUCTURE OF V30M-TTR IN COMPLEX WITH DASATINIB; COMPND MOL_ID: 1; COMPND 2 MOLECULE: TRANSTHYRETIN; COMPND 3 CHAIN: A, B; COMPND 4 SYNONYM: ATTR,PREALBUMIN,TBPA; COMPND 5 ENGINEERED: YES; COMPND 6 MUTATION: YES	8PF	1N1	44.885	-3.841	0.055	-3.958	-25.5355	HIUase/Transthyretin family (Transthyretin)	Homo sapiens
5jidA	7q9lA	TRANSPORT PROTEIN 22-APR-16 5JID; TITLE CRYSTAL STRUCTURE OF HUMAN TRANSTHYRETIN IN COMPLEX WITH; TITLE 2 PERFLUOROOCTANOIC ACID (PFOA); COMPND MOL_ID: 1; COMPND 2 MOLECULE: TRANSTHYRETIN; COMPND 3 CHAIN: A, B; COMPND 4 SYNONYM: ATTR,PREALBUMIN,TBPA; COMPND 5 ENGINEERED: YES	TRANSPORT PROTEIN 12-NOV-21 7Q9L; TITLE TRANSTHYRETIN COMPLEXED WITH (E)-4-(2-(NAPHTHALEN-1-YL)VINYL)BENZENE-; TITLE 2 1,2-DIOL; COMPND MOL_ID: 1; COMPND 2 MOLECULE: TRANSTHYRETIN; COMPND 3 CHAIN: A, B; COMPND 4 SYNONYM: ATTR,PREALBUMIN,TBPA; COMPND 5 ENGINEERED: YES; COMPND 6 OTHER_DETAILS: EVIDENCE FOR ALTERNATIVE CONFORMATION(S) FOR LOOP; COMPND 7 A:100-103 AT CRYSTAL PACKING INTERFACE. DENSIT…	8PF	9RJ	77.68	-3.138	1.076	-4.526	-3.84864	HIUase/Transthyretin family (Transthyretin)	Homo sapiens
5jidA	7q9nA	TRANSPORT PROTEIN 22-APR-16 5JID; TITLE CRYSTAL STRUCTURE OF HUMAN TRANSTHYRETIN IN COMPLEX WITH; TITLE 2 PERFLUOROOCTANOIC ACID (PFOA); COMPND MOL_ID: 1; COMPND 2 MOLECULE: TRANSTHYRETIN; COMPND 3 CHAIN: A, B; COMPND 4 SYNONYM: ATTR,PREALBUMIN,TBPA; COMPND 5 ENGINEERED: YES	TRANSPORT PROTEIN 12-NOV-21 7Q9N; TITLE TRANSTHYRETIN COMPLEXED WITH (E)-4-(2-(NAPHTHALEN-2-YL)VINYL)BENZENE-; TITLE 2 1,2-DIOL; COMPND MOL_ID: 1; COMPND 2 MOLECULE: TRANSTHYRETIN; COMPND 3 CHAIN: A, B; COMPND 4 SYNONYM: ATTR,PREALBUMIN,TBPA; COMPND 5 ENGINEERED: YES; COMPND 6 OTHER_DETAILS: EVIDENCE FOR ALTERNATIVE CONFORMATION FOR LOOP A:100-; COMPND 7 103 AT CRYSTAL PACKING INTERFACE. DENSITY …	8PF	9PS	83.373	-3.539	0.709	-4.437	-5.48455	HIUase/Transthyretin family (Transthyretin)	Homo sapiens
5jidA	7q9oA	TRANSPORT PROTEIN 22-APR-16 5JID; TITLE CRYSTAL STRUCTURE OF HUMAN TRANSTHYRETIN IN COMPLEX WITH; TITLE 2 PERFLUOROOCTANOIC ACID (PFOA); COMPND MOL_ID: 1; COMPND 2 MOLECULE: TRANSTHYRETIN; COMPND 3 CHAIN: A, B; COMPND 4 SYNONYM: ATTR,PREALBUMIN,TBPA; COMPND 5 ENGINEERED: YES	TRANSPORT PROTEIN 12-NOV-21 7Q9O; TITLE COMPLEX OF TRANSTHYRETIN WITH RESVERATROL EXHIBITS MULTIPLE BINDING; TITLE 2 MODES; COMPND MOL_ID: 1; COMPND 2 MOLECULE: TRANSTHYRETIN; COMPND 3 CHAIN: A, B; COMPND 4 SYNONYM: ATTR,PREALBUMIN,TBPA; COMPND 5 ENGINEERED: YES; COMPND 6 OTHER_DETAILS: DENSITY THE FOR LOOP REGION A:100-103 INDICATES; COMPND 7 MULTIPLE CONFORMATIONS. DENSITY NOT CONVINCING ENOUGH…	8PF	GOL	43.75	-3.722	0.702	-4.459	-5.55985	HIUase/Transthyretin family (Transthyretin)	Homo sapiens
5jidA	7w9qA	TRANSPORT PROTEIN 22-APR-16 5JID; TITLE CRYSTAL STRUCTURE OF HUMAN TRANSTHYRETIN IN COMPLEX WITH; TITLE 2 PERFLUOROOCTANOIC ACID (PFOA); COMPND MOL_ID: 1; COMPND 2 MOLECULE: TRANSTHYRETIN; COMPND 3 CHAIN: A, B; COMPND 4 SYNONYM: ATTR,PREALBUMIN,TBPA; COMPND 5 ENGINEERED: YES	TRANSPORT PROTEIN 10-DEC-21 7W9Q; TITLE CRYSTAL STRUCTURE OF V30M-TTR IN COMPLEX WITH NARINGENIN DERIVATIVE-14; COMPND MOL_ID: 1; COMPND 2 MOLECULE: TRANSTHYRETIN; COMPND 3 CHAIN: A, B; COMPND 4 SYNONYM: ATTR,PREALBUMIN,TBPA; COMPND 5 ENGINEERED: YES	8PF	90Q	52.8	-4.088	0.12	-4.227	-19.2136	HIUase/Transthyretin family (Transthyretin)	Homo sapiens
5jidA	7w9rA	TRANSPORT PROTEIN 22-APR-16 5JID; TITLE CRYSTAL STRUCTURE OF HUMAN TRANSTHYRETIN IN COMPLEX WITH; TITLE 2 PERFLUOROOCTANOIC ACID (PFOA); COMPND MOL_ID: 1; COMPND 2 MOLECULE: TRANSTHYRETIN; COMPND 3 CHAIN: A, B; COMPND 4 SYNONYM: ATTR,PREALBUMIN,TBPA; COMPND 5 ENGINEERED: YES	TRANSPORT PROTEIN 10-DEC-21 7W9R; TITLE CRYSTAL STRUCTURE OF V30M-TTR IN COMPLEX WITH NARINGENIN DERIVATIVE-18; COMPND MOL_ID: 1; COMPND 2 MOLECULE: TRANSTHYRETIN; COMPND 3 CHAIN: A, B; COMPND 4 SYNONYM: ATTR,PREALBUMIN,TBPA; COMPND 5 ENGINEERED: YES	8PF	91C	68.631	-4.059	0.145	-4.097	-16.7224	HIUase/Transthyretin family (Transthyretin)	Homo sapiens
5jidA	7y6jA	TRANSPORT PROTEIN 22-APR-16 5JID; TITLE CRYSTAL STRUCTURE OF HUMAN TRANSTHYRETIN IN COMPLEX WITH; TITLE 2 PERFLUOROOCTANOIC ACID (PFOA); COMPND MOL_ID: 1; COMPND 2 MOLECULE: TRANSTHYRETIN; COMPND 3 CHAIN: A, B; COMPND 4 SYNONYM: ATTR,PREALBUMIN,TBPA; COMPND 5 ENGINEERED: YES	TRANSPORT PROTEIN 20-JUN-22 7Y6J; TITLE CRYSTAL STRUCTURE OF HUMAN TRANSTHYRETIN VARIANT A97S AT PH 5.4; COMPND MOL_ID: 1; COMPND 2 MOLECULE: TRANSTHYRETIN; COMPND 3 CHAIN: A, B; COMPND 4 SYNONYM: ATTR,PREALBUMIN,TBPA; COMPND 5 ENGINEERED: YES; COMPND 6 MUTATION: YES	8PF	GOL	68.717	-2.876	0.417	-3.69	-7.13733	HIUase/Transthyretin family (Transthyretin)	Homo sapiens
5jidA	7ybrA	TRANSPORT PROTEIN 22-APR-16 5JID; TITLE CRYSTAL STRUCTURE OF HUMAN TRANSTHYRETIN IN COMPLEX WITH; TITLE 2 PERFLUOROOCTANOIC ACID (PFOA); COMPND MOL_ID: 1; COMPND 2 MOLECULE: TRANSTHYRETIN; COMPND 3 CHAIN: A, B; COMPND 4 SYNONYM: ATTR,PREALBUMIN,TBPA; COMPND 5 ENGINEERED: YES	TRANSPORT PROTEIN 29-JUN-22 7YBR; TITLE CRYSTAL STRUCTURE OF HUMAN TRANSTHYRETIN VARIANT A97S COMPLEXED WITH; TITLE 2 TOLCAPONE; COMPND MOL_ID: 1; COMPND 2 MOLECULE: TRANSTHYRETIN; COMPND 3 CHAIN: A, B; COMPND 4 SYNONYM: ATTR,PREALBUMIN,TBPA; COMPND 5 ENGINEERED: YES; COMPND 6 MUTATION: YES	8PF	TCW	34.744	-3.944	0.392	-4.484	-9.11382	HIUase/Transthyretin family (Transthyretin)	Homo sapiens
5jidA	7ycqA	TRANSPORT PROTEIN 22-APR-16 5JID; TITLE CRYSTAL STRUCTURE OF HUMAN TRANSTHYRETIN IN COMPLEX WITH; TITLE 2 PERFLUOROOCTANOIC ACID (PFOA); COMPND MOL_ID: 1; COMPND 2 MOLECULE: TRANSTHYRETIN; COMPND 3 CHAIN: A, B; COMPND 4 SYNONYM: ATTR,PREALBUMIN,TBPA; COMPND 5 ENGINEERED: YES	TRANSPORT PROTEIN 01-JUL-22 7YCQ; TITLE CRYSTAL STRUCTURE OF HUMAN TRANSTHYRETIN VARIANT A97S COMPLEXED WITH; TITLE 2 DIFLUNISAL; COMPND MOL_ID: 1; COMPND 2 MOLECULE: TRANSTHYRETIN; COMPND 3 CHAIN: A, B; COMPND 4 SYNONYM: ATTR,PREALBUMIN,TBPA; COMPND 5 ENGINEERED: YES; COMPND 6 MUTATION: YES	8PF	1FL	56.911	-3.157	0.26	-3.857	-10.7139	HIUase/Transthyretin family (Transthyretin)	Homo sapiens
5jidA	8awwA	TRANSPORT PROTEIN 22-APR-16 5JID; TITLE CRYSTAL STRUCTURE OF HUMAN TRANSTHYRETIN IN COMPLEX WITH; TITLE 2 PERFLUOROOCTANOIC ACID (PFOA); COMPND MOL_ID: 1; COMPND 2 MOLECULE: TRANSTHYRETIN; COMPND 3 CHAIN: A, B; COMPND 4 SYNONYM: ATTR,PREALBUMIN,TBPA; COMPND 5 ENGINEERED: YES	TRANSPORT PROTEIN 30-AUG-22 8AWW; TITLE TRANSTHYRETIN CONJUGATED WITH A TAFAMIDIS DERIVATIVE; COMPND MOL_ID: 1; COMPND 2 MOLECULE: TRANSTHYRETIN; COMPND 3 CHAIN: A, B; COMPND 4 SYNONYM: ATTR,PREALBUMIN,TBPA; COMPND 5 ENGINEERED: YES	8PF	OIT	49.461	-3.76	0.54	-4.424	-6.9125	HIUase/Transthyretin family (Transthyretin)	Homo sapiens
5jidA	8dw5A	TRANSPORT PROTEIN 22-APR-16 5JID; TITLE CRYSTAL STRUCTURE OF HUMAN TRANSTHYRETIN IN COMPLEX WITH; TITLE 2 PERFLUOROOCTANOIC ACID (PFOA); COMPND MOL_ID: 1; COMPND 2 MOLECULE: TRANSTHYRETIN; COMPND 3 CHAIN: A, B; COMPND 4 SYNONYM: ATTR,PREALBUMIN,TBPA; COMPND 5 ENGINEERED: YES	PROTEIN TRANSPORT 31-JUL-22 8DW5; TITLE COMPLEX OF HUMAN TRANSTHYRETIN WITH 3',5'-DICHLOROPHENYLANTHRANILIC; TITLE 2 ACID; COMPND MOL_ID: 1; COMPND 2 MOLECULE: TRANSTHYRETIN; COMPND 3 CHAIN: A; COMPND 4 SYNONYM: ATTR,PREALBUMIN,TBPA; COMPND 5 ENGINEERED: YES	8PF	FQ7	94.561	-3.894	0.083	-4.238	-23.1585	HIUase/Transthyretin family (Transthyretin)	Homo sapiens
5jidA	8hejA	TRANSPORT PROTEIN 22-APR-16 5JID; TITLE CRYSTAL STRUCTURE OF HUMAN TRANSTHYRETIN IN COMPLEX WITH; TITLE 2 PERFLUOROOCTANOIC ACID (PFOA); COMPND MOL_ID: 1; COMPND 2 MOLECULE: TRANSTHYRETIN; COMPND 3 CHAIN: A, B; COMPND 4 SYNONYM: ATTR,PREALBUMIN,TBPA; COMPND 5 ENGINEERED: YES	HORMONE 08-NOV-22 8HEJ; TITLE CRYSTAL STRUCTURE OF TRANSTHYRETIN IN COMPLEX WITH A COVALENT; TITLE 2 INHIBITOR TRANS-STYRYLPYRAZOLE; COMPND MOL_ID: 1; COMPND 2 MOLECULE: TRANSTHYRETIN; COMPND 3 CHAIN: A, B; COMPND 4 SYNONYM: ATTR,PREALBUMIN,TBPA; COMPND 5 ENGINEERED: YES	8PF	XHF	34.905	-3.02	0.31	-4.497	-10.9683	HIUase/Transthyretin family (Transthyretin)	Homo sapiens
5jidA	8ig1A	TRANSPORT PROTEIN 22-APR-16 5JID; TITLE CRYSTAL STRUCTURE OF HUMAN TRANSTHYRETIN IN COMPLEX WITH; TITLE 2 PERFLUOROOCTANOIC ACID (PFOA); COMPND MOL_ID: 1; COMPND 2 MOLECULE: TRANSTHYRETIN; COMPND 3 CHAIN: A, B; COMPND 4 SYNONYM: ATTR,PREALBUMIN,TBPA; COMPND 5 ENGINEERED: YES	TRANSFERASE 20-FEB-23 8IG1; TITLE CRYSTAL STRUCTURE OF WILD-TYPE TRANSTHYRETIN IN COMPLEX WITH; TITLE 2 RAFOXANIDE; COMPND MOL_ID: 1; COMPND 2 MOLECULE: TRANSTHYRETIN; COMPND 3 CHAIN: A, B; COMPND 4 SYNONYM: ATTR,PREALBUMIN,TBPA; COMPND 5 ENGINEERED: YES	8PF	OX9	57.272	-3.049	0.201	-3.748	-12.4518	HIUase/Transthyretin family (Transthyretin)	Homo sapiens
5jidA	8ii1A	TRANSPORT PROTEIN 22-APR-16 5JID; TITLE CRYSTAL STRUCTURE OF HUMAN TRANSTHYRETIN IN COMPLEX WITH; TITLE 2 PERFLUOROOCTANOIC ACID (PFOA); COMPND MOL_ID: 1; COMPND 2 MOLECULE: TRANSTHYRETIN; COMPND 3 CHAIN: A, B; COMPND 4 SYNONYM: ATTR,PREALBUMIN,TBPA; COMPND 5 ENGINEERED: YES	TRANSPORT PROTEIN 24-FEB-23 8II1; TITLE CRYSTAL STRUCTURE OF V30M-TTR IN COMPLEX WITH BID; COMPND MOL_ID: 1; COMPND 2 MOLECULE: TRANSTHYRETIN; COMPND 3 CHAIN: A, B; COMPND 4 SYNONYM: ATTR,PREALBUMIN,TBPA; COMPND 5 ENGINEERED: YES; COMPND 6 MUTATION: YES	8PF	PJO	52.689	-3.813	0.118	-4.116	-18.8807	HIUase/Transthyretin family (Transthyretin)	Homo sapiens
5jidA	8ii2A	TRANSPORT PROTEIN 22-APR-16 5JID; TITLE CRYSTAL STRUCTURE OF HUMAN TRANSTHYRETIN IN COMPLEX WITH; TITLE 2 PERFLUOROOCTANOIC ACID (PFOA); COMPND MOL_ID: 1; COMPND 2 MOLECULE: TRANSTHYRETIN; COMPND 3 CHAIN: A, B; COMPND 4 SYNONYM: ATTR,PREALBUMIN,TBPA; COMPND 5 ENGINEERED: YES	TRANSPORT PROTEIN 24-FEB-23 8II2; TITLE CRYSTAL STRUCTURE OF V30M-TTR IN COMPLEX WITH BBM; COMPND MOL_ID: 1; COMPND 2 MOLECULE: TRANSTHYRETIN; COMPND 3 CHAIN: A, B; COMPND 4 SYNONYM: ATTR,PREALBUMIN,TBPA; COMPND 5 ENGINEERED: YES; COMPND 6 MUTATION: YES	8PF	R75	52.538	-4.221	0.063	-4.282	-26.2699	HIUase/Transthyretin family (Transthyretin)	Homo sapiens
5jidA	8ii3A	TRANSPORT PROTEIN 22-APR-16 5JID; TITLE CRYSTAL STRUCTURE OF HUMAN TRANSTHYRETIN IN COMPLEX WITH; TITLE 2 PERFLUOROOCTANOIC ACID (PFOA); COMPND MOL_ID: 1; COMPND 2 MOLECULE: TRANSTHYRETIN; COMPND 3 CHAIN: A, B; COMPND 4 SYNONYM: ATTR,PREALBUMIN,TBPA; COMPND 5 ENGINEERED: YES	TRANSPORT PROTEIN 24-FEB-23 8II3; TITLE CRYSTAL STRUCTURE OF V30M-TTR IN COMPLEX WITH 6-HYDROXY BID; COMPND MOL_ID: 1; COMPND 2 MOLECULE: TRANSTHYRETIN; COMPND 3 CHAIN: A, B; COMPND 4 SYNONYM: ATTR,PREALBUMIN,TBPA; COMPND 5 ENGINEERED: YES; COMPND 6 MUTATION: YES	8PF	PKK	80.302	-3.685	0.444	-4.155	-7.63787	HIUase/Transthyretin family (Transthyretin)	Homo sapiens
5jidA	8ii4A	TRANSPORT PROTEIN 22-APR-16 5JID; TITLE CRYSTAL STRUCTURE OF HUMAN TRANSTHYRETIN IN COMPLEX WITH; TITLE 2 PERFLUOROOCTANOIC ACID (PFOA); COMPND MOL_ID: 1; COMPND 2 MOLECULE: TRANSTHYRETIN; COMPND 3 CHAIN: A, B; COMPND 4 SYNONYM: ATTR,PREALBUMIN,TBPA; COMPND 5 ENGINEERED: YES	TRANSPORT PROTEIN 24-FEB-23 8II4; TITLE CRYSTAL STRUCTURE OF V30M-TTR IN COMPLEX WITH 6-HYDROXY BBM; COMPND MOL_ID: 1; COMPND 2 MOLECULE: TRANSTHYRETIN; COMPND 3 CHAIN: A, B; COMPND 4 SYNONYM: ATTR,PREALBUMIN,TBPA; COMPND 5 ENGINEERED: YES; COMPND 6 MUTATION: YES	8PF	PKQ	55.809	-3.846	0.232	-4.195	-12.6355	HIUase/Transthyretin family (Transthyretin)	Homo sapiens
5jidA	8pm8A	TRANSPORT PROTEIN 22-APR-16 5JID; TITLE CRYSTAL STRUCTURE OF HUMAN TRANSTHYRETIN IN COMPLEX WITH; TITLE 2 PERFLUOROOCTANOIC ACID (PFOA); COMPND MOL_ID: 1; COMPND 2 MOLECULE: TRANSTHYRETIN; COMPND 3 CHAIN: A, B; COMPND 4 SYNONYM: ATTR,PREALBUMIN,TBPA; COMPND 5 ENGINEERED: YES	TRANSPORT PROTEIN 28-JUN-23 8PM8 ; TITLE V30M TRANSTHYRETIN STRUCTURE IN COMPLEX WITH TOLCALPONE; COMPND MOL_ID: 1; COMPND 2 MOLECULE: TRANSTHYRETIN; COMPND 3 CHAIN: A, B; COMPND 4 SYNONYM: ATTR,PREALBUMIN,TBPA; COMPND 5 ENGINEERED: YES; COMPND 6 MUTATION: YES	8PF	TCW	104.299	-2.733	0	-2.733	-27.33	HIUase/Transthyretin family (Transthyretin)	Homo sapiens
5jidA	8pm9A	TRANSPORT PROTEIN 22-APR-16 5JID; TITLE CRYSTAL STRUCTURE OF HUMAN TRANSTHYRETIN IN COMPLEX WITH; TITLE 2 PERFLUOROOCTANOIC ACID (PFOA); COMPND MOL_ID: 1; COMPND 2 MOLECULE: TRANSTHYRETIN; COMPND 3 CHAIN: A, B; COMPND 4 SYNONYM: ATTR,PREALBUMIN,TBPA; COMPND 5 ENGINEERED: YES	TRANSPORT PROTEIN 28-JUN-23 8PM9 ; TITLE CRYSTAL STRUCTURE OF HUMAN WILD TYPE TRANSTHYRETIN IN COMPLEX WITH; TITLE 2 PITB (PHARMACOKINETICALLY IMPROVED TTR BINDER); COMPND MOL_ID: 1; COMPND 2 MOLECULE: TRANSTHYRETIN; COMPND 3 CHAIN: A, B; COMPND 4 SYNONYM: ATTR,PREALBUMIN,TBPA; COMPND 5 ENGINEERED: YES	8PF	ZP2	47.597	-2.215	0.71	-4.266	-5.26667	HIUase/Transthyretin family (Transthyretin)	Homo sapiens
5jidA	8pmaA	TRANSPORT PROTEIN 22-APR-16 5JID; TITLE CRYSTAL STRUCTURE OF HUMAN TRANSTHYRETIN IN COMPLEX WITH; TITLE 2 PERFLUOROOCTANOIC ACID (PFOA); COMPND MOL_ID: 1; COMPND 2 MOLECULE: TRANSTHYRETIN; COMPND 3 CHAIN: A, B; COMPND 4 SYNONYM: ATTR,PREALBUMIN,TBPA; COMPND 5 ENGINEERED: YES	TRANSPORT PROTEIN 28-JUN-23 8PMA ; TITLE CRYSTAL STRUCTURE OF HUMAN V30M TRANSTHYRETIN IN COMPLEX WITH PITB; TITLE 2 (PHARMACOKINETICALLY IMPROVED TTR BINDER); COMPND MOL_ID: 1; COMPND 2 MOLECULE: TRANSTHYRETIN; COMPND 3 CHAIN: A, B; COMPND 4 SYNONYM: ATTR,PREALBUMIN,TBPA; COMPND 5 ENGINEERED: YES; COMPND 6 MUTATION: YES	8PF	ZP2	94.932	-2.741	0.209	-3.878	-12.5502	HIUase/Transthyretin family (Transthyretin)	Homo sapiens
5jidA	8pmoA	TRANSPORT PROTEIN 22-APR-16 5JID; TITLE CRYSTAL STRUCTURE OF HUMAN TRANSTHYRETIN IN COMPLEX WITH; TITLE 2 PERFLUOROOCTANOIC ACID (PFOA); COMPND MOL_ID: 1; COMPND 2 MOLECULE: TRANSTHYRETIN; COMPND 3 CHAIN: A, B; COMPND 4 SYNONYM: ATTR,PREALBUMIN,TBPA; COMPND 5 ENGINEERED: YES	PROTEIN TRANSPORT 29-JUN-23 8PMO ; TITLE CRYSTAL STRUCTURE OF HUMAN V122I TRANSTHYRETIN IN COMPLEX WITH PITB; TITLE 2 (PHARMACOKINETICALLY IMPROVED TTR BINDER); COMPND MOL_ID: 1; COMPND 2 MOLECULE: TRANSTHYRETIN; COMPND 3 CHAIN: A, B; COMPND 4 SYNONYM: ATTR,PREALBUMIN,TBPA; COMPND 5 ENGINEERED: YES; COMPND 6 MUTATION: YES	8PF	ZP2	88.207	-2.946	0.504	-4.141	-6.85596	HIUase/Transthyretin family (Transthyretin)	Homo sapiens
5jidA	8w42A	TRANSPORT PROTEIN 22-APR-16 5JID; TITLE CRYSTAL STRUCTURE OF HUMAN TRANSTHYRETIN IN COMPLEX WITH; TITLE 2 PERFLUOROOCTANOIC ACID (PFOA); COMPND MOL_ID: 1; COMPND 2 MOLECULE: TRANSTHYRETIN; COMPND 3 CHAIN: A, B; COMPND 4 SYNONYM: ATTR,PREALBUMIN,TBPA; COMPND 5 ENGINEERED: YES	TRANSPORT PROTEIN 23-AUG-23 8W42; TITLE X-RAY CRYSTAL STRUCTURE OF V30M-TTR IN COMPLEX WITH RESVERATROL; COMPND MOL_ID: 1; COMPND 2 MOLECULE: TRANSTHYRETIN; COMPND 3 CHAIN: A, B; COMPND 4 SYNONYM: ATTR,PREALBUMIN,TBPA; COMPND 5 ENGINEERED: YES; COMPND 6 MUTATION: YES	8PF	STL	41.604	-3.867	0.299	-4.229	-10.599	HIUase/Transthyretin family (Transthyretin)	Homo sapiens
5jidA	8w43A	TRANSPORT PROTEIN 22-APR-16 5JID; TITLE CRYSTAL STRUCTURE OF HUMAN TRANSTHYRETIN IN COMPLEX WITH; TITLE 2 PERFLUOROOCTANOIC ACID (PFOA); COMPND MOL_ID: 1; COMPND 2 MOLECULE: TRANSTHYRETIN; COMPND 3 CHAIN: A, B; COMPND 4 SYNONYM: ATTR,PREALBUMIN,TBPA; COMPND 5 ENGINEERED: YES	TRANSPORT PROTEIN 23-AUG-23 8W43; TITLE X-RAY CRYSTAL STRUCTURE OF V30M-TTR IN COMPLEX WITH PICEATANNOL; COMPND MOL_ID: 1; COMPND 2 MOLECULE: TRANSTHYRETIN; COMPND 3 CHAIN: A, B; COMPND 4 SYNONYM: ATTR,PREALBUMIN,TBPA; COMPND 5 ENGINEERED: YES; COMPND 6 MUTATION: YES	8PF	PIT	37.92	-3.937	0.391	-4.336	-8.83096	HIUase/Transthyretin family (Transthyretin)	Homo sapiens
5jidA	8w44A	TRANSPORT PROTEIN 22-APR-16 5JID; TITLE CRYSTAL STRUCTURE OF HUMAN TRANSTHYRETIN IN COMPLEX WITH; TITLE 2 PERFLUOROOCTANOIC ACID (PFOA); COMPND MOL_ID: 1; COMPND 2 MOLECULE: TRANSTHYRETIN; COMPND 3 CHAIN: A, B; COMPND 4 SYNONYM: ATTR,PREALBUMIN,TBPA; COMPND 5 ENGINEERED: YES	TRANSPORT PROTEIN 23-AUG-23 8W44; TITLE X-RAY CRYSTAL STRUCTURE OF V30M-TTR IN COMPLEX WITH OXYRESVERATROL; COMPND MOL_ID: 1; COMPND 2 MOLECULE: TRANSTHYRETIN; COMPND 3 CHAIN: A, B; COMPND 4 SYNONYM: ATTR,PREALBUMIN,TBPA; COMPND 5 ENGINEERED: YES; COMPND 6 MUTATION: YES	8PF	EZE	33.785	-3.78	0.387	-4.134	-8.48871	HIUase/Transthyretin family (Transthyretin)	Homo sapiens
5jidA	8w45A	TRANSPORT PROTEIN 22-APR-16 5JID; TITLE CRYSTAL STRUCTURE OF HUMAN TRANSTHYRETIN IN COMPLEX WITH; TITLE 2 PERFLUOROOCTANOIC ACID (PFOA); COMPND MOL_ID: 1; COMPND 2 MOLECULE: TRANSTHYRETIN; COMPND 3 CHAIN: A, B; COMPND 4 SYNONYM: ATTR,PREALBUMIN,TBPA; COMPND 5 ENGINEERED: YES	TRANSPORT PROTEIN 23-AUG-23 8W45; TITLE X-RAY CRYSTAL STRUCTURE OF V30M-TTR IN COMPLEX WITH PINOSTILBENE; COMPND MOL_ID: 1; COMPND 2 MOLECULE: TRANSTHYRETIN; COMPND 3 CHAIN: A, B; COMPND 4 SYNONYM: ATTR,PREALBUMIN,TBPA; COMPND 5 ENGINEERED: YES; COMPND 6 MUTATION: YES	8PF	8KZ	39.085	-3.852	0.331	-4.11	-9.53596	HIUase/Transthyretin family (Transthyretin)	Homo sapiens
5jidA	8w46A	TRANSPORT PROTEIN 22-APR-16 5JID; TITLE CRYSTAL STRUCTURE OF HUMAN TRANSTHYRETIN IN COMPLEX WITH; TITLE 2 PERFLUOROOCTANOIC ACID (PFOA); COMPND MOL_ID: 1; COMPND 2 MOLECULE: TRANSTHYRETIN; COMPND 3 CHAIN: A, B; COMPND 4 SYNONYM: ATTR,PREALBUMIN,TBPA; COMPND 5 ENGINEERED: YES	TRANSPORT PROTEIN 23-AUG-23 8W46; TITLE X-RAY CRYSTAL STRUCTURE OF V30M-TTR IN COMPLEX WITH PTEROSTILBENE; COMPND MOL_ID: 1; COMPND 2 MOLECULE: TRANSTHYRETIN; COMPND 3 CHAIN: A, B; COMPND 4 SYNONYM: ATTR,PREALBUMIN,TBPA; COMPND 5 ENGINEERED: YES; COMPND 6 MUTATION: YES	8PF	3RL	91.888	-3.819	0.203	-4.026	-13.2871	HIUase/Transthyretin family (Transthyretin)	Homo sapiens
5jidA	8w47A	TRANSPORT PROTEIN 22-APR-16 5JID; TITLE CRYSTAL STRUCTURE OF HUMAN TRANSTHYRETIN IN COMPLEX WITH; TITLE 2 PERFLUOROOCTANOIC ACID (PFOA); COMPND MOL_ID: 1; COMPND 2 MOLECULE: TRANSTHYRETIN; COMPND 3 CHAIN: A, B; COMPND 4 SYNONYM: ATTR,PREALBUMIN,TBPA; COMPND 5 ENGINEERED: YES	TRANSPORT PROTEIN 23-AUG-23 8W47; TITLE X-RAY CRYSTAL STRUCTURE OF V30M-TTR IN COMPLEX WITH ISORHAPONTIGENIN; COMPND MOL_ID: 1; COMPND 2 MOLECULE: TRANSTHYRETIN; COMPND 3 CHAIN: A, B; COMPND 4 SYNONYM: ATTR,PREALBUMIN,TBPA; COMPND 5 ENGINEERED: YES; COMPND 6 MUTATION: YES	8PF	P5O	95.602	-3.901	0.398	-4.368	-8.77108	HIUase/Transthyretin family (Transthyretin)	Homo sapiens
5jidA	8w48A	TRANSPORT PROTEIN 22-APR-16 5JID; TITLE CRYSTAL STRUCTURE OF HUMAN TRANSTHYRETIN IN COMPLEX WITH; TITLE 2 PERFLUOROOCTANOIC ACID (PFOA); COMPND MOL_ID: 1; COMPND 2 MOLECULE: TRANSTHYRETIN; COMPND 3 CHAIN: A, B; COMPND 4 SYNONYM: ATTR,PREALBUMIN,TBPA; COMPND 5 ENGINEERED: YES	TRANSPORT PROTEIN 23-AUG-23 8W48; TITLE NEUTRON AND X-RAY JOINT STRUCTURE OF WT-TTR IN COMPLEX WITH; TITLE 2 PICEATANNOL; COMPND MOL_ID: 1; COMPND 2 MOLECULE: TRANSTHYRETIN; COMPND 3 CHAIN: A, B; COMPND 4 SYNONYM: ATTR,PREALBUMIN,TBPA; COMPND 5 ENGINEERED: YES	8PF	PIT	66.539	-3.821	0	-3.821	-38.21	HIUase/Transthyretin family (Transthyretin)	Homo sapiens
5jidA	8wgsA	TRANSPORT PROTEIN 22-APR-16 5JID; TITLE CRYSTAL STRUCTURE OF HUMAN TRANSTHYRETIN IN COMPLEX WITH; TITLE 2 PERFLUOROOCTANOIC ACID (PFOA); COMPND MOL_ID: 1; COMPND 2 MOLECULE: TRANSTHYRETIN; COMPND 3 CHAIN: A, B; COMPND 4 SYNONYM: ATTR,PREALBUMIN,TBPA; COMPND 5 ENGINEERED: YES	TRANSPORT PROTEIN 22-SEP-23 8WGS ; TITLE CRYSTAL STRUCTURE OF V30M-TTR IN COMPLEX WITH COMPOUND 4; COMPND MOL_ID: 1; COMPND 2 MOLECULE: TRANSTHYRETIN; COMPND 3 CHAIN: A, B; COMPND 4 SYNONYM: ATTR,PREALBUMIN,TBPA; COMPND 5 ENGINEERED: YES; COMPND 6 MUTATION: YES	8PF	WGH	50.747	-4.077	0.27	-4.22	-11.4054	HIUase/Transthyretin family (Transthyretin)	Homo sapiens
5jidA	8wgtA	TRANSPORT PROTEIN 22-APR-16 5JID; TITLE CRYSTAL STRUCTURE OF HUMAN TRANSTHYRETIN IN COMPLEX WITH; TITLE 2 PERFLUOROOCTANOIC ACID (PFOA); COMPND MOL_ID: 1; COMPND 2 MOLECULE: TRANSTHYRETIN; COMPND 3 CHAIN: A, B; COMPND 4 SYNONYM: ATTR,PREALBUMIN,TBPA; COMPND 5 ENGINEERED: YES	TRANSPORT PROTEIN 22-SEP-23 8WGT ; TITLE CRYSTAL STRUCTURE OF V30M-TTR IN COMPLEX WITH COMPOUND 7; COMPND MOL_ID: 1; COMPND 2 MOLECULE: TRANSTHYRETIN; COMPND 3 CHAIN: A, B; COMPND 4 SYNONYM: ATTR,PREALBUMIN,TBPA; COMPND 5 ENGINEERED: YES; COMPND 6 MUTATION: YES	8PF	WGJ	54.768	-4.076	0.217	-4.285	-13.5174	HIUase/Transthyretin family (Transthyretin)	Homo sapiens
5jidA	8wguA	TRANSPORT PROTEIN 22-APR-16 5JID; TITLE CRYSTAL STRUCTURE OF HUMAN TRANSTHYRETIN IN COMPLEX WITH; TITLE 2 PERFLUOROOCTANOIC ACID (PFOA); COMPND MOL_ID: 1; COMPND 2 MOLECULE: TRANSTHYRETIN; COMPND 3 CHAIN: A, B; COMPND 4 SYNONYM: ATTR,PREALBUMIN,TBPA; COMPND 5 ENGINEERED: YES	TRANSPORT PROTEIN 22-SEP-23 8WGU ; TITLE CRYSTAL STRUCTURE OF V30M-TTR IN COMPLEX WITH COMPOUND 20; COMPND MOL_ID: 1; COMPND 2 MOLECULE: TRANSTHYRETIN; COMPND 3 CHAIN: A, B; COMPND 4 SYNONYM: ATTR,PREALBUMIN,TBPA; COMPND 5 ENGINEERED: YES; COMPND 6 MUTATION: YES	8PF	WH0	99.721	-3.716	0.369	-4.162	-8.8742	HIUase/Transthyretin family (Transthyretin)	Homo sapiens
6gonA	1bm7A	TRANSPORT PROTEIN 01-JUN-18 6GON; TITLE CRYSTAL STRUCTURE OF SEA BREAM TRANSTHYRETIN IN COMPLEX WITH; TITLE 2 PERFLUOROOCTANOIC ACID (PFOA). CRYSTALLIZED IN PEG; COMPND MOL_ID: 1; COMPND 2 MOLECULE: TRANSTHYRETIN; COMPND 3 CHAIN: A, B, C, D; COMPND 4 ENGINEERED: YES	SIGNALING PROTEIN 29-JUL-98 1BM7; TITLE HUMAN TRANSTHYRETIN (PREALBUMIN) COMPLEX WITH FLUFENAMIC; TITLE 2 ACID (2-[[3-(TRIFLUOROMETHYL)PHENYL]AMINO] BENZOIC ACID); COMPND MOL_ID: 1; COMPND 2 MOLECULE: PROTEIN (TRANSTHYRETIN); COMPND 3 CHAIN: A, B; COMPND 4 SYNONYM: PREALBUMIN; COMPND 5 ENGINEERED: YES	8PF	FLF	87.781	-0.333	0.386	-3.592	-7.39095	HIUase/Transthyretin family (Transthyretin)	Homo sapiens
6gonA	1dvsA	TRANSPORT PROTEIN 01-JUN-18 6GON; TITLE CRYSTAL STRUCTURE OF SEA BREAM TRANSTHYRETIN IN COMPLEX WITH; TITLE 2 PERFLUOROOCTANOIC ACID (PFOA). CRYSTALLIZED IN PEG; COMPND MOL_ID: 1; COMPND 2 MOLECULE: TRANSTHYRETIN; COMPND 3 CHAIN: A, B, C, D; COMPND 4 ENGINEERED: YES	HORMONE/GROWTH FACTOR 22-JAN-00 1DVS; TITLE CRYSTAL STRUCTURE OF HUMAN TRANSTHYRETIN IN COMPLEX WITH RESVERATROL; COMPND MOL_ID: 1; COMPND 2 MOLECULE: TRANSTHYRETIN; COMPND 3 CHAIN: A, B; COMPND 4 SYNONYM: PREALBUMIN; COMPND 5 ENGINEERED: YES	8PF	STL	87.842	-3.174	0	-3.174	-31.74	HIUase/Transthyretin family (Transthyretin)	Homo sapiens
6gonA	1dvtA	TRANSPORT PROTEIN 01-JUN-18 6GON; TITLE CRYSTAL STRUCTURE OF SEA BREAM TRANSTHYRETIN IN COMPLEX WITH; TITLE 2 PERFLUOROOCTANOIC ACID (PFOA). CRYSTALLIZED IN PEG; COMPND MOL_ID: 1; COMPND 2 MOLECULE: TRANSTHYRETIN; COMPND 3 CHAIN: A, B, C, D; COMPND 4 ENGINEERED: YES	HORMONE/GROWTH FACTOR 22-JAN-00 1DVT; TITLE CRYSTAL STRUCTURE OF HUMAN TRANSTHYRETIN IN COMPLEX WITH; TITLE 2 FLURBIPROFEN; COMPND MOL_ID: 1; COMPND 2 MOLECULE: TRANSTHYRETIN; COMPND 3 CHAIN: A, B; COMPND 4 SYNONYM: PREALBUMIN; COMPND 5 ENGINEERED: YES	8PF	FLP	64.43	-3.22	0.52	-4.176	-6.73548	HIUase/Transthyretin family (Transthyretin)	Homo sapiens
6gonA	1dvyA	TRANSPORT PROTEIN 01-JUN-18 6GON; TITLE CRYSTAL STRUCTURE OF SEA BREAM TRANSTHYRETIN IN COMPLEX WITH; TITLE 2 PERFLUOROOCTANOIC ACID (PFOA). CRYSTALLIZED IN PEG; COMPND MOL_ID: 1; COMPND 2 MOLECULE: TRANSTHYRETIN; COMPND 3 CHAIN: A, B, C, D; COMPND 4 ENGINEERED: YES	HORMONE/GROWTH FACTOR 23-JAN-00 1DVY; TITLE CRYSTAL STRUCTURE OF TRANSTHYRETIN IN COMPLEX WITH N-(M-; TITLE 2 TRIFLUOROMETHYLPHENYL) PHENOXAZINE-4,6-DICARBOXYLIC ACID; COMPND MOL_ID: 1; COMPND 2 MOLECULE: TRANSTHYRETIN; COMPND 3 CHAIN: A, B; COMPND 4 SYNONYM: PREALBUMIN; COMPND 5 ENGINEERED: YES	8PF	BPD	59.789	-3.212	0.672	-4.285	-5.55052	HIUase/Transthyretin family (Transthyretin)	Homo sapiens
6gonA	1dvzA	TRANSPORT PROTEIN 01-JUN-18 6GON; TITLE CRYSTAL STRUCTURE OF SEA BREAM TRANSTHYRETIN IN COMPLEX WITH; TITLE 2 PERFLUOROOCTANOIC ACID (PFOA). CRYSTALLIZED IN PEG; COMPND MOL_ID: 1; COMPND 2 MOLECULE: TRANSTHYRETIN; COMPND 3 CHAIN: A, B, C, D; COMPND 4 ENGINEERED: YES	HORMONE/GROWTH FACTOR 23-JAN-00 1DVZ; TITLE CRYSTAL STRUCTURE OF HUMAN TRANSTHYRETIN IN COMPLEX WITH O-; TITLE 2 TRIFLUOROMETHYLPHENYL ANTHRANILIC ACID; COMPND MOL_ID: 1; COMPND 2 MOLECULE: TRANSTHYRETIN; COMPND 3 CHAIN: A, B; COMPND 4 SYNONYM: PREALBUMIN; COMPND 5 ENGINEERED: YES	8PF	OFL	65.261	2.813	0.759	-3.93	-4.57509	HIUase/Transthyretin family (Transthyretin)	Homo sapiens
6gonA	1e5aA	TRANSPORT PROTEIN 01-JUN-18 6GON; TITLE CRYSTAL STRUCTURE OF SEA BREAM TRANSTHYRETIN IN COMPLEX WITH; TITLE 2 PERFLUOROOCTANOIC ACID (PFOA). CRYSTALLIZED IN PEG; COMPND MOL_ID: 1; COMPND 2 MOLECULE: TRANSTHYRETIN; COMPND 3 CHAIN: A, B, C, D; COMPND 4 ENGINEERED: YES	PROTEIN TRANSPORT 20-JUL-00 1E5A; TITLE STRUCTURE OF HUMAN TRANSTHYRETIN COMPLEXED WITH BROMOPHENOLS: A NEW; TITLE 2 MODE OF BINDING; COMPND MOL_ID: 1; COMPND 2 MOLECULE: TRANSTHYRETIN; COMPND 3 CHAIN: A, B; COMPND 4 SYNONYM: PREALBUMIN, ATTR, TBPA	8PF	TBP	56.743	-0.783	0.089	-4.128	-21.8413	HIUase/Transthyretin family (Transthyretin)	Homo sapiens
6gonA	1eta1	TRANSPORT PROTEIN 01-JUN-18 6GON; TITLE CRYSTAL STRUCTURE OF SEA BREAM TRANSTHYRETIN IN COMPLEX WITH; TITLE 2 PERFLUOROOCTANOIC ACID (PFOA). CRYSTALLIZED IN PEG; COMPND MOL_ID: 1; COMPND 2 MOLECULE: TRANSTHYRETIN; COMPND 3 CHAIN: A, B, C, D; COMPND 4 ENGINEERED: YES	TRANSPORT(THYROXINE) 12-MAY-93 1ETA; TITLE THE X-RAY CRYSTAL STRUCTURE REFINEMENTS OF NORMAL HUMAN TRANSTHYRETIN; TITLE 2 AND THE AMYLOIDOGENIC VAL 30-->MET VARIANT TO 1.7 ANGSTROMS; TITLE 3 RESOLUTION; COMPND MOL_ID: 1; COMPND 2 MOLECULE: TRANSTHYRETIN; COMPND 3 CHAIN: 1, 2; COMPND 4 ENGINEERED: YES	8PF	T44	53.056	-3.057	0.295	-4.203	-10.6405	HIUase/Transthyretin family (Transthyretin)	Homo sapiens
6gonA	1etb1	TRANSPORT PROTEIN 01-JUN-18 6GON; TITLE CRYSTAL STRUCTURE OF SEA BREAM TRANSTHYRETIN IN COMPLEX WITH; TITLE 2 PERFLUOROOCTANOIC ACID (PFOA). CRYSTALLIZED IN PEG; COMPND MOL_ID: 1; COMPND 2 MOLECULE: TRANSTHYRETIN; COMPND 3 CHAIN: A, B, C, D; COMPND 4 ENGINEERED: YES	TRANSPORT(THYROXINE) 12-MAY-93 1ETB; TITLE THE X-RAY CRYSTAL STRUCTURE REFINEMENTS OF NORMAL HUMAN TRANSTHYRETIN; TITLE 2 AND THE AMYLOIDOGENIC VAL 30-->MET VARIANT TO 1.7 ANGSTROMS; TITLE 3 RESOLUTION; COMPND MOL_ID: 1; COMPND 2 MOLECULE: TRANSTHYRETIN; COMPND 3 CHAIN: 1, 2; COMPND 4 ENGINEERED: YES	8PF	T44	46.946	-2.815	0.363	-4.113	-8.88337	HIUase/Transthyretin family (Transthyretin)	Homo sapiens
6gonA	1f86A	TRANSPORT PROTEIN 01-JUN-18 6GON; TITLE CRYSTAL STRUCTURE OF SEA BREAM TRANSTHYRETIN IN COMPLEX WITH; TITLE 2 PERFLUOROOCTANOIC ACID (PFOA). CRYSTALLIZED IN PEG; COMPND MOL_ID: 1; COMPND 2 MOLECULE: TRANSTHYRETIN; COMPND 3 CHAIN: A, B, C, D; COMPND 4 ENGINEERED: YES	TRANSPORT PROTEIN 29-JUN-00 1F86; TITLE TRANSTHYRETIN THR119MET PROTEIN STABILISATION; COMPND MOL_ID: 1; COMPND 2 MOLECULE: TRANSTHYRETIN THR119MET VARIANT; COMPND 3 CHAIN: A, B; COMPND 4 ENGINEERED: YES; COMPND 5 MUTATION: YES	8PF	T44	54.715	-3.686	0.71	-4.5	-5.55556	HIUase/Transthyretin family (Transthyretin)	Homo sapiens
6gonA	1iiiA	TRANSPORT PROTEIN 01-JUN-18 6GON; TITLE CRYSTAL STRUCTURE OF SEA BREAM TRANSTHYRETIN IN COMPLEX WITH; TITLE 2 PERFLUOROOCTANOIC ACID (PFOA). CRYSTALLIZED IN PEG; COMPND MOL_ID: 1; COMPND 2 MOLECULE: TRANSTHYRETIN; COMPND 3 CHAIN: A, B, C, D; COMPND 4 ENGINEERED: YES	TRANSPORT PROTEIN 23-APR-01 1III; TITLE CRYSTAL STRUCTURE OF THE TRANSTHYRETIN MUTANT TTR Y114C-DATA COLLECTED; TITLE 2 AT ROOM TEMPERATURE; COMPND MOL_ID: 1; COMPND 2 MOLECULE: TRANSTHYRETIN; COMPND 3 CHAIN: A, B; COMPND 4 FRAGMENT: TRANSTHYRETIN; COMPND 5 SYNONYM: TBPA, TTR, ATTR; COMPND 6 ENGINEERED: YES; COMPND 7 MUTATION: YES	8PF	BME	39.621	-1.663	0.196	-3.619	-12.2264	HIUase/Transthyretin family (Transthyretin)	Homo sapiens
6gonA	1iikA	TRANSPORT PROTEIN 01-JUN-18 6GON; TITLE CRYSTAL STRUCTURE OF SEA BREAM TRANSTHYRETIN IN COMPLEX WITH; TITLE 2 PERFLUOROOCTANOIC ACID (PFOA). CRYSTALLIZED IN PEG; COMPND MOL_ID: 1; COMPND 2 MOLECULE: TRANSTHYRETIN; COMPND 3 CHAIN: A, B, C, D; COMPND 4 ENGINEERED: YES	TRANSPORT PROTEIN 23-APR-01 1IIK; TITLE CRYSTAL STRUCTURE OF THE TRANSTHYRETIN MUTANT TTR Y114C-DATA COLLECTED; TITLE 2 AT CRYO TEMPERATURE; COMPND MOL_ID: 1; COMPND 2 MOLECULE: TRANSTHYRETIN; COMPND 3 CHAIN: A, B; COMPND 4 FRAGMENT: TRANSTHYRETIN; COMPND 5 SYNONYM: TBPA, TTR, ATTR; COMPND 6 ENGINEERED: YES; COMPND 7 MUTATION: YES	8PF	BME	36.414	-1.363	0.077	-4.054	-22.904	HIUase/Transthyretin family (Transthyretin)	Homo sapiens
6gonA	1ijnA	TRANSPORT PROTEIN 01-JUN-18 6GON; TITLE CRYSTAL STRUCTURE OF SEA BREAM TRANSTHYRETIN IN COMPLEX WITH; TITLE 2 PERFLUOROOCTANOIC ACID (PFOA). CRYSTALLIZED IN PEG; COMPND MOL_ID: 1; COMPND 2 MOLECULE: TRANSTHYRETIN; COMPND 3 CHAIN: A, B, C, D; COMPND 4 ENGINEERED: YES	TRANSPORT PROTEIN 27-APR-01 1IJN; TITLE CRYSTAL STRUCTURE OF THE TRANSTHYRETIN MUTANT TTR C10A/Y114C; COMPND MOL_ID: 1; COMPND 2 MOLECULE: TRANSTHYRETIN; COMPND 3 CHAIN: A, B; COMPND 4 FRAGMENT: TRANSTHYRETIN; COMPND 5 SYNONYM: TBPA, TTR, ATTR; COMPND 6 ENGINEERED: YES; COMPND 7 MUTATION: YES	8PF	BME	43.642	-0.795	0.128	-3.683	-16.1535	HIUase/Transthyretin family (Transthyretin)	Homo sapiens
6gonA	1thaA	TRANSPORT PROTEIN 01-JUN-18 6GON; TITLE CRYSTAL STRUCTURE OF SEA BREAM TRANSTHYRETIN IN COMPLEX WITH; TITLE 2 PERFLUOROOCTANOIC ACID (PFOA). CRYSTALLIZED IN PEG; COMPND MOL_ID: 1; COMPND 2 MOLECULE: TRANSTHYRETIN; COMPND 3 CHAIN: A, B, C, D; COMPND 4 ENGINEERED: YES	TRANSPORT(THYROXINE) 21-NOV-91 1THA; TITLE MECHANISM OF MOLECULAR RECOGNITION. STRUCTURAL ASPECTS OF 3,3'-DIIODO-; TITLE 2 L-THYRONINE BINDING TO HUMAN SERUM TRANSTHYRETIN; COMPND MOL_ID: 1; COMPND 2 MOLECULE: TRANSTHYRETIN; COMPND 3 CHAIN: A, B; COMPND 4 ENGINEERED: YES	8PF	T33	81.988	-2.212	0.292	-3.544	-9.04082	HIUase/Transthyretin family (Transthyretin)	Homo sapiens
6gonA	1thcA	TRANSPORT PROTEIN 01-JUN-18 6GON; TITLE CRYSTAL STRUCTURE OF SEA BREAM TRANSTHYRETIN IN COMPLEX WITH; TITLE 2 PERFLUOROOCTANOIC ACID (PFOA). CRYSTALLIZED IN PEG; COMPND MOL_ID: 1; COMPND 2 MOLECULE: TRANSTHYRETIN; COMPND 3 CHAIN: A, B, C, D; COMPND 4 ENGINEERED: YES	TRANSPORT (THYROXINE,RETINOL) IN SERUM 20-APR-92 1THC; TITLE CRYSTAL STRUCTURE DETERMINATION AT 2.3A OF HUMAN TRANSTHYRETIN-3',5'-; TITLE 2 DIBROMO-2',4,4',6-TETRA-HYDROXYAURONE COMPLEX; COMPND MOL_ID: 1; COMPND 2 MOLECULE: TRANSTHYRETIN; COMPND 3 CHAIN: A, B; COMPND 4 ENGINEERED: YES	8PF	FL9	77.176	-0.922	0.119	-3.8	-17.3516	HIUase/Transthyretin family (Transthyretin)	Homo sapiens
6gonA	1tlmA	TRANSPORT PROTEIN 01-JUN-18 6GON; TITLE CRYSTAL STRUCTURE OF SEA BREAM TRANSTHYRETIN IN COMPLEX WITH; TITLE 2 PERFLUOROOCTANOIC ACID (PFOA). CRYSTALLIZED IN PEG; COMPND MOL_ID: 1; COMPND 2 MOLECULE: TRANSTHYRETIN; COMPND 3 CHAIN: A, B, C, D; COMPND 4 ENGINEERED: YES	TRANSPORT(THYROXINE) 22-DEC-92 1TLM; TITLE STRUCTURAL ASPECTS OF INOTROPIC BIPYRIDINE BINDING: CRYSTAL STRUCTURE; TITLE 2 DETERMINATION TO 1.9 ANGSTROMS OF THE HUMAN SERUM TRANSTHYRETIN-; TITLE 3 MILRINONE COMPLEX; COMPND MOL_ID: 1; COMPND 2 MOLECULE: TRANSTHYRETIN; COMPND 3 CHAIN: A, B; COMPND 4 ENGINEERED: YES	8PF	MIL	55.67	-1.814	0.155	-3.637	-14.2627	HIUase/Transthyretin family (Transthyretin)	Homo sapiens
6gonA	1tt6A	TRANSPORT PROTEIN 01-JUN-18 6GON; TITLE CRYSTAL STRUCTURE OF SEA BREAM TRANSTHYRETIN IN COMPLEX WITH; TITLE 2 PERFLUOROOCTANOIC ACID (PFOA). CRYSTALLIZED IN PEG; COMPND MOL_ID: 1; COMPND 2 MOLECULE: TRANSTHYRETIN; COMPND 3 CHAIN: A, B, C, D; COMPND 4 ENGINEERED: YES	TRANSPORT PROTEIN 22-JUN-04 1TT6; TITLE THE ORTHORHOMBIC CRYSTAL STRUCTURE OF TRANSTHYRETIN IN COMPLEX WITH; TITLE 2 DIETHYLSTILBESTROL; COMPND MOL_ID: 1; COMPND 2 MOLECULE: TRANSTHYRETIN; COMPND 3 CHAIN: A, B; COMPND 4 SYNONYM: PREALBUMIN, TBPA, TTR, ATTR; COMPND 5 ENGINEERED: YES	8PF	DES	58.253	-2.452	0.379	-4.215	-8.79958	HIUase/Transthyretin family (Transthyretin)	Homo sapiens
6gonA	1tyrA	TRANSPORT PROTEIN 01-JUN-18 6GON; TITLE CRYSTAL STRUCTURE OF SEA BREAM TRANSTHYRETIN IN COMPLEX WITH; TITLE 2 PERFLUOROOCTANOIC ACID (PFOA). CRYSTALLIZED IN PEG; COMPND MOL_ID: 1; COMPND 2 MOLECULE: TRANSTHYRETIN; COMPND 3 CHAIN: A, B, C, D; COMPND 4 ENGINEERED: YES	RETINOL-BINDING 12-MAY-95 1TYR; TITLE TRANSTHYRETIN COMPLEX WITH RETINOIC ACID; COMPND MOL_ID: 1; COMPND 2 MOLECULE: TRANSTHYRETIN; COMPND 3 CHAIN: A, B; COMPND 4 SYNONYM: PREALBUMIN	8PF	9CR	48.408	-1.519	0.118	-4.004	-18.367	HIUase/Transthyretin family (Transthyretin)	Homo sapiens
6gonA	1u21A	TRANSPORT PROTEIN 01-JUN-18 6GON; TITLE CRYSTAL STRUCTURE OF SEA BREAM TRANSTHYRETIN IN COMPLEX WITH; TITLE 2 PERFLUOROOCTANOIC ACID (PFOA). CRYSTALLIZED IN PEG; COMPND MOL_ID: 1; COMPND 2 MOLECULE: TRANSTHYRETIN; COMPND 3 CHAIN: A, B, C, D; COMPND 4 ENGINEERED: YES	HORMONE/GROWTH FACTOR 16-JUL-04 1U21; TITLE TRANSTHYRETIN WITH TETHERED INHIBITOR ON ONE MONOMER.; COMPND MOL_ID: 1; COMPND 2 MOLECULE: TRANSTHYRETIN; COMPND 3 CHAIN: A, B; COMPND 4 SYNONYM: PREALBUMIN, TBPA, TTR, ATTR; COMPND 5 ENGINEERED: YES; COMPND 6 OTHER_DETAILS: SEE REMARK 999 FOR MUTATION INFORMATION	8PF	P2C	70.39	-1.718	0.17	-4.017	-14.8778	HIUase/Transthyretin family (Transthyretin)	Homo sapiens
6gonA	1y1dA	TRANSPORT PROTEIN 01-JUN-18 6GON; TITLE CRYSTAL STRUCTURE OF SEA BREAM TRANSTHYRETIN IN COMPLEX WITH; TITLE 2 PERFLUOROOCTANOIC ACID (PFOA). CRYSTALLIZED IN PEG; COMPND MOL_ID: 1; COMPND 2 MOLECULE: TRANSTHYRETIN; COMPND 3 CHAIN: A, B, C, D; COMPND 4 ENGINEERED: YES	TRANSPORT PROTEIN 18-NOV-04 1Y1D; TITLE CRYSTAL STRUCTURE OF TRANSTHYRETIN IN COMPLEX WITH IODODIFLUNISAL; COMPND MOL_ID: 1; COMPND 2 MOLECULE: TRANSTHYRETIN; COMPND 3 CHAIN: A, B; COMPND 4 SYNONYM: PREALBUMIN, TBPA, TTR, ATTR; COMPND 5 ENGINEERED: YES	8PF	FHI	63.547	-1.373	0.367	-4.013	-8.59315	HIUase/Transthyretin family (Transthyretin)	Homo sapiens
6gonA	1z7jA	TRANSPORT PROTEIN 01-JUN-18 6GON; TITLE CRYSTAL STRUCTURE OF SEA BREAM TRANSTHYRETIN IN COMPLEX WITH; TITLE 2 PERFLUOROOCTANOIC ACID (PFOA). CRYSTALLIZED IN PEG; COMPND MOL_ID: 1; COMPND 2 MOLECULE: TRANSTHYRETIN; COMPND 3 CHAIN: A, B, C, D; COMPND 4 ENGINEERED: YES	TRANSPORT PROTEIN 25-MAR-05 1Z7J; TITLE HUMAN TRANSTHYRETIN (ALSO CALLED PREALBUMIN) COMPLEX WITH 3, 3',5,5'-; TITLE 2 TETRAIODOTHYROACETIC ACID (T4AC); COMPND MOL_ID: 1; COMPND 2 MOLECULE: TRANSTHYRETIN; COMPND 3 CHAIN: A, B; COMPND 4 SYNONYM: PREALBUMIN, TBPA, TTR, ATTR	8PF	T4A	48.574	-2.908	0.432	-4.104	-7.71429	HIUase/Transthyretin family (Transthyretin)	Homo sapiens
6gonA	1zcrA	TRANSPORT PROTEIN 01-JUN-18 6GON; TITLE CRYSTAL STRUCTURE OF SEA BREAM TRANSTHYRETIN IN COMPLEX WITH; TITLE 2 PERFLUOROOCTANOIC ACID (PFOA). CRYSTALLIZED IN PEG; COMPND MOL_ID: 1; COMPND 2 MOLECULE: TRANSTHYRETIN; COMPND 3 CHAIN: A, B, C, D; COMPND 4 ENGINEERED: YES	TRANSPORT PROTEIN 13-APR-05 1ZCR; TITLE CRYSTAL STRUCTURE OF HUMAN TRANSTHYRETIN WITH BOUND IODIDE; COMPND MOL_ID: 1; COMPND 2 MOLECULE: TRANSTHYRETIN; COMPND 3 CHAIN: A, B; COMPND 4 SYNONYM: PREALBUMIN, TBPA, TTR, ATTR; COMPND 5 ENGINEERED: YES	8PF	IOD	37.606	-1.593	0.791	-3.955	-4.43883	HIUase/Transthyretin family (Transthyretin)	Homo sapiens
6gonA	1zd6A	TRANSPORT PROTEIN 01-JUN-18 6GON; TITLE CRYSTAL STRUCTURE OF SEA BREAM TRANSTHYRETIN IN COMPLEX WITH; TITLE 2 PERFLUOROOCTANOIC ACID (PFOA). CRYSTALLIZED IN PEG; COMPND MOL_ID: 1; COMPND 2 MOLECULE: TRANSTHYRETIN; COMPND 3 CHAIN: A, B, C, D; COMPND 4 ENGINEERED: YES	TRANSPORT PROTEIN 14-APR-05 1ZD6; TITLE CRYSTAL STRUCTURE OF HUMAN TRANSTHYRETIN WITH BOUND CHLORIDE; COMPND MOL_ID: 1; COMPND 2 MOLECULE: TRANSTHYRETIN; COMPND 3 CHAIN: A, B; COMPND 4 SYNONYM: PREALBUMIN, TBPA, TTR, ATTR; COMPND 5 ENGINEERED: YES	8PF	CL	41.566	-0.813	0	-0.813	-8.13	HIUase/Transthyretin family (Transthyretin)	Homo sapiens
6gonA	2b14A	TRANSPORT PROTEIN 01-JUN-18 6GON; TITLE CRYSTAL STRUCTURE OF SEA BREAM TRANSTHYRETIN IN COMPLEX WITH; TITLE 2 PERFLUOROOCTANOIC ACID (PFOA). CRYSTALLIZED IN PEG; COMPND MOL_ID: 1; COMPND 2 MOLECULE: TRANSTHYRETIN; COMPND 3 CHAIN: A, B, C, D; COMPND 4 ENGINEERED: YES	TRANSPORT PROTEIN 15-SEP-05 2B14; TITLE THE CRYSTAL STRUCTURE OF 2,4-DINITROPHENOL IN COMPLEX WITH THE; TITLE 2 AMYLOIDOGENIC VARIANT TRANSTHYRETIN LEU 55 PRO; COMPND MOL_ID: 1; COMPND 2 MOLECULE: TRANSTHYRETIN; COMPND 3 CHAIN: A, B; COMPND 4 SYNONYM: PREALBUMIN, TBPA, TTR, ATTR; COMPND 5 ENGINEERED: YES; COMPND 6 MUTATION: YES	8PF	DNF	65.187	-1.913	0.181	-3.777	-13.4413	HIUase/Transthyretin family (Transthyretin)	Homo sapiens
6gonA	2b15A	TRANSPORT PROTEIN 01-JUN-18 6GON; TITLE CRYSTAL STRUCTURE OF SEA BREAM TRANSTHYRETIN IN COMPLEX WITH; TITLE 2 PERFLUOROOCTANOIC ACID (PFOA). CRYSTALLIZED IN PEG; COMPND MOL_ID: 1; COMPND 2 MOLECULE: TRANSTHYRETIN; COMPND 3 CHAIN: A, B, C, D; COMPND 4 ENGINEERED: YES	TRANSPORT PROTEIN 15-SEP-05 2B15; TITLE THE CRYSTAL STRUCTURE OF 2,4-DINITROPHENOL IN COMPLEX WITH HUMAN; TITLE 2 TRANSTHYRETIN; COMPND MOL_ID: 1; COMPND 2 MOLECULE: TRANSTHYRETIN; COMPND 3 CHAIN: A, B; COMPND 4 SYNONYM: PREALBUMIN, TBPA, TTR, ATTR; COMPND 5 ENGINEERED: YES	8PF	DNF	86.32	-0.521	0.606	-3.69	-5.22663	HIUase/Transthyretin family (Transthyretin)	Homo sapiens
6gonA	2b16A	TRANSPORT PROTEIN 01-JUN-18 6GON; TITLE CRYSTAL STRUCTURE OF SEA BREAM TRANSTHYRETIN IN COMPLEX WITH; TITLE 2 PERFLUOROOCTANOIC ACID (PFOA). CRYSTALLIZED IN PEG; COMPND MOL_ID: 1; COMPND 2 MOLECULE: TRANSTHYRETIN; COMPND 3 CHAIN: A, B, C, D; COMPND 4 ENGINEERED: YES	TRANSPORT PROTEIN 15-SEP-05 2B16; TITLE THE CRYSTAL STRUCTURE OF 2,4-DINITROPHENOL IN COMPLEX WITH THE; TITLE 2 AMYLOIDOGENIC VARIANT TRANSTHYRETIN TYR78PHE; COMPND MOL_ID: 1; COMPND 2 MOLECULE: TRANSTHYRETIN; COMPND 3 CHAIN: A, B; COMPND 4 SYNONYM: PREALBUMIN, TBPA, TTR, ATTR; COMPND 5 ENGINEERED: YES; COMPND 6 MUTATION: YES	8PF	DNF	77.617	2.567	0.724	-3.914	-4.75	HIUase/Transthyretin family (Transthyretin)	Homo sapiens
6gonA	2b77A	TRANSPORT PROTEIN 01-JUN-18 6GON; TITLE CRYSTAL STRUCTURE OF SEA BREAM TRANSTHYRETIN IN COMPLEX WITH; TITLE 2 PERFLUOROOCTANOIC ACID (PFOA). CRYSTALLIZED IN PEG; COMPND MOL_ID: 1; COMPND 2 MOLECULE: TRANSTHYRETIN; COMPND 3 CHAIN: A, B, C, D; COMPND 4 ENGINEERED: YES	HORMONE/GROWTH FACTOR 03-OCT-05 2B77; TITLE HUMAN TRANSTHYRETIN (TTR) COMPLEXED WITH DIFLUNISAL ANALOGUES- TTR.2',; TITLE 2 4'-DICHLORO-4-HYDROXY-1,1'-BIPHENYL-3-CARBOXYLIC ACID; COMPND MOL_ID: 1; COMPND 2 MOLECULE: TRANSTHYRETIN; COMPND 3 CHAIN: A, B; COMPND 4 SYNONYM: PREALBUMIN, TBPA, TTR, ATTR; COMPND 5 ENGINEERED: YES	8PF	3CA	37.257	-1.743	0.229	-3.936	-11.9635	HIUase/Transthyretin family (Transthyretin)	Homo sapiens
6gonA	2b9aA	TRANSPORT PROTEIN 01-JUN-18 6GON; TITLE CRYSTAL STRUCTURE OF SEA BREAM TRANSTHYRETIN IN COMPLEX WITH; TITLE 2 PERFLUOROOCTANOIC ACID (PFOA). CRYSTALLIZED IN PEG; COMPND MOL_ID: 1; COMPND 2 MOLECULE: TRANSTHYRETIN; COMPND 3 CHAIN: A, B, C, D; COMPND 4 ENGINEERED: YES	HORMONE/GROWTH FACTOR 11-OCT-05 2B9A; TITLE HUMAN TRANSTHYRETIN (TTR) COMPLEXED WITH DIFLUNISAL ANALOGUES- TTR.3',; TITLE 2 5'-DIFLUOROBIPHENYL-4-CARBOXYLIC ACID; COMPND MOL_ID: 1; COMPND 2 MOLECULE: TRANSTHYRETIN; COMPND 3 CHAIN: A, B; COMPND 4 SYNONYM: PREALBUMIN, TBPA, TTR, ATTR; COMPND 5 ENGINEERED: YES	8PF	FBC	63.53	-1.493	0.236	-4.164	-12.3929	HIUase/Transthyretin family (Transthyretin)	Homo sapiens
6gonA	2f7iA	TRANSPORT PROTEIN 01-JUN-18 6GON; TITLE CRYSTAL STRUCTURE OF SEA BREAM TRANSTHYRETIN IN COMPLEX WITH; TITLE 2 PERFLUOROOCTANOIC ACID (PFOA). CRYSTALLIZED IN PEG; COMPND MOL_ID: 1; COMPND 2 MOLECULE: TRANSTHYRETIN; COMPND 3 CHAIN: A, B, C, D; COMPND 4 ENGINEERED: YES	HORMONE/GROWTH FACTOR 30-NOV-05 2F7I; TITLE HUMAN TRANSTHYRETIN (TTR) COMPLEXED WITH DIFLUNISAL ANALOGUES- TTR.; TITLE 2 2',6'-DIFLUOROBIPHENYL-4-CARBOXYLIC ACID; COMPND MOL_ID: 1; COMPND 2 MOLECULE: TRANSTHYRETIN; COMPND 3 CHAIN: A, B; COMPND 4 SYNONYM: PREALBUMIN, TBPA, TTR, ATTR; COMPND 5 ENGINEERED: YES	8PF	26C	79.46	-0.334	0.323	-4.078	-9.64066	HIUase/Transthyretin family (Transthyretin)	Homo sapiens
6gonA	2f8iA	TRANSPORT PROTEIN 01-JUN-18 6GON; TITLE CRYSTAL STRUCTURE OF SEA BREAM TRANSTHYRETIN IN COMPLEX WITH; TITLE 2 PERFLUOROOCTANOIC ACID (PFOA). CRYSTALLIZED IN PEG; COMPND MOL_ID: 1; COMPND 2 MOLECULE: TRANSTHYRETIN; COMPND 3 CHAIN: A, B, C, D; COMPND 4 ENGINEERED: YES	HORMONE/GROWTH FACTOR 02-DEC-05 2F8I; TITLE HUMAN TRANSTHYRETIN (TTR) COMPLEXED WITH BENZOXAZOLE; COMPND MOL_ID: 1; COMPND 2 MOLECULE: TRANSTHYRETIN; COMPND 3 CHAIN: A, B; COMPND 4 SYNONYM: PREALBUMIN; TBPA; TTR; ATTR; COMPND 5 ENGINEERED: YES	8PF	205	92.644	-3.437	0.868	-4.611	-4.76343	HIUase/Transthyretin family (Transthyretin)	Homo sapiens
6gonA	2fbrA	TRANSPORT PROTEIN 01-JUN-18 6GON; TITLE CRYSTAL STRUCTURE OF SEA BREAM TRANSTHYRETIN IN COMPLEX WITH; TITLE 2 PERFLUOROOCTANOIC ACID (PFOA). CRYSTALLIZED IN PEG; COMPND MOL_ID: 1; COMPND 2 MOLECULE: TRANSTHYRETIN; COMPND 3 CHAIN: A, B, C, D; COMPND 4 ENGINEERED: YES	HORMONE/GROWTH FACTOR 09-DEC-05 2FBR; TITLE HUMAN TRANSTHYRETIN (TTR) COMPLEXED WITH BIVALANT AMYLOID INHIBITOR (4; TITLE 2 CARBON LINKER); COMPND MOL_ID: 1; COMPND 2 MOLECULE: TRANSTHYRETIN; COMPND 3 CHAIN: A, B; COMPND 4 SYNONYM: PREALBUMIN, TBPA, TTR, ATTR; COMPND 5 ENGINEERED: YES	8PF	44C	83.257	4.231	1.931	-4.021	-1.97981	HIUase/Transthyretin family (Transthyretin)	Homo sapiens
6gonA	2g5uA	TRANSPORT PROTEIN 01-JUN-18 6GON; TITLE CRYSTAL STRUCTURE OF SEA BREAM TRANSTHYRETIN IN COMPLEX WITH; TITLE 2 PERFLUOROOCTANOIC ACID (PFOA). CRYSTALLIZED IN PEG; COMPND MOL_ID: 1; COMPND 2 MOLECULE: TRANSTHYRETIN; COMPND 3 CHAIN: A, B, C, D; COMPND 4 ENGINEERED: YES	HORMONE/GROWTH FACTOR 23-FEB-06 2G5U; TITLE HUMAN TRANSTHYRETIN (TTR) COMPLEXED WITH HYDROXYLATED POLYCHLORINATED; TITLE 2 BIPHENYL-4,4'-DIHYDROXY-3,3',5,5'-TETRACHLOROBIPHENYL; COMPND MOL_ID: 1; COMPND 2 MOLECULE: TRANSTHYRETIN; COMPND 3 CHAIN: A, B; COMPND 4 SYNONYM: PREALBUMIN, TBPA, TTR, ATTR; COMPND 5 ENGINEERED: YES	8PF	PCQ	86.438	-1.746	0.232	-3.444	-10.3735	HIUase/Transthyretin family (Transthyretin)	Homo sapiens
6gonA	2g9kA	TRANSPORT PROTEIN 01-JUN-18 6GON; TITLE CRYSTAL STRUCTURE OF SEA BREAM TRANSTHYRETIN IN COMPLEX WITH; TITLE 2 PERFLUOROOCTANOIC ACID (PFOA). CRYSTALLIZED IN PEG; COMPND MOL_ID: 1; COMPND 2 MOLECULE: TRANSTHYRETIN; COMPND 3 CHAIN: A, B, C, D; COMPND 4 ENGINEERED: YES	HORMONE/GROWTH FACTOR 06-MAR-06 2G9K; TITLE HUMAN TRANSTHYRETIN (TTR) COMPLEXED WITH HYDROXYLATED POLYCHLORINATED; TITLE 2 BIPHENYL-4-HYDROXY-2',3,3',4',5-PENTACHLOROBIPHENYL; COMPND MOL_ID: 1; COMPND 2 MOLECULE: TRANSTHYRETIN; COMPND 3 CHAIN: A, B; COMPND 4 SYNONYM: PREALBUMIN, TBPA, TTR, ATTR; COMPND 5 ENGINEERED: YES	8PF	NE1	58.499	-1.404	0.056	-3.852	-24.6923	HIUase/Transthyretin family (Transthyretin)	Homo sapiens
6gonA	2gabA	TRANSPORT PROTEIN 01-JUN-18 6GON; TITLE CRYSTAL STRUCTURE OF SEA BREAM TRANSTHYRETIN IN COMPLEX WITH; TITLE 2 PERFLUOROOCTANOIC ACID (PFOA). CRYSTALLIZED IN PEG; COMPND MOL_ID: 1; COMPND 2 MOLECULE: TRANSTHYRETIN; COMPND 3 CHAIN: A, B, C, D; COMPND 4 ENGINEERED: YES	HORMONE/GROWTH FACTOR 08-MAR-06 2GAB; TITLE HUMAN TRANSTHYRETIN (TTR) COMPLEXED WITH HYDROXYLATED POLYCHLORINATED; TITLE 2 BIPHENYL-4-HYDROXY-3,3',5,4'-TETRACHLOROBIPHENYL; COMPND MOL_ID: 1; COMPND 2 MOLECULE: TRANSTHYRETIN; COMPND 3 CHAIN: A, B; COMPND 4 SYNONYM: PREALBUMIN, TBPA, TTR, ATTR; COMPND 5 ENGINEERED: YES	8PF	NE2	42.572	-1.059	0.219	-3.953	-12.3918	HIUase/Transthyretin family (Transthyretin)	Homo sapiens
6gonA	2qgcA	TRANSPORT PROTEIN 01-JUN-18 6GON; TITLE CRYSTAL STRUCTURE OF SEA BREAM TRANSTHYRETIN IN COMPLEX WITH; TITLE 2 PERFLUOROOCTANOIC ACID (PFOA). CRYSTALLIZED IN PEG; COMPND MOL_ID: 1; COMPND 2 MOLECULE: TRANSTHYRETIN; COMPND 3 CHAIN: A, B, C, D; COMPND 4 ENGINEERED: YES	HORMONE/GROWTH FACTOR 28-JUN-07 2QGC; TITLE HUMAN TRANSTHYRETIN (TTR) COMPLEXED WITH 2-(3,5-DIMETHYL-4-; TITLE 2 HYDROXYPHENYL)BENZOXAZOLE; COMPND MOL_ID: 1; COMPND 2 MOLECULE: TRANSTHYRETIN; COMPND 3 CHAIN: A, B; COMPND 4 SYNONYM: PREALBUMIN, TBPA, TTR, ATTR; COMPND 5 ENGINEERED: YES	8PF	MR4	68.428	-1.29	0.241	-3.835	-11.2463	HIUase/Transthyretin family (Transthyretin)	Homo sapiens
6gonA	2qgdA	TRANSPORT PROTEIN 01-JUN-18 6GON; TITLE CRYSTAL STRUCTURE OF SEA BREAM TRANSTHYRETIN IN COMPLEX WITH; TITLE 2 PERFLUOROOCTANOIC ACID (PFOA). CRYSTALLIZED IN PEG; COMPND MOL_ID: 1; COMPND 2 MOLECULE: TRANSTHYRETIN; COMPND 3 CHAIN: A, B, C, D; COMPND 4 ENGINEERED: YES	HORMONE/GROWTH FACTOR 28-JUN-07 2QGD; TITLE HUMAN TRANSTHYRETIN (TTR) COMPLEXED WITH 2-(3,5-DIBROMO-4-; TITLE 2 HYDROXYPHENYL)BENZOXAZOLE; COMPND MOL_ID: 1; COMPND 2 MOLECULE: TRANSTHYRETIN; COMPND 3 CHAIN: A, B; COMPND 4 SYNONYM: PREALBUMIN, TBPA, TTR, ATTR; COMPND 5 ENGINEERED: YES	8PF	MR5	71.102	-1.288	0.812	-3.683	-4.03838	HIUase/Transthyretin family (Transthyretin)	Homo sapiens
6gonA	2qgeA	TRANSPORT PROTEIN 01-JUN-18 6GON; TITLE CRYSTAL STRUCTURE OF SEA BREAM TRANSTHYRETIN IN COMPLEX WITH; TITLE 2 PERFLUOROOCTANOIC ACID (PFOA). CRYSTALLIZED IN PEG; COMPND MOL_ID: 1; COMPND 2 MOLECULE: TRANSTHYRETIN; COMPND 3 CHAIN: A, B, C, D; COMPND 4 ENGINEERED: YES	HORMONE/GROWTH FACTOR 28-JUN-07 2QGE; TITLE HUMAN TRANSTHYRETIN (TTR) COMPLEXED WITH 2-(3,5-DIMETHYLPHENYL); TITLE 2 BENZOXAZOLE; COMPND MOL_ID: 1; COMPND 2 MOLECULE: TRANSTHYRETIN; COMPND 3 CHAIN: A, B; COMPND 4 SYNONYM: PREALBUMIN, TBPA, TTR, ATTR; COMPND 5 ENGINEERED: YES	8PF	MR6	78.126	-2.125	0.339	-3.964	-9.02961	HIUase/Transthyretin family (Transthyretin)	Homo sapiens
6gonA	2roxA	TRANSPORT PROTEIN 01-JUN-18 6GON; TITLE CRYSTAL STRUCTURE OF SEA BREAM TRANSTHYRETIN IN COMPLEX WITH; TITLE 2 PERFLUOROOCTANOIC ACID (PFOA). CRYSTALLIZED IN PEG; COMPND MOL_ID: 1; COMPND 2 MOLECULE: TRANSTHYRETIN; COMPND 3 CHAIN: A, B, C, D; COMPND 4 ENGINEERED: YES	TRANSPORT 23-OCT-96 2ROX; TITLE TRANSTHYRETIN (ALSO CALLED PREALBUMIN) COMPLEX WITH THYROXINE (T4); COMPND MOL_ID: 1; COMPND 2 MOLECULE: TRANSTHYRETIN; COMPND 3 CHAIN: A, B; COMPND 4 SYNONYM: PREALBUMIN	8PF	T44	61.304	-3.27	0.75	-4.369	-5.14	HIUase/Transthyretin family (Transthyretin)	Homo sapiens
6gonA	2royA	TRANSPORT PROTEIN 01-JUN-18 6GON; TITLE CRYSTAL STRUCTURE OF SEA BREAM TRANSTHYRETIN IN COMPLEX WITH; TITLE 2 PERFLUOROOCTANOIC ACID (PFOA). CRYSTALLIZED IN PEG; COMPND MOL_ID: 1; COMPND 2 MOLECULE: TRANSTHYRETIN; COMPND 3 CHAIN: A, B, C, D; COMPND 4 ENGINEERED: YES	TRANSPORT 23-OCT-96 2ROY; TITLE TRANSTHYRETIN (ALSO CALLED PREALBUMIN) COMPLEX WITH 3',5'-DINITRO-N-; TITLE 2 ACETYL-L-THYRONINE; COMPND MOL_ID: 1; COMPND 2 MOLECULE: TRANSTHYRETIN; COMPND 3 CHAIN: A, B; COMPND 4 SYNONYM: PREALBUMIN	8PF	P28	72.723	-3.092	0.533	-3.986	-6.297	HIUase/Transthyretin family (Transthyretin)	Homo sapiens
6gonA	2wqaA	TRANSPORT PROTEIN 01-JUN-18 6GON; TITLE CRYSTAL STRUCTURE OF SEA BREAM TRANSTHYRETIN IN COMPLEX WITH; TITLE 2 PERFLUOROOCTANOIC ACID (PFOA). CRYSTALLIZED IN PEG; COMPND MOL_ID: 1; COMPND 2 MOLECULE: TRANSTHYRETIN; COMPND 3 CHAIN: A, B, C, D; COMPND 4 ENGINEERED: YES	HYDROLASE/SIGNALING PROTEIN 14-AUG-09 2WQA; TITLE COMPLEX OF TTR AND RBP4 AND OLEIC ACID; COMPND MOL_ID: 1; COMPND 2 MOLECULE: TRANSTHYRETIN; COMPND 3 CHAIN: A, B, C, D; COMPND 4 SYNONYM: PREALBUMIN, TBPA, TTR, ATTR; COMPND 5 ENGINEERED: YES; COMPND 6 MOL_ID: 2; COMPND 7 MOLECULE: RETINOL-BINDING PROTEIN 4; COMPND 8 CHAIN: E, F; COMPND 9 SYNONYM: PLASMA RETINOL-BINDING PROTEIN, PLASMA RETINOL-BIN…	8PF	SO4	33.423	0.052	0.37	-3.941	-8.38511	HIUase/Transthyretin family (Transthyretin)	Homo sapiens
6gonA	3a4eA	TRANSPORT PROTEIN 01-JUN-18 6GON; TITLE CRYSTAL STRUCTURE OF SEA BREAM TRANSTHYRETIN IN COMPLEX WITH; TITLE 2 PERFLUOROOCTANOIC ACID (PFOA). CRYSTALLIZED IN PEG; COMPND MOL_ID: 1; COMPND 2 MOLECULE: TRANSTHYRETIN; COMPND 3 CHAIN: A, B, C, D; COMPND 4 ENGINEERED: YES	TRANSPORT PROTEIN 06-JUL-09 3A4E; TITLE CRYSTAL STRUCTURE OF HUMAN TRANSTHYRETIN (E54G); COMPND MOL_ID: 1; COMPND 2 MOLECULE: TRANSTHYRETIN; COMPND 3 CHAIN: A, B; COMPND 4 SYNONYM: PREALBUMIN, TBPA, TTR, ATTR; COMPND 5 ENGINEERED: YES	8PF	GOL	72.243	-3.469	0.223	-3.763	-11.6502	HIUase/Transthyretin family (Transthyretin)	Homo sapiens
6gonA	3b56A	TRANSPORT PROTEIN 01-JUN-18 6GON; TITLE CRYSTAL STRUCTURE OF SEA BREAM TRANSTHYRETIN IN COMPLEX WITH; TITLE 2 PERFLUOROOCTANOIC ACID (PFOA). CRYSTALLIZED IN PEG; COMPND MOL_ID: 1; COMPND 2 MOLECULE: TRANSTHYRETIN; COMPND 3 CHAIN: A, B, C, D; COMPND 4 ENGINEERED: YES	TRANSPORT PROTEIN 25-OCT-07 3B56; TITLE CRYSTAL STRUCTURE OF TRANSTHYRETIN IN COMPLEX WITH 3,5-DIIODOSALICYLIC; TITLE 2 ACID; COMPND MOL_ID: 1; COMPND 2 MOLECULE: TRANSTHYRETIN; COMPND 3 CHAIN: A, B; COMPND 4 SYNONYM: PREALBUMIN, TBPA, TTR, ATTR; COMPND 5 ENGINEERED: YES	8PF	DIU	74.637	2.074	1.042	-4.176	-3.65674	HIUase/Transthyretin family (Transthyretin)	Homo sapiens
6gonA	3cfnA	TRANSPORT PROTEIN 01-JUN-18 6GON; TITLE CRYSTAL STRUCTURE OF SEA BREAM TRANSTHYRETIN IN COMPLEX WITH; TITLE 2 PERFLUOROOCTANOIC ACID (PFOA). CRYSTALLIZED IN PEG; COMPND MOL_ID: 1; COMPND 2 MOLECULE: TRANSTHYRETIN; COMPND 3 CHAIN: A, B, C, D; COMPND 4 ENGINEERED: YES	TRANSPORT PROTEIN 04-MAR-08 3CFN; TITLE CRYSTAL STRUCTURE OF HUMAN TRANSTHYRETIN IN COMPLEX WITH 1-ANILINO-8-; TITLE 2 NAPHTHALENE SULFONATE; COMPND MOL_ID: 1; COMPND 2 MOLECULE: TRANSTHYRETIN; COMPND 3 CHAIN: A, B; COMPND 4 FRAGMENT: UNP RESIDUE 30-147; COMPND 5 SYNONYM: PREALBUMIN, TBPA, TTR, ATTR; COMPND 6 ENGINEERED: YES	8PF	2AN	51.152	-1.649	0.41	-3.24	-6.35294	HIUase/Transthyretin family (Transthyretin)	Homo sapiens
6gonA	3cfqA	TRANSPORT PROTEIN 01-JUN-18 6GON; TITLE CRYSTAL STRUCTURE OF SEA BREAM TRANSTHYRETIN IN COMPLEX WITH; TITLE 2 PERFLUOROOCTANOIC ACID (PFOA). CRYSTALLIZED IN PEG; COMPND MOL_ID: 1; COMPND 2 MOLECULE: TRANSTHYRETIN; COMPND 3 CHAIN: A, B, C, D; COMPND 4 ENGINEERED: YES	TRANSPORT PROTEIN 04-MAR-08 3CFQ; TITLE CRYSTAL STRUCTURE OF HUMAN WILD-TYPE TRANSTHYRETIN IN COMPLEX WITH; TITLE 2 DICLOFENAC; COMPND MOL_ID: 1; COMPND 2 MOLECULE: TRANSTHYRETIN; COMPND 3 CHAIN: A, B; COMPND 4 FRAGMENT: UNP RESIDUES 30-147; COMPND 5 SYNONYM: PREALBUMIN, TBPA, TTR, ATTR; COMPND 6 ENGINEERED: YES	8PF	DIF	61.053	-2.51	0.206	-3.848	-12.5752	HIUase/Transthyretin family (Transthyretin)	Homo sapiens
6gonA	3cftA	TRANSPORT PROTEIN 01-JUN-18 6GON; TITLE CRYSTAL STRUCTURE OF SEA BREAM TRANSTHYRETIN IN COMPLEX WITH; TITLE 2 PERFLUOROOCTANOIC ACID (PFOA). CRYSTALLIZED IN PEG; COMPND MOL_ID: 1; COMPND 2 MOLECULE: TRANSTHYRETIN; COMPND 3 CHAIN: A, B, C, D; COMPND 4 ENGINEERED: YES	TRANSPORT PROTEIN 04-MAR-08 3CFT; TITLE CRYSTAL STRUCTURE OF HUMAN TRANSTHYRETIN IN COMPLEX WITH 1-AMINO-5-; TITLE 2 NAPHTHALENE SULFONATE; COMPND MOL_ID: 1; COMPND 2 MOLECULE: TRANSTHYRETIN; COMPND 3 CHAIN: A, B; COMPND 4 FRAGMENT: UNP RESIDUES 30-147; COMPND 5 SYNONYM: PREALBUMIN, TBPA, TTR, ATTR; COMPND 6 ENGINEERED: YES	8PF	5NS	49.741	-3.192	0.222	-3.754	-11.6584	HIUase/Transthyretin family (Transthyretin)	Homo sapiens
6gonA	3cn0A	TRANSPORT PROTEIN 01-JUN-18 6GON; TITLE CRYSTAL STRUCTURE OF SEA BREAM TRANSTHYRETIN IN COMPLEX WITH; TITLE 2 PERFLUOROOCTANOIC ACID (PFOA). CRYSTALLIZED IN PEG; COMPND MOL_ID: 1; COMPND 2 MOLECULE: TRANSTHYRETIN; COMPND 3 CHAIN: A, B, C, D; COMPND 4 ENGINEERED: YES	HORMONE, TRANSPORT PROTEIN 24-MAR-08 3CN0; TITLE HUMAN TRANSTHYRETIN (TTR) IN COMPLEX WITH 3,5-DIMETHYL-4-; TITLE 2 HYDROXYSTILBENE; COMPND MOL_ID: 1; COMPND 2 MOLECULE: TRANSTHYRETIN; COMPND 3 CHAIN: A, B; COMPND 4 SYNONYM: PREALBUMIN, TBPA, TTR, ATTR; COMPND 5 ENGINEERED: YES	8PF	LJ1	74.005	-1.737	0.192	-3.887	-13.3116	HIUase/Transthyretin family (Transthyretin)	Homo sapiens
6gonA	3cn1A	TRANSPORT PROTEIN 01-JUN-18 6GON; TITLE CRYSTAL STRUCTURE OF SEA BREAM TRANSTHYRETIN IN COMPLEX WITH; TITLE 2 PERFLUOROOCTANOIC ACID (PFOA). CRYSTALLIZED IN PEG; COMPND MOL_ID: 1; COMPND 2 MOLECULE: TRANSTHYRETIN; COMPND 3 CHAIN: A, B, C, D; COMPND 4 ENGINEERED: YES	HORMONE, TRANSPORT PROTEIN 24-MAR-08 3CN1; TITLE HUMAN TRANSTHYRETIN (TTR) IN COMPLEX WITH 3,5-DIBROMO-4-; TITLE 2 HYDROXYSTILBENE; COMPND MOL_ID: 1; COMPND 2 MOLECULE: TRANSTHYRETIN; COMPND 3 CHAIN: A, B; COMPND 4 SYNONYM: PREALBUMIN, TBPA, TTR, ATTR; COMPND 5 ENGINEERED: YES	8PF	LJ2	65.447	-1.816	0.243	-3.841	-11.1983	HIUase/Transthyretin family (Transthyretin)	Homo sapiens
6gonA	3cn2A	TRANSPORT PROTEIN 01-JUN-18 6GON; TITLE CRYSTAL STRUCTURE OF SEA BREAM TRANSTHYRETIN IN COMPLEX WITH; TITLE 2 PERFLUOROOCTANOIC ACID (PFOA). CRYSTALLIZED IN PEG; COMPND MOL_ID: 1; COMPND 2 MOLECULE: TRANSTHYRETIN; COMPND 3 CHAIN: A, B, C, D; COMPND 4 ENGINEERED: YES	HORMONE, TRANSPORT PROTEIN 24-MAR-08 3CN2; TITLE HUMAN TRANSTHYRETIN (TTR) IN COMPLEX WITH 3,5-DIBROMO-4-; TITLE 2 HYDROXYBIPHENYL; COMPND MOL_ID: 1; COMPND 2 MOLECULE: TRANSTHYRETIN; COMPND 3 CHAIN: A, B; COMPND 4 SYNONYM: PREALBUMIN, TBPA, TTR, ATTR; COMPND 5 ENGINEERED: YES	8PF	LJ3	62.263	-1.135	0.445	-3.88	-7.11927	HIUase/Transthyretin family (Transthyretin)	Homo sapiens
6gonA	3cn3A	TRANSPORT PROTEIN 01-JUN-18 6GON; TITLE CRYSTAL STRUCTURE OF SEA BREAM TRANSTHYRETIN IN COMPLEX WITH; TITLE 2 PERFLUOROOCTANOIC ACID (PFOA). CRYSTALLIZED IN PEG; COMPND MOL_ID: 1; COMPND 2 MOLECULE: TRANSTHYRETIN; COMPND 3 CHAIN: A, B, C, D; COMPND 4 ENGINEERED: YES	HORMONE, TRANSPORT PROTEIN 24-MAR-08 3CN3; TITLE HUMAN TRANSTHYRETIN (TTR) IN COMPLEX WITH 1,3-DIBROMO-2-; TITLE 2 HYDROXY-5-PHENOXYBENZENE; COMPND MOL_ID: 1; COMPND 2 MOLECULE: TRANSTHYRETIN; COMPND 3 CHAIN: A, B; COMPND 4 SYNONYM: PREALBUMIN, TBPA, TTR, ATTR; COMPND 5 ENGINEERED: YES	8PF	LJ4	68.486	0.757	0.938	-3.732	-3.59538	HIUase/Transthyretin family (Transthyretin)	Homo sapiens
6gonA	3cn4A	TRANSPORT PROTEIN 01-JUN-18 6GON; TITLE CRYSTAL STRUCTURE OF SEA BREAM TRANSTHYRETIN IN COMPLEX WITH; TITLE 2 PERFLUOROOCTANOIC ACID (PFOA). CRYSTALLIZED IN PEG; COMPND MOL_ID: 1; COMPND 2 MOLECULE: TRANSTHYRETIN; COMPND 3 CHAIN: A, B, C, D; COMPND 4 ENGINEERED: YES	HORMONE, TRANSPORT PROTEIN 24-MAR-08 3CN4; TITLE HUMAN TRANSTHYRETIN (TTR) IN COMPLEX WITH N-(3,5-DIBROMO-4-; TITLE 2 HYDROXYPHENYL)BENZAMIDE; COMPND MOL_ID: 1; COMPND 2 MOLECULE: TRANSTHYRETIN; COMPND 3 CHAIN: A, B; COMPND 4 SYNONYM: PREALBUMIN, TBPA, TTR, ATTR; COMPND 5 ENGINEERED: YES	8PF	LJ5	46.922	-1.032	0.216	-4.064	-12.8608	HIUase/Transthyretin family (Transthyretin)	Homo sapiens
6gonA	3d2tA	TRANSPORT PROTEIN 01-JUN-18 6GON; TITLE CRYSTAL STRUCTURE OF SEA BREAM TRANSTHYRETIN IN COMPLEX WITH; TITLE 2 PERFLUOROOCTANOIC ACID (PFOA). CRYSTALLIZED IN PEG; COMPND MOL_ID: 1; COMPND 2 MOLECULE: TRANSTHYRETIN; COMPND 3 CHAIN: A, B, C, D; COMPND 4 ENGINEERED: YES	HORMONE 08-MAY-08 3D2T; TITLE HUMAN TRANSTHYRETIN (TTR) COMPLEXED WITH DIFLUNISAL; COMPND MOL_ID: 1; COMPND 2 MOLECULE: TRANSTHYRETIN; COMPND 3 CHAIN: A, B; COMPND 4 SYNONYM: PREALBUMIN, TBPA, TTR, ATTR; COMPND 5 ENGINEERED: YES	8PF	1FL	85.146	1.761	1.07	-3.319	-2.83675	HIUase/Transthyretin family (Transthyretin)	Homo sapiens
6gonA	3do4A	TRANSPORT PROTEIN 01-JUN-18 6GON; TITLE CRYSTAL STRUCTURE OF SEA BREAM TRANSTHYRETIN IN COMPLEX WITH; TITLE 2 PERFLUOROOCTANOIC ACID (PFOA). CRYSTALLIZED IN PEG; COMPND MOL_ID: 1; COMPND 2 MOLECULE: TRANSTHYRETIN; COMPND 3 CHAIN: A, B, C, D; COMPND 4 ENGINEERED: YES	TRANSPORT PROTEIN 03-JUL-08 3DO4; TITLE CRYSTAL STRUCTURE OF TRANSTHYRETIN VARIANT T60A AT ACIDIC PH; COMPND MOL_ID: 1; COMPND 2 MOLECULE: TRANSTHYRETIN; COMPND 3 CHAIN: A, B, C, D, E, F, G, H; COMPND 4 SYNONYM: PREALBUMIN, TBPA, TTR, ATTR; COMPND 5 ENGINEERED: YES; COMPND 6 MUTATION: YES	8PF	ACT	34.961	-2.377	0.122	-3.915	-17.6351	HIUase/Transthyretin family (Transthyretin)	Homo sapiens
6gonA	3esnA	TRANSPORT PROTEIN 01-JUN-18 6GON; TITLE CRYSTAL STRUCTURE OF SEA BREAM TRANSTHYRETIN IN COMPLEX WITH; TITLE 2 PERFLUOROOCTANOIC ACID (PFOA). CRYSTALLIZED IN PEG; COMPND MOL_ID: 1; COMPND 2 MOLECULE: TRANSTHYRETIN; COMPND 3 CHAIN: A, B, C, D; COMPND 4 ENGINEERED: YES	HORMONE 06-OCT-08 3ESN; TITLE HUMAN TRANSTHYRETIN (TTR) COMPLEXED WITH N-(3,5-DIBROMO-4-; TITLE 2 HYDROXYPHENYL)-2,6-DIMETHYLBENZAMIDE; COMPND MOL_ID: 1; COMPND 2 MOLECULE: TRANSTHYRETIN; COMPND 3 CHAIN: A, B; COMPND 4 SYNONYM: PREALBUMIN, TBPA, TTR, ATTR; COMPND 5 ENGINEERED: YES	8PF	DZ1	76.957	-1.613	0.496	-3.889	-6.52517	HIUase/Transthyretin family (Transthyretin)	Homo sapiens
6gonA	3esoA	TRANSPORT PROTEIN 01-JUN-18 6GON; TITLE CRYSTAL STRUCTURE OF SEA BREAM TRANSTHYRETIN IN COMPLEX WITH; TITLE 2 PERFLUOROOCTANOIC ACID (PFOA). CRYSTALLIZED IN PEG; COMPND MOL_ID: 1; COMPND 2 MOLECULE: TRANSTHYRETIN; COMPND 3 CHAIN: A, B, C, D; COMPND 4 ENGINEERED: YES	HORMONE 06-OCT-08 3ESO; TITLE HUMAN TRANSTHYRETIN (TTR) COMPLEXED WITH N-(3,5-DIBROMO-4-; TITLE 2 HYDROXYPHENYL)-2,5-DICHLOROBENZAMIDE; COMPND MOL_ID: 1; COMPND 2 MOLECULE: TRANSTHYRETIN; COMPND 3 CHAIN: A, B; COMPND 4 SYNONYM: PREALBUMIN, TBPA, TTR, ATTR; COMPND 5 ENGINEERED: YES	8PF	DZ2	86.703	-1.828	0.351	-4.109	-9.11086	HIUase/Transthyretin family (Transthyretin)	Homo sapiens
6gonA	3espA	TRANSPORT PROTEIN 01-JUN-18 6GON; TITLE CRYSTAL STRUCTURE OF SEA BREAM TRANSTHYRETIN IN COMPLEX WITH; TITLE 2 PERFLUOROOCTANOIC ACID (PFOA). CRYSTALLIZED IN PEG; COMPND MOL_ID: 1; COMPND 2 MOLECULE: TRANSTHYRETIN; COMPND 3 CHAIN: A, B, C, D; COMPND 4 ENGINEERED: YES	HORMONE 06-OCT-08 3ESP; TITLE HUMAN TRANSTHYRETIN (TTR) COMPLEXED WITH N-(3,5-DIBROMO-4-; TITLE 2 HYDROXYPHENYL)-3,5-DIMETHYL-4-HYDROXYBENZAMIDE; COMPND MOL_ID: 1; COMPND 2 MOLECULE: TRANSTHYRETIN; COMPND 3 CHAIN: A, B; COMPND 4 SYNONYM: PREALBUMIN, TBPA, TTR, ATTR; COMPND 5 ENGINEERED: YES	8PF	DZ3	74.205	-2.082	0.317	-4.156	-9.96643	HIUase/Transthyretin family (Transthyretin)	Homo sapiens
6gonA	3fc8A	TRANSPORT PROTEIN 01-JUN-18 6GON; TITLE CRYSTAL STRUCTURE OF SEA BREAM TRANSTHYRETIN IN COMPLEX WITH; TITLE 2 PERFLUOROOCTANOIC ACID (PFOA). CRYSTALLIZED IN PEG; COMPND MOL_ID: 1; COMPND 2 MOLECULE: TRANSTHYRETIN; COMPND 3 CHAIN: A, B, C, D; COMPND 4 ENGINEERED: YES	HORMONE BINDING PROTEIN 21-NOV-08 3FC8; TITLE CRYSTAL STRUCTURE OF TRANSTHYRETIN IN COMPLEX WITH IODODIFLUNISAL-; TITLE 2 BETAALAOME; COMPND MOL_ID: 1; COMPND 2 MOLECULE: TRANSTHYRETIN; COMPND 3 CHAIN: A, B; COMPND 4 SYNONYM: PREALBUMIN, TBPA, TTR, ATTR; COMPND 5 ENGINEERED: YES; COMPND 6 OTHER_DETAILS: IODODIFLUNISAL-BETAALAOME BINDS IN THE HORMONE BINDING; COMPND 7 CHANNEL	8PF	IFA	89.083	0.945	0.473	-3.869	-6.75218	HIUase/Transthyretin family (Transthyretin)	Homo sapiens
6gonA	3fcbA	TRANSPORT PROTEIN 01-JUN-18 6GON; TITLE CRYSTAL STRUCTURE OF SEA BREAM TRANSTHYRETIN IN COMPLEX WITH; TITLE 2 PERFLUOROOCTANOIC ACID (PFOA). CRYSTALLIZED IN PEG; COMPND MOL_ID: 1; COMPND 2 MOLECULE: TRANSTHYRETIN; COMPND 3 CHAIN: A, B, C, D; COMPND 4 ENGINEERED: YES	HORMONE BINDING PROTEIN 21-NOV-08 3FCB; TITLE CRYSTAL STRUCTURE OF TRANSTHYRETIN IN COMPLEX WITH IODODIFLUNISAL-; TITLE 2 BETAALAOH; COMPND MOL_ID: 1; COMPND 2 MOLECULE: TRANSTHYRETIN; COMPND 3 CHAIN: A, B; COMPND 4 SYNONYM: PREALBUMIN, TBPA, TTR, ATTR; COMPND 5 ENGINEERED: YES; COMPND 6 OTHER_DETAILS: BETA ALAOH-IODODIFLUNISAL BINDS IN THE HORMONE BINDING; COMPND 7 CHANNEL	8PF	IFB	93.397	1.21	0.369	-3.378	-7.20256	HIUase/Transthyretin family (Transthyretin)	Homo sapiens
6gonA	3glzA	TRANSPORT PROTEIN 01-JUN-18 6GON; TITLE CRYSTAL STRUCTURE OF SEA BREAM TRANSTHYRETIN IN COMPLEX WITH; TITLE 2 PERFLUOROOCTANOIC ACID (PFOA). CRYSTALLIZED IN PEG; COMPND MOL_ID: 1; COMPND 2 MOLECULE: TRANSTHYRETIN; COMPND 3 CHAIN: A, B, C, D; COMPND 4 ENGINEERED: YES	HORMONE 12-MAR-09 3GLZ; TITLE HUMAN TRANSTHYRETIN (TTR) COMPLEXED WITH(E)-3-(2-(TRIFLUOROMETHYL); TITLE 2 BENZYLIDENEAMINOOXY)PROPANOIC ACID (INHIBITOR 11); COMPND MOL_ID: 1; COMPND 2 MOLECULE: TRANSTHYRETIN; COMPND 3 CHAIN: A, B; COMPND 4 FRAGMENT: UNP RESIDUES 21 TO 147; COMPND 5 SYNONYM: PREALBUMIN, TBPA, TTR, ATTR; COMPND 6 ENGINEERED: YES	8PF	1BD	57.404	-1.648	0.169	-4.081	-15.171	HIUase/Transthyretin family (Transthyretin)	Homo sapiens
6gonA	3gs0A	TRANSPORT PROTEIN 01-JUN-18 6GON; TITLE CRYSTAL STRUCTURE OF SEA BREAM TRANSTHYRETIN IN COMPLEX WITH; TITLE 2 PERFLUOROOCTANOIC ACID (PFOA). CRYSTALLIZED IN PEG; COMPND MOL_ID: 1; COMPND 2 MOLECULE: TRANSTHYRETIN; COMPND 3 CHAIN: A, B, C, D; COMPND 4 ENGINEERED: YES	HORMONE 26-MAR-09 3GS0; TITLE HUMAN TRANSTHYRETIN (TTR) COMPLEXED WITH (S)-3-(9H-FLUOREN-9-; TITLE 2 YLIDENEAMINOOXY)-2-METHYLPROPANOIC ACID (INHIBITOR 16); COMPND MOL_ID: 1; COMPND 2 MOLECULE: TRANSTHYRETIN; COMPND 3 CHAIN: A, B; COMPND 4 FRAGMENT: UNP RESIDUES 21 TO 147; COMPND 5 SYNONYM: PREALBUMIN, TBPA, TTR, ATTR; COMPND 6 ENGINEERED: YES	8PF	6BD	64.646	-1.378	0.216	-4.031	-12.7563	HIUase/Transthyretin family (Transthyretin)	Homo sapiens
6gonA	3gs4A	TRANSPORT PROTEIN 01-JUN-18 6GON; TITLE CRYSTAL STRUCTURE OF SEA BREAM TRANSTHYRETIN IN COMPLEX WITH; TITLE 2 PERFLUOROOCTANOIC ACID (PFOA). CRYSTALLIZED IN PEG; COMPND MOL_ID: 1; COMPND 2 MOLECULE: TRANSTHYRETIN; COMPND 3 CHAIN: A, B, C, D; COMPND 4 ENGINEERED: YES	HORMONE 26-MAR-09 3GS4; TITLE HUMAN TRANSTHYRETIN (TTR) COMPLEXED WITH 3-(9H-FLUOREN-9-; TITLE 2 YLIDENEAMINOOXY)PROPANOIC ACID (INHIBITOR 15); COMPND MOL_ID: 1; COMPND 2 MOLECULE: TRANSTHYRETIN; COMPND 3 CHAIN: A, B; COMPND 4 FRAGMENT: UNP RESIDUES 21 TO 147; COMPND 5 SYNONYM: PREALBUMIN, TBPA, TTR, ATTR; COMPND 6 ENGINEERED: YES	8PF	7BD	33.398	-2.115	0.193	-4.194	-14.314	HIUase/Transthyretin family (Transthyretin)	Homo sapiens
6gonA	3gs7A	TRANSPORT PROTEIN 01-JUN-18 6GON; TITLE CRYSTAL STRUCTURE OF SEA BREAM TRANSTHYRETIN IN COMPLEX WITH; TITLE 2 PERFLUOROOCTANOIC ACID (PFOA). CRYSTALLIZED IN PEG; COMPND MOL_ID: 1; COMPND 2 MOLECULE: TRANSTHYRETIN; COMPND 3 CHAIN: A, B, C, D; COMPND 4 ENGINEERED: YES	HORMONE 26-MAR-09 3GS7; TITLE HUMAN TRANSTHYRETIN (TTR) COMPLEXED WITH (E)-3-(2-; TITLE 2 METHOXYBENZYLIDENEAMINOOXY)PROPANOIC ACID (INHIBITOR 13); COMPND MOL_ID: 1; COMPND 2 MOLECULE: TRANSTHYRETIN; COMPND 3 CHAIN: A, B; COMPND 4 FRAGMENT: UNP RESIDUES 21 TO 147; COMPND 5 SYNONYM: PREALBUMIN, TBPA, TTR, ATTR; COMPND 6 ENGINEERED: YES	8PF	8BD	46.98	-2.168	0.156	-4.115	-16.0742	HIUase/Transthyretin family (Transthyretin)	Homo sapiens
6gonA	3hj0A	TRANSPORT PROTEIN 01-JUN-18 6GON; TITLE CRYSTAL STRUCTURE OF SEA BREAM TRANSTHYRETIN IN COMPLEX WITH; TITLE 2 PERFLUOROOCTANOIC ACID (PFOA). CRYSTALLIZED IN PEG; COMPND MOL_ID: 1; COMPND 2 MOLECULE: TRANSTHYRETIN; COMPND 3 CHAIN: A, B, C, D; COMPND 4 ENGINEERED: YES	HORMONE 20-MAY-09 3HJ0; TITLE TRANSTHYRETIN IN COMPLEX WITH A COVALENT SMALL MOLECULE KINETIC; TITLE 2 STABILIZER; COMPND MOL_ID: 1; COMPND 2 MOLECULE: TRANSTHYRETIN; COMPND 3 CHAIN: A, B; COMPND 4 FRAGMENT: UNP RESIDUES 30-147; COMPND 5 SYNONYM: PREALBUMIN, TBPA, TTR, ATTR; COMPND 6 ENGINEERED: YES	8PF	A93	45.878	-1.183	0.201	-4.229	-14.0498	HIUase/Transthyretin family (Transthyretin)	Homo sapiens
6gonA	3imrA	TRANSPORT PROTEIN 01-JUN-18 6GON; TITLE CRYSTAL STRUCTURE OF SEA BREAM TRANSTHYRETIN IN COMPLEX WITH; TITLE 2 PERFLUOROOCTANOIC ACID (PFOA). CRYSTALLIZED IN PEG; COMPND MOL_ID: 1; COMPND 2 MOLECULE: TRANSTHYRETIN; COMPND 3 CHAIN: A, B, C, D; COMPND 4 ENGINEERED: YES	HORMONE 11-AUG-09 3IMR; TITLE TRANSTHYRETIN IN COMPLEX WITH (E)-2,6-DIBROMO-4-(2,6-DICHLOROSTYRYL); TITLE 2 PHENOL; COMPND MOL_ID: 1; COMPND 2 MOLECULE: TRANSTHYRETIN; COMPND 3 CHAIN: A, B; COMPND 4 SYNONYM: PREALBUMIN, TBPA, TTR, ATTR; COMPND 5 ENGINEERED: YES	8PF	IW1	73.595	-0.62	0.183	-3.791	-13.3958	HIUase/Transthyretin family (Transthyretin)	Homo sapiens
6gonA	3imsA	TRANSPORT PROTEIN 01-JUN-18 6GON; TITLE CRYSTAL STRUCTURE OF SEA BREAM TRANSTHYRETIN IN COMPLEX WITH; TITLE 2 PERFLUOROOCTANOIC ACID (PFOA). CRYSTALLIZED IN PEG; COMPND MOL_ID: 1; COMPND 2 MOLECULE: TRANSTHYRETIN; COMPND 3 CHAIN: A, B, C, D; COMPND 4 ENGINEERED: YES	HORMONE 11-AUG-09 3IMS; TITLE TRANSTHYRETIN IN COMPLEX WITH 2,6-DIBROMO-4-(2,6-DICHLOROPHENETHYL); TITLE 2 PHENOL; COMPND MOL_ID: 1; COMPND 2 MOLECULE: TRANSTHYRETIN; COMPND 3 CHAIN: A, B; COMPND 4 SYNONYM: PREALBUMIN, TBPA, TTR, ATTR; COMPND 5 ENGINEERED: YES	8PF	IW2	83.304	-0.714	1.011	-3.872	-3.48515	HIUase/Transthyretin family (Transthyretin)	Homo sapiens
6gonA	3imtA	TRANSPORT PROTEIN 01-JUN-18 6GON; TITLE CRYSTAL STRUCTURE OF SEA BREAM TRANSTHYRETIN IN COMPLEX WITH; TITLE 2 PERFLUOROOCTANOIC ACID (PFOA). CRYSTALLIZED IN PEG; COMPND MOL_ID: 1; COMPND 2 MOLECULE: TRANSTHYRETIN; COMPND 3 CHAIN: A, B, C, D; COMPND 4 ENGINEERED: YES	HORMONE 11-AUG-09 3IMT; TITLE TRANSTHYRETIN IN COMPLEX WITH (E)-4-(4-AMINOSTYRYL)-2,6-DIBROMOPHENOL; COMPND MOL_ID: 1; COMPND 2 MOLECULE: TRANSTHYRETIN; COMPND 3 CHAIN: A, B; COMPND 4 SYNONYM: PREALBUMIN, TBPA, TTR, ATTR; COMPND 5 ENGINEERED: YES	8PF	IW3	68.76	-1.141	0.37	-4.097	-8.71702	HIUase/Transthyretin family (Transthyretin)	Homo sapiens
6gonA	3imuA	TRANSPORT PROTEIN 01-JUN-18 6GON; TITLE CRYSTAL STRUCTURE OF SEA BREAM TRANSTHYRETIN IN COMPLEX WITH; TITLE 2 PERFLUOROOCTANOIC ACID (PFOA). CRYSTALLIZED IN PEG; COMPND MOL_ID: 1; COMPND 2 MOLECULE: TRANSTHYRETIN; COMPND 3 CHAIN: A, B, C, D; COMPND 4 ENGINEERED: YES	HORMONE 11-AUG-09 3IMU; TITLE TRANSTHYRETIN IN COMPLEX WITH (E)-4-(3-AMINOSTYRYL)-2,6-DIBROMOANILINE; COMPND MOL_ID: 1; COMPND 2 MOLECULE: TRANSTHYRETIN; COMPND 3 CHAIN: A, B; COMPND 4 SYNONYM: PREALBUMIN, TBPA, TTR, ATTR; COMPND 5 ENGINEERED: YES	8PF	IW4	81.427	-3.269	0.666	-3.995	-5.2154	HIUase/Transthyretin family (Transthyretin)	Homo sapiens
6gonA	3imvA	TRANSPORT PROTEIN 01-JUN-18 6GON; TITLE CRYSTAL STRUCTURE OF SEA BREAM TRANSTHYRETIN IN COMPLEX WITH; TITLE 2 PERFLUOROOCTANOIC ACID (PFOA). CRYSTALLIZED IN PEG; COMPND MOL_ID: 1; COMPND 2 MOLECULE: TRANSTHYRETIN; COMPND 3 CHAIN: A, B, C, D; COMPND 4 ENGINEERED: YES	HORMONE 11-AUG-09 3IMV; TITLE TRANSTHYRETIN IN COMPLEX WITH (E)-4-(4-AMINOSTYRYL)-2,6-DIBROMOANILINE; COMPND MOL_ID: 1; COMPND 2 MOLECULE: TRANSTHYRETIN; COMPND 3 CHAIN: A, B; COMPND 4 SYNONYM: PREALBUMIN, TBPA, TTR, ATTR; COMPND 5 ENGINEERED: YES	8PF	IW5	82.259	-2.599	0.349	-4.091	-9.11136	HIUase/Transthyretin family (Transthyretin)	Homo sapiens
6gonA	3imwA	TRANSPORT PROTEIN 01-JUN-18 6GON; TITLE CRYSTAL STRUCTURE OF SEA BREAM TRANSTHYRETIN IN COMPLEX WITH; TITLE 2 PERFLUOROOCTANOIC ACID (PFOA). CRYSTALLIZED IN PEG; COMPND MOL_ID: 1; COMPND 2 MOLECULE: TRANSTHYRETIN; COMPND 3 CHAIN: A, B, C, D; COMPND 4 ENGINEERED: YES	HORMONE 11-AUG-09 3IMW; TITLE TRANSTHYRETIN IN COMPLEX WITH (E)-2,6-DIBROMO-4-(2,6-DIMETHOXYSTYRYL); TITLE 2 ANILINE; COMPND MOL_ID: 1; COMPND 2 MOLECULE: TRANSTHYRETIN; COMPND 3 CHAIN: A, B; COMPND 4 SYNONYM: PREALBUMIN, TBPA, TTR, ATTR; COMPND 5 ENGINEERED: YES	8PF	IW6	42.5	-2.601	0.824	-4.334	-4.69048	HIUase/Transthyretin family (Transthyretin)	Homo sapiens
6gonA	3ipbA	TRANSPORT PROTEIN 01-JUN-18 6GON; TITLE CRYSTAL STRUCTURE OF SEA BREAM TRANSTHYRETIN IN COMPLEX WITH; TITLE 2 PERFLUOROOCTANOIC ACID (PFOA). CRYSTALLIZED IN PEG; COMPND MOL_ID: 1; COMPND 2 MOLECULE: TRANSTHYRETIN; COMPND 3 CHAIN: A, B, C, D; COMPND 4 ENGINEERED: YES	HORMONE 17-AUG-09 3IPB; TITLE HUMAN TRANSTHYRETIN (TTR) COMPLEXED WITH A PALINDROMIC BIVALENT; TITLE 2 AMYLOID INHIBITOR (11 CARBON LINKER).; COMPND MOL_ID: 1; COMPND 2 MOLECULE: TRANSTHYRETIN; COMPND 3 CHAIN: A, B; COMPND 4 FRAGMENT: UNP RESIDUES 21-147; COMPND 5 SYNONYM: PREALBUMIN, TBPA, TTR, ATTR	8PF	JZD	51.055	-2.136	0.183	-4.072	-14.3887	HIUase/Transthyretin family (Transthyretin)	Homo sapiens
6gonA	3m1oA	TRANSPORT PROTEIN 01-JUN-18 6GON; TITLE CRYSTAL STRUCTURE OF SEA BREAM TRANSTHYRETIN IN COMPLEX WITH; TITLE 2 PERFLUOROOCTANOIC ACID (PFOA). CRYSTALLIZED IN PEG; COMPND MOL_ID: 1; COMPND 2 MOLECULE: TRANSTHYRETIN; COMPND 3 CHAIN: A, B, C, D; COMPND 4 ENGINEERED: YES	HORMONE 05-MAR-10 3M1O; TITLE HUMAN TRANSTHYRETIN (TTR) COMPLEXED WITH 2-((3,5-DICHLORO-4-; TITLE 2 HYDROXYPHENYL)AMINO)BENZOIC ACID; COMPND MOL_ID: 1; COMPND 2 MOLECULE: TRANSTHYRETIN; COMPND 3 CHAIN: A, B; COMPND 4 SYNONYM: PREALBUMIN, TBPA, TTR, ATTR; COMPND 5 ENGINEERED: YES	8PF	CJZ	76.3	2.547	0.686	-3.435	-4.37023	HIUase/Transthyretin family (Transthyretin)	Homo sapiens
6gonA	3neeA	TRANSPORT PROTEIN 01-JUN-18 6GON; TITLE CRYSTAL STRUCTURE OF SEA BREAM TRANSTHYRETIN IN COMPLEX WITH; TITLE 2 PERFLUOROOCTANOIC ACID (PFOA). CRYSTALLIZED IN PEG; COMPND MOL_ID: 1; COMPND 2 MOLECULE: TRANSTHYRETIN; COMPND 3 CHAIN: A, B, C, D; COMPND 4 ENGINEERED: YES	TRANSPORT PROTEIN 08-JUN-10 3NEE; TITLE WILD TYPE HUMAN TRANSTHYRETIN (TTR) COMPLEXED WITH GC-1 (TTRWT:GC-1); COMPND MOL_ID: 1; COMPND 2 MOLECULE: TRANSTHYRETIN; COMPND 3 CHAIN: A, B; COMPND 4 FRAGMENT: UNP RESIDUES 30-145; COMPND 5 SYNONYM: PREALBUMIN, TBPA, TTR, ATTR; COMPND 6 ENGINEERED: YES	8PF	B72	75.446	-3.025	0.482	-4.016	-6.90034	HIUase/Transthyretin family (Transthyretin)	Homo sapiens
6gonA	3neoA	TRANSPORT PROTEIN 01-JUN-18 6GON; TITLE CRYSTAL STRUCTURE OF SEA BREAM TRANSTHYRETIN IN COMPLEX WITH; TITLE 2 PERFLUOROOCTANOIC ACID (PFOA). CRYSTALLIZED IN PEG; COMPND MOL_ID: 1; COMPND 2 MOLECULE: TRANSTHYRETIN; COMPND 3 CHAIN: A, B, C, D; COMPND 4 ENGINEERED: YES	TRANSPORT PROTEIN 09-JUN-10 3NEO; TITLE WILD TYPE HUMAN TRANSTHYRETIN (TTR) COMPLEXED WITH GC-24 (TTRWT:GC-24); COMPND MOL_ID: 1; COMPND 2 MOLECULE: TRANSTHYRETIN; COMPND 3 CHAIN: A, B; COMPND 4 FRAGMENT: UNP RESIDUES 30-145; COMPND 5 SYNONYM: PREALBUMIN, TBPA, TTR, ATTR; COMPND 6 ENGINEERED: YES	8PF	G24	45.399	-3.054	0	-3.054	-30.54	HIUase/Transthyretin family (Transthyretin)	Homo sapiens
6gonA	3nesA	TRANSPORT PROTEIN 01-JUN-18 6GON; TITLE CRYSTAL STRUCTURE OF SEA BREAM TRANSTHYRETIN IN COMPLEX WITH; TITLE 2 PERFLUOROOCTANOIC ACID (PFOA). CRYSTALLIZED IN PEG; COMPND MOL_ID: 1; COMPND 2 MOLECULE: TRANSTHYRETIN; COMPND 3 CHAIN: A, B, C, D; COMPND 4 ENGINEERED: YES	TRANSPORT PROTEIN 09-JUN-10 3NES; TITLE V30M MUTANT HUMAN TRANSTHYRETIN (TTR) COMPLEXED WITH GC-1 (V30M:GC-1); COMPND MOL_ID: 1; COMPND 2 MOLECULE: TRANSTHYRETIN; COMPND 3 CHAIN: A, B; COMPND 4 FRAGMENT: UNP RESIDUES 30-145; COMPND 5 SYNONYM: PREALBUMIN, TBPA, TTR, ATTR; COMPND 6 ENGINEERED: YES; COMPND 7 MUTATION: YES	8PF	B72	36.784	-2.692	0.683	-3.845	-4.9106	HIUase/Transthyretin family (Transthyretin)	Homo sapiens
6gonA	3nexA	TRANSPORT PROTEIN 01-JUN-18 6GON; TITLE CRYSTAL STRUCTURE OF SEA BREAM TRANSTHYRETIN IN COMPLEX WITH; TITLE 2 PERFLUOROOCTANOIC ACID (PFOA). CRYSTALLIZED IN PEG; COMPND MOL_ID: 1; COMPND 2 MOLECULE: TRANSTHYRETIN; COMPND 3 CHAIN: A, B, C, D; COMPND 4 ENGINEERED: YES	TRANSPORT PROTEIN 09-JUN-10 3NEX; TITLE V30M MUTANT HUMAN TRANSTHYRETIN (TTR) COMPLEXED WITH GC-24 (V30M:GC-; TITLE 2 24); COMPND MOL_ID: 1; COMPND 2 MOLECULE: TRANSTHYRETIN; COMPND 3 CHAIN: A, B; COMPND 4 FRAGMENT: UNP RESIDUES 30-145; COMPND 5 SYNONYM: PREALBUMIN, TBPA, TTR, ATTR; COMPND 6 ENGINEERED: YES; COMPND 7 MUTATION: YES	8PF	G24	90.285	-3.193	0.481	-3.866	-6.65404	HIUase/Transthyretin family (Transthyretin)	Homo sapiens
6gonA	3ng5A	TRANSPORT PROTEIN 01-JUN-18 6GON; TITLE CRYSTAL STRUCTURE OF SEA BREAM TRANSTHYRETIN IN COMPLEX WITH; TITLE 2 PERFLUOROOCTANOIC ACID (PFOA). CRYSTALLIZED IN PEG; COMPND MOL_ID: 1; COMPND 2 MOLECULE: TRANSTHYRETIN; COMPND 3 CHAIN: A, B, C, D; COMPND 4 ENGINEERED: YES	TRANSPORT PROTEIN 11-JUN-10 3NG5; TITLE CRYSTAL STRUCTURE OF V30M TRANSTHYRETIN COMPLEXED WITH (-)-; TITLE 2 EPIGALLOCATECHIN GALLATE (EGCG); COMPND MOL_ID: 1; COMPND 2 MOLECULE: TRANSTHYRETIN; COMPND 3 CHAIN: A, B; COMPND 4 SYNONYM: PREALBUMIN, TBPA, TTR, ATTR; COMPND 5 ENGINEERED: YES; COMPND 6 MUTATION: YES	8PF	GOL	46.617	-3.611	0.184	-3.987	-14.0387	HIUase/Transthyretin family (Transthyretin)	Homo sapiens
6gonA	3ozkA	TRANSPORT PROTEIN 01-JUN-18 6GON; TITLE CRYSTAL STRUCTURE OF SEA BREAM TRANSTHYRETIN IN COMPLEX WITH; TITLE 2 PERFLUOROOCTANOIC ACID (PFOA). CRYSTALLIZED IN PEG; COMPND MOL_ID: 1; COMPND 2 MOLECULE: TRANSTHYRETIN; COMPND 3 CHAIN: A, B, C, D; COMPND 4 ENGINEERED: YES	HORMONE 25-SEP-10 3OZK; TITLE CRYSTAL STRUCTURE OF HUMAN TRANSTHYRETIN VARIANT A25T IN COMPLEX WITH; TITLE 2 THYROXINE (T4); COMPND MOL_ID: 1; COMPND 2 MOLECULE: TRANSTHYRETIN; COMPND 3 CHAIN: A, B; COMPND 4 SYNONYM: PREALBUMIN, TBPA, TTR, ATTR; COMPND 5 ENGINEERED: YES; COMPND 6 MUTATION: YES	8PF	T44	53.82	-0.543	0.41	-2.981	-5.8451	HIUase/Transthyretin family (Transthyretin)	Homo sapiens
6gonA	3ozlA	TRANSPORT PROTEIN 01-JUN-18 6GON; TITLE CRYSTAL STRUCTURE OF SEA BREAM TRANSTHYRETIN IN COMPLEX WITH; TITLE 2 PERFLUOROOCTANOIC ACID (PFOA). CRYSTALLIZED IN PEG; COMPND MOL_ID: 1; COMPND 2 MOLECULE: TRANSTHYRETIN; COMPND 3 CHAIN: A, B, C, D; COMPND 4 ENGINEERED: YES	HORMONE 25-SEP-10 3OZL; TITLE CRYSTAL STRUCTURE OF HUMAN TRANSTHYRETIN VARIANT A25T IN COMPLEX WITH; TITLE 2 FLUFENAMIC ACID.; COMPND MOL_ID: 1; COMPND 2 MOLECULE: TRANSTHYRETIN; COMPND 3 CHAIN: A, B; COMPND 4 SYNONYM: PREALBUMIN, TBPA, TTR, ATTR; COMPND 5 ENGINEERED: YES; COMPND 6 MUTATION: YES	8PF	FLF	70.258	-1.365	0.3	-3.969	-9.9225	HIUase/Transthyretin family (Transthyretin)	Homo sapiens
6gonA	3p3rA	TRANSPORT PROTEIN 01-JUN-18 6GON; TITLE CRYSTAL STRUCTURE OF SEA BREAM TRANSTHYRETIN IN COMPLEX WITH; TITLE 2 PERFLUOROOCTANOIC ACID (PFOA). CRYSTALLIZED IN PEG; COMPND MOL_ID: 1; COMPND 2 MOLECULE: TRANSTHYRETIN; COMPND 3 CHAIN: A, B, C, D; COMPND 4 ENGINEERED: YES	HORMONE-BINDING PROTEIN 05-OCT-10 3P3R; TITLE TRANSTHYRETIN IN COMPLEX WITH (3,4-DIHYDROXY-5-NITROPHENYL)(2-; TITLE 2 FLUOROPHENYL)METHANONE; COMPND MOL_ID: 1; COMPND 2 MOLECULE: TRANSTHYRETIN; COMPND 3 CHAIN: A, B; COMPND 4 SYNONYM: ATTR, PREALBUMIN, TBPA; COMPND 5 ENGINEERED: YES	8PF	3M1	84.54	0.009	0.929	-3.799	-3.69193	HIUase/Transthyretin family (Transthyretin)	Homo sapiens
6gonA	3p3sA	TRANSPORT PROTEIN 01-JUN-18 6GON; TITLE CRYSTAL STRUCTURE OF SEA BREAM TRANSTHYRETIN IN COMPLEX WITH; TITLE 2 PERFLUOROOCTANOIC ACID (PFOA). CRYSTALLIZED IN PEG; COMPND MOL_ID: 1; COMPND 2 MOLECULE: TRANSTHYRETIN; COMPND 3 CHAIN: A, B, C, D; COMPND 4 ENGINEERED: YES	HORMONE-BINDING PROTEIN 05-OCT-10 3P3S; TITLE HUMAN TRANSTHYRETIN (TTR) COMPLEXED WITH (Z)-5-(3,5-DIBROMO-4-; TITLE 2 HYDROXYBENZYLIDENE)-IMINO-1-METHYLIMIDAZOLIDIN-4-ONE; COMPND MOL_ID: 1; COMPND 2 MOLECULE: TRANSTHYRETIN; COMPND 3 CHAIN: A, B; COMPND 4 SYNONYM: ATTR, PREALBUMIN, TBPA; COMPND 5 ENGINEERED: YES	8PF	3M2	82.011	2.314	0.906	-3.139	-3.12028	HIUase/Transthyretin family (Transthyretin)	Homo sapiens
6gonA	3p3tA	TRANSPORT PROTEIN 01-JUN-18 6GON; TITLE CRYSTAL STRUCTURE OF SEA BREAM TRANSTHYRETIN IN COMPLEX WITH; TITLE 2 PERFLUOROOCTANOIC ACID (PFOA). CRYSTALLIZED IN PEG; COMPND MOL_ID: 1; COMPND 2 MOLECULE: TRANSTHYRETIN; COMPND 3 CHAIN: A, B, C, D; COMPND 4 ENGINEERED: YES	HORMONE-BINDING PROTEIN 05-OCT-10 3P3T; TITLE HUMAN TRANSTHYRETIN (TTR) COMPLEXED WITH 4-(3-(2-FLOUROPHENOXY); TITLE 2 PROPYL)-3,5-DIMETHYL-1H-PYRAZOLE; COMPND MOL_ID: 1; COMPND 2 MOLECULE: TRANSTHYRETIN; COMPND 3 CHAIN: A, B; COMPND 4 SYNONYM: ATTR, PREALBUMIN, TBPA; COMPND 5 ENGINEERED: YES	8PF	3M3	76.621	-1.803	0.417	-4.129	-7.98646	HIUase/Transthyretin family (Transthyretin)	Homo sapiens
6gonA	3p3uA	TRANSPORT PROTEIN 01-JUN-18 6GON; TITLE CRYSTAL STRUCTURE OF SEA BREAM TRANSTHYRETIN IN COMPLEX WITH; TITLE 2 PERFLUOROOCTANOIC ACID (PFOA). CRYSTALLIZED IN PEG; COMPND MOL_ID: 1; COMPND 2 MOLECULE: TRANSTHYRETIN; COMPND 3 CHAIN: A, B, C, D; COMPND 4 ENGINEERED: YES	HORMONE-BINDING PROTEIN 05-OCT-10 3P3U; TITLE HUMAN TRANSTHYRETIN (TTR) COMPLEXED WITH 5-(2-ETHOXYPHENYL)-3-; TITLE 2 (PYRIDIN-4-YL)-1,2,4-OXADIAZOLE; COMPND MOL_ID: 1; COMPND 2 MOLECULE: TRANSTHYRETIN; COMPND 3 CHAIN: A, B; COMPND 4 SYNONYM: ATTR, PREALBUMIN, TBPA; COMPND 5 ENGINEERED: YES	8PF	3M4	89.278	-3.1	0.858	-4.431	-4.62526	HIUase/Transthyretin family (Transthyretin)	Homo sapiens
6gonA	3tctA	TRANSPORT PROTEIN 01-JUN-18 6GON; TITLE CRYSTAL STRUCTURE OF SEA BREAM TRANSTHYRETIN IN COMPLEX WITH; TITLE 2 PERFLUOROOCTANOIC ACID (PFOA). CRYSTALLIZED IN PEG; COMPND MOL_ID: 1; COMPND 2 MOLECULE: TRANSTHYRETIN; COMPND 3 CHAIN: A, B, C, D; COMPND 4 ENGINEERED: YES	HORMONE, BINDING PROTEIN 09-AUG-11 3TCT; TITLE STRUCTURE OF WILD-TYPE TTR IN COMPLEX WITH TAFAMIDIS; COMPND MOL_ID: 1; COMPND 2 MOLECULE: TRANSTHYRETIN; COMPND 3 CHAIN: A, B; COMPND 4 FRAGMENT: UNP RESIDUES 21-147; COMPND 5 SYNONYM: ATTR, PREALBUMIN, TBPA; COMPND 6 ENGINEERED: YES	8PF	3MI	41.561	-2.559	0.372	-4.138	-8.76695	HIUase/Transthyretin family (Transthyretin)	Homo sapiens
6gonA	4abqA	TRANSPORT PROTEIN 01-JUN-18 6GON; TITLE CRYSTAL STRUCTURE OF SEA BREAM TRANSTHYRETIN IN COMPLEX WITH; TITLE 2 PERFLUOROOCTANOIC ACID (PFOA). CRYSTALLIZED IN PEG; COMPND MOL_ID: 1; COMPND 2 MOLECULE: TRANSTHYRETIN; COMPND 3 CHAIN: A, B, C, D; COMPND 4 ENGINEERED: YES	TRANSPORT PROTEIN 10-DEC-11 4ABQ; TITLE CRYSTAL STRUCTURE OF TRANSTHYRETIN IN COMPLEX WITH LIGAND C-1; COMPND MOL_ID: 1; COMPND 2 MOLECULE: TRANSTHYRETIN; COMPND 3 CHAIN: A, B; COMPND 4 FRAGMENT: RESIDUES 21-144; COMPND 5 SYNONYM: ATTR, PREALBUMIN, TBPA; COMPND 6 ENGINEERED: YES	8PF	4V2	74.309	-1.388	0.06	-3.797	-23.7312	HIUase/Transthyretin family (Transthyretin)	Homo sapiens
6gonA	4abuA	TRANSPORT PROTEIN 01-JUN-18 6GON; TITLE CRYSTAL STRUCTURE OF SEA BREAM TRANSTHYRETIN IN COMPLEX WITH; TITLE 2 PERFLUOROOCTANOIC ACID (PFOA). CRYSTALLIZED IN PEG; COMPND MOL_ID: 1; COMPND 2 MOLECULE: TRANSTHYRETIN; COMPND 3 CHAIN: A, B, C, D; COMPND 4 ENGINEERED: YES	TRANSPORT PROTEIN 11-DEC-11 4ABU; TITLE CRYSTAL STRUCTURE OF TRANSTHYRETIN IN COMPLEX WITH LIGAND C-2; COMPND MOL_ID: 1; COMPND 2 MOLECULE: TRANSTHYRETIN; COMPND 3 CHAIN: A, B; COMPND 4 FRAGMENT: RESIDUES 21-144; COMPND 5 SYNONYM: ATTR, PREALBUMIN, TBPA; COMPND 6 ENGINEERED: YES	8PF	FT1	60.342	-1.555	0.191	-3.88	-13.3333	HIUase/Transthyretin family (Transthyretin)	Homo sapiens
6gonA	4abvA	TRANSPORT PROTEIN 01-JUN-18 6GON; TITLE CRYSTAL STRUCTURE OF SEA BREAM TRANSTHYRETIN IN COMPLEX WITH; TITLE 2 PERFLUOROOCTANOIC ACID (PFOA). CRYSTALLIZED IN PEG; COMPND MOL_ID: 1; COMPND 2 MOLECULE: TRANSTHYRETIN; COMPND 3 CHAIN: A, B, C, D; COMPND 4 ENGINEERED: YES	TRANSPORT PROTEIN 11-DEC-11 4ABV; TITLE CRYSTAL STRUCTURE OF TRANSTHYRETIN IN COMPLEX WITH LIGAND C-3; COMPND MOL_ID: 1; COMPND 2 MOLECULE: TRANSTHYRETIN; COMPND 3 CHAIN: A, B; COMPND 4 FRAGMENT: RESIDUES 21-144; COMPND 5 SYNONYM: ATTR, PREALBUMIN, TBPA; COMPND 6 ENGINEERED: YES	8PF	FT2	85.438	-2.375	0	-2.375	-23.75	HIUase/Transthyretin family (Transthyretin)	Homo sapiens
6gonA	4abwA	TRANSPORT PROTEIN 01-JUN-18 6GON; TITLE CRYSTAL STRUCTURE OF SEA BREAM TRANSTHYRETIN IN COMPLEX WITH; TITLE 2 PERFLUOROOCTANOIC ACID (PFOA). CRYSTALLIZED IN PEG; COMPND MOL_ID: 1; COMPND 2 MOLECULE: TRANSTHYRETIN; COMPND 3 CHAIN: A, B, C, D; COMPND 4 ENGINEERED: YES	TRANSPORT PROTEIN 11-DEC-11 4ABW; TITLE CRYSTAL STRUCTURE OF TRANSTHYRETIN IN COMPLEX WITH LIGAND C-6; COMPND MOL_ID: 1; COMPND 2 MOLECULE: TRANSTHYRETIN; COMPND 3 CHAIN: A, B; COMPND 4 FRAGMENT: RESIDUES 21-144; COMPND 5 SYNONYM: ATTR, PREALBUMIN, TBPA; COMPND 6 ENGINEERED: YES	8PF	42M	73.447	-1.928	0.209	-4.058	-13.1327	HIUase/Transthyretin family (Transthyretin)	Homo sapiens
6gonA	4ac2A	TRANSPORT PROTEIN 01-JUN-18 6GON; TITLE CRYSTAL STRUCTURE OF SEA BREAM TRANSTHYRETIN IN COMPLEX WITH; TITLE 2 PERFLUOROOCTANOIC ACID (PFOA). CRYSTALLIZED IN PEG; COMPND MOL_ID: 1; COMPND 2 MOLECULE: TRANSTHYRETIN; COMPND 3 CHAIN: A, B, C, D; COMPND 4 ENGINEERED: YES	TRANSPORT PROTEIN 12-DEC-11 4AC2; TITLE CRYSTAL STRUCTURE OF TRANSTHYRETIN IN COMPLEX WITH LIGAND C-7; COMPND MOL_ID: 1; COMPND 2 MOLECULE: TRANSTHYRETIN; COMPND 3 CHAIN: A, B; COMPND 4 FRAGMENT: RESIDUES 21-144; COMPND 5 SYNONYM: ATTR, PREALBUMIN, TBPA; COMPND 6 ENGINEERED: YES	8PF	43F	55.681	-2.083	0.141	-4.036	-16.7469	HIUase/Transthyretin family (Transthyretin)	Homo sapiens
6gonA	4ac4A	TRANSPORT PROTEIN 01-JUN-18 6GON; TITLE CRYSTAL STRUCTURE OF SEA BREAM TRANSTHYRETIN IN COMPLEX WITH; TITLE 2 PERFLUOROOCTANOIC ACID (PFOA). CRYSTALLIZED IN PEG; COMPND MOL_ID: 1; COMPND 2 MOLECULE: TRANSTHYRETIN; COMPND 3 CHAIN: A, B, C, D; COMPND 4 ENGINEERED: YES	TRANSPORT PROTEIN 13-DEC-11 4AC4; TITLE CRYSTAL STRUCTURE OF TRANSTHYRETIN IN COMPLEX WITH LIGAND C-18; COMPND MOL_ID: 1; COMPND 2 MOLECULE: TRANSTHYRETIN; COMPND 3 CHAIN: A, B; COMPND 4 SYNONYM: ATTR, PREALBUMIN, TBPA; COMPND 5 ENGINEERED: YES	8PF	HKA	55.185	-2.916	0	-2.916	-29.16	HIUase/Transthyretin family (Transthyretin)	Homo sapiens
6gonA	4actA	TRANSPORT PROTEIN 01-JUN-18 6GON; TITLE CRYSTAL STRUCTURE OF SEA BREAM TRANSTHYRETIN IN COMPLEX WITH; TITLE 2 PERFLUOROOCTANOIC ACID (PFOA). CRYSTALLIZED IN PEG; COMPND MOL_ID: 1; COMPND 2 MOLECULE: TRANSTHYRETIN; COMPND 3 CHAIN: A, B, C, D; COMPND 4 ENGINEERED: YES	TRANSPORT PROTEIN 19-DEC-11 4ACT; TITLE CRYSTAL STRUCTURE OF TRANSTHYRETIN IN COMPLEX WITH LIGAND C-17; COMPND MOL_ID: 1; COMPND 2 MOLECULE: TRANSTHYRETIN; COMPND 3 CHAIN: A, B; COMPND 4 SYNONYM: ATTR, PREALBUMIN, TBPA; COMPND 5 ENGINEERED: YES	8PF	FT0	78.433	-1.731	0.164	-4.079	-15.4508	HIUase/Transthyretin family (Transthyretin)	Homo sapiens
6gonA	4derA	TRANSPORT PROTEIN 01-JUN-18 6GON; TITLE CRYSTAL STRUCTURE OF SEA BREAM TRANSTHYRETIN IN COMPLEX WITH; TITLE 2 PERFLUOROOCTANOIC ACID (PFOA). CRYSTALLIZED IN PEG; COMPND MOL_ID: 1; COMPND 2 MOLECULE: TRANSTHYRETIN; COMPND 3 CHAIN: A, B, C, D; COMPND 4 ENGINEERED: YES	TRANSPORT PROTEIN 21-JAN-12 4DER; TITLE CRYSTAL STRUCTURE OF THE WILD TYPE TTR BINDING APIGENIN (TTRWT:API); COMPND MOL_ID: 1; COMPND 2 MOLECULE: TRANSTHYRETIN; COMPND 3 CHAIN: A, B; COMPND 4 FRAGMENT: UNP RESIDUES 30-145; COMPND 5 SYNONYM: ATTR, PREALBUMIN, TBPA; COMPND 6 ENGINEERED: YES	8PF	AGI	72.28	-1.303	0.128	-3.996	-17.5263	HIUase/Transthyretin family (Transthyretin)	Homo sapiens
6gonA	4desA	TRANSPORT PROTEIN 01-JUN-18 6GON; TITLE CRYSTAL STRUCTURE OF SEA BREAM TRANSTHYRETIN IN COMPLEX WITH; TITLE 2 PERFLUOROOCTANOIC ACID (PFOA). CRYSTALLIZED IN PEG; COMPND MOL_ID: 1; COMPND 2 MOLECULE: TRANSTHYRETIN; COMPND 3 CHAIN: A, B, C, D; COMPND 4 ENGINEERED: YES	TRANSPORT PROTEIN 21-JAN-12 4DES; TITLE CRYSTAL STRUCTURE OF THE WILD TYPE TTR BINDING CHRYSIN (TTRWT:CHR); COMPND MOL_ID: 1; COMPND 2 MOLECULE: TRANSTHYRETIN; COMPND 3 CHAIN: A, B; COMPND 4 FRAGMENT: UNP RESIDUES 30-145; COMPND 5 SYNONYM: ATTR, PREALBUMIN, TBPA; COMPND 6 ENGINEERED: YES	8PF	57D	35.245	-2.645	0.445	-4.232	-7.76514	HIUase/Transthyretin family (Transthyretin)	Homo sapiens
6gonA	4detA	TRANSPORT PROTEIN 01-JUN-18 6GON; TITLE CRYSTAL STRUCTURE OF SEA BREAM TRANSTHYRETIN IN COMPLEX WITH; TITLE 2 PERFLUOROOCTANOIC ACID (PFOA). CRYSTALLIZED IN PEG; COMPND MOL_ID: 1; COMPND 2 MOLECULE: TRANSTHYRETIN; COMPND 3 CHAIN: A, B, C, D; COMPND 4 ENGINEERED: YES	TRANSPORT PROTEIN 22-JAN-12 4DET; TITLE CRYSTAL STRUCTURE OF THE WILD TYPE TTR BINDING KAEMPFEROL (TTRWT:KAE); COMPND MOL_ID: 1; COMPND 2 MOLECULE: TRANSTHYRETIN; COMPND 3 CHAIN: A, B; COMPND 4 FRAGMENT: UNP RESIDUES 30-145; COMPND 5 SYNONYM: ATTR, PREALBUMIN, TBPA; COMPND 6 ENGINEERED: YES	8PF	KMP	71.141	-1.658	0.1	-4.071	-20.355	HIUase/Transthyretin family (Transthyretin)	Homo sapiens
6gonA	4deuA	TRANSPORT PROTEIN 01-JUN-18 6GON; TITLE CRYSTAL STRUCTURE OF SEA BREAM TRANSTHYRETIN IN COMPLEX WITH; TITLE 2 PERFLUOROOCTANOIC ACID (PFOA). CRYSTALLIZED IN PEG; COMPND MOL_ID: 1; COMPND 2 MOLECULE: TRANSTHYRETIN; COMPND 3 CHAIN: A, B, C, D; COMPND 4 ENGINEERED: YES	TRANSPORT PROTEIN 22-JAN-12 4DEU; TITLE CRYSTAL STRUCTURE OF THE WILD TYPE TTR BINDING NARINGENIN (TTRWT:NAR); COMPND MOL_ID: 1; COMPND 2 MOLECULE: TRANSTHYRETIN; COMPND 3 CHAIN: A, B; COMPND 4 FRAGMENT: UNP RESIDUES 30-145; COMPND 5 SYNONYM: ATTR, PREALBUMIN, TBPA; COMPND 6 ENGINEERED: YES	8PF	NAR	46.5	-1.685	0.169	-4.022	-14.9517	HIUase/Transthyretin family (Transthyretin)	Homo sapiens
6gonA	4dewA	TRANSPORT PROTEIN 01-JUN-18 6GON; TITLE CRYSTAL STRUCTURE OF SEA BREAM TRANSTHYRETIN IN COMPLEX WITH; TITLE 2 PERFLUOROOCTANOIC ACID (PFOA). CRYSTALLIZED IN PEG; COMPND MOL_ID: 1; COMPND 2 MOLECULE: TRANSTHYRETIN; COMPND 3 CHAIN: A, B, C, D; COMPND 4 ENGINEERED: YES	TRANSPORT PROTEIN 22-JAN-12 4DEW; TITLE CRYSTAL STRUCTURE OF THE WILD TYPE TTR BINDING LUTEOLIN (TTRWT:LUT); COMPND MOL_ID: 1; COMPND 2 MOLECULE: TRANSTHYRETIN; COMPND 3 CHAIN: A, B; COMPND 4 SYNONYM: ATTR, PREALBUMIN, TBPA; COMPND 5 ENGINEERED: YES	8PF	LU2	73.414	-0.076	0.244	-3.75	-10.9012	HIUase/Transthyretin family (Transthyretin)	Homo sapiens
6gonA	4fi6A	TRANSPORT PROTEIN 01-JUN-18 6GON; TITLE CRYSTAL STRUCTURE OF SEA BREAM TRANSTHYRETIN IN COMPLEX WITH; TITLE 2 PERFLUOROOCTANOIC ACID (PFOA). CRYSTALLIZED IN PEG; COMPND MOL_ID: 1; COMPND 2 MOLECULE: TRANSTHYRETIN; COMPND 3 CHAIN: A, B, C, D; COMPND 4 ENGINEERED: YES	HORMONE/HORMONE INHIBITOR 08-JUN-12 4FI6; TITLE KINETIC STABILIZATION OF TRANSTHYRETIN THROUGH COVALENT MODIFICATION; TITLE 2 OF K15 BY 3-(5-(3,5-DICHLOROPHENYL)-1,3,4-OXADIAZOL-2-YL)-; TITLE 3 BENZENESULFONAMIDE; COMPND MOL_ID: 1; COMPND 2 MOLECULE: TRANSTHYRETIN; COMPND 3 CHAIN: A, B; COMPND 4 SYNONYM: ATTR, PREALBUMIN, TBPA; COMPND 5 ENGINEERED: YES	8PF	0U7	41.346	-1.692	0.321	-4.006	-9.51544	HIUase/Transthyretin family (Transthyretin)	Homo sapiens
6gonA	4fi7A	TRANSPORT PROTEIN 01-JUN-18 6GON; TITLE CRYSTAL STRUCTURE OF SEA BREAM TRANSTHYRETIN IN COMPLEX WITH; TITLE 2 PERFLUOROOCTANOIC ACID (PFOA). CRYSTALLIZED IN PEG; COMPND MOL_ID: 1; COMPND 2 MOLECULE: TRANSTHYRETIN; COMPND 3 CHAIN: A, B, C, D; COMPND 4 ENGINEERED: YES	HORMONE/HORMONE INHIBITOR 08-JUN-12 4FI7; TITLE KINETIC STABILIZATION OF TRANSTHYRETIN THROUGH COVALENT MODIFICATION; TITLE 2 OF K15 BY 3-(5-(3,5-DICHLORO-4-HYDROXYPHENYL)-1,3,4-OXADIAZOL-2-YL)-; TITLE 3 BENZENESULFONAMIDE; COMPND MOL_ID: 1; COMPND 2 MOLECULE: TRANSTHYRETIN; COMPND 3 CHAIN: A, B; COMPND 4 SYNONYM: ATTR, PREALBUMIN, TBPA; COMPND 5 ENGINEERED: YES	8PF	0UA	81.133	0.298	0.326	-3.777	-8.8662	HIUase/Transthyretin family (Transthyretin)	Homo sapiens
6gonA	4fi8A	TRANSPORT PROTEIN 01-JUN-18 6GON; TITLE CRYSTAL STRUCTURE OF SEA BREAM TRANSTHYRETIN IN COMPLEX WITH; TITLE 2 PERFLUOROOCTANOIC ACID (PFOA). CRYSTALLIZED IN PEG; COMPND MOL_ID: 1; COMPND 2 MOLECULE: TRANSTHYRETIN; COMPND 3 CHAIN: A, B, C, D; COMPND 4 ENGINEERED: YES	HORMONE/HORMONE INHIBITOR 08-JUN-12 4FI8; TITLE KINETIC STABILIZATION OF TRANSTHYRETIN THROUGH COVALENT MODIFICATION; TITLE 2 OF K15 BY 4-BROMO-3-(5-(3,5-DICHLORO-4-HYDROXYPHENYL)-1,3,4-; TITLE 3 OXADIAZOL-2-YL)-BENZENESULFONAMIDE; COMPND MOL_ID: 1; COMPND 2 MOLECULE: TRANSTHYRETIN; COMPND 3 CHAIN: A, B; COMPND 4 SYNONYM: ATTR, PREALBUMIN, TBPA; COMPND 5 ENGINEERED: YES	8PF	0UC	58.379	-2.538	0.451	-4.034	-7.32123	HIUase/Transthyretin family (Transthyretin)	Homo sapiens
6gonA	4hiqA	TRANSPORT PROTEIN 01-JUN-18 6GON; TITLE CRYSTAL STRUCTURE OF SEA BREAM TRANSTHYRETIN IN COMPLEX WITH; TITLE 2 PERFLUOROOCTANOIC ACID (PFOA). CRYSTALLIZED IN PEG; COMPND MOL_ID: 1; COMPND 2 MOLECULE: TRANSTHYRETIN; COMPND 3 CHAIN: A, B, C, D; COMPND 4 ENGINEERED: YES	HORMONE BINDING PROTEIN/INHIBITOR 11-OCT-12 4HIQ; TITLE THE STRUCTURE OF V122I MUTANT TRANSTHYRETIN IN COMPLEX WITH AG10; COMPND MOL_ID: 1; COMPND 2 MOLECULE: TRANSTHYRETIN; COMPND 3 CHAIN: A, B; COMPND 4 SYNONYM: ATTR, PREALBUMIN, TBPA; COMPND 5 ENGINEERED: YES; COMPND 6 MUTATION: YES	8PF	16V	77.258	-2.182	0.421	-4.317	-8.28599	HIUase/Transthyretin family (Transthyretin)	Homo sapiens
6gonA	4hisA	TRANSPORT PROTEIN 01-JUN-18 6GON; TITLE CRYSTAL STRUCTURE OF SEA BREAM TRANSTHYRETIN IN COMPLEX WITH; TITLE 2 PERFLUOROOCTANOIC ACID (PFOA). CRYSTALLIZED IN PEG; COMPND MOL_ID: 1; COMPND 2 MOLECULE: TRANSTHYRETIN; COMPND 3 CHAIN: A, B, C, D; COMPND 4 ENGINEERED: YES	HORMONE BINDING PROTEIN/INHIBITOR 11-OCT-12 4HIS; TITLE THE STRUCTURE OF V122I MUTANT TRANSTHYRETIN IN COMPLEX WITH TAFAMIDIS; COMPND MOL_ID: 1; COMPND 2 MOLECULE: TRANSTHYRETIN; COMPND 3 CHAIN: A, B; COMPND 4 SYNONYM: ATTR, PREALBUMIN, TBPA; COMPND 5 ENGINEERED: YES; COMPND 6 MUTATION: YES	8PF	3MI	55.507	-2.111	0.482	-4.041	-6.9433	HIUase/Transthyretin family (Transthyretin)	Homo sapiens
6gonA	4hjsA	TRANSPORT PROTEIN 01-JUN-18 6GON; TITLE CRYSTAL STRUCTURE OF SEA BREAM TRANSTHYRETIN IN COMPLEX WITH; TITLE 2 PERFLUOROOCTANOIC ACID (PFOA). CRYSTALLIZED IN PEG; COMPND MOL_ID: 1; COMPND 2 MOLECULE: TRANSTHYRETIN; COMPND 3 CHAIN: A, B, C, D; COMPND 4 ENGINEERED: YES	HORMONE BINDING PROTEIN 14-OCT-12 4HJS; TITLE KINETIC STABILIZATION OF TRANSTHYRETIN THROUGH COVALENT MODIFICATION; TITLE 2 OF K15 BY (E)-N-(4-(4-HYDROXY-3,5-DIMETHYLSTYRYL)ETHANESULFONAMIDE; COMPND MOL_ID: 1; COMPND 2 MOLECULE: TRANSTHYRETIN; COMPND 3 CHAIN: A, B; COMPND 4 SYNONYM: ATTR, PREALBUMIN, TBPA; COMPND 5 ENGINEERED: YES	8PF	18J	47.555	-2.405	0.48	-4.281	-7.38103	HIUase/Transthyretin family (Transthyretin)	Homo sapiens
6gonA	4hjtA	TRANSPORT PROTEIN 01-JUN-18 6GON; TITLE CRYSTAL STRUCTURE OF SEA BREAM TRANSTHYRETIN IN COMPLEX WITH; TITLE 2 PERFLUOROOCTANOIC ACID (PFOA). CRYSTALLIZED IN PEG; COMPND MOL_ID: 1; COMPND 2 MOLECULE: TRANSTHYRETIN; COMPND 3 CHAIN: A, B, C, D; COMPND 4 ENGINEERED: YES	HORMONE BINDING PROTEIN/INHIBITOR 14-OCT-12 4HJT; TITLE KINETIC STABILIZATION OF TRANSTHYRETIN THROUGH COVALENT MODIFICATION; TITLE 2 OF K15 BY (E)-N-(4-(4-HYDROXY-3,5-DIMETHYLSTYRYL)PHENYL)PROPIONAMIDE; COMPND MOL_ID: 1; COMPND 2 MOLECULE: TRANSTHYRETIN; COMPND 3 CHAIN: A, B; COMPND 4 SYNONYM: ATTR, PREALBUMIN, TBPA; COMPND 5 ENGINEERED: YES	8PF	18A	65.376	-3.011	0.705	-4.327	-5.37516	HIUase/Transthyretin family (Transthyretin)	Homo sapiens
6gonA	4hjuA	TRANSPORT PROTEIN 01-JUN-18 6GON; TITLE CRYSTAL STRUCTURE OF SEA BREAM TRANSTHYRETIN IN COMPLEX WITH; TITLE 2 PERFLUOROOCTANOIC ACID (PFOA). CRYSTALLIZED IN PEG; COMPND MOL_ID: 1; COMPND 2 MOLECULE: TRANSTHYRETIN; COMPND 3 CHAIN: A, B, C, D; COMPND 4 ENGINEERED: YES	HORMONE BINDING PROTEIN/INHIBITOR 14-OCT-12 4HJU; TITLE TRANSTHYRETIN IN COMPLEX WITH (E)-N-(3-(4-HYDROXY-3,5-DIMETHYLSTYRYL); TITLE 2 PHENYL)ACRYLAMIDE; COMPND MOL_ID: 1; COMPND 2 MOLECULE: TRANSTHYRETIN; COMPND 3 CHAIN: A, B; COMPND 4 SYNONYM: ATTR, PREALBUMIN, TBPA; COMPND 5 ENGINEERED: YES	8PF	16L	52.223	-3.286	0.777	-4.211	-4.8016	HIUase/Transthyretin family (Transthyretin)	Homo sapiens
6gonA	4i85A	TRANSPORT PROTEIN 01-JUN-18 6GON; TITLE CRYSTAL STRUCTURE OF SEA BREAM TRANSTHYRETIN IN COMPLEX WITH; TITLE 2 PERFLUOROOCTANOIC ACID (PFOA). CRYSTALLIZED IN PEG; COMPND MOL_ID: 1; COMPND 2 MOLECULE: TRANSTHYRETIN; COMPND 3 CHAIN: A, B, C, D; COMPND 4 ENGINEERED: YES	TRANSPORT PROTEIN/INHIBITOR 03-DEC-12 4I85; TITLE CRYSTAL STRUCTURE OF TRANSTHYRETIN IN COMPLEX WITH CHF5074 AT NEUTRAL; TITLE 2 PH; COMPND MOL_ID: 1; COMPND 2 MOLECULE: TRANSTHYRETIN; COMPND 3 CHAIN: A, B; COMPND 4 FRAGMENT: TRANSTHYRETIN (UNP RESIDUES 21-147); COMPND 5 SYNONYM: ATTR, PREALBUMIN, TBPA; COMPND 6 ENGINEERED: YES	8PF	H50	80.397	-2.816	0.426	-4.188	-7.96198	HIUase/Transthyretin family (Transthyretin)	Homo sapiens
6gonA	4i87A	TRANSPORT PROTEIN 01-JUN-18 6GON; TITLE CRYSTAL STRUCTURE OF SEA BREAM TRANSTHYRETIN IN COMPLEX WITH; TITLE 2 PERFLUOROOCTANOIC ACID (PFOA). CRYSTALLIZED IN PEG; COMPND MOL_ID: 1; COMPND 2 MOLECULE: TRANSTHYRETIN; COMPND 3 CHAIN: A, B, C, D; COMPND 4 ENGINEERED: YES	TRANSPORT PROTEIN/INHIBITOR 03-DEC-12 4I87; TITLE CRYSTAL STRUCTURE OF TTR VARIANT I84S IN COMPLEX WITH CHF5074 AT; TITLE 2 ACIDIC PH; COMPND MOL_ID: 1; COMPND 2 MOLECULE: TRANSTHYRETIN; COMPND 3 CHAIN: A, B; COMPND 4 FRAGMENT: TRANSTHYRETIN (UNP RESIDUES 21-147); COMPND 5 SYNONYM: ATTR, PREALBUMIN, TBPA; COMPND 6 ENGINEERED: YES; COMPND 7 MUTATION: YES	8PF	H50	43.603	-2.486	0.112	-3.673	-17.3255	HIUase/Transthyretin family (Transthyretin)	Homo sapiens
6gonA	4i89A	TRANSPORT PROTEIN 01-JUN-18 6GON; TITLE CRYSTAL STRUCTURE OF SEA BREAM TRANSTHYRETIN IN COMPLEX WITH; TITLE 2 PERFLUOROOCTANOIC ACID (PFOA). CRYSTALLIZED IN PEG; COMPND MOL_ID: 1; COMPND 2 MOLECULE: TRANSTHYRETIN; COMPND 3 CHAIN: A, B, C, D; COMPND 4 ENGINEERED: YES	TRANSPORT PROTEIN/INHIBITOR 03-DEC-12 4I89; TITLE CRYSTAL STRUCTURE OF TRANSTHYRETIN IN COMPLEX WITH DIFLUNISAL AT; TITLE 2 ACIDIC PH; COMPND MOL_ID: 1; COMPND 2 MOLECULE: TRANSTHYRETIN; COMPND 3 CHAIN: A, B; COMPND 4 FRAGMENT: TRANSTHYRETIN (UNP RESIDUES 21-147); COMPND 5 SYNONYM: ATTR, PREALBUMIN, TBPA; COMPND 6 ENGINEERED: YES; COMPND 7 MUTATION: YES	8PF	1FL	69.209	-0.586	0.32	-3.412	-8.12381	HIUase/Transthyretin family (Transthyretin)	Homo sapiens
6gonA	4iizA	TRANSPORT PROTEIN 01-JUN-18 6GON; TITLE CRYSTAL STRUCTURE OF SEA BREAM TRANSTHYRETIN IN COMPLEX WITH; TITLE 2 PERFLUOROOCTANOIC ACID (PFOA). CRYSTALLIZED IN PEG; COMPND MOL_ID: 1; COMPND 2 MOLECULE: TRANSTHYRETIN; COMPND 3 CHAIN: A, B, C, D; COMPND 4 ENGINEERED: YES	TRANSPORT PROTEIN 20-DEC-12 4IIZ; TITLE CRYSTAL STRUCTURE OF WILD-TYPE HUMAN TRANSTHYRETIN IN COMPLEX WITH; TITLE 2 LUMIRACOXIB; COMPND MOL_ID: 1; COMPND 2 MOLECULE: TRANSTHYRETIN; COMPND 3 CHAIN: A, B; COMPND 4 SYNONYM: ATTR, PREALBUMIN, TBPA; COMPND 5 ENGINEERED: YES	8PF	LUR	60.446	0.007	0.302	-3.906	-9.71642	HIUase/Transthyretin family (Transthyretin)	Homo sapiens
6gonA	4ik6A	TRANSPORT PROTEIN 01-JUN-18 6GON; TITLE CRYSTAL STRUCTURE OF SEA BREAM TRANSTHYRETIN IN COMPLEX WITH; TITLE 2 PERFLUOROOCTANOIC ACID (PFOA). CRYSTALLIZED IN PEG; COMPND MOL_ID: 1; COMPND 2 MOLECULE: TRANSTHYRETIN; COMPND 3 CHAIN: A, B, C, D; COMPND 4 ENGINEERED: YES	TRANSPORT PROTEIN 25-DEC-12 4IK6; TITLE CRYSTAL STRUCTURE OF HUMAN TRANSTHYRETIN IN COMPLEX WITH LUMIRACOXIB; COMPND MOL_ID: 1; COMPND 2 MOLECULE: TRANSTHYRETIN; COMPND 3 CHAIN: A, B; COMPND 4 SYNONYM: ATTR, PREALBUMIN, TBPA; COMPND 5 ENGINEERED: YES	8PF	LUR	65.009	-0.641	0.315	-3.924	-9.45542	HIUase/Transthyretin family (Transthyretin)	Homo sapiens
6gonA	4ik7A	TRANSPORT PROTEIN 01-JUN-18 6GON; TITLE CRYSTAL STRUCTURE OF SEA BREAM TRANSTHYRETIN IN COMPLEX WITH; TITLE 2 PERFLUOROOCTANOIC ACID (PFOA). CRYSTALLIZED IN PEG; COMPND MOL_ID: 1; COMPND 2 MOLECULE: TRANSTHYRETIN; COMPND 3 CHAIN: A, B, C, D; COMPND 4 ENGINEERED: YES	TRANSPORT PROTEIN 25-DEC-12 4IK7; TITLE CRYSTAL STRUCTURE OF HUMAN TRANSTHYRETIN IN COMPLEX WITH INDOMETHACIN; COMPND MOL_ID: 1; COMPND 2 MOLECULE: TRANSTHYRETIN; COMPND 3 CHAIN: A, B; COMPND 4 SYNONYM: ATTR, PREALBUMIN, TBPA; COMPND 5 ENGINEERED: YES	8PF	IMN	56.622	-1.835	0.166	-4.382	-16.4737	HIUase/Transthyretin family (Transthyretin)	Homo sapiens
6gonA	4ikiA	TRANSPORT PROTEIN 01-JUN-18 6GON; TITLE CRYSTAL STRUCTURE OF SEA BREAM TRANSTHYRETIN IN COMPLEX WITH; TITLE 2 PERFLUOROOCTANOIC ACID (PFOA). CRYSTALLIZED IN PEG; COMPND MOL_ID: 1; COMPND 2 MOLECULE: TRANSTHYRETIN; COMPND 3 CHAIN: A, B, C, D; COMPND 4 ENGINEERED: YES	TRANSPORT PROTEIN 26-DEC-12 4IKI; TITLE CRYSTAL STRUCTURE OF WILD-TYPE HUMAN TRANSTHYRETIN IN COMPLEX WITH; TITLE 2 INDOMETHACIN; COMPND MOL_ID: 1; COMPND 2 MOLECULE: TRANSTHYRETIN; COMPND 3 CHAIN: A, B; COMPND 4 SYNONYM: ATTR, PREALBUMIN, TBPA; COMPND 5 ENGINEERED: YES	8PF	IMN	42.83	-2.294	0.222	-3.996	-12.4099	HIUase/Transthyretin family (Transthyretin)	Homo sapiens
6gonA	4ikjA	TRANSPORT PROTEIN 01-JUN-18 6GON; TITLE CRYSTAL STRUCTURE OF SEA BREAM TRANSTHYRETIN IN COMPLEX WITH; TITLE 2 PERFLUOROOCTANOIC ACID (PFOA). CRYSTALLIZED IN PEG; COMPND MOL_ID: 1; COMPND 2 MOLECULE: TRANSTHYRETIN; COMPND 3 CHAIN: A, B, C, D; COMPND 4 ENGINEERED: YES	TRANSPORT PROTEIN 26-DEC-12 4IKJ; TITLE CRYSTAL STRUCTURE OF WILD-TYPE HUMAN TRANSTHYRETIN IN COMPLEX WITH; TITLE 2 SULINDAC; COMPND MOL_ID: 1; COMPND 2 MOLECULE: TRANSTHYRETIN; COMPND 3 CHAIN: A, B; COMPND 4 SYNONYM: ATTR, PREALBUMIN, TBPA; COMPND 5 ENGINEERED: YES	8PF	SUZ	85.399	-1.869	0.378	-4.165	-8.71339	HIUase/Transthyretin family (Transthyretin)	Homo sapiens
6gonA	4ikkA	TRANSPORT PROTEIN 01-JUN-18 6GON; TITLE CRYSTAL STRUCTURE OF SEA BREAM TRANSTHYRETIN IN COMPLEX WITH; TITLE 2 PERFLUOROOCTANOIC ACID (PFOA). CRYSTALLIZED IN PEG; COMPND MOL_ID: 1; COMPND 2 MOLECULE: TRANSTHYRETIN; COMPND 3 CHAIN: A, B, C, D; COMPND 4 ENGINEERED: YES	TRANSPORT PROTEIN 26-DEC-12 4IKK; TITLE CRYSTAL STRUCTURE OF WILD-TYPE HUMAN TRANSTHYRETIN IN COMPLEX WITH; TITLE 2 SULINDAC; COMPND MOL_ID: 1; COMPND 2 MOLECULE: TRANSTHYRETIN; COMPND 3 CHAIN: A, B; COMPND 4 SYNONYM: ATTR, PREALBUMIN, TBPA; COMPND 5 ENGINEERED: YES	8PF	SUZ	63.56	-1.647	0.112	-3.874	-18.2736	HIUase/Transthyretin family (Transthyretin)	Homo sapiens
6gonA	4iklA	TRANSPORT PROTEIN 01-JUN-18 6GON; TITLE CRYSTAL STRUCTURE OF SEA BREAM TRANSTHYRETIN IN COMPLEX WITH; TITLE 2 PERFLUOROOCTANOIC ACID (PFOA). CRYSTALLIZED IN PEG; COMPND MOL_ID: 1; COMPND 2 MOLECULE: TRANSTHYRETIN; COMPND 3 CHAIN: A, B, C, D; COMPND 4 ENGINEERED: YES	TRANSPORT PROTEIN 26-DEC-12 4IKL; TITLE CRYSTAL STRUCTURE OF WILD-TYPE HUMAN TRANSTHYRETIN IN COMPLEX WITH; TITLE 2 SULINDAC; COMPND MOL_ID: 1; COMPND 2 MOLECULE: TRANSTHYRETIN; COMPND 3 CHAIN: A, B; COMPND 4 SYNONYM: ATTR, PREALBUMIN, TBPA; COMPND 5 ENGINEERED: YES	8PF	SUZ	95.551	-0.028	0.178	-3.894	-14.0072	HIUase/Transthyretin family (Transthyretin)	Homo sapiens
6gonA	4ky2A	TRANSPORT PROTEIN 01-JUN-18 6GON; TITLE CRYSTAL STRUCTURE OF SEA BREAM TRANSTHYRETIN IN COMPLEX WITH; TITLE 2 PERFLUOROOCTANOIC ACID (PFOA). CRYSTALLIZED IN PEG; COMPND MOL_ID: 1; COMPND 2 MOLECULE: TRANSTHYRETIN; COMPND 3 CHAIN: A, B, C, D; COMPND 4 ENGINEERED: YES	TRANSPORT PROTEIN 28-MAY-13 4KY2; TITLE TRANSTHYRETIN IN COMPLEX WITH THE FLUORESCENT FOLDING SENSOR (E)-7-; TITLE 2 HYDROXY-3-(4-HYDROXY-3,5-DIMETHYLSTYRYL)-4-METHYL-2H-CHROMEN-2-ONE; COMPND MOL_ID: 1; COMPND 2 MOLECULE: TRANSTHYRETIN; COMPND 3 CHAIN: A, B; COMPND 4 SYNONYM: ATTR, PREALBUMIN, TBPA; COMPND 5 ENGINEERED: YES	8PF	1W3	41.569	-2.63	0.59	-4.207	-6.0971	HIUase/Transthyretin family (Transthyretin)	Homo sapiens
6gonA	4l1sA	TRANSPORT PROTEIN 01-JUN-18 6GON; TITLE CRYSTAL STRUCTURE OF SEA BREAM TRANSTHYRETIN IN COMPLEX WITH; TITLE 2 PERFLUOROOCTANOIC ACID (PFOA). CRYSTALLIZED IN PEG; COMPND MOL_ID: 1; COMPND 2 MOLECULE: TRANSTHYRETIN; COMPND 3 CHAIN: A, B, C, D; COMPND 4 ENGINEERED: YES	TRANSPORT PROTEIN 03-JUN-13 4L1S; TITLE COVALENT MODIFICATION OF TRANSTHYRETIN K15 BY YIELDING THE FLUORESCENT; TITLE 2 CONJUGATE (E)-3-(DIMETHYLAMINO)-5-(4-HYDROXY-3,5-DIMETHYLSTYRYL); TITLE 3 BENZAMIDE; COMPND MOL_ID: 1; COMPND 2 MOLECULE: TRANSTHYRETIN; COMPND 3 CHAIN: A, B; COMPND 4 SYNONYM: ATTR, PREALBUMIN, TBPA; COMPND 5 ENGINEERED: YES	8PF	1W4	66.42	-0.147	0.286	-3.557	-9.21503	HIUase/Transthyretin family (Transthyretin)	Homo sapiens
6gonA	4l1tA	TRANSPORT PROTEIN 01-JUN-18 6GON; TITLE CRYSTAL STRUCTURE OF SEA BREAM TRANSTHYRETIN IN COMPLEX WITH; TITLE 2 PERFLUOROOCTANOIC ACID (PFOA). CRYSTALLIZED IN PEG; COMPND MOL_ID: 1; COMPND 2 MOLECULE: TRANSTHYRETIN; COMPND 3 CHAIN: A, B, C, D; COMPND 4 ENGINEERED: YES	TRANSPORT PROTEIN 03-JUN-13 4L1T; TITLE TRANSTHYRETIN IN COMPLEX WITH (E)-3-(DIMETHYLAMINO)-5-(4-HYDROXY-3,5-; TITLE 2 DIMETHYLSTYRYL)BENZOIC ACID; COMPND MOL_ID: 1; COMPND 2 MOLECULE: TRANSTHYRETIN; COMPND 3 CHAIN: A, B; COMPND 4 SYNONYM: ATTR, PREALBUMIN, TBPA; COMPND 5 ENGINEERED: YES	8PF	1WZ	52.476	-1.556	0.425	-4.043	-7.70095	HIUase/Transthyretin family (Transthyretin)	Homo sapiens
6gonA	4masA	TRANSPORT PROTEIN 01-JUN-18 6GON; TITLE CRYSTAL STRUCTURE OF SEA BREAM TRANSTHYRETIN IN COMPLEX WITH; TITLE 2 PERFLUOROOCTANOIC ACID (PFOA). CRYSTALLIZED IN PEG; COMPND MOL_ID: 1; COMPND 2 MOLECULE: TRANSTHYRETIN; COMPND 3 CHAIN: A, B, C, D; COMPND 4 ENGINEERED: YES	TRANSPORT PROTEIN/INHIBITOR 16-AUG-13 4MAS; TITLE HIGH RESOLUTION STRUCTURE OF WILD TYPE HUMAN TRANSTHYRETIN IN COMPLEX; TITLE 2 WITH 3,3',5,5'-TETRACHLORO-[1,1'-BIPHENYL]-4,4'DIOL; COMPND MOL_ID: 1; COMPND 2 MOLECULE: TRANSTHYRETIN; COMPND 3 CHAIN: A, B; COMPND 4 FRAGMENT: UNP RESIDUES 21-147; COMPND 5 SYNONYM: ATTR, PREALBUMIN, TBPA; COMPND 6 ENGINEERED: YES	8PF	PCQ	74.533	3.912	0.67	-3.73	-4.84416	HIUase/Transthyretin family (Transthyretin)	Homo sapiens
6gonA	4n86A	TRANSPORT PROTEIN 01-JUN-18 6GON; TITLE CRYSTAL STRUCTURE OF SEA BREAM TRANSTHYRETIN IN COMPLEX WITH; TITLE 2 PERFLUOROOCTANOIC ACID (PFOA). CRYSTALLIZED IN PEG; COMPND MOL_ID: 1; COMPND 2 MOLECULE: TRANSTHYRETIN; COMPND 3 CHAIN: A, B, C, D; COMPND 4 ENGINEERED: YES	TRANSPORT PROTEIN 17-OCT-13 4N86; TITLE CRYSTAL STRUCTURE OF HUMAN TRANSTHYRETIN COMPLEXED WITH GLABRIDIN; COMPND MOL_ID: 1; COMPND 2 MOLECULE: TRANSTHYRETIN; COMPND 3 CHAIN: A, B; COMPND 4 SYNONYM: ATTR, PREALBUMIN, TBPA; COMPND 5 ENGINEERED: YES	8PF	GBJ	37.986	-3.107	0.276	-4.129	-10.9814	HIUase/Transthyretin family (Transthyretin)	Homo sapiens
6gonA	4n87A	TRANSPORT PROTEIN 01-JUN-18 6GON; TITLE CRYSTAL STRUCTURE OF SEA BREAM TRANSTHYRETIN IN COMPLEX WITH; TITLE 2 PERFLUOROOCTANOIC ACID (PFOA). CRYSTALLIZED IN PEG; COMPND MOL_ID: 1; COMPND 2 MOLECULE: TRANSTHYRETIN; COMPND 3 CHAIN: A, B, C, D; COMPND 4 ENGINEERED: YES	TRANSPORT PROTEIN 17-OCT-13 4N87; TITLE CRYSTAL STRUCTURE OF V30M MUTANT HUMAN TRANSTHYRETIN COMPLEXED WITH; TITLE 2 GLABRIDIN; COMPND MOL_ID: 1; COMPND 2 MOLECULE: TRANSTHYRETIN; COMPND 3 CHAIN: A, B; COMPND 4 SYNONYM: ATTR, PREALBUMIN, TBPA; COMPND 5 ENGINEERED: YES; COMPND 6 MUTATION: YES	8PF	GBJ	63.184	-2.943	0.295	-3.938	-9.96962	HIUase/Transthyretin family (Transthyretin)	Homo sapiens
6gonA	4pm1A	TRANSPORT PROTEIN 01-JUN-18 6GON; TITLE CRYSTAL STRUCTURE OF SEA BREAM TRANSTHYRETIN IN COMPLEX WITH; TITLE 2 PERFLUOROOCTANOIC ACID (PFOA). CRYSTALLIZED IN PEG; COMPND MOL_ID: 1; COMPND 2 MOLECULE: TRANSTHYRETIN; COMPND 3 CHAIN: A, B, C, D; COMPND 4 ENGINEERED: YES	THYROID HORMONE-BINDING PROTEIN 20-MAY-14 4PM1; TITLE HUMAN TRANSTHYRETIN (TTR) COMPLEXED WITH 16-ALPHA-BROMO-ESTRADIOL; COMPND MOL_ID: 1; COMPND 2 MOLECULE: TRANSTHYRETIN; COMPND 3 CHAIN: A, B; COMPND 4 FRAGMENT: UNP RESIDUES 21-147; COMPND 5 SYNONYM: ATTR,PREALBUMIN,TBPA; COMPND 6 OTHER_DETAILS: LYOPHILIZED PREALBUMIN FROM HUMAN PLASMA	8PF	ESZ	48.741	-1.206	0.186	-3.959	-13.8427	HIUase/Transthyretin family (Transthyretin)	Homo sapiens
6gonA	4pmeA	TRANSPORT PROTEIN 01-JUN-18 6GON; TITLE CRYSTAL STRUCTURE OF SEA BREAM TRANSTHYRETIN IN COMPLEX WITH; TITLE 2 PERFLUOROOCTANOIC ACID (PFOA). CRYSTALLIZED IN PEG; COMPND MOL_ID: 1; COMPND 2 MOLECULE: TRANSTHYRETIN; COMPND 3 CHAIN: A, B, C, D; COMPND 4 ENGINEERED: YES	THYROID HORMONE-BINDING PROTEIN 21-MAY-14 4PME; TITLE HUMAN TRANSTHYRETIN (TTR) COMPLEXED WITH FERULIC ACID AND CURCUMIN.; COMPND MOL_ID: 1; COMPND 2 MOLECULE: TRANSTHYRETIN; COMPND 3 CHAIN: A, B; COMPND 4 FRAGMENT: UNP RESIDUES 29-145; COMPND 5 SYNONYM: ATTR,PREALBUMIN,TBPA	8PF	EDO	42.619	-1.394	0.101	-4.07	-20.2488	HIUase/Transthyretin family (Transthyretin)	Homo sapiens
6gonA	4pmfA	TRANSPORT PROTEIN 01-JUN-18 6GON; TITLE CRYSTAL STRUCTURE OF SEA BREAM TRANSTHYRETIN IN COMPLEX WITH; TITLE 2 PERFLUOROOCTANOIC ACID (PFOA). CRYSTALLIZED IN PEG; COMPND MOL_ID: 1; COMPND 2 MOLECULE: TRANSTHYRETIN; COMPND 3 CHAIN: A, B, C, D; COMPND 4 ENGINEERED: YES	THYROID HORMONE-BINDING PROTEIN 21-MAY-14 4PMF; TITLE HUMAN TRANSTHYRETIN (TTR) COMPLEXED WITH CURCUMIN; COMPND MOL_ID: 1; COMPND 2 MOLECULE: TRANSTHYRETIN; COMPND 3 CHAIN: A, B; COMPND 4 FRAGMENT: UNP RESIDUES 29-146; COMPND 5 SYNONYM: ATTR,PREALBUMIN,TBPA	8PF	CUR	65.457	-1.487	0.077	-4.121	-23.2825	HIUase/Transthyretin family (Transthyretin)	Homo sapiens
6gonA	4pwfA	TRANSPORT PROTEIN 01-JUN-18 6GON; TITLE CRYSTAL STRUCTURE OF SEA BREAM TRANSTHYRETIN IN COMPLEX WITH; TITLE 2 PERFLUOROOCTANOIC ACID (PFOA). CRYSTALLIZED IN PEG; COMPND MOL_ID: 1; COMPND 2 MOLECULE: TRANSTHYRETIN; COMPND 3 CHAIN: A, B, C, D; COMPND 4 ENGINEERED: YES	TRANSPORT PROTEIN 20-MAR-14 4PWF; TITLE CRYSTAL STRUCTURE OF V30M MUTANT HUMAN TRANSTHYRETIN COMPLEXED WITH; TITLE 2 FERULIC ACID PHENETHYL ESTER; COMPND MOL_ID: 1; COMPND 2 MOLECULE: TRANSTHYRETIN; COMPND 3 CHAIN: A, B; COMPND 4 SYNONYM: ATTR, PREALBUMIN, TBPA; COMPND 5 ENGINEERED: YES; COMPND 6 MUTATION: YES	8PF	PWF	61.179	-0.868	0.131	-3.833	-16.5931	HIUase/Transthyretin family (Transthyretin)	Homo sapiens
6gonA	4pwgA	TRANSPORT PROTEIN 01-JUN-18 6GON; TITLE CRYSTAL STRUCTURE OF SEA BREAM TRANSTHYRETIN IN COMPLEX WITH; TITLE 2 PERFLUOROOCTANOIC ACID (PFOA). CRYSTALLIZED IN PEG; COMPND MOL_ID: 1; COMPND 2 MOLECULE: TRANSTHYRETIN; COMPND 3 CHAIN: A, B, C, D; COMPND 4 ENGINEERED: YES	TRANSPORT PROTEIN 20-MAR-14 4PWG; TITLE CRYSTAL STRUCTURE OF V30M MUTANT HUMAN TRANSTHYRETIN COMPLEXED WITH; TITLE 2 CAFFEIC ACID ETHYL ESTER; COMPND MOL_ID: 1; COMPND 2 MOLECULE: TRANSTHYRETIN; COMPND 3 CHAIN: A, B; COMPND 4 SYNONYM: ATTR, PREALBUMIN, TBPA; COMPND 5 ENGINEERED: YES; COMPND 6 MUTATION: YES	8PF	0XR	79.92	-0.89	0.125	-3.828	-17.0133	HIUase/Transthyretin family (Transthyretin)	Homo sapiens
6gonA	4pwhA	TRANSPORT PROTEIN 01-JUN-18 6GON; TITLE CRYSTAL STRUCTURE OF SEA BREAM TRANSTHYRETIN IN COMPLEX WITH; TITLE 2 PERFLUOROOCTANOIC ACID (PFOA). CRYSTALLIZED IN PEG; COMPND MOL_ID: 1; COMPND 2 MOLECULE: TRANSTHYRETIN; COMPND 3 CHAIN: A, B, C, D; COMPND 4 ENGINEERED: YES	TRANSPORT PROTEIN 20-MAR-14 4PWH; TITLE CRYSTAL STRUCTURE OF V30M MUTANT HUMAN TRANSTHYRETIN COMPLEXED WITH; TITLE 2 CAFFEIC ACID 1,1-DIMETHYLALLYL ESTER; COMPND MOL_ID: 1; COMPND 2 MOLECULE: TRANSTHYRETIN; COMPND 3 CHAIN: A, B; COMPND 4 SYNONYM: ATTR, PREALBUMIN, TBPA; COMPND 5 ENGINEERED: YES; COMPND 6 MUTATION: YES	8PF	PWH	58.392	-1.109	0.033	-3.827	-28.7744	HIUase/Transthyretin family (Transthyretin)	Homo sapiens
6gonA	4pwiA	TRANSPORT PROTEIN 01-JUN-18 6GON; TITLE CRYSTAL STRUCTURE OF SEA BREAM TRANSTHYRETIN IN COMPLEX WITH; TITLE 2 PERFLUOROOCTANOIC ACID (PFOA). CRYSTALLIZED IN PEG; COMPND MOL_ID: 1; COMPND 2 MOLECULE: TRANSTHYRETIN; COMPND 3 CHAIN: A, B, C, D; COMPND 4 ENGINEERED: YES	TRANSPORT PROTEIN 20-MAR-14 4PWI; TITLE CRYSTAL STRUCTURE OF V30M MUTANT HUMAN TRANSTHYRETIN COMPLEXED WITH; TITLE 2 ROSMARINIC ACID; COMPND MOL_ID: 1; COMPND 2 MOLECULE: TRANSTHYRETIN; COMPND 3 CHAIN: A, B; COMPND 4 SYNONYM: ATTR, PREALBUMIN, TBPA; COMPND 5 ENGINEERED: YES; COMPND 6 MUTATION: YES	8PF	ROA	74.895	-2.598	0.261	-4.071	-11.277	HIUase/Transthyretin family (Transthyretin)	Homo sapiens
6gonA	4pwjA	TRANSPORT PROTEIN 01-JUN-18 6GON; TITLE CRYSTAL STRUCTURE OF SEA BREAM TRANSTHYRETIN IN COMPLEX WITH; TITLE 2 PERFLUOROOCTANOIC ACID (PFOA). CRYSTALLIZED IN PEG; COMPND MOL_ID: 1; COMPND 2 MOLECULE: TRANSTHYRETIN; COMPND 3 CHAIN: A, B, C, D; COMPND 4 ENGINEERED: YES	TRANSPORT PROTEIN 20-MAR-14 4PWJ; TITLE CRYSTAL STRUCTURE OF V30M MUTANT HUMAN TRANSTHYRETIN COMPLEXED WITH; TITLE 2 NORDIHYDROGUAIARETIC ACID; COMPND MOL_ID: 1; COMPND 2 MOLECULE: TRANSTHYRETIN; COMPND 3 CHAIN: A, B; COMPND 4 SYNONYM: ATTR, PREALBUMIN, TBPA; COMPND 5 ENGINEERED: YES; COMPND 6 MUTATION: YES	8PF	30Z	66.02	-3.181	0	-3.181	-31.81	HIUase/Transthyretin family (Transthyretin)	Homo sapiens
6gonA	4pwkA	TRANSPORT PROTEIN 01-JUN-18 6GON; TITLE CRYSTAL STRUCTURE OF SEA BREAM TRANSTHYRETIN IN COMPLEX WITH; TITLE 2 PERFLUOROOCTANOIC ACID (PFOA). CRYSTALLIZED IN PEG; COMPND MOL_ID: 1; COMPND 2 MOLECULE: TRANSTHYRETIN; COMPND 3 CHAIN: A, B, C, D; COMPND 4 ENGINEERED: YES	TRANSPORT PROTEIN 20-MAR-14 4PWK; TITLE CRYSTAL STRUCTURE OF V30M MUTANT HUMAN TRANSTHYRETIN COMPLEXED WITH; TITLE 2 DIHYDROGUAIARETIC ACID; COMPND MOL_ID: 1; COMPND 2 MOLECULE: TRANSTHYRETIN; COMPND 3 CHAIN: A, B; COMPND 4 SYNONYM: ATTR, PREALBUMIN, TBPA; COMPND 5 ENGINEERED: YES; COMPND 6 MUTATION: YES	8PF	PWK	56.289	-2.095	0.291	-3.95	-10.1023	HIUase/Transthyretin family (Transthyretin)	Homo sapiens
6gonA	4qrfA	TRANSPORT PROTEIN 01-JUN-18 6GON; TITLE CRYSTAL STRUCTURE OF SEA BREAM TRANSTHYRETIN IN COMPLEX WITH; TITLE 2 PERFLUOROOCTANOIC ACID (PFOA). CRYSTALLIZED IN PEG; COMPND MOL_ID: 1; COMPND 2 MOLECULE: TRANSTHYRETIN; COMPND 3 CHAIN: A, B, C, D; COMPND 4 ENGINEERED: YES	TRANSPORT PROTEIN 30-JUN-14 4QRF; TITLE CRYSTAL STRUCTURE OF V30M MUTANT HUMAN TRANSTHYRETIN COMPLEXED WITH; TITLE 2 CAFFEIC ACID PHENETHYL ESTER; COMPND MOL_ID: 1; COMPND 2 MOLECULE: TRANSTHYRETIN; COMPND 3 CHAIN: A, B; COMPND 4 SYNONYM: ATTR, PREALBUMIN, TBPA; COMPND 5 ENGINEERED: YES; COMPND 6 MUTATION: YES	8PF	QAP	65.153	-1.101	0.028	-3.459	-27.0234	HIUase/Transthyretin family (Transthyretin)	Homo sapiens
6gonA	4qxvA	TRANSPORT PROTEIN 01-JUN-18 6GON; TITLE CRYSTAL STRUCTURE OF SEA BREAM TRANSTHYRETIN IN COMPLEX WITH; TITLE 2 PERFLUOROOCTANOIC ACID (PFOA). CRYSTALLIZED IN PEG; COMPND MOL_ID: 1; COMPND 2 MOLECULE: TRANSTHYRETIN; COMPND 3 CHAIN: A, B, C, D; COMPND 4 ENGINEERED: YES	TRANSPORT PROTEIN 22-JUL-14 4QXV; TITLE CRYSTAL STRUCTURE OF HUMAN TRANSTHYRETIN IN COMPLEX WITH LUTEOLIN AT; TITLE 2 1.1 A RESOLUTION; COMPND MOL_ID: 1; COMPND 2 MOLECULE: TRANSTHYRETIN; COMPND 3 CHAIN: A, B; COMPND 4 SYNONYM: ATTR, PREALBUMIN, TBPA; COMPND 5 ENGINEERED: YES	8PF	LU2	57.43	-0.375	0.206	-3.871	-12.6503	HIUase/Transthyretin family (Transthyretin)	Homo sapiens
6gonA	4qyaA	TRANSPORT PROTEIN 01-JUN-18 6GON; TITLE CRYSTAL STRUCTURE OF SEA BREAM TRANSTHYRETIN IN COMPLEX WITH; TITLE 2 PERFLUOROOCTANOIC ACID (PFOA). CRYSTALLIZED IN PEG; COMPND MOL_ID: 1; COMPND 2 MOLECULE: TRANSTHYRETIN; COMPND 3 CHAIN: A, B, C, D; COMPND 4 ENGINEERED: YES	TRANSPORT PROTEIN 24-JUL-14 4QYA; TITLE CRYSTAL STRUCTURE OF HUMAN TRANSTHYRETIN VARIANT V30M IN COMPLEX WITH; TITLE 2 LUTEOLIN; COMPND MOL_ID: 1; COMPND 2 MOLECULE: TRANSTHYRETIN; COMPND 3 CHAIN: A, B; COMPND 4 FRAGMENT: UNP RESIDUES 21-147; COMPND 5 SYNONYM: ATTR, PREALBUMIN, TBPA; COMPND 6 ENGINEERED: YES; COMPND 7 MUTATION: YES	8PF	LU2	75.227	-2.18	0	-2.18	-21.8	HIUase/Transthyretin family (Transthyretin)	Homo sapiens
6gonA	4tlsA	TRANSPORT PROTEIN 01-JUN-18 6GON; TITLE CRYSTAL STRUCTURE OF SEA BREAM TRANSTHYRETIN IN COMPLEX WITH; TITLE 2 PERFLUOROOCTANOIC ACID (PFOA). CRYSTALLIZED IN PEG; COMPND MOL_ID: 1; COMPND 2 MOLECULE: TRANSTHYRETIN; COMPND 3 CHAIN: A, B, C, D; COMPND 4 ENGINEERED: YES	TRANSPORT PROTEIN 30-MAY-14 4TLS; TITLE CRYSTAL STRUCTURE OF HUMAN TRANSTHYRETIN GLU92PRO MUTANT; COMPND MOL_ID: 1; COMPND 2 MOLECULE: TRANSTHYRETIN; COMPND 3 CHAIN: A, B; COMPND 4 FRAGMENT: UNP RESIDUES 29-147; COMPND 5 SYNONYM: ATTR,PREALBUMIN,TBPA; COMPND 6 ENGINEERED: YES; COMPND 7 MUTATION: YES	8PF	GOL	37.779	-1.111	0.281	-3.852	-10.1102	HIUase/Transthyretin family (Transthyretin)	Homo sapiens
6gonA	4tq8A	TRANSPORT PROTEIN 01-JUN-18 6GON; TITLE CRYSTAL STRUCTURE OF SEA BREAM TRANSTHYRETIN IN COMPLEX WITH; TITLE 2 PERFLUOROOCTANOIC ACID (PFOA). CRYSTALLIZED IN PEG; COMPND MOL_ID: 1; COMPND 2 MOLECULE: TRANSTHYRETIN; COMPND 3 CHAIN: A, B, C, D; COMPND 4 ENGINEERED: YES	HORMONE 10-JUN-14 4TQ8; TITLE DUAL BINDING MODE FOR 3-(9H-FLUOREN-9-YLIDENEAMINOOXY)PROPANOIC ACID; TITLE 2 BINDING TO HUMAN TRANSTHYRETIN (TTR); COMPND MOL_ID: 1; COMPND 2 MOLECULE: TRANSTHYRETIN; COMPND 3 CHAIN: A, B; COMPND 4 SYNONYM: ATTR,PREALBUMIN,TBPA	8PF	7BD	53.36	-1.363	0.217	-4.076	-12.858	HIUase/Transthyretin family (Transthyretin)	Homo sapiens
6gonA	4tqhA	TRANSPORT PROTEIN 01-JUN-18 6GON; TITLE CRYSTAL STRUCTURE OF SEA BREAM TRANSTHYRETIN IN COMPLEX WITH; TITLE 2 PERFLUOROOCTANOIC ACID (PFOA). CRYSTALLIZED IN PEG; COMPND MOL_ID: 1; COMPND 2 MOLECULE: TRANSTHYRETIN; COMPND 3 CHAIN: A, B, C, D; COMPND 4 ENGINEERED: YES	HORMONE 11-JUN-14 4TQH; TITLE HUMAN TRANSTHYRETIN (TTR) COMPLEXED WITH 3-(9H-FLUOREN-9-; TITLE 2 YLIDENEAMINOOXY)ETHANOIC ACID; COMPND MOL_ID: 1; COMPND 2 MOLECULE: TRANSTHYRETIN; COMPND 3 CHAIN: A, B; COMPND 4 SYNONYM: ATTR,PREALBUMIN,TBPA	8PF	ES8	91.173	-3.333	0.224	-3.657	-11.287	HIUase/Transthyretin family (Transthyretin)	Homo sapiens
6gonA	4tqiA	TRANSPORT PROTEIN 01-JUN-18 6GON; TITLE CRYSTAL STRUCTURE OF SEA BREAM TRANSTHYRETIN IN COMPLEX WITH; TITLE 2 PERFLUOROOCTANOIC ACID (PFOA). CRYSTALLIZED IN PEG; COMPND MOL_ID: 1; COMPND 2 MOLECULE: TRANSTHYRETIN; COMPND 3 CHAIN: A, B, C, D; COMPND 4 ENGINEERED: YES	TRANSPORT PROTEIN 11-JUN-14 4TQI; TITLE HUMAN TRANSTHYRETIN (TTR) COMPLEXED WITH 3-(9H-FLUOREN-9-; TITLE 2 YLIDENEAMINOOXY)PROPANOIC ACID IN A DUAL BINDING MODE; COMPND MOL_ID: 1; COMPND 2 MOLECULE: TRANSTHYRETIN; COMPND 3 CHAIN: A, B; COMPND 4 SYNONYM: ATTR,PREALBUMIN,TBPA	8PF	6BD	41.381	-1.34	0.148	-4.02	-16.2097	HIUase/Transthyretin family (Transthyretin)	Homo sapiens
6gonA	4tqpA	TRANSPORT PROTEIN 01-JUN-18 6GON; TITLE CRYSTAL STRUCTURE OF SEA BREAM TRANSTHYRETIN IN COMPLEX WITH; TITLE 2 PERFLUOROOCTANOIC ACID (PFOA). CRYSTALLIZED IN PEG; COMPND MOL_ID: 1; COMPND 2 MOLECULE: TRANSTHYRETIN; COMPND 3 CHAIN: A, B, C, D; COMPND 4 ENGINEERED: YES	HORMONE 11-JUN-14 4TQP; TITLE HUMAN TRANSTHYRETIN (TTR) COMPLEXED WITH (R)-3-(9H-FLUOREN-9-; TITLE 2 YLIDENEAMINOOXY)-2-METHYL-N-(METHYLSULFONYL) PROPIONAMIDE IN A DUAL; TITLE 3 BINDING MODE; COMPND MOL_ID: 1; COMPND 2 MOLECULE: TRANSTHYRETIN; COMPND 3 CHAIN: A, B; COMPND 4 SYNONYM: ATTR,PREALBUMIN,TBPA	8PF	GOL	36.777	-2.458	0.25	-4.137	-11.82	HIUase/Transthyretin family (Transthyretin)	Homo sapiens
6gonA	4wo0A	TRANSPORT PROTEIN 01-JUN-18 6GON; TITLE CRYSTAL STRUCTURE OF SEA BREAM TRANSTHYRETIN IN COMPLEX WITH; TITLE 2 PERFLUOROOCTANOIC ACID (PFOA). CRYSTALLIZED IN PEG; COMPND MOL_ID: 1; COMPND 2 MOLECULE: TRANSTHYRETIN; COMPND 3 CHAIN: A, B, C, D; COMPND 4 ENGINEERED: YES	TRANSPORT PROTEIN 15-OCT-14 4WO0; TITLE CRYSTAL STRUCTURE OF TRANSTHYRETIN IN COMPLEX WITH APIGENIN; COMPND MOL_ID: 1; COMPND 2 MOLECULE: TRANSTHYRETIN; COMPND 3 CHAIN: A, B; COMPND 4 SYNONYM: ATTR, PREALBUMIN, TBPA, TTR; COMPND 5 ENGINEERED: YES	8PF	AGI	76.758	-2.009	0.179	-3.625	-12.9928	HIUase/Transthyretin family (Transthyretin)	Homo sapiens
6gonA	4y9bA	TRANSPORT PROTEIN 01-JUN-18 6GON; TITLE CRYSTAL STRUCTURE OF SEA BREAM TRANSTHYRETIN IN COMPLEX WITH; TITLE 2 PERFLUOROOCTANOIC ACID (PFOA). CRYSTALLIZED IN PEG; COMPND MOL_ID: 1; COMPND 2 MOLECULE: TRANSTHYRETIN; COMPND 3 CHAIN: A, B, C, D; COMPND 4 ENGINEERED: YES	TRANSPORT PROTEIN/INHIBITOR 17-FEB-15 4Y9B; TITLE CRYSTAL STRUCTURE OF V30M MUTATED TRANSTHYRETIN IN COMPLEX WITH ALPHA-; TITLE 2 MANGOSTIN; COMPND MOL_ID: 1; COMPND 2 MOLECULE: TRANSTHYRETIN; COMPND 3 CHAIN: A, B; COMPND 4 SYNONYM: ATTR,PREALBUMIN,TBPA; COMPND 5 ENGINEERED: YES; COMPND 6 MUTATION: YES	8PF	MKS	83.317	-1.541	0.249	-3.868	-11.0831	HIUase/Transthyretin family (Transthyretin)	Homo sapiens
6gonA	4y9cA	TRANSPORT PROTEIN 01-JUN-18 6GON; TITLE CRYSTAL STRUCTURE OF SEA BREAM TRANSTHYRETIN IN COMPLEX WITH; TITLE 2 PERFLUOROOCTANOIC ACID (PFOA). CRYSTALLIZED IN PEG; COMPND MOL_ID: 1; COMPND 2 MOLECULE: TRANSTHYRETIN; COMPND 3 CHAIN: A, B, C, D; COMPND 4 ENGINEERED: YES	TRANSPORT PROTEIN/INHIBITOR 17-FEB-15 4Y9C; TITLE CRYSTAL STRUCTURE OF V30M MUTATED TRANSTHYRETIN WITH BROMIDE IN; TITLE 2 COMPLEX WITH ALPHA-MANGOSTIN; COMPND MOL_ID: 1; COMPND 2 MOLECULE: TRANSTHYRETIN; COMPND 3 CHAIN: A, B; COMPND 4 SYNONYM: ATTR,PREALBUMIN,TBPA; COMPND 5 ENGINEERED: YES; COMPND 6 MUTATION: YES	8PF	MKS	87.765	-2.759	0.567	-4.011	-6.01349	HIUase/Transthyretin family (Transthyretin)	Homo sapiens
6gonA	4y9eA	TRANSPORT PROTEIN 01-JUN-18 6GON; TITLE CRYSTAL STRUCTURE OF SEA BREAM TRANSTHYRETIN IN COMPLEX WITH; TITLE 2 PERFLUOROOCTANOIC ACID (PFOA). CRYSTALLIZED IN PEG; COMPND MOL_ID: 1; COMPND 2 MOLECULE: TRANSTHYRETIN; COMPND 3 CHAIN: A, B, C, D; COMPND 4 ENGINEERED: YES	TRANSPORT PROTEIN/INHIBITOR 17-FEB-15 4Y9E; TITLE CRYSTAL STRUCTURE OF V30M MUTATED TRANSTHYRETIN IN COMPLEX WITH GAMMA-; TITLE 2 MANGOSTIN; COMPND MOL_ID: 1; COMPND 2 MOLECULE: TRANSTHYRETIN; COMPND 3 CHAIN: A, B; COMPND 4 SYNONYM: ATTR,PREALBUMIN,TBPA; COMPND 5 ENGINEERED: YES; COMPND 6 MUTATION: YES	8PF	MKT	36.277	-1.992	0.185	-3.879	-13.6105	HIUase/Transthyretin family (Transthyretin)	Homo sapiens
6gonA	4y9fA	TRANSPORT PROTEIN 01-JUN-18 6GON; TITLE CRYSTAL STRUCTURE OF SEA BREAM TRANSTHYRETIN IN COMPLEX WITH; TITLE 2 PERFLUOROOCTANOIC ACID (PFOA). CRYSTALLIZED IN PEG; COMPND MOL_ID: 1; COMPND 2 MOLECULE: TRANSTHYRETIN; COMPND 3 CHAIN: A, B, C, D; COMPND 4 ENGINEERED: YES	TRANSPORT PROTEIN/INHIBITOR 17-FEB-15 4Y9F; TITLE CRYSTAL STRUCTURE OF V30M MUTATED TRANSTHYRETIN WITH BROMIDE IN; TITLE 2 COMPLEX WITH GAMMA-MANGOSTIN; COMPND MOL_ID: 1; COMPND 2 MOLECULE: TRANSTHYRETIN; COMPND 3 CHAIN: A, B; COMPND 4 SYNONYM: ATTR,PREALBUMIN,TBPA; COMPND 5 ENGINEERED: YES; COMPND 6 MUTATION: YES	8PF	MKT	40.477	-2.31	0.478	-3.862	-6.68166	HIUase/Transthyretin family (Transthyretin)	Homo sapiens
6gonA	4y9gA	TRANSPORT PROTEIN 01-JUN-18 6GON; TITLE CRYSTAL STRUCTURE OF SEA BREAM TRANSTHYRETIN IN COMPLEX WITH; TITLE 2 PERFLUOROOCTANOIC ACID (PFOA). CRYSTALLIZED IN PEG; COMPND MOL_ID: 1; COMPND 2 MOLECULE: TRANSTHYRETIN; COMPND 3 CHAIN: A, B, C, D; COMPND 4 ENGINEERED: YES	TRANSPORT PROTEIN/INHIBITOR 17-FEB-15 4Y9G; TITLE CRYSTAL STRUCTURE OF V30M MUTATED TRANSTHYRETIN IN COMPLEX WITH 3-; TITLE 2 ISOMANGOSTIN; COMPND MOL_ID: 1; COMPND 2 MOLECULE: TRANSTHYRETIN; COMPND 3 CHAIN: A, B; COMPND 4 SYNONYM: ATTR,PREALBUMIN,TBPA; COMPND 5 ENGINEERED: YES; COMPND 6 MUTATION: YES	8PF	MKU	66.268	-1.724	0.122	-3.855	-17.3649	HIUase/Transthyretin family (Transthyretin)	Homo sapiens
6gonA	4ydmA	TRANSPORT PROTEIN 01-JUN-18 6GON; TITLE CRYSTAL STRUCTURE OF SEA BREAM TRANSTHYRETIN IN COMPLEX WITH; TITLE 2 PERFLUOROOCTANOIC ACID (PFOA). CRYSTALLIZED IN PEG; COMPND MOL_ID: 1; COMPND 2 MOLECULE: TRANSTHYRETIN; COMPND 3 CHAIN: A, B, C, D; COMPND 4 ENGINEERED: YES	TRANSPORT PROTEIN 22-FEB-15 4YDM; TITLE HIGH RESOLUTION CRYSTAL STRUCTURE OF HUMAN TRANSTHYRETIN BOUND TO; TITLE 2 LIGAND AND CONJUGATES OF 3-(5-(3,5-DICHLORO-4-HYDROXYPHENYL)-1,3,4-; TITLE 3 OXADIAZOL-2-YL)PHENYL FLUOROSULFATE; COMPND MOL_ID: 1; COMPND 2 MOLECULE: TRANSTHYRETIN; COMPND 3 CHAIN: A, B; COMPND 4 FRAGMENT: UNP RESIDUES 21-147; COMPND 5 SYNONYM: ATTR,PREALBUMIN,TBPA; COMPND 6 ENGINEE…	8PF	4AK	41.542	-2.84	0.796	-3.714	-4.14509	HIUase/Transthyretin family (Transthyretin)	Homo sapiens
6gonA	4ydnA	TRANSPORT PROTEIN 01-JUN-18 6GON; TITLE CRYSTAL STRUCTURE OF SEA BREAM TRANSTHYRETIN IN COMPLEX WITH; TITLE 2 PERFLUOROOCTANOIC ACID (PFOA). CRYSTALLIZED IN PEG; COMPND MOL_ID: 1; COMPND 2 MOLECULE: TRANSTHYRETIN; COMPND 3 CHAIN: A, B, C, D; COMPND 4 ENGINEERED: YES	TRANSPORT PROTEIN 22-FEB-15 4YDN; TITLE HIGH RESOLUTION CRYSTAL STRUCTURE OF HUMAN TRANSTHYRETIN BOUND TO; TITLE 2 LIGAND AND CONJUGATES OF 4-(5-(3,5-DICHLORO-4-HYDROXYPHENYL)-1,3,4-; TITLE 3 OXADIAZOL-2-YL)PHENYL FLUOROSULFATE; COMPND MOL_ID: 1; COMPND 2 MOLECULE: TRANSTHYRETIN; COMPND 3 CHAIN: A, B; COMPND 4 FRAGMENT: UNP RESIDUES 21-147; COMPND 5 SYNONYM: ATTR,PREALBUMIN,TBPA; COMPND 6 ENGINEE…	8PF	4AK	39.648	-2.795	0.729	-3.638	-4.38842	HIUase/Transthyretin family (Transthyretin)	Homo sapiens
6gonA	5a6iA	TRANSPORT PROTEIN 01-JUN-18 6GON; TITLE CRYSTAL STRUCTURE OF SEA BREAM TRANSTHYRETIN IN COMPLEX WITH; TITLE 2 PERFLUOROOCTANOIC ACID (PFOA). CRYSTALLIZED IN PEG; COMPND MOL_ID: 1; COMPND 2 MOLECULE: TRANSTHYRETIN; COMPND 3 CHAIN: A, B, C, D; COMPND 4 ENGINEERED: YES	TRANSPORT PROTEIN 26-JUN-15 5A6I; TITLE V122I TRANSTHYRETIN STRUCTURE IN COMPLEX WITH TOLCALPONE; COMPND MOL_ID: 1; COMPND 2 MOLECULE: TRANSTHYRETIN; COMPND 3 CHAIN: A; COMPND 4 FRAGMENT: RESIDUES 21-147; COMPND 5 SYNONYM: ATTR, PREALBUMIN, TBPA; COMPND 6 ENGINEERED: YES; COMPND 7 MUTATION: YES	8PF	TCW	73.88	-1.575	0.408	-3.989	-7.85236	HIUase/Transthyretin family (Transthyretin)	Homo sapiens
6gonA	5aksA	TRANSPORT PROTEIN 01-JUN-18 6GON; TITLE CRYSTAL STRUCTURE OF SEA BREAM TRANSTHYRETIN IN COMPLEX WITH; TITLE 2 PERFLUOROOCTANOIC ACID (PFOA). CRYSTALLIZED IN PEG; COMPND MOL_ID: 1; COMPND 2 MOLECULE: TRANSTHYRETIN; COMPND 3 CHAIN: A, B, C, D; COMPND 4 ENGINEERED: YES	TRANSPORT PROTEIN 05-MAR-15 5AKS; TITLE TRANSTHYRETIN BINDING HETEROGENEITY AND ANTI-AMYLOIDOGENIC ACTIVITY OF; TITLE 2 NATURAL POLYPHENOLS AND THEIR METABOLITES: RESVERATROL-3-O-; TITLE 3 GLUCURONIDE; COMPND MOL_ID: 1; COMPND 2 MOLECULE: TRANSTHYRETIN; COMPND 3 CHAIN: A, B; COMPND 4 FRAGMENT: UNP RESIDUES 21-147; COMPND 5 SYNONYM: ATTR, PREALBUMIN, TBPA; COMPND 6 ENGINEERED: YES	8PF	R3X	45.84	-2.851	0.475	-4.151	-7.21913	HIUase/Transthyretin family (Transthyretin)	Homo sapiens
6gonA	5aktA	TRANSPORT PROTEIN 01-JUN-18 6GON; TITLE CRYSTAL STRUCTURE OF SEA BREAM TRANSTHYRETIN IN COMPLEX WITH; TITLE 2 PERFLUOROOCTANOIC ACID (PFOA). CRYSTALLIZED IN PEG; COMPND MOL_ID: 1; COMPND 2 MOLECULE: TRANSTHYRETIN; COMPND 3 CHAIN: A, B, C, D; COMPND 4 ENGINEERED: YES	TRANSPORT PROTEIN 05-MAR-15 5AKT; TITLE TRANSTHYRETIN BINDING HETEROGENEITY AND ANTI-AMYLOIDOGENIC ACTIVITY OF; TITLE 2 NATURAL POLYPHENOLS AND THEIR METABOLITES: RESVERATROL-4'-O-; TITLE 3 GLUCURONIDE; COMPND MOL_ID: 1; COMPND 2 MOLECULE: TRANSTHYRETIN; COMPND 3 CHAIN: A, B; COMPND 4 FRAGMENT: UNP RESIDUES 21-147; COMPND 5 SYNONYM: ATTR, PREALBUMIN, TBPA; COMPND 6 ENGINEERED: YES	8PF	R4G	80.117	-2.263	0.468	-3.673	-6.46655	HIUase/Transthyretin family (Transthyretin)	Homo sapiens
6gonA	5akvA	TRANSPORT PROTEIN 01-JUN-18 6GON; TITLE CRYSTAL STRUCTURE OF SEA BREAM TRANSTHYRETIN IN COMPLEX WITH; TITLE 2 PERFLUOROOCTANOIC ACID (PFOA). CRYSTALLIZED IN PEG; COMPND MOL_ID: 1; COMPND 2 MOLECULE: TRANSTHYRETIN; COMPND 3 CHAIN: A, B, C, D; COMPND 4 ENGINEERED: YES	TRANSPORT PROTEIN 05-MAR-15 5AKV; TITLE TRANSTHYRETIN BINDING HETEROGENEITY AND ANTI-AMYLOIDOGENIC ACTIVITY OF; TITLE 2 NATURAL POLYPHENOLS AND THEIR METABOLITES: GENISTEIN-7-O- GLUCURONIDE; COMPND MOL_ID: 1; COMPND 2 MOLECULE: TRANSTHYRETIN; COMPND 3 CHAIN: A, B; COMPND 4 FRAGMENT: UNP RESIDUES 21-147; COMPND 5 SYNONYM: ATTR, PREALBUMIN, TBPA; COMPND 6 ENGINEERED: YES	8PF	G7G	52.679	-2.396	0.301	-4.01	-10	HIUase/Transthyretin family (Transthyretin)	Homo sapiens
6gonA	5al0A	TRANSPORT PROTEIN 01-JUN-18 6GON; TITLE CRYSTAL STRUCTURE OF SEA BREAM TRANSTHYRETIN IN COMPLEX WITH; TITLE 2 PERFLUOROOCTANOIC ACID (PFOA). CRYSTALLIZED IN PEG; COMPND MOL_ID: 1; COMPND 2 MOLECULE: TRANSTHYRETIN; COMPND 3 CHAIN: A, B, C, D; COMPND 4 ENGINEERED: YES	TRANSPORT PROTEIN 05-MAR-15 5AL0; TITLE TRANSTHYRETIN BINDING HETEROGENEITY AND ANTI-AMYLOIDOGENIC ACTIVITY OF; TITLE 2 NATURAL POLYPHENOLS AND THEIR METABOLITES: RESVERATROL-3-O-SULFATE; COMPND MOL_ID: 1; COMPND 2 MOLECULE: TRANSTHYRETIN; COMPND 3 CHAIN: A, B; COMPND 4 FRAGMENT: UNP RESIDUES 21-147; COMPND 5 SYNONYM: ATTR, PREALBUMIN, TBPA; COMPND 6 ENGINEERED: YES	8PF	R3S	48.68	-2.905	0.396	-4.057	-8.17944	HIUase/Transthyretin family (Transthyretin)	Homo sapiens
6gonA	5al8A	TRANSPORT PROTEIN 01-JUN-18 6GON; TITLE CRYSTAL STRUCTURE OF SEA BREAM TRANSTHYRETIN IN COMPLEX WITH; TITLE 2 PERFLUOROOCTANOIC ACID (PFOA). CRYSTALLIZED IN PEG; COMPND MOL_ID: 1; COMPND 2 MOLECULE: TRANSTHYRETIN; COMPND 3 CHAIN: A, B, C, D; COMPND 4 ENGINEERED: YES	TRANSPORT PROTEIN 06-MAR-15 5AL8; TITLE TRANSTHYRETIN BINDING HETEROGENEITY AND ANTI-AMYLOIDOGENIC ACTIVITY OF; TITLE 2 NATURAL POLYPHENOLS AND THEIR METABOLITES: DAIDZEIN-7-O- GLUCURONIDE; COMPND MOL_ID: 1; COMPND 2 MOLECULE: TRANSTHYRETIN; COMPND 3 CHAIN: A, B; COMPND 4 FRAGMENT: UNP RESIDUES 21-147; COMPND 5 SYNONYM: ATTR, PREALBUMIN, TBPA; COMPND 6 ENGINEERED: YES	8PF	D75	79.393	-3.114	0.632	-3.882	-5.30328	HIUase/Transthyretin family (Transthyretin)	Homo sapiens
6gonA	5aytA	TRANSPORT PROTEIN 01-JUN-18 6GON; TITLE CRYSTAL STRUCTURE OF SEA BREAM TRANSTHYRETIN IN COMPLEX WITH; TITLE 2 PERFLUOROOCTANOIC ACID (PFOA). CRYSTALLIZED IN PEG; COMPND MOL_ID: 1; COMPND 2 MOLECULE: TRANSTHYRETIN; COMPND 3 CHAIN: A, B, C, D; COMPND 4 ENGINEERED: YES	TRANSPORT PROTEIN/INHIBITOR 03-SEP-15 5AYT; TITLE CRYSTAL STRUCTURE OF TRANSTHYRETIN IN COMPLEX WITH L6; COMPND MOL_ID: 1; COMPND 2 MOLECULE: TRANSTHYRETIN; COMPND 3 CHAIN: A, B; COMPND 4 SYNONYM: ATTR,PREALBUMIN,TBPA; COMPND 5 ENGINEERED: YES	8PF	L6Y	55.428	-1.916	0.326	-4.118	-9.66667	HIUase/Transthyretin family (Transthyretin)	Homo sapiens
6gonA	5bojA	TRANSPORT PROTEIN 01-JUN-18 6GON; TITLE CRYSTAL STRUCTURE OF SEA BREAM TRANSTHYRETIN IN COMPLEX WITH; TITLE 2 PERFLUOROOCTANOIC ACID (PFOA). CRYSTALLIZED IN PEG; COMPND MOL_ID: 1; COMPND 2 MOLECULE: TRANSTHYRETIN; COMPND 3 CHAIN: A, B, C, D; COMPND 4 ENGINEERED: YES	TRANSPORT PROTEIN 27-MAY-15 5BOJ; TITLE CRYSTAL STRUCTURE OF HUMAN TRANSTHYRETIN IN COMPLEX WITH GEMFIBROZIL; COMPND MOL_ID: 1; COMPND 2 MOLECULE: TRANSTHYRETIN; COMPND 3 CHAIN: A, B; COMPND 4 FRAGMENT: UNP RESIDUES 21-147; COMPND 5 SYNONYM: ATTR,PREALBUMIN,TBPA; COMPND 6 ENGINEERED: YES	8PF	4TX	80.233	-2.005	0.391	-4.163	-8.47862	HIUase/Transthyretin family (Transthyretin)	Homo sapiens
6gonA	5cr1A	TRANSPORT PROTEIN 01-JUN-18 6GON; TITLE CRYSTAL STRUCTURE OF SEA BREAM TRANSTHYRETIN IN COMPLEX WITH; TITLE 2 PERFLUOROOCTANOIC ACID (PFOA). CRYSTALLIZED IN PEG; COMPND MOL_ID: 1; COMPND 2 MOLECULE: TRANSTHYRETIN; COMPND 3 CHAIN: A, B, C, D; COMPND 4 ENGINEERED: YES	TRANSPORT PROTEIN 22-JUL-15 5CR1; TITLE CRYSTAL STRUCTURE OF TTR/RESVERATROL/T4 COMPLEX; COMPND MOL_ID: 1; COMPND 2 MOLECULE: TRANSTHYRETIN; COMPND 3 CHAIN: A, B; COMPND 4 FRAGMENT: UNP RESIDUES 30-145; COMPND 5 SYNONYM: ATTR,PREALBUMIN,TBPA; COMPND 6 ENGINEERED: YES	8PF	T44	41.674	-3.544	0.47	-4.431	-7.77368	HIUase/Transthyretin family (Transthyretin)	Homo sapiens
6gonA	5e23A	TRANSPORT PROTEIN 01-JUN-18 6GON; TITLE CRYSTAL STRUCTURE OF SEA BREAM TRANSTHYRETIN IN COMPLEX WITH; TITLE 2 PERFLUOROOCTANOIC ACID (PFOA). CRYSTALLIZED IN PEG; COMPND MOL_ID: 1; COMPND 2 MOLECULE: TRANSTHYRETIN; COMPND 3 CHAIN: A, B, C, D; COMPND 4 ENGINEERED: YES	TRANSPORT PROTEIN 30-SEP-15 5E23; TITLE HUMAN TRANSTHYRETIN (TTR) COMPLEXED WITH (2,7-DIBROMO-FLUOREN-9-; TITLE 2 YLIDENEAMINOOXY)-ACETIC ACID; COMPND MOL_ID: 1; COMPND 2 MOLECULE: TRANSTHYRETIN; COMPND 3 CHAIN: A, B; COMPND 4 SYNONYM: ATTR,PREALBUMIN,TBPA	8PF	L32	50.968	-0.882	0.125	-3.8	-16.8889	HIUase/Transthyretin family (Transthyretin)	Homo sapiens
6gonA	5e4aA	TRANSPORT PROTEIN 01-JUN-18 6GON; TITLE CRYSTAL STRUCTURE OF SEA BREAM TRANSTHYRETIN IN COMPLEX WITH; TITLE 2 PERFLUOROOCTANOIC ACID (PFOA). CRYSTALLIZED IN PEG; COMPND MOL_ID: 1; COMPND 2 MOLECULE: TRANSTHYRETIN; COMPND 3 CHAIN: A, B, C, D; COMPND 4 ENGINEERED: YES	TRANSPORT PROTEIN 05-OCT-15 5E4A; TITLE HUMAN TRANSTHYRETIN (TTR) COMPLEXED WITH (2,7-DICHLORO-FLUOREN-9-; TITLE 2 YLIDENEAMINOOXY)-ACETIC ACID.; COMPND MOL_ID: 1; COMPND 2 MOLECULE: TRANSTHYRETIN; COMPND 3 CHAIN: A, B; COMPND 4 SYNONYM: ATTR,PREALBUMIN,TBPA	8PF	5JW	70.741	0.505	0.734	-3.62	-4.34053	HIUase/Transthyretin family (Transthyretin)	Homo sapiens
6gonA	5e4oA	TRANSPORT PROTEIN 01-JUN-18 6GON; TITLE CRYSTAL STRUCTURE OF SEA BREAM TRANSTHYRETIN IN COMPLEX WITH; TITLE 2 PERFLUOROOCTANOIC ACID (PFOA). CRYSTALLIZED IN PEG; COMPND MOL_ID: 1; COMPND 2 MOLECULE: TRANSTHYRETIN; COMPND 3 CHAIN: A, B, C, D; COMPND 4 ENGINEERED: YES	TRANSPORT PROTEIN 06-OCT-15 5E4O; TITLE HUMAN TRANSTHYRETIN (TTR) COMPLEXED WITH (Z)-((3,4-DICHLORO-PHENYL)-; TITLE 2 METHYLENEAMINOOXY)-ACETIC ACID; COMPND MOL_ID: 1; COMPND 2 MOLECULE: TRANSTHYRETIN; COMPND 3 CHAIN: A, B; COMPND 4 FRAGMENT: UNP RESIDUES 30-146; COMPND 5 SYNONYM: ATTR,PREALBUMIN,TBPA	8PF	L57	36.44	-0.751	0.337	-3.854	-8.81922	HIUase/Transthyretin family (Transthyretin)	Homo sapiens
6gonA	5en3A	TRANSPORT PROTEIN 01-JUN-18 6GON; TITLE CRYSTAL STRUCTURE OF SEA BREAM TRANSTHYRETIN IN COMPLEX WITH; TITLE 2 PERFLUOROOCTANOIC ACID (PFOA). CRYSTALLIZED IN PEG; COMPND MOL_ID: 1; COMPND 2 MOLECULE: TRANSTHYRETIN; COMPND 3 CHAIN: A, B, C, D; COMPND 4 ENGINEERED: YES	TRANSPORT PROTEIN 09-NOV-15 5EN3; TITLE CRYSTAL STRUCTURE OF HUMAN TRANSTHYRETIN IN COMPLEX WITH LUTEOLIN-CL; TITLE 2 AT 1.25 A RESOLUTION; COMPND MOL_ID: 1; COMPND 2 MOLECULE: TRANSTHYRETIN; COMPND 3 CHAIN: A, B; COMPND 4 SYNONYM: ATTR,PREALBUMIN,TBPA; COMPND 5 ENGINEERED: YES	8PF	7LU	65.66	-1.932	0.452	-3.929	-7.11775	HIUase/Transthyretin family (Transthyretin)	Homo sapiens
6gonA	5ezpA	TRANSPORT PROTEIN 01-JUN-18 6GON; TITLE CRYSTAL STRUCTURE OF SEA BREAM TRANSTHYRETIN IN COMPLEX WITH; TITLE 2 PERFLUOROOCTANOIC ACID (PFOA). CRYSTALLIZED IN PEG; COMPND MOL_ID: 1; COMPND 2 MOLECULE: TRANSTHYRETIN; COMPND 3 CHAIN: A, B, C, D; COMPND 4 ENGINEERED: YES	TRANSPORT PROTEIN 26-NOV-15 5EZP; TITLE HUMAN TRANSTHYRETIN (TTR) COMPLEXED WITH 4-HYDROXY-CHALCONE; COMPND MOL_ID: 1; COMPND 2 MOLECULE: TRANSTHYRETIN; COMPND 3 CHAIN: A, B, C, D, E, F, G, H; COMPND 4 SYNONYM: ATTR,PREALBUMIN,TBPA	8PF	IPJ	38.562	-2.757	0	-2.757	-27.57	HIUase/Transthyretin family (Transthyretin)	Homo sapiens
6gonA	5hjgA	TRANSPORT PROTEIN 01-JUN-18 6GON; TITLE CRYSTAL STRUCTURE OF SEA BREAM TRANSTHYRETIN IN COMPLEX WITH; TITLE 2 PERFLUOROOCTANOIC ACID (PFOA). CRYSTALLIZED IN PEG; COMPND MOL_ID: 1; COMPND 2 MOLECULE: TRANSTHYRETIN; COMPND 3 CHAIN: A, B, C, D; COMPND 4 ENGINEERED: YES	TRANSPORT PROTEIN 13-JAN-16 5HJG; TITLE CRYSTAL STRUCTURE OF HUMAN TRANSTHYRETIN IN COMPLEX WITH; TITLE 2 TETRABROMOBISPHENOL A (TBBPA); COMPND MOL_ID: 1; COMPND 2 MOLECULE: TRANSTHYRETIN; COMPND 3 CHAIN: A, B; COMPND 4 SYNONYM: ATTR,PREALBUMIN,TBPA; COMPND 5 ENGINEERED: YES	8PF	XDI	69.387	-2.25	1.134	-3.928	-3.18314	HIUase/Transthyretin family (Transthyretin)	Homo sapiens
6gonA	5ihhA	TRANSPORT PROTEIN 01-JUN-18 6GON; TITLE CRYSTAL STRUCTURE OF SEA BREAM TRANSTHYRETIN IN COMPLEX WITH; TITLE 2 PERFLUOROOCTANOIC ACID (PFOA). CRYSTALLIZED IN PEG; COMPND MOL_ID: 1; COMPND 2 MOLECULE: TRANSTHYRETIN; COMPND 3 CHAIN: A, B, C, D; COMPND 4 ENGINEERED: YES	TRANSPORT PROTEIN 29-FEB-16 5IHH; TITLE CRYSTAL STRUCTURE OF HUMAN TRANSTHYRETIN IN COMPLEX WITH LUTEOLIN-MEO; TITLE 2 AT 1.35 A RESOLUTION; COMPND MOL_ID: 1; COMPND 2 MOLECULE: TRANSTHYRETIN; COMPND 3 CHAIN: A, B; COMPND 4 SYNONYM: ATTR,PREALBUMIN,TBPA; COMPND 5 ENGINEERED: YES	8PF	6B5	65.668	-0.819	0.131	-3.918	-16.961	HIUase/Transthyretin family (Transthyretin)	Homo sapiens
6gonA	5jidA	TRANSPORT PROTEIN 01-JUN-18 6GON; TITLE CRYSTAL STRUCTURE OF SEA BREAM TRANSTHYRETIN IN COMPLEX WITH; TITLE 2 PERFLUOROOCTANOIC ACID (PFOA). CRYSTALLIZED IN PEG; COMPND MOL_ID: 1; COMPND 2 MOLECULE: TRANSTHYRETIN; COMPND 3 CHAIN: A, B, C, D; COMPND 4 ENGINEERED: YES	TRANSPORT PROTEIN 22-APR-16 5JID; TITLE CRYSTAL STRUCTURE OF HUMAN TRANSTHYRETIN IN COMPLEX WITH; TITLE 2 PERFLUOROOCTANOIC ACID (PFOA); COMPND MOL_ID: 1; COMPND 2 MOLECULE: TRANSTHYRETIN; COMPND 3 CHAIN: A, B; COMPND 4 SYNONYM: ATTR,PREALBUMIN,TBPA; COMPND 5 ENGINEERED: YES	8PF	8PF	54.161	-1.953	0.179	-3.964	-14.2079	HIUase/Transthyretin family (Transthyretin)	Homo sapiens
6gonA	5jimA	TRANSPORT PROTEIN 01-JUN-18 6GON; TITLE CRYSTAL STRUCTURE OF SEA BREAM TRANSTHYRETIN IN COMPLEX WITH; TITLE 2 PERFLUOROOCTANOIC ACID (PFOA). CRYSTALLIZED IN PEG; COMPND MOL_ID: 1; COMPND 2 MOLECULE: TRANSTHYRETIN; COMPND 3 CHAIN: A, B, C, D; COMPND 4 ENGINEERED: YES	TRANSPORT PROTEIN 22-APR-16 5JIM; TITLE CRYSTAL STRUCTURE OF HUMAN TRANSTHYRETIN IN COMPLEX WITH; TITLE 2 PERFLUOROKTANSULFONSYRA (PFOS); COMPND MOL_ID: 1; COMPND 2 MOLECULE: TRANSTHYRETIN; COMPND 3 CHAIN: A, B; COMPND 4 SYNONYM: ATTR,PREALBUMIN,TBPA; COMPND 5 ENGINEERED: YES	8PF	P8S	47.698	-3.246	0	-3.246	-32.46	HIUase/Transthyretin family (Transthyretin)	Homo sapiens
6gonA	5jiqA	TRANSPORT PROTEIN 01-JUN-18 6GON; TITLE CRYSTAL STRUCTURE OF SEA BREAM TRANSTHYRETIN IN COMPLEX WITH; TITLE 2 PERFLUOROOCTANOIC ACID (PFOA). CRYSTALLIZED IN PEG; COMPND MOL_ID: 1; COMPND 2 MOLECULE: TRANSTHYRETIN; COMPND 3 CHAIN: A, B, C, D; COMPND 4 ENGINEERED: YES	TRANSPORT PROTEIN 22-APR-16 5JIQ; TITLE CRYSTAL STRUCTURE OF HUMAN TRANSTHYRETIN IN COMPLEX WITH 2,2',4,4'-; TITLE 2 TETRAHYDROXYBENZOPHENONE (BP2); COMPND MOL_ID: 1; COMPND 2 MOLECULE: TRANSTHYRETIN; COMPND 3 CHAIN: A, B; COMPND 4 SYNONYM: ATTR,PREALBUMIN,TBPA; COMPND 5 ENGINEERED: YES	8PF	27M	47.438	-1.751	0.113	-3.767	-17.6854	HIUase/Transthyretin family (Transthyretin)	Homo sapiens
6gonA	5l4fA	TRANSPORT PROTEIN 01-JUN-18 6GON; TITLE CRYSTAL STRUCTURE OF SEA BREAM TRANSTHYRETIN IN COMPLEX WITH; TITLE 2 PERFLUOROOCTANOIC ACID (PFOA). CRYSTALLIZED IN PEG; COMPND MOL_ID: 1; COMPND 2 MOLECULE: TRANSTHYRETIN; COMPND 3 CHAIN: A, B, C, D; COMPND 4 ENGINEERED: YES	TRANSPORT PROTEIN 25-MAY-16 5L4F; TITLE CRYSTAL STRUCTURE OF HUMAN TRANSTHYRETIN IN COMPLEX WITH 2,6-DINITRO-; TITLE 2 P-CRESOL (DNPC); COMPND MOL_ID: 1; COMPND 2 MOLECULE: TRANSTHYRETIN; COMPND 3 CHAIN: A, B; COMPND 4 SYNONYM: ATTR,PREALBUMIN,TBPA; COMPND 5 ENGINEERED: YES	8PF	6J1	57.224	-0.708	0.199	-3.793	-12.6856	HIUase/Transthyretin family (Transthyretin)	Homo sapiens
6gonA	5l4iA	TRANSPORT PROTEIN 01-JUN-18 6GON; TITLE CRYSTAL STRUCTURE OF SEA BREAM TRANSTHYRETIN IN COMPLEX WITH; TITLE 2 PERFLUOROOCTANOIC ACID (PFOA). CRYSTALLIZED IN PEG; COMPND MOL_ID: 1; COMPND 2 MOLECULE: TRANSTHYRETIN; COMPND 3 CHAIN: A, B, C, D; COMPND 4 ENGINEERED: YES	TRANSPORT PROTEIN 25-MAY-16 5L4I; TITLE CRYSTAL STRUCTURE OF HUMAN TRANSTHYRETIN IN COMPLEX WITH CLONIXIN; COMPND MOL_ID: 1; COMPND 2 MOLECULE: TRANSTHYRETIN; COMPND 3 CHAIN: A, B; COMPND 4 SYNONYM: ATTR,PREALBUMIN,TBPA; COMPND 5 ENGINEERED: YES	8PF	6J3	68.601	5.442	0.899	-3.759	-3.76276	HIUase/Transthyretin family (Transthyretin)	Homo sapiens
6gonA	5l4jA	TRANSPORT PROTEIN 01-JUN-18 6GON; TITLE CRYSTAL STRUCTURE OF SEA BREAM TRANSTHYRETIN IN COMPLEX WITH; TITLE 2 PERFLUOROOCTANOIC ACID (PFOA). CRYSTALLIZED IN PEG; COMPND MOL_ID: 1; COMPND 2 MOLECULE: TRANSTHYRETIN; COMPND 3 CHAIN: A, B, C, D; COMPND 4 ENGINEERED: YES	TRANSPORT PROTEIN 25-MAY-16 5L4J; TITLE CRYSTAL STRUCTURE OF HUMAN TRANSTHYRETIN IN COMPLEX WITH 4,4'-; TITLE 2 DIHYDROXYDIPHENYL SULFONE (BISPHENOL S, BPS); COMPND MOL_ID: 1; COMPND 2 MOLECULE: TRANSTHYRETIN; COMPND 3 CHAIN: A, B; COMPND 4 SYNONYM: ATTR,PREALBUMIN,TBPA; COMPND 5 ENGINEERED: YES	8PF	6JD	67.019	-2.999	0.465	-3.956	-7.00177	HIUase/Transthyretin family (Transthyretin)	Homo sapiens
6gonA	5l4mA	TRANSPORT PROTEIN 01-JUN-18 6GON; TITLE CRYSTAL STRUCTURE OF SEA BREAM TRANSTHYRETIN IN COMPLEX WITH; TITLE 2 PERFLUOROOCTANOIC ACID (PFOA). CRYSTALLIZED IN PEG; COMPND MOL_ID: 1; COMPND 2 MOLECULE: TRANSTHYRETIN; COMPND 3 CHAIN: A, B, C, D; COMPND 4 ENGINEERED: YES	TRANSPORT PROTEIN 25-MAY-16 5L4M; TITLE CRYSTAL STRUCTURE OF HUMAN TRANSTHYRETIN IN COMPLEX WITH 3,5,6-; TITLE 2 TRICHLORO-2-PYRIDINYLOXYACETIC ACID (TRICLOPYR); COMPND MOL_ID: 1; COMPND 2 MOLECULE: TRANSTHYRETIN; COMPND 3 CHAIN: A, B; COMPND 4 SYNONYM: ATTR,PREALBUMIN,TBPA; COMPND 5 ENGINEERED: YES	8PF	SBK	67.708	-0.958	0.172	-3.784	-13.9118	HIUase/Transthyretin family (Transthyretin)	Homo sapiens
6gonA	5qinA	TRANSPORT PROTEIN 01-JUN-18 6GON; TITLE CRYSTAL STRUCTURE OF SEA BREAM TRANSTHYRETIN IN COMPLEX WITH; TITLE 2 PERFLUOROOCTANOIC ACID (PFOA). CRYSTALLIZED IN PEG; COMPND MOL_ID: 1; COMPND 2 MOLECULE: TRANSTHYRETIN; COMPND 3 CHAIN: A, B, C, D; COMPND 4 ENGINEERED: YES	TRANSFERASE/TRANSFERASE INHIBITOR 05-AUG-18 5QIN; TITLE TGF-BETA RECEPTOR TYPE 2 KINASE DOMAIN IN COMPLEX WITH N- {4-[3-(6-; TITLE 2 METHOXYPYRIDIN-3-YL)-1H-PYRROLO[3,2-B]PYRIDIN-2- YL]PYRIDIN-2-; TITLE 3 YL}ACETAMIDE; COMPND MOL_ID: 1; COMPND 2 MOLECULE: TGF-BETA RECEPTOR TYPE-2; COMPND 3 CHAIN: A; COMPND 4 FRAGMENT: KINASE DOMAIN, UNP RESIDUES 237-549; COMPND 5 SYNONYM: TGFR-2,TGF-BETA TYPE II …	8PF	J2V	33.263	-0.931	0.655	-5.608	-7.42781	Protein tyrosine and serine/threonine kinase (PK_Tyr_Ser-Thr)	Homo sapiens
6gonA	5tzlA	TRANSPORT PROTEIN 01-JUN-18 6GON; TITLE CRYSTAL STRUCTURE OF SEA BREAM TRANSTHYRETIN IN COMPLEX WITH; TITLE 2 PERFLUOROOCTANOIC ACID (PFOA). CRYSTALLIZED IN PEG; COMPND MOL_ID: 1; COMPND 2 MOLECULE: TRANSTHYRETIN; COMPND 3 CHAIN: A, B, C, D; COMPND 4 ENGINEERED: YES	TRANSPORT PROTEIN 21-NOV-16 5TZL; TITLE STRUCTURE OF TRANSTHYRETIN IN COMPLEX WITH THE KINETIC STABILIZER 201; COMPND MOL_ID: 1; COMPND 2 MOLECULE: TRANSTHYRETIN; COMPND 3 CHAIN: A, B; COMPND 4 SYNONYM: ATTR,PREALBUMIN,TBPA; COMPND 5 ENGINEERED: YES	8PF	IIH	86.234	-0.342	0.417	-4.11	-7.94971	HIUase/Transthyretin family (Transthyretin)	Homo sapiens
6gonA	5u48A	TRANSPORT PROTEIN 01-JUN-18 6GON; TITLE CRYSTAL STRUCTURE OF SEA BREAM TRANSTHYRETIN IN COMPLEX WITH; TITLE 2 PERFLUOROOCTANOIC ACID (PFOA). CRYSTALLIZED IN PEG; COMPND MOL_ID: 1; COMPND 2 MOLECULE: TRANSTHYRETIN; COMPND 3 CHAIN: A, B, C, D; COMPND 4 ENGINEERED: YES	TRANSPORT PROTEIN 03-DEC-16 5U48; TITLE WILD-TYPE TRANSTHYRETIN IN COMPLEX WITH 5-[(1E)-2-(4-BORONIC ACID); TITLE 2 ETHENYL]-1,3-BENZENEDIOL; COMPND MOL_ID: 1; COMPND 2 MOLECULE: TRANSTHYRETIN; COMPND 3 CHAIN: A, B; COMPND 4 SYNONYM: ATTR,PREALBUMIN,TBPA; COMPND 5 ENGINEERED: YES	8PF	S4B	60.322	-0.878	0.362	-3.957	-8.56494	HIUase/Transthyretin family (Transthyretin)	Homo sapiens
6gonA	5u49A	TRANSPORT PROTEIN 01-JUN-18 6GON; TITLE CRYSTAL STRUCTURE OF SEA BREAM TRANSTHYRETIN IN COMPLEX WITH; TITLE 2 PERFLUOROOCTANOIC ACID (PFOA). CRYSTALLIZED IN PEG; COMPND MOL_ID: 1; COMPND 2 MOLECULE: TRANSTHYRETIN; COMPND 3 CHAIN: A, B, C, D; COMPND 4 ENGINEERED: YES	TRANSPORT PROTEIN 03-DEC-16 5U49; TITLE WILD-TYPE TRANSTHYRETIN IN COMPLEX WITH 5-[(1E)-2-(2-CHLORO-4-; TITLE 2 HYDROXYPHENYL)ETHENYL]-1,3-BENZENEDIOL; COMPND MOL_ID: 1; COMPND 2 MOLECULE: TRANSTHYRETIN; COMPND 3 CHAIN: A; COMPND 4 SYNONYM: ATTR,PREALBUMIN,TBPA; COMPND 5 ENGINEERED: YES	8PF	S2L	59.245	-1.554	0.373	-4.09	-8.64693	HIUase/Transthyretin family (Transthyretin)	Homo sapiens
6gonA	5u4aA	TRANSPORT PROTEIN 01-JUN-18 6GON; TITLE CRYSTAL STRUCTURE OF SEA BREAM TRANSTHYRETIN IN COMPLEX WITH; TITLE 2 PERFLUOROOCTANOIC ACID (PFOA). CRYSTALLIZED IN PEG; COMPND MOL_ID: 1; COMPND 2 MOLECULE: TRANSTHYRETIN; COMPND 3 CHAIN: A, B, C, D; COMPND 4 ENGINEERED: YES	TRANSPORT PROTEIN 03-DEC-16 5U4A; TITLE WILD-TYPE TRANSTHYRETIN IN COMPLEX WITH 5-[(1E)-2-(2-CHLORO-4-BORONIC; TITLE 2 ACID)ETHENYL]-1,3-BENZENEDIOL; COMPND MOL_ID: 1; COMPND 2 MOLECULE: TRANSTHYRETIN; COMPND 3 CHAIN: A, B; COMPND 4 SYNONYM: ATTR,PREALBUMIN,TBPA; COMPND 5 ENGINEERED: YES	8PF	7VG	41.38	-1.963	0.303	-4.141	-10.2754	HIUase/Transthyretin family (Transthyretin)	Homo sapiens
6gonA	5u4bA	TRANSPORT PROTEIN 01-JUN-18 6GON; TITLE CRYSTAL STRUCTURE OF SEA BREAM TRANSTHYRETIN IN COMPLEX WITH; TITLE 2 PERFLUOROOCTANOIC ACID (PFOA). CRYSTALLIZED IN PEG; COMPND MOL_ID: 1; COMPND 2 MOLECULE: TRANSTHYRETIN; COMPND 3 CHAIN: A, B, C, D; COMPND 4 ENGINEERED: YES	TRANSPORT PROTEIN 03-DEC-16 5U4B; TITLE WILD-TYPE TRANSTHYRETIN IN COMPLEX WITH 3-[(1E)-2-(4-HYDROXYPHENYL); TITLE 2 ETHENYL]BENZOIC ACID; COMPND MOL_ID: 1; COMPND 2 MOLECULE: TRANSTHYRETIN; COMPND 3 CHAIN: A, B; COMPND 4 SYNONYM: ATTR,PREALBUMIN,TBPA; COMPND 5 ENGINEERED: YES	8PF	XOS	59.353	-1.469	0.358	-3.901	-8.51747	HIUase/Transthyretin family (Transthyretin)	Homo sapiens
6gonA	5u4cA	TRANSPORT PROTEIN 01-JUN-18 6GON; TITLE CRYSTAL STRUCTURE OF SEA BREAM TRANSTHYRETIN IN COMPLEX WITH; TITLE 2 PERFLUOROOCTANOIC ACID (PFOA). CRYSTALLIZED IN PEG; COMPND MOL_ID: 1; COMPND 2 MOLECULE: TRANSTHYRETIN; COMPND 3 CHAIN: A, B, C, D; COMPND 4 ENGINEERED: YES	TRANSPORT PROTEIN 03-DEC-16 5U4C; TITLE WILD-TYPE TRANSTHYRETIN IN COMPLEX WITH 3-[(1E)-2-(4-BORONIC ACID); TITLE 2 ETHENYL]BENZOIC ACID; COMPND MOL_ID: 1; COMPND 2 MOLECULE: TRANSTHYRETIN; COMPND 3 CHAIN: A, B; COMPND 4 SYNONYM: ATTR,PREALBUMIN,TBPA; COMPND 5 ENGINEERED: YES	8PF	XBS	67.194	-0.829	0.264	-3.862	-10.6099	HIUase/Transthyretin family (Transthyretin)	Homo sapiens
6gonA	5u4dA	TRANSPORT PROTEIN 01-JUN-18 6GON; TITLE CRYSTAL STRUCTURE OF SEA BREAM TRANSTHYRETIN IN COMPLEX WITH; TITLE 2 PERFLUOROOCTANOIC ACID (PFOA). CRYSTALLIZED IN PEG; COMPND MOL_ID: 1; COMPND 2 MOLECULE: TRANSTHYRETIN; COMPND 3 CHAIN: A, B, C, D; COMPND 4 ENGINEERED: YES	TRANSPORT PROTEIN 03-DEC-16 5U4D; TITLE WILD-TYPE TRANSTHYRETIN IN COMPLEX WITH 3-[(1E)-2-(2-CHLORO-4-; TITLE 2 HYDROXYPHENYL)ETHENYL]BENZOIC ACID; COMPND MOL_ID: 1; COMPND 2 MOLECULE: TRANSTHYRETIN; COMPND 3 CHAIN: A, B; COMPND 4 SYNONYM: ATTR,PREALBUMIN,TBPA; COMPND 5 ENGINEERED: YES	8PF	XLO	73.648	-0.352	0.249	-3.813	-10.9255	HIUase/Transthyretin family (Transthyretin)	Homo sapiens
6gonA	5u4eA	TRANSPORT PROTEIN 01-JUN-18 6GON; TITLE CRYSTAL STRUCTURE OF SEA BREAM TRANSTHYRETIN IN COMPLEX WITH; TITLE 2 PERFLUOROOCTANOIC ACID (PFOA). CRYSTALLIZED IN PEG; COMPND MOL_ID: 1; COMPND 2 MOLECULE: TRANSTHYRETIN; COMPND 3 CHAIN: A, B, C, D; COMPND 4 ENGINEERED: YES	TRANSPORT PROTEIN 03-DEC-16 5U4E; TITLE WILD-TYPE TRANSTHYRETIN IN COMPLEX WITH 3-[(1E)-2-(2-CHLORO-4-BORONIC; TITLE 2 ACID)ETHENYL]BENZOIC ACID; COMPND MOL_ID: 1; COMPND 2 MOLECULE: TRANSTHYRETIN; COMPND 3 CHAIN: A, B; COMPND 4 SYNONYM: ATTR,PREALBUMIN,TBPA; COMPND 5 ENGINEERED: YES	8PF	XLB	93.201	-2.323	0	-2.323	-23.23	HIUase/Transthyretin family (Transthyretin)	Homo sapiens
6gonA	5u4fA	TRANSPORT PROTEIN 01-JUN-18 6GON; TITLE CRYSTAL STRUCTURE OF SEA BREAM TRANSTHYRETIN IN COMPLEX WITH; TITLE 2 PERFLUOROOCTANOIC ACID (PFOA). CRYSTALLIZED IN PEG; COMPND MOL_ID: 1; COMPND 2 MOLECULE: TRANSTHYRETIN; COMPND 3 CHAIN: A, B, C, D; COMPND 4 ENGINEERED: YES	TRANSPORT PROTEIN 03-DEC-16 5U4F; TITLE WILD-TYPE TRANSTHYRETIN IN COMPLEX WITH 1,1'-(1E)-(1,2-ETHENEDIYL); TITLE 2 BIS[2-CHLORO-4-BORONIC ACID]BENZENE; COMPND MOL_ID: 1; COMPND 2 MOLECULE: TRANSTHYRETIN; COMPND 3 CHAIN: A, B; COMPND 4 SYNONYM: ATTR,PREALBUMIN,TBPA; COMPND 5 ENGINEERED: YES	8PF	IWW	60.539	-2.127	0.528	-4.175	-6.64809	HIUase/Transthyretin family (Transthyretin)	Homo sapiens
6gonA	5u4gA	TRANSPORT PROTEIN 01-JUN-18 6GON; TITLE CRYSTAL STRUCTURE OF SEA BREAM TRANSTHYRETIN IN COMPLEX WITH; TITLE 2 PERFLUOROOCTANOIC ACID (PFOA). CRYSTALLIZED IN PEG; COMPND MOL_ID: 1; COMPND 2 MOLECULE: TRANSTHYRETIN; COMPND 3 CHAIN: A, B, C, D; COMPND 4 ENGINEERED: YES	TRANSPORT PROTEIN 03-DEC-16 5U4G; TITLE WILD-TYPE TRANSTHYRETIN IN COMPLEX WITH 2-BORONIC ACID-1-[(1E)-2-(3-; TITLE 2 BORONIC ACID)ETHENYL]-4-CHLOROBENZENE; COMPND MOL_ID: 1; COMPND 2 MOLECULE: TRANSTHYRETIN; COMPND 3 CHAIN: A, B; COMPND 4 SYNONYM: ATTR,PREALBUMIN,TBPA; COMPND 5 ENGINEERED: YES	8PF	7UV	47.858	-1.854	0.18	-4.197	-14.9893	HIUase/Transthyretin family (Transthyretin)	Homo sapiens
6gonA	6d0wA	TRANSPORT PROTEIN 01-JUN-18 6GON; TITLE CRYSTAL STRUCTURE OF SEA BREAM TRANSTHYRETIN IN COMPLEX WITH; TITLE 2 PERFLUOROOCTANOIC ACID (PFOA). CRYSTALLIZED IN PEG; COMPND MOL_ID: 1; COMPND 2 MOLECULE: TRANSTHYRETIN; COMPND 3 CHAIN: A, B, C, D; COMPND 4 ENGINEERED: YES	PROTEIN TRANSPORT/PROTEIN TRANSPORT INHI11-APR-18 6D0W; TITLE STRUCTURE OF HUMAN TRANSTHYRETIN COMPLEX WITH ANALGESIC INHIBITOR; COMPND MOL_ID: 1; COMPND 2 MOLECULE: TRANSTHYRETIN; COMPND 3 CHAIN: A, B; COMPND 4 SYNONYM: ATTR,PREALBUMIN,TBPA	8PF	FQ7	33.353	-1.968	0.7	-3.992	-4.99	HIUase/Transthyretin family (Transthyretin)	Homo sapiens
6gonA	6e6zA	TRANSPORT PROTEIN 01-JUN-18 6GON; TITLE CRYSTAL STRUCTURE OF SEA BREAM TRANSTHYRETIN IN COMPLEX WITH; TITLE 2 PERFLUOROOCTANOIC ACID (PFOA). CRYSTALLIZED IN PEG; COMPND MOL_ID: 1; COMPND 2 MOLECULE: TRANSTHYRETIN; COMPND 3 CHAIN: A, B, C, D; COMPND 4 ENGINEERED: YES	TRANSPORT PROTEIN 25-JUL-18 6E6Z; TITLE STRUCTURE OF WILD TYPE HUMAN TRANSTHYRETIN IN COMPLEX WITH TAFAMIDIS; COMPND MOL_ID: 1; COMPND 2 MOLECULE: TRANSTHYRETIN; COMPND 3 CHAIN: A, B; COMPND 4 SYNONYM: ATTR,PREALBUMIN,TBPA; COMPND 5 ENGINEERED: YES	8PF	3MI	73.249	-2.165	0.593	-4.187	-6.04185	HIUase/Transthyretin family (Transthyretin)	Homo sapiens
6gonA	6e70A	TRANSPORT PROTEIN 01-JUN-18 6GON; TITLE CRYSTAL STRUCTURE OF SEA BREAM TRANSTHYRETIN IN COMPLEX WITH; TITLE 2 PERFLUOROOCTANOIC ACID (PFOA). CRYSTALLIZED IN PEG; COMPND MOL_ID: 1; COMPND 2 MOLECULE: TRANSTHYRETIN; COMPND 3 CHAIN: A, B, C, D; COMPND 4 ENGINEERED: YES	TRANSPORT PROTEIN 25-JUL-18 6E70; TITLE STRUCTURE OF WILD TYPE HUMAN TRANSTHYRETIN IN COMPLEX WITH DIFLUNISAL; COMPND MOL_ID: 1; COMPND 2 MOLECULE: TRANSTHYRETIN; COMPND 3 CHAIN: A, B; COMPND 4 SYNONYM: ATTR,PREALBUMIN,TBPA; COMPND 5 ENGINEERED: YES	8PF	1FL	92.906	-1.493	0.333	-4.105	-9.48037	HIUase/Transthyretin family (Transthyretin)	Homo sapiens
6gonA	6e71A	TRANSPORT PROTEIN 01-JUN-18 6GON; TITLE CRYSTAL STRUCTURE OF SEA BREAM TRANSTHYRETIN IN COMPLEX WITH; TITLE 2 PERFLUOROOCTANOIC ACID (PFOA). CRYSTALLIZED IN PEG; COMPND MOL_ID: 1; COMPND 2 MOLECULE: TRANSTHYRETIN; COMPND 3 CHAIN: A, B, C, D; COMPND 4 ENGINEERED: YES	TRANSPORT PROTEIN 25-JUL-18 6E71; TITLE STRUCTURE OF HUMAN TRANSTHYRETIN VAL30MET/THR119MET MUTANT; COMPND MOL_ID: 1; COMPND 2 MOLECULE: TRANSTHYRETIN; COMPND 3 CHAIN: A, B; COMPND 4 SYNONYM: ATTR,PREALBUMIN,TBPA; COMPND 5 ENGINEERED: YES; COMPND 6 MUTATION: YES	8PF	PEG	37.671	-1.526	0.402	-4.12	-8.20717	HIUase/Transthyretin family (Transthyretin)	Homo sapiens
6gonA	6e72A	TRANSPORT PROTEIN 01-JUN-18 6GON; TITLE CRYSTAL STRUCTURE OF SEA BREAM TRANSTHYRETIN IN COMPLEX WITH; TITLE 2 PERFLUOROOCTANOIC ACID (PFOA). CRYSTALLIZED IN PEG; COMPND MOL_ID: 1; COMPND 2 MOLECULE: TRANSTHYRETIN; COMPND 3 CHAIN: A, B, C, D; COMPND 4 ENGINEERED: YES	TRANSPORT PROTEIN 25-JUL-18 6E72; TITLE STRUCTURE OF HUMAN TRANSTHYRETIN VAL30MET MUTANT IN COMPLEX WITH; TITLE 2 TAFAMIDIS; COMPND MOL_ID: 1; COMPND 2 MOLECULE: TRANSTHYRETIN; COMPND 3 CHAIN: A, B; COMPND 4 SYNONYM: ATTR,PREALBUMIN,TBPA; COMPND 5 ENGINEERED: YES; COMPND 6 MUTATION: YES	8PF	3MI	69.254	-3.086	1.045	-4.573	-3.99389	HIUase/Transthyretin family (Transthyretin)	Homo sapiens
6gonA	6e73A	TRANSPORT PROTEIN 01-JUN-18 6GON; TITLE CRYSTAL STRUCTURE OF SEA BREAM TRANSTHYRETIN IN COMPLEX WITH; TITLE 2 PERFLUOROOCTANOIC ACID (PFOA). CRYSTALLIZED IN PEG; COMPND MOL_ID: 1; COMPND 2 MOLECULE: TRANSTHYRETIN; COMPND 3 CHAIN: A, B, C, D; COMPND 4 ENGINEERED: YES	PROTEIN BINDING 25-JUL-18 6E73; TITLE STRUCTURE OF HUMAN TRANSTHYRETIN VAL30MET MUTANT IN COMPLEX WITH; TITLE 2 DIFLUNISAL; COMPND MOL_ID: 1; COMPND 2 MOLECULE: TRANSTHYRETIN; COMPND 3 CHAIN: A, B; COMPND 4 SYNONYM: ATTR,PREALBUMIN,TBPA; COMPND 5 ENGINEERED: YES; COMPND 6 MUTATION: YES	8PF	1FL	50.769	-1.522	0.138	-4.13	-17.3529	HIUase/Transthyretin family (Transthyretin)	Homo sapiens
6gonA	6e74A	TRANSPORT PROTEIN 01-JUN-18 6GON; TITLE CRYSTAL STRUCTURE OF SEA BREAM TRANSTHYRETIN IN COMPLEX WITH; TITLE 2 PERFLUOROOCTANOIC ACID (PFOA). CRYSTALLIZED IN PEG; COMPND MOL_ID: 1; COMPND 2 MOLECULE: TRANSTHYRETIN; COMPND 3 CHAIN: A, B, C, D; COMPND 4 ENGINEERED: YES	TRANSPORT PROTEIN 25-JUL-18 6E74; TITLE STRUCTURE OF HUMAN TRANSTHYRETIN LEU55PRO MUTANT IN COMPLEX WITH; TITLE 2 TAFAMIDIS; COMPND MOL_ID: 1; COMPND 2 MOLECULE: TRANSTHYRETIN; COMPND 3 CHAIN: A, B; COMPND 4 SYNONYM: ATTR,PREALBUMIN,TBPA; COMPND 5 ENGINEERED: YES; COMPND 6 MUTATION: YES	8PF	3MI	46.881	-2.979	0.928	-4.34	-4.22179	HIUase/Transthyretin family (Transthyretin)	Homo sapiens
6gonA	6e76A	TRANSPORT PROTEIN 01-JUN-18 6GON; TITLE CRYSTAL STRUCTURE OF SEA BREAM TRANSTHYRETIN IN COMPLEX WITH; TITLE 2 PERFLUOROOCTANOIC ACID (PFOA). CRYSTALLIZED IN PEG; COMPND MOL_ID: 1; COMPND 2 MOLECULE: TRANSTHYRETIN; COMPND 3 CHAIN: A, B, C, D; COMPND 4 ENGINEERED: YES	TRANSPORT PROTEIN 25-JUL-18 6E76; TITLE STRUCTURE OF HUMAN TRANSTHYRETIN ASP38ALA/THR119MET MUTANT; COMPND MOL_ID: 1; COMPND 2 MOLECULE: TRANSTHYRETIN; COMPND 3 CHAIN: A, B; COMPND 4 SYNONYM: ATTR,PREALBUMIN,TBPA; COMPND 5 ENGINEERED: YES; COMPND 6 MUTATION: YES	8PF	GOL	39.501	-2.397	0.763	-4.581	-5.30823	HIUase/Transthyretin family (Transthyretin)	Homo sapiens
6gonA	6e77A	TRANSPORT PROTEIN 01-JUN-18 6GON; TITLE CRYSTAL STRUCTURE OF SEA BREAM TRANSTHYRETIN IN COMPLEX WITH; TITLE 2 PERFLUOROOCTANOIC ACID (PFOA). CRYSTALLIZED IN PEG; COMPND MOL_ID: 1; COMPND 2 MOLECULE: TRANSTHYRETIN; COMPND 3 CHAIN: A, B, C, D; COMPND 4 ENGINEERED: YES	TRANSPORT PROTEIN 25-JUL-18 6E77; TITLE STRUCTURE OF HUMAN TRANSTHYRETIN ASP38ALA MUTANT IN COMPLEX WITH; TITLE 2 TAFAMIDIS; COMPND MOL_ID: 1; COMPND 2 MOLECULE: TRANSTHYRETIN; COMPND 3 CHAIN: A, B; COMPND 4 SYNONYM: ATTR,PREALBUMIN,TBPA; COMPND 5 ENGINEERED: YES; COMPND 6 MUTATION: YES	8PF	3MI	44.402	-2.435	0.506	-4.149	-6.84653	HIUase/Transthyretin family (Transthyretin)	Homo sapiens
6gonA	6e78A	TRANSPORT PROTEIN 01-JUN-18 6GON; TITLE CRYSTAL STRUCTURE OF SEA BREAM TRANSTHYRETIN IN COMPLEX WITH; TITLE 2 PERFLUOROOCTANOIC ACID (PFOA). CRYSTALLIZED IN PEG; COMPND MOL_ID: 1; COMPND 2 MOLECULE: TRANSTHYRETIN; COMPND 3 CHAIN: A, B, C, D; COMPND 4 ENGINEERED: YES	TRANSPORT PROTEIN 25-JUL-18 6E78; TITLE STRUCTURE OF HUMAN TRANSTHYRETIN ASP38ALA MUTANT IN COMPLEX WITH; TITLE 2 DIFLUNISAL; COMPND MOL_ID: 1; COMPND 2 MOLECULE: TRANSTHYRETIN; COMPND 3 CHAIN: A, B; COMPND 4 SYNONYM: ATTR,PREALBUMIN,TBPA; COMPND 5 ENGINEERED: YES; COMPND 6 MUTATION: YES	8PF	1FL	67.425	-1.382	0.113	-4.183	-19.6385	HIUase/Transthyretin family (Transthyretin)	Homo sapiens
6gonA	6eoyA	TRANSPORT PROTEIN 01-JUN-18 6GON; TITLE CRYSTAL STRUCTURE OF SEA BREAM TRANSTHYRETIN IN COMPLEX WITH; TITLE 2 PERFLUOROOCTANOIC ACID (PFOA). CRYSTALLIZED IN PEG; COMPND MOL_ID: 1; COMPND 2 MOLECULE: TRANSTHYRETIN; COMPND 3 CHAIN: A, B, C, D; COMPND 4 ENGINEERED: YES	TRANSPORT PROTEIN 10-OCT-17 6EOY; TITLE TRANSTHYRETIN IN COMPLEX WITH 4-(1,3-BENZOTHIAZOL-2-YL)-2-; TITLE 2 METHYLANILINE; COMPND MOL_ID: 1; COMPND 2 MOLECULE: TRANSTHYRETIN; COMPND 3 CHAIN: A, B; COMPND 4 SYNONYM: ATTR,PREALBUMIN,TBPA; COMPND 5 ENGINEERED: YES	8PF	BM8	38.076	-1.583	0.175	-4.071	-14.8036	HIUase/Transthyretin family (Transthyretin)	Homo sapiens
6gonA	6ep1A	TRANSPORT PROTEIN 01-JUN-18 6GON; TITLE CRYSTAL STRUCTURE OF SEA BREAM TRANSTHYRETIN IN COMPLEX WITH; TITLE 2 PERFLUOROOCTANOIC ACID (PFOA). CRYSTALLIZED IN PEG; COMPND MOL_ID: 1; COMPND 2 MOLECULE: TRANSTHYRETIN; COMPND 3 CHAIN: A, B, C, D; COMPND 4 ENGINEERED: YES	TRANSPORT PROTEIN 10-OCT-17 6EP1; TITLE TRANSTHYRETIN IN COMPLEX WITH 5-(4-NITROPHENYLAZO)-3-IODOSALICYLIC; TITLE 2 ACID; COMPND MOL_ID: 1; COMPND 2 MOLECULE: TRANSTHYRETIN; COMPND 3 CHAIN: A, B; COMPND 4 FRAGMENT: UNP RESIDUES 30-144; COMPND 5 SYNONYM: ATTR,PREALBUMIN,TBPA; COMPND 6 ENGINEERED: YES	8PF	BQB	66.694	-1.11	0.366	-4.071	-8.73605	HIUase/Transthyretin family (Transthyretin)	Homo sapiens
6gonA	6gr7A	TRANSPORT PROTEIN 01-JUN-18 6GON; TITLE CRYSTAL STRUCTURE OF SEA BREAM TRANSTHYRETIN IN COMPLEX WITH; TITLE 2 PERFLUOROOCTANOIC ACID (PFOA). CRYSTALLIZED IN PEG; COMPND MOL_ID: 1; COMPND 2 MOLECULE: TRANSTHYRETIN; COMPND 3 CHAIN: A, B, C, D; COMPND 4 ENGINEERED: YES	TRANSPORT PROTEIN 09-JUN-18 6GR7; TITLE CRYSTAL STRUCTURE OF HUMAN TRANSTHYRETIN IN COMPLEX WITH 2,4,5-; TITLE 2 TRICHLOROPHENOXYACETIC ACID (2,4,5-T); COMPND MOL_ID: 1; COMPND 2 MOLECULE: TRANSTHYRETIN; COMPND 3 CHAIN: A, B; COMPND 4 SYNONYM: ATTR,PREALBUMIN,TBPA; COMPND 5 ENGINEERED: YES	8PF	F52	69.293	-1.923	0.34	-4	-9.09091	HIUase/Transthyretin family (Transthyretin)	Homo sapiens
[truncated: 1,363 more rows]
